# Supplementary material for: Identification of 1600 replication origins in S. cerevisiae
Source: eLife. 2024 Feb 5;12:RP88087. doi: 10.7554/eLife.88087 (PMC10945306; doi:10.7554/eLife.88087)
Supplement: Figure 1—source data 1. [file elife-88087-fig1-data1.txt]

159750	0	0
159751	1	0
159752	2	0
159753	3	0
159754	4	0
159755	5	0
159756	6	0
159757	7	0
159758	8	0
159759	9	0
159760	10	0
159761	11	486
159762	12	200
159763	13	220
159764	14	116
159765	15	406
159766	16	308
159767	17	183
159768	18	190
159769	19	250
159770	20	216
159771	21	328
159772	22	257
159773	23	151
159774	24	130
159775	25	134
159776	26	222
159777	27	135
159778	28	241
159779	29	308
159780	30	314
159781	31	185
159782	32	193
159783	33	156
159784	34	161
159785	35	141
159786	36	114
159787	37	133
159788	38	224
159789	39	191
159790	40	137
159791	41	657
159792	42	637
159793	43	2033
159794	44	10217
159795	45	29814
159796	46	75365
159797	47	124699
159798	48	199823
159799	49	295651
159800	50	420184
159801	51	700388
159802	52	652098
159803	53	790479
159804	54	786936
159805	55	757332
159806	56	716712
159807	57	798638
159808	58	698517
159809	59	634460
159810	60	617678
159811	61	713513
159812	62	753396
159813	63	617623
159814	64	580587
159815	65	518340
159816	66	504035
159817	67	623258
159818	68	486163
159819	69	452888
159820	70	462884
159821	71	536714
159822	72	496230
159823	73	532608
159824	74	451292
159825	75	430806
159826	76	413223
159827	77	368898
159828	78	373687
159829	79	367233
159830	80	353674
159831	81	346396
159832	82	369518
159833	83	377869
159834	84	317255
159835	85	308773
159836	86	274701
159837	87	252668
159838	88	237118
159839	89	238854
159840	90	237466
159841	91	232773
159842	92	220815
159843	93	211064
159844	94	213542
159845	95	207948
159846	96	197636
159847	97	191240
159848	98	167875
159849	99	177173
159850	100	152958
159851	101	152907
159852	102	158039
159853	103	159401
159854	104	161163
159855	105	148436
159856	106	148953
159857	107	139526
159858	108	140218
159859	109	133669
159860	110	130414
159861	111	131032
159862	112	121120
159863	113	121146
159864	114	118418
159865	115	125742
159866	116	114761
159867	117	109951
159868	118	110555
159869	119	104190
159870	120	104404
159871	121	102280
159872	122	107054
159873	123	106296
159874	124	106104
159875	125	105596
159876	126	109352
159877	127	107879
159878	128	115512
159879	129	113680
159880	130	119726
159881	131	118073
159882	132	128907
159883	133	132974
159884	134	139229
159885	135	137958
159886	136	137063
159887	137	131654
159888	138	131658
159889	139	127304
159890	140	131764
159891	141	149017
159892	142	149630
159893	143	193178
159894	144	150042
159895	145	141392
159896	146	160660
159897	147	153632
159898	148	164623
159899	149	198083
159900	150	213701
159901	151	256726
159902	152	273936
159903	153	284981
159904	154	325314
159905	155	315789
159906	156	348405
159907	157	348639
159908	158	376572
159909	159	416185
159910	160	405964
159911	161	393643
159912	162	497001
159913	163	389970
159914	164	427354
159915	165	370810
159916	166	359995
159917	167	378623
159918	168	347266
159919	169	328587
159920	170	359765
159921	171	322761
159922	172	291548
159923	173	294952
159924	174	309812
159925	175	347899
159926	176	290564
159927	177	266608
159928	178	267541
159929	179	271655
159930	180	249170
159931	181	233045
159932	182	215116
159933	183	204716
159934	184	227388
159935	185	204267
159936	186	252606
159937	187	183314
159938	188	175911
159939	189	166333
159940	190	159151
159941	191	155283
159942	192	149656
159943	193	165463
159944	194	155492
159945	195	136343
159946	196	116503
159947	197	119431
159948	198	116264
159949	199	112817
159950	200	107125
159951	201	107556
159952	202	109957
159953	203	108602
159954	204	105235
159955	205	105583
159956	206	93481
159957	207	89560
159958	208	82086
159959	209	86563
159960	210	98473
159961	211	88118
159962	212	94488
159963	213	78287
159964	214	83571
159965	215	82495
159966	216	89452
159967	217	84635
159968	218	88891
159969	219	86147
159970	220	84258
159971	221	84392
159972	222	87629
159973	223	88282
159974	224	88795
159975	225	89353
159976	226	91878
159977	227	93789
159978	228	100739
159979	229	91429
159980	230	100367
159981	231	116550
159982	232	101367
159983	233	112094
159984	234	98522
159985	235	93405
159986	236	91487
159987	237	92516
159988	238	89463
159989	239	89229
159990	240	82590
159991	241	82409
159992	242	101204
159993	243	109030
159994	244	84781
159995	245	79336
159996	246	93368
159997	247	96064
159998	248	88935
159999	249	110327
160000	250	68830
160001	251	69064
160002	252	82520
160003	253	70899
160004	254	65723
160005	255	73079
160006	256	58473
160007	257	55047
160008	258	55351
160009	259	52817
160010	260	58001
160011	261	57211
160012	262	53485
160013	263	50353
160014	264	47733
160015	265	53037
160016	266	46784
160017	267	47354
160018	268	48765
160019	269	49028
160020	270	43970
160021	271	49962
160022	272	39315
160023	273	43300
160024	274	47052
160025	275	39318
160026	276	50682
160027	277	36275
160028	278	39451
160029	279	36130
160030	280	36679
160031	281	33490
160032	282	37639
160033	283	38710
160034	284	38606
160035	285	39625
160036	286	33901
160037	287	33810
160038	288	32919
160039	289	35470
160040	290	40995
160041	291	34689
160042	292	50925
160043	293	32897
160044	294	34239
160045	295	30087
160046	296	32818
160047	297	29565
160048	298	33861
160049	299	33788
160050	300	30944
160051	301	33454
160052	302	30030
160053	303	32487
160054	304	30139
160055	305	32415
160056	306	31075
160057	307	31989
160058	308	34404
160059	309	31945
160060	310	34537
160061	311	29502
160062	312	29354
160063	313	30487
160064	314	30480
160065	315	31543
160066	316	32741
160067	317	29897
160068	318	29755
160069	319	31380
160070	320	30187
160071	321	33276
160072	322	32844
160073	323	30454
160074	324	31447
160075	325	29957
160076	326	31265
160077	327	32165
160078	328	34963
160079	329	30936
160080	330	32157
160081	331	34158
160082	332	31449
160083	333	35271
160084	334	34027
160085	335	31575
160086	336	35252
160087	337	31693
160088	338	33787
160089	339	29182
160090	340	30973
160091	341	30975
160092	342	29189
160093	343	30851
160094	344	29944
160095	345	29016
160096	346	30213
160097	347	26409
160098	348	24533
160099	349	24057
160100	350	24839
160101	351	25493
160102	352	34776
160103	353	27345
160104	354	23464
160105	355	24796
160106	356	20695
160107	357	22539
160108	358	24516
160109	359	24096
160110	360	20346
160111	361	19553
160112	362	20900
160113	363	18868
160114	364	19406
160115	365	19121
160116	366	20510
160117	367	19212
160118	368	17870
160119	369	17779
160120	370	16472
160121	371	16332
160122	372	17118
160123	373	17361
160124	374	16759
160125	375	16497
160126	376	16332
160127	377	15588
160128	378	16123
160129	379	15655
160130	380	14802
160131	381	15847
160132	382	15131
160133	383	14342
160134	384	14156
160135	385	13727
160136	386	13353
160137	387	14013
160138	388	17834
160139	389	15871
160140	390	14306
160141	391	12809
160142	392	14190
160143	393	13463
160144	394	15589
160145	395	15217
160146	396	14797
160147	397	12645
160148	398	13016
160149	399	12352
160150	400	14305
160151	401	12627
160152	402	15768
160153	403	11835
160154	404	12859
160155	405	12466
160156	406	13459
160157	407	11885
160158	408	13408
160159	409	11784
160160	410	11657
160161	411	12361
160162	412	11889
160163	413	15047
160164	414	12107
160165	415	10921
160166	416	11086
160167	417	11238
160168	418	10947
160169	419	12990
160170	420	11107
160171	421	10338
160172	422	9624
160173	423	9874
160174	424	10936
160175	425	9933
160176	426	9565
160177	427	9365
160178	428	9860
160179	429	8979
160180	430	9308
160181	431	8807
160182	432	8377
160183	433	8580
160184	434	9107
160185	435	9003
160186	436	8675
160187	437	8368
160188	438	8030
160189	439	8131
160190	440	8029
160191	441	8240
160192	442	7804
160193	443	7832
160194	444	8244
160195	445	7753
160196	446	7494
160197	447	7400
160198	448	7076
160199	449	7756
160200	450	7661
160201	451	7360
160202	452	6896
160203	453	7045
160204	454	7339
160205	455	6908
160206	456	7269
160207	457	6881
160208	458	6690
160209	459	6838
160210	460	6753
160211	461	6674
160212	462	6679
160213	463	6603
160214	464	6487
160215	465	6235
160216	466	6460
160217	467	6370
160218	468	6458
160219	469	7236
160220	470	7079
160221	471	6322
160222	472	6072
160223	473	6025
160224	474	6209
160225	475	6216
160226	476	6104
160227	477	6023
160228	478	5831
160229	479	5916
160230	480	5873
160231	481	5827
160232	482	5530
160233	483	5716
160234	484	5558
160235	485	5740
160236	486	5711
160237	487	5726
160238	488	5710
160239	489	5343
160240	490	5396
160241	491	5693
160242	492	5734
160243	493	5609
160244	494	5421
160245	495	5665
160246	496	5391
160247	497	5022
160248	498	4934
160249	499	5199
160250	500	5035
