# Supplementary material for: Identification of 1600 replication origins in S. cerevisiae
Source: eLife. 2024 Feb 5;12:RP88087. doi: 10.7554/eLife.88087 (PMC10945306; doi:10.7554/eLife.88087)
Supplement: Figure 1—source data 2. [file elife-88087-fig1-data2.txt]

chr	coord	present_in_99kb_panel	present_in_33kb_panel	present_in_11kb_panel	present_in_3kb_panel	smooth1_MCMChEC	smooth100_MacAlpine_ChIP_rep2	smooth100_Rhind_ChIPexo_rep2	smooth100_fwd_18483_Pugh_MCM5	smooth100_rev_18483_Pugh_MCM5	free_MNase_WT_16535_G1
chrIV	417855	1	0	0	0	87	7.96	12.16	16.54	-16.15	154
chrIV	417856	1	0	0	0	91	7.95	12.2	16.51	-16.19	157
chrIV	417857	1	0	0	0	95	7.92	12.24	16.49	-16.23	157
chrIV	417858	1	0	0	0	99	7.89	12.26	16.47	-16.27	161
chrIV	417859	1	0	0	0	101	7.88	12.28	16.45	-16.32	161
chrIV	417860	1	0	0	0	104	7.86	12.28	16.44	-16.39	161
chrIV	417861	1	0	0	0	104	7.86	12.27	16.42	-16.49	161
chrIV	417862	1	0	0	0	103	7.86	12.24	16.38	-16.58	161
chrIV	417863	1	0	0	0	103	7.86	12.21	16.36	-16.67	163
chrIV	417864	1	0	0	0	107	7.85	12.18	16.32	-16.76	163
chrIV	417865	1	0	0	0	117	7.84	12.14	16.28	-16.86	214
chrIV	417866	1	0	0	0	117	7.83	12.1	16.24	-16.97	215
chrIV	417867	1	0	0	0	117	7.8	12.08	16.23	-17.11	219
chrIV	417868	1	0	0	0	117	7.77	12.07	16.21	-17.23	220
chrIV	417869	1	0	0	0	117	7.73	12.07	16.17	-17.35	222
chrIV	417870	1	0	0	0	116	7.69	12.08	16.13	-17.46	227
chrIV	417871	1	0	0	0	121	7.65	12.09	16.08	-17.54	233
chrIV	417872	1	0	0	0	113	7.61	12.1	16.03	-17.61	225
chrIV	417873	1	0	0	0	114	7.57	12.1	15.95	-17.65	232
chrIV	417874	1	0	0	0	113	7.54	12.1	15.87	-17.71	232
chrIV	417875	1	0	0	0	113	7.52	12.1	15.78	-17.75	232
chrIV	417876	1	0	0	0	113	7.51	12.11	15.69	-17.79	233
chrIV	417877	1	0	0	0	113	7.5	12.11	15.59	-17.83	233
chrIV	417878	1	0	0	0	112	7.49	12.05	15.47	-17.86	237
chrIV	417879	1	0	0	0	116	7.49	11.99	15.36	-17.89	235
chrIV	417880	1	0	0	0	112	7.49	11.93	15.25	-17.92	232
chrIV	417881	1	0	0	0	112	7.49	11.87	15.15	-17.95	229
chrIV	417882	1	0	0	0	113	7.49	11.81	15.05	-17.96	231
chrIV	417883	1	0	0	0	111	7.49	11.75	14.96	-17.98	226
chrIV	417884	1	0	0	0	111	7.49	11.71	14.85	-18.01	231
chrIV	417885	1	0	0	0	109	7.49	11.67	14.73	-18.02	231
chrIV	417886	1	0	0	0	111	7.49	11.63	14.61	-18.04	232
chrIV	417887	1	0	0	0	117	7.49	11.59	14.49	-18.07	220
chrIV	417888	1	0	0	0	121	7.49	11.55	14.36	-18.07	224
chrIV	417889	1	0	0	0	119	7.48	11.51	14.25	-18.08	229
chrIV	417890	1	0	0	0	140	7.47	11.45	14.15	-18.08	244
chrIV	417891	1	0	0	0	137	7.46	11.38	14.02	-18.11	244
chrIV	417892	1	0	0	0	138	7.45	11.33	13.92	-18.14	242
chrIV	417893	1	0	0	0	136	7.44	11.28	13.83	-18.16	242
chrIV	417894	1	0	0	0	127	7.43	11.24	13.74	-18.19	233
chrIV	417895	1	0	0	0	126	7.41	11.21	13.65	-18.22	230
chrIV	417896	1	0	0	0	128	7.38	11.18	13.58	-18.25	226
chrIV	417897	1	0	0	0	129	7.35	11.15	13.51	-18.27	226
chrIV	417898	1	0	0	0	127	7.31	11.12	13.44	-18.29	225
chrIV	417899	1	0	0	0	128	7.27	11.09	13.36	-18.31	228
chrIV	417900	1	0	0	0	131	7.23	11.08	13.27	-18.33	238
chrIV	417901	1	0	0	0	130	7.19	11.07	13.19	-18.33	230
chrIV	417902	1	0	0	0	132	7.15	11.06	13.11	-18.33	234
chrIV	417903	1	0	0	0	132	7.13	11.05	13.03	-18.33	233
chrIV	417904	1	0	0	0	135	7.12	11.03	12.96	-18.34	232
chrIV	417905	1	0	0	0	135	7.11	11.01	12.89	-18.36	232
chrIV	417906	1	0	0	0	129	7.11	10.98	12.8	-18.38	226
chrIV	417907	1	0	0	0	125	7.13	10.92	12.68	-18.38	228
chrIV	417908	1	0	0	0	123	7.15	10.85	12.58	-18.38	227
chrIV	417909	1	0	0	0	124	7.16	10.79	12.49	-18.39	236
chrIV	417910	1	0	0	0	123	7.18	10.72	12.4	-18.4	238
chrIV	417911	1	0	0	0	125	7.18	10.67	12.33	-18.46	238
chrIV	417912	1	0	0	0	125	7.18	10.62	12.28	-18.51	237
chrIV	417913	1	0	0	0	124	7.18	10.57	12.27	-18.57	235
chrIV	417914	1	0	0	0	121	7.17	10.52	12.28	-18.61	237
chrIV	417915	1	0	0	0	108	7.16	10.51	12.3	-18.66	189
chrIV	417916	1	0	0	0	108	7.15	10.52	12.32	-18.7	194
chrIV	417917	1	0	0	0	112	7.16	10.52	12.34	-18.74	195
chrIV	417918	1	0	0	0	114	7.2	10.53	12.36	-18.79	197
chrIV	417919	1	0	0	0	113	7.23	10.58	12.37	-18.86	201
chrIV	417920	1	0	0	0	113	7.26	10.64	12.38	-18.92	196
chrIV	417921	1	0	0	0	107	7.29	10.7	12.4	-18.97	184
chrIV	417922	1	0	0	0	103	7.32	10.73	12.39	-19.01	170
chrIV	417923	1	0	0	0	107	7.35	10.75	12.38	-19.05	165
chrIV	417924	1	0	0	0	107	7.37	10.8	12.38	-19.08	165
chrIV	417925	1	0	0	0	107	7.39	10.85	12.37	-19.11	165
chrIV	417926	1	0	0	0	107	7.4	10.9	12.33	-19.12	164
chrIV	417927	1	0	0	0	107	7.41	10.96	12.31	-19.12	164
chrIV	417928	1	0	0	0	110	7.42	11.03	12.29	-19.13	164
chrIV	417929	1	0	0	0	106	7.43	11.1	12.27	-19.15	167
chrIV	417930	1	0	0	0	106	7.44	11.18	12.24	-19.15	165
chrIV	417931	1	0	0	0	108	7.45	11.31	12.25	-19.15	167
chrIV	417932	1	0	0	0	107	7.46	11.46	12.25	-19.14	168
chrIV	417933	1	0	0	0	105	7.46	11.6	12.25	-19.13	168
chrIV	417934	1	0	0	0	105	7.46	11.73	12.24	-19.11	163
chrIV	417935	1	0	0	0	105	7.46	11.86	12.23	-19.09	164
chrIV	417936	1	0	0	0	103	7.46	12	12.21	-19.06	162
chrIV	417937	1	0	0	0	94	7.46	12.14	12.2	-19.02	160
chrIV	417938	1	0	0	0	89	7.46	12.27	12.19	-18.97	144
chrIV	417939	1	0	0	0	89	7.45	12.4	12.2	-18.93	139
chrIV	417940	1	0	0	0	88	7.45	12.54	12.22	-18.89	188
chrIV	417941	1	0	0	0	91	7.45	12.68	12.23	-18.86	188
chrIV	417942	1	0	0	0	91	7.45	12.82	12.25	-18.82	195
chrIV	417943	1	0	0	0	91	7.45	12.96	12.28	-18.78	198
chrIV	417944	1	0	0	0	91	7.45	13.1	12.31	-18.75	198
chrIV	417945	1	0	0	0	86	7.44	13.24	12.34	-18.72	199
chrIV	417946	1	0	0	0	83	7.44	13.39	12.36	-18.68	198
chrIV	417947	1	0	0	0	84	7.44	13.54	12.38	-18.64	197
chrIV	417948	1	0	0	0	85	7.45	13.68	12.4	-18.59	200
chrIV	417949	1	0	0	0	85	7.46	13.81	12.41	-18.52	201
chrIV	417950	1	0	0	0	83	7.47	13.93	12.42	-18.43	191
chrIV	417951	1	0	0	0	83	7.5	14.05	12.4	-18.34	192
chrIV	417952	1	0	0	0	87	7.53	14.17	12.37	-18.26	188
chrIV	417953	1	0	0	0	90	7.56	14.29	12.34	-18.18	188
chrIV	417954	1	0	0	0	90	7.59	14.41	12.31	-18.11	189
chrIV	417955	1	0	0	0	88	7.61	14.53	12.28	-18.01	189
chrIV	417956	1	0	0	0	89	7.62	14.66	12.25	-17.9	189
chrIV	417957	1	0	0	0	89	7.63	14.79	12.23	-17.78	183
chrIV	417958	1	0	0	0	88	7.64	14.93	12.23	-17.66	180
chrIV	417959	1	0	0	0	87	7.64	15.03	12.24	-17.54	177
chrIV	417960	1	0	0	0	87	7.64	15.12	12.24	-17.42	176
chrIV	417961	1	0	0	0	86	7.61	15.22	12.23	-17.28	179
chrIV	417962	1	0	0	0	86	7.58	15.34	12.25	-17.15	179
chrIV	417963	1	0	0	0	87	7.57	15.46	12.28	-17.01	179
chrIV	417964	1	0	0	0	85	7.57	15.55	12.34	-16.88	177
chrIV	417965	1	0	0	0	85	7.57	15.63	12.4	-16.74	172
chrIV	417966	1	0	0	0	89	7.58	15.71	12.49	-16.6	172
chrIV	417967	1	0	0	0	87	7.59	15.76	12.54	-16.43	169
chrIV	417968	1	0	0	0	88	7.57	15.79	12.61	-16.26	168
chrIV	417969	1	0	0	0	94	7.56	15.81	12.68	-16.09	185
chrIV	417970	1	0	0	0	98	7.55	15.78	12.75	-15.92	181
chrIV	417971	1	0	0	0	102	7.58	15.71	12.82	-15.75	199
chrIV	417972	1	0	0	0	101	7.63	15.64	12.89	-15.6	200
chrIV	417973	1	0	0	0	99	7.68	15.57	12.97	-15.47	199
chrIV	417974	1	0	0	0	103	7.71	15.5	13.07	-15.33	202
chrIV	417975	1	0	0	0	113	7.74	15.43	13.17	-15.17	205
chrIV	417976	1	0	0	0	118	7.76	15.38	13.26	-15.01	205
chrIV	417977	1	0	0	0	121	7.78	15.34	13.35	-14.85	205
chrIV	417978	1	0	0	0	118	7.8	15.33	13.44	-14.71	200
chrIV	417979	1	0	0	0	118	7.82	15.33	13.49	-14.56	196
chrIV	417980	1	0	0	0	119	7.84	15.31	13.54	-14.41	195
chrIV	417981	1	0	0	0	117	7.87	15.29	13.59	-14.26	193
chrIV	417982	1	0	0	0	117	7.9	15.28	13.65	-14.14	190
chrIV	417983	1	0	0	0	117	7.94	15.28	13.71	-14.02	187
chrIV	417984	1	0	0	0	116	7.98	15.27	13.77	-13.88	189
chrIV	417985	1	0	0	0	119	8.02	15.27	13.84	-13.75	189
chrIV	417986	1	0	0	0	121	8.09	15.27	13.92	-13.62	190
chrIV	417987	1	0	0	0	120	8.16	15.3	14.01	-13.49	189
chrIV	417988	1	0	0	0	116	8.23	15.33	14.1	-13.38	178
chrIV	417989	1	0	0	0	122	8.31	15.36	14.18	-13.26	177
chrIV	417990	1	0	0	0	103	8.38	15.4	14.25	-13.14	115
chrIV	417991	1	0	0	0	100	8.45	15.47	14.34	-13.01	116
chrIV	417992	1	0	0	0	100	8.53	15.52	14.43	-12.88	110
chrIV	417993	1	0	0	0	100	8.61	15.57	14.5	-12.75	107
chrIV	417994	1	0	0	0	100	8.69	15.61	14.57	-12.62	106
chrIV	417995	1	0	0	0	102	8.78	15.64	14.64	-12.49	102
chrIV	417996	1	0	0	0	105	8.88	15.67	14.7	-12.38	103
chrIV	417997	1	0	0	0	106	8.98	15.71	14.77	-12.3	110
chrIV	417998	1	0	0	0	105	9.08	15.76	14.83	-12.21	107
chrIV	417999	1	0	0	0	110	9.18	15.81	14.87	-12.13	105
chrIV	418000	1	0	0	0	111	9.28	15.86	14.95	-12.03	105
chrIV	418001	1	0	0	0	111	9.36	15.91	15.02	-11.94	104
chrIV	418002	1	0	0	0	107	9.44	15.96	15.07	-11.84	104
chrIV	418003	1	0	0	0	107	9.52	16.01	15.12	-11.74	104
chrIV	418004	1	0	0	0	104	9.58	16.07	15.16	-11.63	102
chrIV	418005	1	0	0	0	104	9.65	16.14	15.21	-11.53	106
chrIV	418006	1	0	0	0	105	9.71	16.21	15.26	-11.44	106
chrIV	418007	1	0	0	0	106	9.77	16.32	15.35	-11.36	106
chrIV	418008	1	0	0	0	105	9.83	16.44	15.44	-11.28	106
chrIV	418009	1	0	0	0	102	9.9	16.55	15.53	-11.2	100
chrIV	418010	1	0	0	0	100	9.97	16.67	15.62	-11.12	103
chrIV	418011	1	0	0	0	99	10.07	16.78	15.71	-11.07	102
chrIV	418012	1	0	0	0	102	10.17	16.9	15.79	-11.02	102
chrIV	418013	1	0	0	0	101	10.25	17.06	15.87	-10.96	103
chrIV	418014	1	0	0	0	102	10.33	17.23	15.93	-10.92	103
chrIV	418015	1	0	0	0	102	10.41	17.4	15.99	-10.87	102
chrIV	418016	1	0	0	0	98	10.48	17.56	16.05	-10.82	97
chrIV	418017	1	0	0	0	98	10.55	17.73	16.1	-10.77	94
chrIV	418018	1	0	0	0	95	10.59	17.86	16.16	-10.69	92
chrIV	418019	1	0	0	0	87	10.63	17.96	16.24	-10.59	64
chrIV	418020	1	0	0	0	83	10.67	18.05	16.31	-10.49	62
chrIV	418021	1	0	0	0	80	10.68	18.14	16.37	-10.42	45
chrIV	418022	1	0	0	0	80	10.67	18.23	16.43	-10.37	44
chrIV	418023	1	0	0	0	76	10.66	18.31	16.49	-10.33	42
chrIV	418024	1	0	0	0	74	10.67	18.35	16.55	-10.31	41
chrIV	418025	1	0	0	0	65	10.68	18.37	16.63	-10.3	46
chrIV	418026	1	0	0	0	60	10.7	18.39	16.72	-10.3	53
chrIV	418027	1	0	0	0	70	10.72	18.37	16.78	-10.31	75
chrIV	418028	1	0	0	0	71	10.74	18.34	16.85	-10.32	85
chrIV	418029	1	0	0	0	71	10.76	18.31	16.9	-10.33	85
chrIV	418030	1	0	0	0	71	10.79	18.28	16.95	-10.36	88
chrIV	418031	1	0	0	0	77	10.81	18.18	16.99	-10.4	94
chrIV	418032	1	0	0	0	83	10.83	18.07	17.03	-10.45	96
chrIV	418033	1	0	0	0	83	10.85	17.97	17.08	-10.51	96
chrIV	418034	1	0	0	0	83	10.87	17.89	17.14	-10.57	93
chrIV	418035	1	0	0	0	80	10.89	17.82	17.21	-10.62	93
chrIV	418036	1	0	0	0	80	10.88	17.74	17.28	-10.66	92
chrIV	418037	1	0	0	0	81	10.87	17.65	17.34	-10.69	91
chrIV	418038	1	0	0	0	79	10.86	17.55	17.39	-10.75	95
chrIV	418039	1	0	0	0	73	10.85	17.45	17.43	-10.8	94
chrIV	418040	1	0	0	0	76	10.83	17.33	17.44	-10.86	92
chrIV	418041	1	0	0	0	77	10.81	17.21	17.47	-10.91	92
chrIV	418042	1	0	0	0	77	10.78	17.09	17.5	-10.97	91
chrIV	418043	1	0	0	0	80	10.75	16.95	17.51	-11.05	91
chrIV	418044	1	0	0	0	80	10.72	16.81	17.5	-11.13	91
chrIV	418045	1	0	0	0	77	10.69	16.67	17.48	-11.22	92
chrIV	418046	1	0	0	0	74	10.65	16.53	17.47	-11.32	91
chrIV	418047	1	0	0	0	79	10.61	16.39	17.44	-11.41	103
chrIV	418048	1	0	0	0	79	10.57	16.26	17.41	-11.52	103
chrIV	418049	1	0	0	0	76	10.53	16.14	17.39	-11.63	101
chrIV	418050	1	0	0	0	76	10.49	16.03	17.38	-11.72	102
chrIV	418051	1	0	0	0	76	10.43	15.91	17.38	-11.8	104
chrIV	418052	1	0	0	0	75	10.37	15.76	17.39	-11.89	112
chrIV	418053	1	0	0	0	73	10.31	15.6	17.42	-11.98	120
chrIV	418054	1	0	0	0	73	10.25	15.42	17.45	-12.06	122
chrIV	418055	1	0	0	0	88	10.19	15.23	17.49	-12.2	161
chrIV	418056	1	0	0	0	89	10.14	15.04	17.53	-12.34	170
chrIV	418057	1	0	0	0	89	10.09	14.86	17.57	-12.46	182
chrIV	418058	1	0	0	0	90	10.04	14.7	17.58	-12.59	183
chrIV	418059	1	0	0	0	90	9.99	14.57	17.58	-12.71	183
chrIV	418060	1	0	0	0	91	9.94	14.45	17.58	-12.81	179
chrIV	418061	1	0	0	0	93	9.9	14.35	17.59	-12.91	189
chrIV	418062	1	0	0	0	90	9.86	14.25	17.6	-13	190
chrIV	418063	1	0	0	0	90	9.81	14.15	17.6	-13.12	189
chrIV	418064	1	0	0	0	98	9.77	14.08	17.58	-13.24	195
chrIV	418065	1	0	0	0	100	9.73	14.03	17.56	-13.36	196
chrIV	418066	1	0	0	0	101	9.68	13.98	17.54	-13.48	196
chrIV	418067	1	0	0	0	101	9.63	13.95	17.53	-13.6	196
chrIV	418068	1	0	0	0	105	9.61	13.95	17.53	-13.72	201
chrIV	418069	1	0	0	0	105	9.59	13.95	17.55	-13.83	201
chrIV	418070	1	0	0	0	106	9.57	13.99	17.57	-13.93	201
chrIV	418071	1	0	0	0	104	9.5	14.07	17.59	-14.02	200
chrIV	418072	1	0	0	0	103	9.41	14.14	17.61	-14.1	200
chrIV	418073	1	0	0	0	109	9.32	14.19	17.63	-14.17	205
chrIV	418074	1	0	0	0	107	9.23	14.24	17.63	-14.24	204
chrIV	418075	1	0	0	0	113	9.14	14.29	17.63	-14.32	198
chrIV	418076	1	0	0	0	114	9.05	14.32	17.64	-14.4	192
chrIV	418077	1	0	0	0	105	8.96	14.38	17.63	-14.48	179
chrIV	418078	1	0	0	0	105	8.87	14.44	17.62	-14.57	169
chrIV	418079	1	0	0	0	106	8.78	14.5	17.64	-14.66	169
chrIV	418080	1	0	0	0	109	8.68	14.58	17.68	-14.74	166
chrIV	418081	1	0	0	0	103	8.58	14.66	17.72	-14.82	160
chrIV	418082	1	0	0	0	101	8.49	14.73	17.75	-14.86	165
chrIV	418083	1	0	0	0	101	8.41	14.78	17.78	-14.89	165
chrIV	418084	1	0	0	0	101	8.33	14.83	17.82	-14.92	165
chrIV	418085	1	0	0	0	102	8.26	14.87	17.86	-14.94	166
chrIV	418086	1	0	0	0	104	8.16	14.93	17.89	-14.97	173
chrIV	418087	1	0	0	0	103	8.06	15	17.93	-15.01	174
chrIV	418088	1	0	0	0	103	7.97	15.07	17.97	-15.04	178
chrIV	418089	1	0	0	0	108	7.88	15.17	17.98	-15.07	179
chrIV	418090	1	0	0	0	104	7.8	15.26	17.97	-15.12	180
chrIV	418091	1	0	0	0	103	7.72	15.32	17.97	-15.18	180
chrIV	418092	1	0	0	0	108	7.63	15.38	17.97	-15.24	182
chrIV	418093	1	0	0	0	105	7.54	15.44	17.98	-15.29	183
chrIV	418094	1	0	0	0	105	7.48	15.52	18	-15.33	183
chrIV	418095	1	0	0	0	105	7.42	15.6	18.01	-15.36	183
chrIV	418096	1	0	0	0	106	7.38	15.68	18.02	-15.4	182
chrIV	418097	1	0	0	0	101	7.34	15.73	18.01	-15.45	167
chrIV	418098	1	0	0	0	102	7.3	15.77	18	-15.5	167
chrIV	418099	1	0	0	0	102	7.26	15.81	18	-15.54	167
chrIV	418100	1	0	0	0	119	7.22	15.86	17.96	-15.6	180
chrIV	418101	1	0	0	0	119	7.2	15.91	17.93	-15.66	179
chrIV	418102	1	0	0	0	119	7.18	15.96	17.93	-15.72	171
chrIV	418103	1	0	0	0	118	7.16	16.01	17.92	-15.76	164
chrIV	418104	1	0	0	0	118	7.15	16.06	17.92	-15.81	162
chrIV	418105	1	0	0	0	109	7.14	16.1	17.9	-15.86	119
chrIV	418106	1	0	0	0	106	7.13	16.14	17.88	-15.92	110
chrIV	418107	1	0	0	0	104	7.12	16.16	17.85	-16.01	112
chrIV	418108	1	0	0	0	103	7.11	16.18	17.8	-16.1	128
chrIV	418109	1	0	0	0	105	7.1	16.2	17.74	-16.19	128
chrIV	418110	1	0	0	0	104	7.09	16.22	17.68	-16.28	128
chrIV	418111	1	0	0	0	110	7.07	16.24	17.61	-16.35	124
chrIV	418112	1	0	0	0	110	7.05	16.25	17.55	-16.43	123
chrIV	418113	1	0	0	0	112	7.04	16.22	17.5	-16.53	126
chrIV	418114	1	0	0	0	104	7.02	16.18	17.47	-16.61	121
chrIV	418115	1	0	0	0	103	7	16.14	17.44	-16.7	120
chrIV	418116	1	0	0	0	102	6.99	16.13	17.41	-16.79	121
chrIV	418117	1	0	0	0	100	6.98	16.09	17.4	-16.87	121
chrIV	418118	1	0	0	0	105	6.97	16.05	17.37	-16.99	119
chrIV	418119	1	0	0	0	105	6.99	16	17.33	-17.11	120
chrIV	418120	1	0	0	0	105	7.01	15.95	17.3	-17.23	120
chrIV	418121	1	0	0	0	105	7.06	15.91	17.27	-17.33	121
chrIV	418122	1	0	0	0	106	7.13	15.88	17.26	-17.42	121
chrIV	418123	1	0	0	0	101	7.2	15.87	17.26	-17.49	114
chrIV	418124	1	0	0	0	101	7.27	15.87	17.26	-17.55	113
chrIV	418125	1	0	0	0	97	7.34	15.86	17.25	-17.62	115
chrIV	418126	1	0	0	0	96	7.42	15.81	17.24	-17.7	121
chrIV	418127	1	0	0	0	92	7.5	15.79	17.22	-17.76	113
chrIV	418128	1	0	0	0	94	7.58	15.77	17.19	-17.83	135
chrIV	418129	1	0	0	0	93	7.66	15.72	17.18	-17.9	136
chrIV	418130	1	0	0	0	89	7.73	15.67	17.16	-17.96	136
chrIV	418131	1	0	0	0	90	7.8	15.63	17.13	-18.01	141
chrIV	418132	1	0	0	0	86	7.86	15.58	17.1	-18.05	133
chrIV	418133	1	0	0	0	86	7.91	15.53	17.06	-18.07	134
chrIV	418134	1	0	0	0	86	7.96	15.48	17.02	-18.09	136
chrIV	418135	1	0	0	0	86	8	15.46	16.98	-18.11	134
chrIV	418136	1	0	0	0	87	8.07	15.44	16.95	-18.14	133
chrIV	418137	1	0	0	0	87	8.14	15.43	16.93	-18.18	133
chrIV	418138	1	0	0	0	87	8.2	15.45	16.92	-18.21	125
chrIV	418139	1	0	0	0	83	8.26	15.47	16.91	-18.24	125
chrIV	418140	1	0	0	0	82	8.32	15.46	16.92	-18.26	126
chrIV	418141	1	0	0	0	83	8.38	15.45	16.91	-18.28	127
chrIV	418142	1	0	0	0	78	8.45	15.46	16.89	-18.29	129
chrIV	418143	1	0	0	0	78	8.52	15.49	16.88	-18.28	128
chrIV	418144	1	0	0	0	81	8.56	15.52	16.88	-18.25	129
chrIV	418145	1	0	0	0	81	8.6	15.55	16.9	-18.2	128
chrIV	418146	1	0	0	0	80	8.62	15.58	16.9	-18.15	131
chrIV	418147	1	0	0	0	78	8.64	15.59	16.92	-18.1	131
chrIV	418148	1	0	0	0	77	8.66	15.6	16.93	-18.03	137
chrIV	418149	1	0	0	0	74	8.68	15.61	16.92	-17.95	139
chrIV	418150	1	0	0	0	60	8.7	15.61	16.89	-17.87	143
chrIV	418151	1	0	0	0	60	8.72	15.62	16.85	-17.8	144
chrIV	418152	1	0	0	0	60	8.74	15.66	16.8	-17.72	154
chrIV	418153	1	0	0	0	59	8.78	15.69	16.73	-17.64	155
chrIV	418154	1	0	0	0	61	8.82	15.74	16.67	-17.56	156
chrIV	418155	1	0	0	0	56	8.86	15.8	16.61	-17.45	156
chrIV	418156	1	0	0	0	57	8.91	15.86	16.54	-17.34	156
chrIV	418157	1	0	0	0	58	8.97	15.91	16.45	-17.26	144
chrIV	418158	1	0	0	0	59	9.05	15.95	16.39	-17.18	127
chrIV	418159	1	0	0	0	57	9.14	16	16.32	-17.11	128
chrIV	418160	1	0	0	0	57	9.23	16.05	16.26	-17.05	130
chrIV	418161	1	0	0	0	50	9.31	16.08	16.2	-16.98	122
chrIV	418162	1	0	0	0	50	9.39	16.11	16.13	-16.92	122
chrIV	418163	1	0	0	0	53	9.46	16.14	16.05	-16.84	121
chrIV	418164	1	0	0	0	54	9.52	16.16	15.98	-16.75	121
chrIV	418165	1	0	0	0	53	9.58	16.18	15.91	-16.66	121
chrIV	418166	1	0	0	0	52	9.64	16.2	15.83	-16.56	120
chrIV	418167	1	0	0	0	52	9.7	16.21	15.75	-16.48	120
chrIV	418168	1	0	0	0	45	9.77	16.2	15.66	-16.39	117
chrIV	418169	1	0	0	0	45	9.81	16.19	15.57	-16.31	116
chrIV	418170	1	0	0	0	44	9.85	16.18	15.49	-16.26	116
chrIV	418171	1	0	0	0	47	9.9	16.17	15.42	-16.22	115
chrIV	418172	1	0	0	0	46	9.96	16.17	15.35	-16.18	115
chrIV	418173	1	0	0	0	45	10.02	16.19	15.28	-16.13	116
chrIV	418174	1	0	0	0	47	10.09	16.2	15.21	-16.09	116
chrIV	418175	1	0	0	0	44	10.16	16.17	15.14	-16.05	114
chrIV	418176	1	0	0	0	50	10.22	16.14	15.07	-16.01	107
chrIV	418177	1	0	0	0	52	10.28	16.11	15.02	-16	112
chrIV	418178	1	0	0	0	50	10.34	16.11	14.97	-15.97	90
chrIV	418179	1	0	0	0	50	10.4	16.11	14.93	-15.94	89
chrIV	418180	1	0	0	0	51	10.47	16.11	14.87	-15.93	90
chrIV	418181	1	0	0	0	52	10.53	16.09	14.81	-15.92	92
chrIV	418182	1	0	0	0	52	10.58	16.09	14.76	-15.94	93
chrIV	418183	1	0	0	0	54	10.62	16.09	14.72	-15.96	96
chrIV	418184	1	0	0	0	54	10.66	16.09	14.68	-15.99	95
chrIV	418185	1	0	0	0	54	10.69	16.09	14.63	-16.04	95
chrIV	418186	1	0	0	0	52	10.72	16.08	14.58	-16.08	90
chrIV	418187	1	0	0	0	52	10.76	16.03	14.51	-16.11	91
chrIV	418188	1	0	0	0	52	10.79	15.98	14.44	-16.15	92
chrIV	418189	1	0	0	0	51	10.82	15.9	14.41	-16.19	92
chrIV	418190	1	0	0	0	51	10.85	15.83	14.4	-16.23	90
chrIV	418191	1	0	0	0	52	10.88	15.76	14.39	-16.26	88
chrIV	418192	1	0	0	0	53	10.91	15.69	14.36	-16.3	84
chrIV	418193	1	0	0	0	57	10.94	15.62	14.34	-16.34	85
chrIV	418194	1	0	0	0	54	10.94	15.53	14.3	-16.38	91
chrIV	418195	1	0	0	0	54	10.94	15.44	14.27	-16.43	92
chrIV	418196	1	0	0	0	54	10.91	15.35	14.24	-16.45	89
chrIV	418197	1	0	0	0	53	10.88	15.28	14.22	-16.45	85
chrIV	418198	1	0	0	0	53	10.85	15.21	14.2	-16.46	86
chrIV	418199	1	0	0	0	53	10.82	15.13	14.19	-16.47	85
chrIV	418200	1	0	0	0	50	10.79	15.04	14.19	-16.48	69
chrIV	418201	1	0	0	0	50	10.76	14.98	14.18	-16.5	68
chrIV	418202	1	0	0	0	52	10.73	14.94	14.15	-16.53	74
chrIV	418203	1	0	0	0	52	10.68	14.91	14.14	-16.58	75
chrIV	418204	1	0	0	0	52	10.63	14.88	14.11	-16.62	74
chrIV	418205	1	0	0	0	55	10.58	14.85	14.1	-16.65	74
chrIV	418206	1	0	0	0	55	10.52	14.82	14.08	-16.67	75
chrIV	418207	1	0	0	0	54	10.45	14.8	14.06	-16.65	74
chrIV	418208	1	0	0	0	53	10.36	14.78	14.06	-16.63	75
chrIV	418209	1	0	0	0	53	10.26	14.76	14.06	-16.61	76
chrIV	418210	1	0	0	0	53	10.16	14.75	14.07	-16.58	77
chrIV	418211	1	0	0	0	52	10.07	14.74	14.07	-16.55	78
chrIV	418212	1	0	0	0	55	9.98	14.74	14.06	-16.52	79
chrIV	418213	1	0	0	0	50	9.9	14.74	14.04	-16.47	81
chrIV	418214	1	0	0	0	51	9.84	14.74	14.03	-16.44	81
chrIV	418215	1	0	0	0	51	9.78	14.72	14	-16.4	85
chrIV	418216	1	0	0	0	52	9.72	14.68	13.98	-16.36	86
chrIV	418217	1	0	0	0	52	9.66	14.59	13.94	-16.32	88
chrIV	418218	1	0	0	0	51	9.59	14.56	13.91	-16.27	94
chrIV	418219	1	0	0	0	55	9.49	14.53	13.87	-16.22	94
chrIV	418220	1	0	0	0	56	9.4	14.51	13.83	-16.18	94
chrIV	418221	1	0	0	0	54	9.31	14.46	13.79	-16.13	95
chrIV	418222	1	0	0	0	54	9.21	14.43	13.74	-16.08	96
chrIV	418223	1	0	0	0	54	9.11	14.4	13.68	-16.04	97
chrIV	418224	1	0	0	0	52	9.01	14.37	13.63	-16	97
chrIV	418225	1	0	0	0	52	8.91	14.35	13.58	-15.94	95
chrIV	418226	1	0	0	0	46	8.8	14.36	13.54	-15.87	95
chrIV	418227	1	0	0	0	44	8.69	14.37	13.51	-15.82	90
chrIV	418228	1	0	0	0	44	8.58	14.39	13.48	-15.75	95
chrIV	418229	1	0	0	0	45	8.5	14.44	13.44	-15.7	95
chrIV	418230	1	0	0	0	46	8.42	14.49	13.41	-15.65	96
chrIV	418231	1	0	0	0	44	8.35	14.56	13.39	-15.6	89
chrIV	418232	1	0	0	0	46	8.3	14.64	13.37	-15.56	93
chrIV	418233	1	0	0	0	44	8.26	14.72	13.34	-15.53	91
chrIV	418234	1	0	0	0	44	8.22	14.81	13.31	-15.48	90
chrIV	418235	1	0	0	0	43	8.19	14.86	13.26	-15.44	91
chrIV	418236	1	0	0	0	41	8.17	14.91	13.22	-15.4	93
chrIV	418237	1	0	0	0	41	8.14	14.96	13.18	-15.36	91
chrIV	418238	1	0	0	0	43	8.12	14.98	13.15	-15.31	97
chrIV	418239	1	0	0	0	43	8.1	15	13.12	-15.27	99
chrIV	418240	1	0	0	0	43	8.08	15.05	13.08	-15.24	100
chrIV	418241	1	0	0	0	41	8.06	15.07	13.06	-15.21	103
chrIV	418242	1	0	0	0	40	8.04	15.06	13.06	-15.18	111
chrIV	418243	1	0	0	0	40	8.02	15.05	13.06	-15.14	125
chrIV	418244	1	0	0	0	41	8.03	15.05	13.06	-15.12	119
chrIV	418245	1	0	0	0	42	8.04	15.05	13.06	-15.12	120
chrIV	418246	1	0	0	0	42	8.08	15.05	13.07	-15.11	120
chrIV	418247	1	0	0	0	42	8.12	15.07	13.08	-15.12	120
chrIV	418248	1	0	0	0	47	8.16	15.09	13.1	-15.12	126
chrIV	418249	1	0	0	0	50	8.2	15.11	13.13	-15.14	130
chrIV	418250	1	0	0	0	51	8.24	15.17	13.17	-15.17	133
chrIV	418251	1	0	0	0	52	8.28	15.23	13.22	-15.21	132
chrIV	418252	1	0	0	0	48	8.32	15.28	13.28	-15.23	116
chrIV	418253	1	0	0	0	49	8.34	15.35	13.35	-15.26	115
chrIV	418254	1	0	0	0	47	8.36	15.42	13.39	-15.29	117
chrIV	418255	1	0	0	0	47	8.38	15.49	13.43	-15.33	123
chrIV	418256	1	0	0	0	46	8.39	15.55	13.48	-15.36	123
chrIV	418257	1	0	0	0	48	8.39	15.61	13.54	-15.4	127
chrIV	418258	1	0	0	0	48	8.37	15.64	13.59	-15.43	131
chrIV	418259	1	0	0	0	48	8.34	15.67	13.67	-15.46	130
chrIV	418260	1	0	0	0	48	8.31	15.72	13.76	-15.49	128
chrIV	418261	1	0	0	0	47	8.28	15.77	13.85	-15.54	128
chrIV	418262	1	0	0	0	45	8.25	15.8	13.94	-15.6	136
chrIV	418263	1	0	0	0	45	8.22	15.83	14.03	-15.66	132
chrIV	418264	1	0	0	0	43	8.18	15.88	14.1	-15.74	131
chrIV	418265	1	0	0	0	43	8.14	15.93	14.17	-15.81	128
chrIV	418266	1	0	0	0	42	8.1	15.98	14.24	-15.88	128
chrIV	418267	1	0	0	0	42	8.08	16.03	14.31	-15.92	127
chrIV	418268	1	0	0	0	41	8.05	16.07	14.38	-15.97	127
chrIV	418269	1	0	0	0	40	8.05	16.11	14.44	-16.02	128
chrIV	418270	1	0	0	0	39	8.04	16.16	14.49	-16.05	134
chrIV	418271	1	0	0	0	38	8.03	16.21	14.53	-16.08	133
chrIV	418272	1	0	0	0	39	8.02	16.25	14.56	-16.11	134
chrIV	418273	1	0	0	0	39	8.01	16.29	14.59	-16.15	134
chrIV	418274	1	0	0	0	52	7.98	16.32	14.62	-16.19	147
chrIV	418275	1	0	0	0	54	7.95	16.39	14.65	-16.22	150
chrIV	418276	1	0	0	0	62	7.94	16.47	14.68	-16.25	156
chrIV	418277	1	0	0	0	62	7.93	16.54	14.69	-16.27	156
chrIV	418278	1	0	0	0	62	7.92	16.54	14.69	-16.29	151
chrIV	418279	1	0	0	0	64	7.88	16.54	14.67	-16.33	157
chrIV	418280	1	0	0	0	62	7.84	16.54	14.66	-16.35	155
chrIV	418281	1	0	0	0	62	7.8	16.56	14.66	-16.37	156
chrIV	418282	1	0	0	0	62	7.75	16.55	14.68	-16.37	157
chrIV	418283	1	0	0	0	62	7.7	16.54	14.69	-16.37	158
chrIV	418284	1	0	0	0	63	7.65	16.55	14.7	-16.37	161
chrIV	418285	1	0	0	0	63	7.6	16.56	14.71	-16.35	160
chrIV	418286	1	0	0	0	62	7.54	16.56	14.72	-16.34	157
chrIV	418287	1	0	0	0	63	7.47	16.57	14.73	-16.33	157
chrIV	418288	1	0	0	0	61	7.4	16.57	14.74	-16.33	152
chrIV	418289	1	0	0	0	61	7.33	16.57	14.73	-16.31	149
chrIV	418290	1	0	0	0	66	7.26	16.54	14.71	-16.29	149
chrIV	418291	1	0	0	0	67	7.19	16.51	14.71	-16.25	146
chrIV	418292	1	0	0	0	67	7.12	16.48	14.73	-16.2	138
chrIV	418293	1	0	0	0	64	7.05	16.45	14.76	-16.17	136
chrIV	418294	1	0	0	0	64	6.98	16.42	14.81	-16.13	137
chrIV	418295	1	0	0	0	64	6.92	16.39	14.84	-16.09	136
chrIV	418296	1	0	0	0	66	6.86	16.36	14.85	-16.06	136
chrIV	418297	1	0	0	0	69	6.8	16.33	14.86	-16.01	141
chrIV	418298	1	0	0	0	65	6.74	16.3	14.88	-15.94	127
chrIV	418299	1	0	0	0	62	6.68	16.28	14.89	-15.87	124
chrIV	418300	1	0	0	0	59	6.62	16.23	14.9	-15.79	124
chrIV	418301	1	0	0	0	59	6.56	16.15	14.91	-15.7	125
chrIV	418302	1	0	0	0	59	6.5	16.05	14.93	-15.61	125
chrIV	418303	1	0	0	0	60	6.46	15.96	14.95	-15.52	131
chrIV	418304	1	0	0	0	62	6.42	15.88	14.98	-15.43	130
chrIV	418305	1	0	0	0	59	6.38	15.84	14.99	-15.33	126
chrIV	418306	1	0	0	0	59	6.35	15.8	15	-15.23	125
chrIV	418307	1	0	0	0	57	6.33	15.81	15.01	-15.14	122
chrIV	418308	1	0	0	0	57	6.33	15.82	15.02	-15.06	123
chrIV	418309	1	0	0	0	57	6.34	15.85	15.04	-14.99	124
chrIV	418310	1	0	0	0	62	6.35	15.88	15.05	-14.93	124
chrIV	418311	1	0	0	0	64	6.36	15.93	15.11	-14.87	123
chrIV	418312	1	0	0	0	65	6.37	15.97	15.18	-14.81	119
chrIV	418313	1	0	0	0	66	6.38	16.01	15.25	-14.75	120
chrIV	418314	1	0	0	0	66	6.38	16.1	15.32	-14.68	121
chrIV	418315	1	0	0	0	66	6.38	16.21	15.42	-14.6	122
chrIV	418316	1	0	0	0	67	6.39	16.31	15.5	-14.52	122
chrIV	418317	1	0	0	0	68	6.38	16.47	15.58	-14.46	122
chrIV	418318	1	0	0	0	69	6.38	16.62	15.63	-14.4	120
chrIV	418319	1	0	0	0	66	6.38	16.78	15.69	-14.35	122
chrIV	418320	1	0	0	0	68	6.37	16.94	15.75	-14.29	122
chrIV	418321	1	0	0	0	69	6.36	17.12	15.8	-14.24	122
chrIV	418322	1	0	0	0	68	6.35	17.28	15.85	-14.19	120
chrIV	418323	1	0	0	0	68	6.34	17.44	15.9	-14.14	118
chrIV	418324	1	0	0	0	56	6.33	17.57	15.94	-14.09	107
chrIV	418325	1	0	0	0	54	6.32	17.7	15.99	-14.05	106
chrIV	418326	1	0	0	0	46	6.3	17.85	16.03	-14.02	110
chrIV	418327	1	0	0	0	47	6.28	17.99	16.08	-13.99	120
chrIV	418328	1	0	0	0	48	6.27	18.12	16.13	-13.96	121
chrIV	418329	1	0	0	0	47	6.23	18.26	16.18	-13.9	121
chrIV	418330	1	0	0	0	48	6.19	18.39	16.22	-13.84	123
chrIV	418331	1	0	0	0	48	6.15	18.52	16.24	-13.78	122
chrIV	418332	1	0	0	0	49	6.1	18.64	16.27	-13.72	118
chrIV	418333	1	0	0	0	50	6.05	18.76	16.3	-13.67	115
chrIV	418334	1	0	0	0	49	6	18.86	16.32	-13.65	115
chrIV	418335	1	0	0	0	50	5.95	18.96	16.35	-13.66	116
chrIV	418336	1	0	0	0	50	5.89	19.06	16.36	-13.68	116
chrIV	418337	1	0	0	0	52	5.84	19.16	16.37	-13.7	118
chrIV	418338	1	0	0	0	53	5.79	19.27	16.37	-13.72	119
chrIV	418339	1	0	0	0	53	5.74	19.38	16.4	-13.73	121
chrIV	418340	1	0	0	0	48	5.69	19.49	16.44	-13.73	120
chrIV	418341	1	0	0	0	54	5.65	19.63	16.47	-13.76	129
chrIV	418342	1	0	0	0	56	5.61	19.75	16.49	-13.79	135
chrIV	418343	1	0	0	0	55	5.57	19.85	16.51	-13.84	123
chrIV	418344	1	0	0	0	54	5.53	19.95	16.57	-13.89	121
chrIV	418345	1	0	0	0	53	5.48	20.08	16.62	-13.93	120
chrIV	418346	1	0	0	0	51	5.43	20.23	16.69	-13.98	120
chrIV	418347	1	0	0	0	48	5.38	20.35	16.73	-14.02	115
chrIV	418348	1	0	0	0	48	5.34	20.47	16.77	-14.07	115
chrIV	418349	1	0	0	0	49	5.3	20.6	16.82	-14.11	117
chrIV	418350	1	0	0	0	51	5.26	20.67	16.87	-14.15	115
chrIV	418351	1	0	0	0	50	5.23	20.72	16.9	-14.19	117
chrIV	418352	1	0	0	0	51	5.2	20.73	16.92	-14.25	123
chrIV	418353	1	0	0	0	51	5.17	20.74	16.93	-14.29	119
chrIV	418354	1	0	0	0	55	5.14	20.77	16.94	-14.33	121
chrIV	418355	1	0	0	0	63	5.11	20.8	16.95	-14.34	130
chrIV	418356	1	0	0	0	64	5.08	20.84	16.96	-14.37	131
chrIV	418357	1	0	0	0	67	5.05	20.88	16.97	-14.39	136
chrIV	418358	1	0	0	0	70	5.02	20.93	16.97	-14.41	144
chrIV	418359	1	0	0	0	70	5	20.97	16.95	-14.44	144
chrIV	418360	1	0	0	0	65	4.98	21.01	16.91	-14.47	144
chrIV	418361	1	0	0	0	63	4.96	21.05	16.87	-14.49	145
chrIV	418362	1	0	0	0	61	4.94	21.11	16.83	-14.5	140
chrIV	418363	1	0	0	0	60	4.93	21.17	16.8	-14.53	139
chrIV	418364	1	0	0	0	62	4.93	21.22	16.79	-14.54	138
chrIV	418365	1	0	0	0	62	4.93	21.26	16.78	-14.56	145
chrIV	418366	1	0	0	0	67	4.92	21.3	16.79	-14.58	154
chrIV	418367	1	0	0	0	67	4.89	21.34	16.79	-14.62	154
chrIV	418368	1	0	0	0	68	4.86	21.39	16.77	-14.66	150
chrIV	418369	1	0	0	0	70	4.83	21.43	16.76	-14.7	147
chrIV	418370	1	0	0	0	68	4.81	21.46	16.75	-14.73	146
chrIV	418371	1	0	0	0	70	4.79	21.5	16.75	-14.76	148
chrIV	418372	1	0	0	0	71	4.76	21.55	16.76	-14.79	148
chrIV	418373	1	0	0	0	71	4.73	21.6	16.77	-14.83	154
chrIV	418374	1	0	0	0	70	4.71	21.67	16.78	-14.88	153
chrIV	418375	1	0	0	0	71	4.69	21.74	16.76	-14.91	151
chrIV	418376	1	0	0	0	73	4.66	21.8	16.75	-14.93	141
chrIV	418377	1	0	0	0	72	4.63	21.84	16.76	-14.93	131
chrIV	418378	1	0	0	0	70	4.59	21.88	16.79	-14.93	130
chrIV	418379	1	0	0	0	68	4.58	21.92	16.83	-14.92	124
chrIV	418380	1	0	0	0	67	4.57	21.96	16.84	-14.92	122
chrIV	418381	1	0	0	0	67	4.56	22	16.84	-14.9	123
chrIV	418382	1	0	0	0	67	4.56	22.05	16.81	-14.89	122
chrIV	418383	1	0	0	0	66	4.56	22.1	16.8	-14.89	123
chrIV	418384	1	0	0	0	66	4.56	22.12	16.77	-14.88	122
chrIV	418385	1	0	0	0	66	4.57	22.07	16.74	-14.88	127
chrIV	418386	1	0	0	0	71	4.59	22	16.7	-14.87	145
chrIV	418387	1	0	0	0	71	4.61	21.91	16.66	-14.88	145
chrIV	418388	1	0	0	0	70	4.63	21.83	16.62	-14.87	145
chrIV	418389	1	0	0	0	70	4.65	21.73	16.6	-14.88	144
chrIV	418390	1	0	0	0	70	4.67	21.66	16.59	-14.89	145
chrIV	418391	1	0	0	0	62	4.68	21.59	16.55	-14.91	138
chrIV	418392	1	0	0	0	65	4.69	21.53	16.52	-14.92	133
chrIV	418393	1	0	0	0	68	4.7	21.46	16.48	-14.9	138
chrIV	418394	1	0	0	0	68	4.71	21.39	16.43	-14.91	138
chrIV	418395	1	0	0	0	68	4.71	21.32	16.39	-14.91	138
chrIV	418396	1	0	0	0	70	4.71	21.28	16.37	-14.92	152
chrIV	418397	1	0	0	0	71	4.71	21.25	16.35	-14.95	155
chrIV	418398	1	0	0	0	72	4.7	21.22	16.33	-14.98	159
chrIV	418399	1	0	0	0	72	4.69	21.19	16.31	-14.99	156
chrIV	418400	1	0	0	0	70	4.68	21.18	16.29	-15.01	155
chrIV	418401	1	0	0	0	71	4.66	21.17	16.26	-15.03	154
chrIV	418402	1	0	0	0	70	4.66	21.16	16.21	-15.04	153
chrIV	418403	1	0	0	0	68	4.66	21.13	16.15	-15.05	154
chrIV	418404	1	0	0	0	62	4.66	21.1	16.09	-15.06	152
chrIV	418405	1	0	0	0	54	4.66	21.03	16.04	-15.08	145
chrIV	418406	1	0	0	0	53	4.66	20.96	16	-15.1	145
chrIV	418407	1	0	0	0	51	4.66	20.84	15.95	-15.13	139
chrIV	418408	1	0	0	0	50	4.66	20.74	15.9	-15.15	134
chrIV	418409	1	0	0	0	50	4.65	20.68	15.84	-15.16	137
chrIV	418410	1	0	0	0	50	4.64	20.61	15.8	-15.18	138
chrIV	418411	1	0	0	0	50	4.64	20.51	15.72	-15.2	138
chrIV	418412	1	0	0	0	50	4.66	20.41	15.65	-15.22	138
chrIV	418413	1	0	0	0	50	4.67	20.35	15.58	-15.26	138
chrIV	418414	1	0	0	0	48	4.68	20.25	15.49	-15.29	138
chrIV	418415	1	0	0	0	50	4.69	20.16	15.39	-15.33	129
chrIV	418416	1	0	0	0	45	4.69	20.08	15.3	-15.37	122
chrIV	418417	1	0	0	0	45	4.71	20.02	15.21	-15.39	128
chrIV	418418	1	0	0	0	43	4.73	19.96	15.14	-15.41	128
chrIV	418419	1	0	0	0	41	4.75	19.94	15.09	-15.42	128
chrIV	418420	1	0	0	0	41	4.77	19.91	15.04	-15.43	125
chrIV	418421	1	0	0	0	38	4.79	19.88	15	-15.45	125
chrIV	418422	1	0	0	0	40	4.82	19.85	14.98	-15.5	125
chrIV	418423	1	0	0	0	40	4.85	19.82	14.96	-15.55	121
chrIV	418424	1	0	0	0	40	4.88	19.82	14.95	-15.6	120
chrIV	418425	1	0	0	0	43	4.91	19.82	14.93	-15.65	134
chrIV	418426	1	0	0	0	41	4.95	19.81	14.91	-15.7	135
chrIV	418427	1	0	0	0	41	4.99	19.81	14.9	-15.74	135
chrIV	418428	1	0	0	0	42	5.03	19.81	14.89	-15.79	136
chrIV	418429	1	0	0	0	45	5.07	19.81	14.88	-15.85	146
chrIV	418430	1	0	0	0	46	5.11	19.82	14.88	-15.91	148
chrIV	418431	1	0	0	0	48	5.15	19.83	14.9	-15.97	148
chrIV	418432	1	0	0	0	45	5.19	19.85	14.91	-16.03	147
chrIV	418433	1	0	0	0	47	5.23	19.86	14.93	-16.09	146
chrIV	418434	1	0	0	0	47	5.27	19.87	14.95	-16.13	146
chrIV	418435	1	0	0	0	46	5.3	19.86	14.97	-16.14	140
chrIV	418436	1	0	0	0	43	5.33	19.86	15	-16.13	126
chrIV	418437	1	0	0	0	41	5.36	19.85	15.03	-16.12	125
chrIV	418438	1	0	0	0	41	5.39	19.86	15.07	-16.12	123
chrIV	418439	1	0	0	0	44	5.42	19.87	15.08	-16.11	123
chrIV	418440	1	0	0	0	44	5.45	19.9	15.09	-16.12	122
chrIV	418441	1	0	0	0	44	5.47	19.94	15.1	-16.1	122
chrIV	418442	1	0	0	0	40	5.49	20.01	15.11	-16.07	122
chrIV	418443	1	0	0	0	38	5.51	20.09	15.12	-16.03	125
chrIV	418444	1	0	0	0	38	5.53	20.13	15.09	-16	126
chrIV	418445	1	0	0	0	38	5.56	20.16	15.05	-15.97	131
chrIV	418446	1	0	0	0	40	5.59	20.17	14.98	-15.93	123
chrIV	418447	1	0	0	0	40	5.63	20.21	14.95	-15.89	125
chrIV	418448	1	0	0	0	41	5.66	20.26	14.91	-15.86	121
chrIV	418449	1	0	0	0	40	5.69	20.26	14.86	-15.82	126
chrIV	418450	1	0	0	0	41	5.72	20.27	14.81	-15.77	131
chrIV	418451	1	0	0	0	40	5.74	20.3	14.78	-15.71	130
chrIV	418452	1	0	0	0	43	5.74	20.39	14.75	-15.66	130
chrIV	418453	1	0	0	0	47	5.74	20.45	14.72	-15.61	131
chrIV	418454	1	0	0	0	51	5.74	20.49	14.7	-15.56	148
chrIV	418455	1	0	0	0	51	5.74	20.53	14.68	-15.54	149
chrIV	418456	1	0	0	0	54	5.74	20.6	14.69	-15.51	158
chrIV	418457	1	0	0	0	54	5.74	20.67	14.71	-15.47	160
chrIV	418458	1	0	0	0	53	5.74	20.76	14.73	-15.42	151
chrIV	418459	1	0	0	0	61	5.73	20.85	14.72	-15.36	149
chrIV	418460	1	0	0	0	61	5.72	20.94	14.71	-15.3	154
chrIV	418461	1	0	0	0	62	5.7	21.04	14.72	-15.24	154
chrIV	418462	1	0	0	0	64	5.66	21.14	14.72	-15.16	154
chrIV	418463	1	0	0	0	64	5.61	21.24	14.71	-15.06	154
chrIV	418464	1	0	0	0	64	5.56	21.36	14.67	-14.96	156
chrIV	418465	1	0	0	0	63	5.51	21.49	14.63	-14.86	156
chrIV	418466	1	0	0	0	62	5.47	21.6	14.57	-14.77	155
chrIV	418467	1	0	0	0	62	5.43	21.71	14.52	-14.67	159
chrIV	418468	1	0	0	0	62	5.39	21.82	14.5	-14.58	162
chrIV	418469	1	0	0	0	66	5.35	21.94	14.47	-14.51	171
chrIV	418470	1	0	0	0	67	5.31	22.07	14.44	-14.46	169
chrIV	418471	1	0	0	0	67	5.27	22.19	14.41	-14.41	167
chrIV	418472	1	0	0	0	65	5.23	22.33	14.39	-14.36	167
chrIV	418473	1	0	0	0	65	5.19	22.47	14.36	-14.31	165
chrIV	418474	1	0	0	0	66	5.15	22.61	14.33	-14.26	165
chrIV	418475	1	0	0	0	62	5.11	22.75	14.33	-14.25	151
chrIV	418476	1	0	0	0	63	5.07	22.89	14.32	-14.25	152
chrIV	418477	1	0	0	0	65	5.03	23.03	14.3	-14.26	151
chrIV	418478	1	0	0	0	64	4.99	23.14	14.27	-14.27	150
chrIV	418479	1	0	0	0	67	4.95	23.25	14.24	-14.28	145
chrIV	418480	1	0	0	0	68	4.91	23.33	14.23	-14.28	143
chrIV	418481	1	0	0	0	66	4.87	23.42	14.22	-14.3	142
chrIV	418482	1	0	0	0	67	4.83	23.51	14.21	-14.33	142
chrIV	418483	1	0	0	0	67	4.79	23.6	14.17	-14.36	143
chrIV	418484	1	0	0	0	67	4.75	23.7	14.15	-14.39	142
chrIV	418485	1	0	0	0	67	4.7	23.85	14.14	-14.42	142
chrIV	418486	1	0	0	0	65	4.65	24.02	14.15	-14.46	139
chrIV	418487	1	0	0	0	64	4.6	24.2	14.16	-14.48	138
chrIV	418488	1	0	0	0	66	4.57	24.35	14.17	-14.5	141
chrIV	418489	1	0	0	0	63	4.54	24.52	14.17	-14.52	140
chrIV	418490	1	0	0	0	63	4.51	24.69	14.17	-14.52	140
chrIV	418491	1	0	0	0	64	4.49	24.86	14.16	-14.53	138
chrIV	418492	1	0	0	0	65	4.47	25.01	14.12	-14.55	139
chrIV	418493	1	0	0	0	64	4.45	25.17	14.08	-14.6	132
chrIV	418494	1	0	0	0	66	4.43	25.3	14.05	-14.65	135
chrIV	418495	1	0	0	0	66	4.41	25.43	14.03	-14.7	130
chrIV	418496	1	0	0	0	62	4.39	25.5	14.01	-14.74	125
chrIV	418497	1	0	0	0	63	4.36	25.55	13.99	-14.78	127
chrIV	418498	1	0	0	0	62	4.34	25.6	13.97	-14.83	127
chrIV	418499	1	0	0	0	63	4.32	25.64	13.95	-14.89	124
chrIV	418500	1	0	0	0	62	4.3	25.67	13.93	-14.95	119
chrIV	418501	1	0	0	0	66	4.29	25.69	13.92	-15.01	125
chrIV	418502	1	0	0	0	65	4.26	25.73	13.93	-15.07	120
chrIV	418503	1	0	0	0	61	4.23	25.76	13.93	-15.13	115
chrIV	418504	1	0	0	0	57	4.2	25.79	13.92	-15.19	101
chrIV	418505	1	0	0	0	58	4.17	25.84	13.92	-15.24	102
chrIV	418506	1	0	0	0	62	4.14	25.89	13.92	-15.28	142
chrIV	418507	1	0	0	0	62	4.11	25.94	13.92	-15.31	140
chrIV	418508	1	0	0	0	67	4.08	25.97	13.92	-15.35	141
chrIV	418509	1	0	0	0	61	4.06	25.94	13.92	-15.38	139
chrIV	418510	1	0	0	0	62	4.04	25.89	13.9	-15.4	133
chrIV	418511	1	0	0	0	62	4.01	25.83	13.88	-15.44	133
chrIV	418512	1	0	0	0	61	3.96	25.77	13.83	-15.48	136
chrIV	418513	1	0	0	0	63	3.92	25.67	13.78	-15.53	138
chrIV	418514	1	0	0	0	63	3.88	25.55	13.74	-15.6	137
chrIV	418515	1	0	0	0	64	3.85	25.43	13.7	-15.66	143
chrIV	418516	1	0	0	0	64	3.82	25.31	13.66	-15.73	143
chrIV	418517	1	0	0	0	63	3.79	25.21	13.63	-15.81	133
chrIV	418518	1	0	0	0	63	3.76	25.11	13.62	-15.9	132
chrIV	418519	1	0	0	0	60	3.73	24.96	13.59	-15.99	123
chrIV	418520	1	0	0	0	61	3.7	24.81	13.56	-16.08	126
chrIV	418521	1	0	0	0	61	3.67	24.65	13.53	-16.16	126
chrIV	418522	1	0	0	0	62	3.64	24.51	13.49	-16.21	127
chrIV	418523	1	0	0	0	62	3.61	24.37	13.46	-16.27	129
chrIV	418524	1	0	0	0	62	3.58	24.23	13.43	-16.32	130
chrIV	418525	1	0	0	0	62	3.55	24.09	13.4	-16.36	133
chrIV	418526	1	0	0	0	61	3.53	23.95	13.38	-16.39	132
chrIV	418527	1	0	0	0	60	3.51	23.82	13.35	-16.43	133
chrIV	418528	1	0	0	0	62	3.48	23.69	13.31	-16.47	133
chrIV	418529	1	0	0	0	56	3.45	23.55	13.27	-16.51	128
chrIV	418530	1	0	0	0	55	3.42	23.41	13.23	-16.55	128
chrIV	418531	1	0	0	0	56	3.39	23.28	13.19	-16.59	129
chrIV	418532	1	0	0	0	55	3.36	23.15	13.14	-16.63	130
chrIV	418533	1	0	0	0	53	3.33	23.02	13.08	-16.66	134
chrIV	418534	1	0	0	0	53	3.3	22.89	13.02	-16.71	133
chrIV	418535	1	0	0	0	53	3.28	22.78	12.96	-16.76	134
chrIV	418536	1	0	0	0	54	3.26	22.66	12.9	-16.82	139
chrIV	418537	1	0	0	0	54	3.24	22.57	12.84	-16.88	141
chrIV	418538	1	0	0	0	55	3.2	22.48	12.77	-16.93	138
chrIV	418539	1	0	0	0	57	3.16	22.39	12.7	-17	138
chrIV	418540	1	0	0	0	57	3.12	22.3	12.63	-17.06	138
chrIV	418541	1	0	0	0	58	3.08	22.2	12.56	-17.12	141
chrIV	418542	1	0	0	0	58	3.04	22.08	12.49	-17.2	142
chrIV	418543	1	0	0	0	58	3	21.94	12.42	-17.29	146
chrIV	418544	1	0	0	0	58	2.97	21.82	12.35	-17.35	144
chrIV	418545	1	0	0	0	58	2.94	21.72	12.29	-17.41	145
chrIV	418546	1	0	0	0	58	2.91	21.62	12.24	-17.48	147
chrIV	418547	1	0	0	0	58	2.88	21.52	12.2	-17.55	140
chrIV	418548	1	0	0	0	57	2.85	21.41	12.19	-17.61	139
chrIV	418549	1	0	0	0	56	2.82	21.34	12.19	-17.67	137
chrIV	418550	1	0	0	0	60	2.79	21.28	12.19	-17.73	140
chrIV	418551	1	0	0	0	58	2.76	21.22	12.19	-17.78	134
chrIV	418552	1	0	0	0	56	2.75	21.17	12.21	-17.81	135
chrIV	418553	1	0	0	0	56	2.74	21.15	12.23	-17.84	135
chrIV	418554	1	0	0	0	57	2.73	21.12	12.25	-17.85	134
chrIV	418555	1	0	0	0	55	2.72	21.08	12.26	-17.85	128
chrIV	418556	1	0	0	0	48	2.71	20.98	12.26	-17.84	79
chrIV	418557	1	0	0	0	47	2.7	20.88	12.25	-17.83	79
chrIV	418558	1	0	0	0	41	2.69	20.78	12.22	-17.83	79
chrIV	418559	1	0	0	0	39	2.68	20.69	12.21	-17.84	81
chrIV	418560	1	0	0	0	38	2.67	20.58	12.2	-17.85	80
chrIV	418561	1	0	0	0	47	2.67	20.47	12.17	-17.87	87
chrIV	418562	1	0	0	0	46	2.69	20.35	12.15	-17.91	88
chrIV	418563	1	0	0	0	44	2.71	20.23	12.13	-17.94	88
chrIV	418564	1	0	0	0	45	2.73	20.09	12.12	-17.98	89
chrIV	418565	1	0	0	0	47	2.74	19.96	12.11	-18.03	88
chrIV	418566	1	0	0	0	47	2.75	19.85	12.1	-18.08	86
chrIV	418567	1	0	0	0	47	2.76	19.73	12.09	-18.13	90
chrIV	418568	1	0	0	0	47	2.77	19.63	12.07	-18.17	89
chrIV	418569	1	0	0	0	46	2.78	19.53	12.04	-18.2	92
chrIV	418570	1	0	0	0	48	2.79	19.42	12.01	-18.2	102
chrIV	418571	1	0	0	0	48	2.8	19.3	11.97	-18.2	109
chrIV	418572	1	0	0	0	46	2.81	19.16	11.92	-18.19	113
chrIV	418573	1	0	0	0	49	2.82	19.02	11.88	-18.17	111
chrIV	418574	1	0	0	0	48	2.83	18.88	11.84	-18.14	110
chrIV	418575	1	0	0	0	49	2.86	18.74	11.8	-18.09	107
chrIV	418576	1	0	0	0	49	2.88	18.6	11.76	-18.04	106
chrIV	418577	1	0	0	0	48	2.9	18.44	11.7	-17.99	107
chrIV	418578	1	0	0	0	52	2.93	18.29	11.64	-17.94	133
chrIV	418579	1	0	0	0	55	2.96	18.14	11.58	-17.88	137
chrIV	418580	1	0	0	0	54	2.99	18	11.52	-17.83	145
chrIV	418581	1	0	0	0	53	3.03	17.85	11.46	-17.78	144
chrIV	418582	1	0	0	0	53	3.07	17.69	11.4	-17.72	144
chrIV	418583	1	0	0	0	54	3.11	17.53	11.35	-17.65	141
chrIV	418584	1	0	0	0	54	3.15	17.37	11.29	-17.58	141
chrIV	418585	1	0	0	0	58	3.19	17.23	11.23	-17.5	143
chrIV	418586	1	0	0	0	60	3.23	17.09	11.16	-17.4	144
chrIV	418587	1	0	0	0	60	3.28	16.95	11.08	-17.32	156
chrIV	418588	1	0	0	0	57	3.31	16.84	10.99	-17.26	155
chrIV	418589	1	0	0	0	55	3.34	16.73	10.89	-17.2	154
chrIV	418590	1	0	0	0	58	3.37	16.62	10.79	-17.15	154
chrIV	418591	1	0	0	0	56	3.4	16.49	10.7	-17.1	157
chrIV	418592	1	0	0	0	56	3.43	16.37	10.61	-17.06	159
chrIV	418593	1	0	0	0	56	3.46	16.25	10.53	-17	153
chrIV	418594	1	0	0	0	58	3.48	16.16	10.44	-16.95	158
chrIV	418595	1	0	0	0	62	3.5	16.07	10.36	-16.92	163
chrIV	418596	1	0	0	0	62	3.52	16.01	10.27	-16.89	160
chrIV	418597	1	0	0	0	62	3.54	15.96	10.18	-16.86	160
chrIV	418598	1	0	0	0	63	3.56	15.91	10.1	-16.82	160
chrIV	418599	1	0	0	0	68	3.58	15.87	10.04	-16.8	160
chrIV	418600	1	0	0	0	66	3.6	15.84	9.99	-16.78	155
chrIV	418601	1	0	0	0	64	3.62	15.81	9.95	-16.75	154
chrIV	418602	1	0	0	0	64	3.64	15.76	9.9	-16.72	153
chrIV	418603	1	0	0	0	65	3.66	15.72	9.86	-16.69	155
chrIV	418604	1	0	0	0	64	3.68	15.67	9.83	-16.65	165
chrIV	418605	1	0	0	0	68	3.7	15.61	9.79	-16.63	181
chrIV	418606	1	0	0	0	71	3.72	15.56	9.75	-16.62	184
chrIV	418607	1	0	0	0	71	3.74	15.53	9.72	-16.62	186
chrIV	418608	1	0	0	0	73	3.76	15.48	9.69	-16.61	185
chrIV	418609	1	0	0	0	73	3.81	15.43	9.68	-16.59	183
chrIV	418610	1	0	0	0	74	3.86	15.43	9.67	-16.57	183
chrIV	418611	1	0	0	0	65	3.91	15.45	9.66	-16.53	175
chrIV	418612	1	0	0	0	66	3.96	15.48	9.66	-16.53	175
chrIV	418613	1	0	0	0	66	4.01	15.51	9.66	-16.52	173
chrIV	418614	1	0	0	0	68	4.06	15.58	9.65	-16.49	172
chrIV	418615	1	0	0	0	64	4.1	15.64	9.66	-16.47	168
chrIV	418616	1	0	0	0	64	4.14	15.72	9.67	-16.44	171
chrIV	418617	1	0	0	0	67	4.19	15.78	9.69	-16.41	178
chrIV	418618	1	0	0	0	67	4.24	15.83	9.7	-16.39	177
chrIV	418619	1	0	0	0	68	4.29	15.88	9.72	-16.37	175
chrIV	418620	1	0	0	0	65	4.34	15.93	9.74	-16.35	178
chrIV	418621	1	0	0	0	65	4.39	16.03	9.76	-16.33	173
chrIV	418622	1	0	0	0	65	4.44	16.09	9.78	-16.31	173
chrIV	418623	1	0	0	0	63	4.49	16.15	9.78	-16.27	175
chrIV	418624	1	0	0	0	66	4.54	16.2	9.78	-16.24	175
chrIV	418625	1	0	0	0	65	4.57	16.25	9.78	-16.22	175
chrIV	418626	1	0	0	0	68	4.59	16.3	9.78	-16.2	175
chrIV	418627	1	0	0	0	68	4.61	16.34	9.78	-16.17	174
chrIV	418628	1	0	0	0	63	4.63	16.38	9.79	-16.13	163
chrIV	418629	1	0	0	0	60	4.65	16.42	9.8	-16.09	159
chrIV	418630	1	0	0	0	61	4.67	16.46	9.81	-16.04	154
chrIV	418631	1	0	0	0	63	4.68	16.48	9.82	-15.99	157
chrIV	418632	1	0	0	0	67	4.69	16.49	9.84	-15.94	175
chrIV	418633	1	0	0	0	66	4.7	16.51	9.87	-15.89	173
chrIV	418634	1	0	0	0	67	4.71	16.54	9.91	-15.83	173
chrIV	418635	1	0	0	0	63	4.72	16.57	9.95	-15.76	173
chrIV	418636	1	0	0	0	61	4.74	16.6	9.99	-15.69	166
chrIV	418637	1	0	0	0	63	4.75	16.61	10.04	-15.62	153
chrIV	418638	1	0	0	0	65	4.78	16.6	10.08	-15.56	154
chrIV	418639	1	0	0	0	65	4.81	16.59	10.11	-15.48	154
chrIV	418640	1	0	0	0	62	4.84	16.57	10.13	-15.41	154
chrIV	418641	1	0	0	0	62	4.87	16.55	10.14	-15.33	149
chrIV	418642	1	0	0	0	66	4.9	16.55	10.16	-15.24	147
chrIV	418643	1	0	0	0	67	4.93	16.58	10.18	-15.14	150
chrIV	418644	1	0	0	0	63	4.95	16.66	10.21	-15.05	146
chrIV	418645	1	0	0	0	63	4.97	16.69	10.24	-14.96	140
chrIV	418646	1	0	0	0	63	4.99	16.7	10.27	-14.86	141
chrIV	418647	1	0	0	0	61	5	16.69	10.29	-14.75	142
chrIV	418648	1	0	0	0	59	5.01	16.68	10.29	-14.64	142
chrIV	418649	1	0	0	0	59	5.02	16.67	10.28	-14.53	158
chrIV	418650	1	0	0	0	59	5.03	16.64	10.27	-14.43	166
chrIV	418651	1	0	0	0	61	5.04	16.61	10.26	-14.34	166
chrIV	418652	1	0	0	0	66	5.05	16.53	10.24	-14.22	166
chrIV	418653	1	0	0	0	66	5.08	16.45	10.22	-14.12	163
chrIV	418654	1	0	0	0	66	5.11	16.38	10.2	-14.03	154
chrIV	418655	1	0	0	0	67	5.14	16.35	10.16	-13.96	151
chrIV	418656	1	0	0	0	64	5.17	16.33	10.1	-13.9	150
chrIV	418657	1	0	0	0	75	5.2	16.31	10.03	-13.84	188
chrIV	418658	1	0	0	0	75	5.23	16.29	9.98	-13.77	188
chrIV	418659	1	0	0	0	79	5.23	16.27	9.93	-13.69	191
chrIV	418660	1	0	0	0	83	5.23	16.23	9.87	-13.61	193
chrIV	418661	1	0	0	0	83	5.23	16.18	9.81	-13.53	194
chrIV	418662	1	0	0	0	83	5.23	16.14	9.76	-13.47	190
chrIV	418663	1	0	0	0	83	5.23	16.1	9.72	-13.42	190
chrIV	418664	1	0	0	0	80	5.23	16.06	9.69	-13.36	191
chrIV	418665	1	0	0	0	82	5.26	16.01	9.67	-13.28	190
chrIV	418666	1	0	0	0	85	5.29	15.98	9.65	-13.2	189
chrIV	418667	1	0	0	0	82	5.31	15.96	9.63	-13.11	178
chrIV	418668	1	0	0	0	82	5.33	15.92	9.6	-13.01	180
chrIV	418669	1	0	0	0	81	5.35	15.88	9.58	-12.9	179
chrIV	418670	1	0	0	0	80	5.37	15.87	9.57	-12.81	163
chrIV	418671	1	0	0	0	81	5.39	15.87	9.57	-12.71	162
chrIV	418672	1	0	0	0	81	5.41	15.87	9.57	-12.62	157
chrIV	418673	1	0	0	0	80	5.43	15.87	9.56	-12.54	157
chrIV	418674	1	0	0	0	77	5.45	15.86	9.55	-12.46	159
chrIV	418675	1	0	0	0	77	5.45	15.86	9.54	-12.39	161
chrIV	418676	1	0	0	0	77	5.46	15.86	9.53	-12.32	162
chrIV	418677	1	0	0	0	79	5.49	15.88	9.53	-12.27	161
chrIV	418678	1	0	0	0	77	5.52	15.92	9.52	-12.23	146
chrIV	418679	1	0	0	0	77	5.55	15.96	9.51	-12.2	147
chrIV	418680	1	0	0	0	80	5.58	16.01	9.49	-12.17	148
chrIV	418681	1	0	0	0	89	5.6	16.06	9.48	-12.15	149
chrIV	418682	1	0	0	0	85	5.62	16.12	9.47	-12.14	133
chrIV	418683	1	0	0	0	89	5.64	16.17	9.46	-12.15	134
chrIV	418684	1	0	0	0	92	5.66	16.2	9.47	-12.17	149
chrIV	418685	1	0	0	0	93	5.68	16.23	9.48	-12.2	148
chrIV	418686	1	0	0	0	92	5.69	16.26	9.49	-12.25	152
chrIV	418687	1	0	0	0	90	5.69	16.29	9.5	-12.28	152
chrIV	418688	1	0	0	0	89	5.69	16.31	9.52	-12.3	158
chrIV	418689	1	0	0	0	91	5.69	16.32	9.54	-12.32	158
chrIV	418690	1	0	0	0	92	5.69	16.34	9.56	-12.34	158
chrIV	418691	1	0	0	0	92	5.69	16.39	9.58	-12.34	157
chrIV	418692	1	0	0	0	87	5.69	16.44	9.62	-12.34	155
chrIV	418693	1	0	0	0	87	5.69	16.46	9.65	-12.35	153
chrIV	418694	1	0	0	0	87	5.7	16.49	9.68	-12.35	150
chrIV	418695	1	0	0	0	87	5.71	16.52	9.71	-12.34	150
chrIV	418696	1	0	0	0	87	5.72	16.55	9.75	-12.33	150
chrIV	418697	1	0	0	0	92	5.74	16.58	9.79	-12.32	149
chrIV	418698	1	0	0	0	92	5.78	16.61	9.81	-12.31	149
chrIV	418699	1	0	0	0	94	5.82	16.66	9.81	-12.29	149
chrIV	418700	1	0	0	0	95	5.86	16.7	9.8	-12.27	142
chrIV	418701	1	0	0	0	93	5.9	16.75	9.78	-12.26	145
chrIV	418702	1	0	0	0	90	5.94	16.8	9.76	-12.24	168
chrIV	418703	1	0	0	0	92	5.97	16.85	9.74	-12.22	168
chrIV	418704	1	0	0	0	92	6	16.9	9.74	-12.21	165
chrIV	418705	1	0	0	0	93	6.03	16.94	9.73	-12.19	155
chrIV	418706	1	0	0	0	94	6.06	16.95	9.71	-12.17	157
chrIV	418707	1	0	0	0	86	6.12	16.94	9.69	-12.15	123
chrIV	418708	1	0	0	0	84	6.18	16.95	9.67	-12.13	125
chrIV	418709	1	0	0	0	80	6.21	16.94	9.64	-12.12	122
chrIV	418710	1	0	0	0	75	6.24	16.9	9.61	-12.11	124
chrIV	418711	1	0	0	0	74	6.27	16.86	9.57	-12.11	124
chrIV	418712	1	0	0	0	75	6.3	16.81	9.53	-12.07	129
chrIV	418713	1	0	0	0	76	6.34	16.76	9.49	-12.01	129
chrIV	418714	1	0	0	0	83	6.38	16.67	9.46	-11.95	130
chrIV	418715	1	0	0	0	81	6.4	16.58	9.41	-11.89	131
chrIV	418716	1	0	0	0	78	6.42	16.47	9.36	-11.82	129
chrIV	418717	1	0	0	0	78	6.43	16.37	9.3	-11.74	131
chrIV	418718	1	0	0	0	79	6.44	16.27	9.25	-11.63	134
chrIV	418719	1	0	0	0	79	6.45	16.17	9.19	-11.52	136
chrIV	418720	1	0	0	0	79	6.46	16.07	9.13	-11.42	137
chrIV	418721	1	0	0	0	78	6.47	15.94	9.07	-11.31	145
chrIV	418722	1	0	0	0	79	6.48	15.82	9.01	-11.2	147
chrIV	418723	1	0	0	0	79	6.49	15.71	8.96	-11.1	147
chrIV	418724	1	0	0	0	79	6.5	15.61	8.89	-11	145
chrIV	418725	1	0	0	0	80	6.53	15.51	8.83	-10.88	143
chrIV	418726	1	0	0	0	76	6.57	15.41	8.79	-10.76	144
chrIV	418727	1	0	0	0	74	6.59	15.31	8.75	-10.65	144
chrIV	418728	1	0	0	0	74	6.61	15.21	8.72	-10.54	143
chrIV	418729	1	0	0	0	78	6.63	15.11	8.69	-10.43	142
chrIV	418730	1	0	0	0	75	6.65	15	8.66	-10.33	138
chrIV	418731	1	0	0	0	64	6.68	14.89	8.62	-10.24	134
chrIV	418732	1	0	0	0	65	6.71	14.8	8.59	-10.15	138
chrIV	418733	1	0	0	0	63	6.74	14.71	8.56	-10.06	141
chrIV	418734	1	0	0	0	59	6.77	14.6	8.53	-9.96	126
chrIV	418735	1	0	0	0	58	6.8	14.49	8.5	-9.87	128
chrIV	418736	1	0	0	0	59	6.82	14.38	8.48	-9.78	125
chrIV	418737	1	0	0	0	59	6.85	14.27	8.46	-9.69	133
chrIV	418738	1	0	0	0	59	6.88	14.14	8.46	-9.6	143
chrIV	418739	1	0	0	0	59	6.91	14.02	8.48	-9.52	147
chrIV	418740	1	0	0	0	58	6.94	13.89	8.51	-9.43	151
chrIV	418741	1	0	0	0	61	6.97	13.76	8.55	-9.36	171
chrIV	418742	1	0	0	0	61	7	13.63	8.58	-9.29	172
chrIV	418743	1	0	0	0	60	7.03	13.51	8.61	-9.21	172
chrIV	418744	1	0	0	0	63	7.07	13.35	8.62	-9.13	173
chrIV	418745	1	0	0	0	64	7.11	13.2	8.65	-9.05	173
chrIV	418746	1	0	0	0	64	7.18	13.07	8.69	-8.97	173
chrIV	418747	1	0	0	0	60	7.25	12.99	8.73	-8.9	175
chrIV	418748	1	0	0	0	60	7.3	12.91	8.78	-8.83	177
chrIV	418749	1	0	0	0	61	7.35	12.82	8.84	-8.77	174
chrIV	418750	1	0	0	0	59	7.4	12.76	8.92	-8.72	175
chrIV	418751	1	0	0	0	60	7.45	12.7	9	-8.66	172
chrIV	418752	1	0	0	0	58	7.5	12.68	9.08	-8.64	150
chrIV	418753	1	0	0	0	56	7.52	12.66	9.16	-8.61	151
chrIV	418754	1	0	0	0	56	7.54	12.64	9.24	-8.6	151
chrIV	418755	1	0	0	0	51	7.56	12.59	9.35	-8.57	149
chrIV	418756	1	0	0	0	51	7.59	12.56	9.46	-8.54	146
chrIV	418757	1	0	0	0	51	7.59	12.53	9.57	-8.51	143
chrIV	418758	1	0	0	0	51	7.59	12.52	9.69	-8.49	143
chrIV	418759	1	0	0	0	53	7.62	12.51	9.83	-8.46	145
chrIV	418760	1	0	0	0	53	7.66	12.49	9.98	-8.42	146
chrIV	418761	1	0	0	0	54	7.7	12.47	10.12	-8.38	157
chrIV	418762	1	0	0	0	52	7.74	12.47	10.24	-8.32	152
chrIV	418763	1	0	0	0	51	7.77	12.51	10.35	-8.28	154
chrIV	418764	1	0	0	0	44	7.8	12.55	10.47	-8.25	155
chrIV	418765	1	0	0	0	44	7.81	12.6	10.58	-8.23	158
chrIV	418766	1	0	0	0	46	7.82	12.63	10.67	-8.21	158
chrIV	418767	1	0	0	0	46	7.84	12.69	10.77	-8.2	157
chrIV	418768	1	0	0	0	47	7.86	12.75	10.86	-8.2	152
chrIV	418769	1	0	0	0	47	7.88	12.81	10.95	-8.21	150
chrIV	418770	1	0	0	0	48	7.9	12.83	11.04	-8.23	150
chrIV	418771	1	0	0	0	53	7.92	12.84	11.13	-8.25	149
chrIV	418772	1	0	0	0	53	7.94	12.88	11.21	-8.28	152
chrIV	418773	1	0	0	0	53	7.96	12.95	11.3	-8.32	151
chrIV	418774	1	0	0	0	53	7.98	13.04	11.39	-8.36	151
chrIV	418775	1	0	0	0	52	8	13.12	11.48	-8.4	151
chrIV	418776	1	0	0	0	53	8.01	13.2	11.57	-8.44	149
chrIV	418777	1	0	0	0	58	8	13.28	11.67	-8.45	156
chrIV	418778	1	0	0	0	59	7.99	13.35	11.78	-8.46	158
chrIV	418779	1	0	0	0	55	7.98	13.42	11.88	-8.47	158
chrIV	418780	1	0	0	0	54	7.97	13.5	12	-8.49	158
chrIV	418781	1	0	0	0	55	7.96	13.58	12.11	-8.5	158
chrIV	418782	1	0	0	0	54	7.95	13.7	12.21	-8.5	153
chrIV	418783	1	0	0	0	53	7.97	13.82	12.31	-8.49	152
chrIV	418784	1	0	0	0	53	7.99	13.96	12.4	-8.48	153
chrIV	418785	1	0	0	0	53	8.02	14.1	12.47	-8.47	150
chrIV	418786	1	0	0	0	53	8.06	14.24	12.54	-8.45	150
chrIV	418787	1	0	0	0	53	8.1	14.35	12.61	-8.43	147
chrIV	418788	1	0	0	0	52	8.14	14.47	12.67	-8.42	135
chrIV	418789	1	0	0	0	50	8.18	14.61	12.73	-8.41	147
chrIV	418790	1	0	0	0	50	8.22	14.73	12.78	-8.4	146
chrIV	418791	1	0	0	0	50	8.26	14.84	12.84	-8.41	126
chrIV	418792	1	0	0	0	50	8.3	14.94	12.9	-8.41	125
chrIV	418793	1	0	0	0	50	8.34	15.07	12.96	-8.41	126
chrIV	418794	1	0	0	0	48	8.37	15.19	13.01	-8.39	125
chrIV	418795	1	0	0	0	44	8.41	15.31	13.03	-8.37	125
chrIV	418796	1	0	0	0	45	8.45	15.43	13.05	-8.35	125
chrIV	418797	1	0	0	0	52	8.49	15.52	13.06	-8.33	134
chrIV	418798	1	0	0	0	61	8.51	15.61	13.08	-8.35	152
chrIV	418799	1	0	0	0	53	8.53	15.68	13.11	-8.37	140
chrIV	418800	1	0	0	0	52	8.55	15.77	13.14	-8.39	138
chrIV	418801	1	0	0	0	57	8.57	15.85	13.18	-8.41	138
chrIV	418802	1	0	0	0	61	8.59	15.89	13.23	-8.46	138
chrIV	418803	1	0	0	0	60	8.62	15.92	13.27	-8.49	140
chrIV	418804	1	0	0	0	68	8.65	15.95	13.28	-8.51	151
chrIV	418805	1	0	0	0	70	8.68	15.97	13.3	-8.52	151
chrIV	418806	1	0	0	0	70	8.7	16	13.33	-8.53	150
chrIV	418807	1	0	0	0	68	8.69	16.01	13.35	-8.53	148
chrIV	418808	1	0	0	0	70	8.68	16.09	13.37	-8.52	152
chrIV	418809	1	0	0	0	70	8.67	16.19	13.39	-8.51	149
chrIV	418810	1	0	0	0	70	8.65	16.29	13.42	-8.5	147
chrIV	418811	1	0	0	0	69	8.63	16.38	13.46	-8.48	135
chrIV	418812	1	0	0	0	69	8.61	16.45	13.5	-8.46	135
chrIV	418813	1	0	0	0	72	8.58	16.57	13.53	-8.44	142
chrIV	418814	1	0	0	0	72	8.55	16.69	13.56	-8.43	142
chrIV	418815	1	0	0	0	73	8.54	16.81	13.59	-8.42	140
chrIV	418816	1	0	0	0	71	8.53	16.93	13.62	-8.41	140
chrIV	418817	1	0	0	0	71	8.52	17.04	13.66	-8.42	139
chrIV	418818	1	0	0	0	69	8.51	17.15	13.7	-8.44	139
chrIV	418819	1	0	0	0	71	8.5	17.27	13.76	-8.46	149
chrIV	418820	1	0	0	0	73	8.49	17.37	13.81	-8.48	154
chrIV	418821	1	0	0	0	68	8.48	17.47	13.86	-8.52	148
chrIV	418822	1	0	0	0	68	8.47	17.58	13.9	-8.57	147
chrIV	418823	1	0	0	0	68	8.46	17.68	13.94	-8.63	147
chrIV	418824	1	0	0	0	70	8.47	17.78	14.01	-8.69	147
chrIV	418825	1	0	0	0	72	8.48	17.89	14.07	-8.76	148
chrIV	418826	1	0	0	0	71	8.49	17.99	14.1	-8.83	148
chrIV	418827	1	0	0	0	66	8.52	18.09	14.14	-8.9	143
chrIV	418828	1	0	0	0	65	8.55	18.19	14.17	-8.97	143
chrIV	418829	1	0	0	0	67	8.58	18.29	14.21	-9.05	147
chrIV	418830	1	0	0	0	67	8.61	18.4	14.24	-9.13	149
chrIV	418831	1	0	0	0	67	8.64	18.54	14.27	-9.2	150
chrIV	418832	1	0	0	0	67	8.68	18.66	14.29	-9.27	151
chrIV	418833	1	0	0	0	70	8.69	18.79	14.31	-9.34	152
chrIV	418834	1	0	0	0	76	8.71	18.95	14.33	-9.42	152
chrIV	418835	1	0	0	0	77	8.72	19.11	14.35	-9.5	151
chrIV	418836	1	0	0	0	78	8.73	19.29	14.36	-9.58	151
chrIV	418837	1	0	0	0	78	8.74	19.49	14.35	-9.67	146
chrIV	418838	1	0	0	0	79	8.75	19.71	14.33	-9.72	141
chrIV	418839	1	0	0	0	79	8.76	19.92	14.3	-9.77	127
chrIV	418840	1	0	0	0	79	8.77	20.13	14.27	-9.82	125
chrIV	418841	1	0	0	0	79	8.78	20.35	14.25	-9.86	129
chrIV	418842	1	0	0	0	83	8.79	20.58	14.23	-9.89	130
chrIV	418843	1	0	0	0	83	8.8	20.8	14.22	-9.93	128
chrIV	418844	1	0	0	0	84	8.8	21.02	14.23	-9.97	128
chrIV	418845	1	0	0	0	84	8.79	21.25	14.23	-10.01	127
chrIV	418846	1	0	0	0	83	8.72	21.5	14.21	-10.04	127
chrIV	418847	1	0	0	0	76	8.65	21.72	14.18	-10.07	116
chrIV	418848	1	0	0	0	72	8.61	21.87	14.15	-10.13	100
chrIV	418849	1	0	0	0	72	8.57	22.03	14.12	-10.19	99
chrIV	418850	1	0	0	0	78	8.53	22.16	14.07	-10.24	104
chrIV	418851	1	0	0	0	72	8.49	22.28	14.02	-10.31	106
chrIV	418852	1	0	0	0	69	8.45	22.39	13.97	-10.39	106
chrIV	418853	1	0	0	0	69	8.42	22.5	13.91	-10.46	105
chrIV	418854	1	0	0	0	61	8.39	22.62	13.86	-10.52	101
chrIV	418855	1	0	0	0	60	8.36	22.74	13.79	-10.58	102
chrIV	418856	1	0	0	0	59	8.32	22.86	13.72	-10.63	103
chrIV	418857	1	0	0	0	58	8.31	22.99	13.67	-10.67	106
chrIV	418858	1	0	0	0	58	8.3	23.1	13.61	-10.69	107
chrIV	418859	1	0	0	0	61	8.29	23.2	13.54	-10.71	119
chrIV	418860	1	0	0	0	62	8.27	23.3	13.46	-10.74	118
chrIV	418861	1	0	0	0	63	8.25	23.41	13.4	-10.77	121
chrIV	418862	1	0	0	0	63	8.23	23.5	13.35	-10.8	121
chrIV	418863	1	0	0	0	60	8.22	23.55	13.29	-10.81	112
chrIV	418864	1	0	0	0	60	8.21	23.6	13.21	-10.82	108
chrIV	418865	1	0	0	0	59	8.2	23.7	13.16	-10.82	107
chrIV	418866	1	0	0	0	59	8.19	23.81	13.13	-10.82	107
chrIV	418867	1	0	0	0	60	8.19	23.89	13.09	-10.82	108
chrIV	418868	1	0	0	0	61	8.19	24	13.06	-10.82	115
chrIV	418869	1	0	0	0	60	8.19	24.11	13.07	-10.81	107
chrIV	418870	1	0	0	0	58	8.19	24.23	13.07	-10.79	114
chrIV	418871	1	0	0	0	58	8.19	24.34	13.07	-10.78	122
chrIV	418872	1	0	0	0	60	8.19	24.42	13.08	-10.77	131
chrIV	418873	1	0	0	0	62	8.19	24.46	13.1	-10.73	130
chrIV	418874	1	0	0	0	61	8.17	24.47	13.12	-10.7	130
chrIV	418875	1	0	0	0	59	8.15	24.48	13.14	-10.67	129
chrIV	418876	1	0	0	0	59	8.13	24.47	13.17	-10.67	132
chrIV	418877	1	0	0	0	59	8.11	24.45	13.19	-10.69	132
chrIV	418878	1	0	0	0	60	8.09	24.47	13.21	-10.7	131
chrIV	418879	1	0	0	0	60	8.07	24.49	13.24	-10.71	127
chrIV	418880	1	0	0	0	62	8.05	24.52	13.26	-10.71	128
chrIV	418881	1	0	0	0	63	8.03	24.54	13.28	-10.71	130
chrIV	418882	1	0	0	0	64	8	24.55	13.3	-10.71	127
chrIV	418883	1	0	0	0	61	7.95	24.57	13.31	-10.71	131
chrIV	418884	1	0	0	0	55	7.89	24.59	13.31	-10.7	131
chrIV	418885	1	0	0	0	54	7.82	24.6	13.32	-10.7	133
chrIV	418886	1	0	0	0	53	7.75	24.59	13.33	-10.71	135
chrIV	418887	1	0	0	0	55	7.68	24.63	13.35	-10.72	135
chrIV	418888	1	0	0	0	64	7.61	24.63	13.37	-10.7	143
chrIV	418889	1	0	0	0	66	7.54	24.61	13.4	-10.7	141
chrIV	418890	1	0	0	0	68	7.47	24.6	13.43	-10.7	143
chrIV	418891	1	0	0	0	72	7.4	24.61	13.45	-10.69	141
chrIV	418892	1	0	0	0	70	7.33	24.7	13.47	-10.67	155
chrIV	418893	1	0	0	0	70	7.26	24.79	13.49	-10.65	155
chrIV	418894	1	0	0	0	70	7.2	24.88	13.51	-10.65	155
chrIV	418895	1	0	0	0	69	7.13	24.97	13.54	-10.66	156
chrIV	418896	1	0	0	0	70	7.07	25.06	13.57	-10.68	156
chrIV	418897	1	0	0	0	68	7.01	25.17	13.59	-10.7	157
chrIV	418898	1	0	0	0	64	6.94	25.28	13.61	-10.69	153
chrIV	418899	1	0	0	0	64	6.87	25.39	13.63	-10.68	153
chrIV	418900	1	0	0	0	58	6.8	25.5	13.65	-10.66	149
chrIV	418901	1	0	0	0	59	6.73	25.61	13.66	-10.64	163
chrIV	418902	1	0	0	0	57	6.66	25.8	13.67	-10.6	163
chrIV	418903	1	0	0	0	58	6.59	26	13.7	-10.59	163
chrIV	418904	1	0	0	0	60	6.52	26.2	13.76	-10.59	158
chrIV	418905	1	0	0	0	59	6.45	26.34	13.79	-10.6	156
chrIV	418906	1	0	0	0	59	6.39	26.48	13.82	-10.61	157
chrIV	418907	1	0	0	0	59	6.33	26.64	13.87	-10.62	153
chrIV	418908	1	0	0	0	58	6.27	26.7	13.92	-10.64	147
chrIV	418909	1	0	0	0	54	6.21	26.76	13.96	-10.67	136
chrIV	418910	1	0	0	0	53	6.16	26.82	13.99	-10.7	134
chrIV	418911	1	0	0	0	53	6.11	26.91	14.02	-10.73	132
chrIV	418912	1	0	0	0	55	6.06	27.04	14.05	-10.73	134
chrIV	418913	1	0	0	0	67	6.01	27.12	14.08	-10.73	139
chrIV	418914	1	0	0	0	68	5.96	27.21	14.12	-10.72	141
chrIV	418915	1	0	0	0	70	5.91	27.3	14.17	-10.72	155
chrIV	418916	1	0	0	0	70	5.86	27.38	14.22	-10.73	157
chrIV	418917	1	0	0	0	71	5.8	27.43	14.26	-10.74	156
chrIV	418918	1	0	0	0	71	5.75	27.48	14.29	-10.75	150
chrIV	418919	1	0	0	0	70	5.7	27.51	14.3	-10.77	148
chrIV	418920	1	0	0	0	70	5.65	27.56	14.32	-10.79	135
chrIV	418921	1	0	0	0	70	5.6	27.6	14.34	-10.8	127
chrIV	418922	1	0	0	0	67	5.55	27.6	14.37	-10.83	116
chrIV	418923	1	0	0	0	65	5.5	27.62	14.4	-10.86	120
chrIV	418924	1	0	0	0	67	5.43	27.62	14.41	-10.89	122
chrIV	418925	1	0	0	0	67	5.36	27.62	14.44	-10.9	122
chrIV	418926	1	0	0	0	67	5.28	27.64	14.47	-10.91	119
chrIV	418927	1	0	0	0	67	5.2	27.67	14.5	-10.92	117
chrIV	418928	1	0	0	0	67	5.12	27.7	14.57	-10.94	116
chrIV	418929	1	0	0	0	67	5.04	27.73	14.63	-10.95	116
chrIV	418930	1	0	0	0	66	4.96	27.76	14.7	-10.95	117
chrIV	418931	1	0	0	0	71	4.88	27.69	14.79	-10.96	119
chrIV	418932	1	0	0	0	72	4.79	27.61	14.88	-10.97	120
chrIV	418933	1	0	0	0	72	4.72	27.52	14.97	-10.98	112
chrIV	418934	1	0	0	0	72	4.64	27.4	15.06	-11	111
chrIV	418935	1	0	0	0	72	4.57	27.28	15.16	-11.01	112
chrIV	418936	1	0	0	0	71	4.5	27.14	15.27	-11.01	109
chrIV	418937	1	0	0	0	73	4.43	26.96	15.39	-11.01	120
chrIV	418938	1	0	0	0	69	4.36	26.79	15.51	-11.05	124
chrIV	418939	1	0	0	0	68	4.29	26.68	15.63	-11.08	126
chrIV	418940	1	0	0	0	67	4.22	26.57	15.77	-11.11	123
chrIV	418941	1	0	0	0	61	4.15	26.45	15.88	-11.15	121
chrIV	418942	1	0	0	0	59	4.08	26.3	16	-11.21	105
chrIV	418943	1	0	0	0	59	4.01	26.18	16.09	-11.28	105
chrIV	418944	1	0	0	0	57	3.94	26.09	16.16	-11.35	106
chrIV	418945	1	0	0	0	58	3.88	25.99	16.22	-11.42	105
chrIV	418946	1	0	0	0	57	3.84	25.87	16.29	-11.51	105
chrIV	418947	1	0	0	0	57	3.8	25.76	16.37	-11.6	105
chrIV	418948	1	0	0	0	59	3.75	25.72	16.45	-11.68	105
chrIV	418949	1	0	0	0	60	3.7	25.68	16.51	-11.77	106
chrIV	418950	1	0	0	0	64	3.65	25.66	16.57	-11.86	113
chrIV	418951	1	0	0	0	63	3.6	25.63	16.64	-11.95	112
chrIV	418952	1	0	0	0	65	3.55	25.62	16.7	-12.02	121
chrIV	418953	1	0	0	0	66	3.5	25.61	16.77	-12.1	120
chrIV	418954	1	0	0	0	64	3.45	25.59	16.84	-12.2	118
chrIV	418955	1	0	0	0	64	3.4	25.63	16.92	-12.3	119
chrIV	418956	1	0	0	0	66	3.35	25.67	17	-12.41	117
chrIV	418957	1	0	0	0	67	3.3	25.71	17.07	-12.52	116
chrIV	418958	1	0	0	0	66	3.25	25.75	17.15	-12.63	116
chrIV	418959	1	0	0	0	65	3.2	25.8	17.23	-12.74	116
chrIV	418960	1	0	0	0	67	3.15	25.88	17.34	-12.85	116
chrIV	418961	1	0	0	0	66	3.1	25.95	17.44	-12.98	115
chrIV	418962	1	0	0	0	66	3.05	26.04	17.54	-13.1	114
chrIV	418963	1	0	0	0	54	3	26.11	17.65	-13.22	109
chrIV	418964	1	0	0	0	53	2.95	26.18	17.73	-13.33	113
chrIV	418965	1	0	0	0	52	2.9	26.23	17.75	-13.44	100
chrIV	418966	1	0	0	0	54	2.85	26.26	17.78	-13.56	98
chrIV	418967	1	0	0	0	53	2.81	26.28	17.82	-13.68	98
chrIV	418968	1	0	0	0	53	2.76	26.33	17.86	-13.82	97
chrIV	418969	1	0	0	0	54	2.71	26.38	17.87	-13.96	101
chrIV	418970	1	0	0	0	55	2.66	26.43	17.89	-14.1	101
chrIV	418971	1	0	0	0	55	2.61	26.54	17.91	-14.23	99
chrIV	418972	1	0	0	0	55	2.56	26.68	17.93	-14.35	97
chrIV	418973	1	0	0	0	55	2.51	26.83	17.93	-14.48	94
chrIV	418974	1	0	0	0	52	2.48	27	17.94	-14.59	96
chrIV	418975	1	0	0	0	52	2.45	27.17	17.94	-14.71	96
chrIV	418976	1	0	0	0	57	2.43	27.39	17.93	-14.8	100
chrIV	418977	1	0	0	0	57	2.41	27.62	17.95	-14.87	101
chrIV	418978	1	0	0	0	57	2.39	27.82	17.97	-14.95	101
chrIV	418979	1	0	0	0	56	2.37	27.96	17.99	-15.02	101
chrIV	418980	1	0	0	0	55	2.36	28.1	17.99	-15.1	97
chrIV	418981	1	0	0	0	52	2.35	28.25	17.99	-15.17	100
chrIV	418982	1	0	0	0	50	2.35	28.37	18	-15.24	100
chrIV	418983	1	0	0	0	50	2.34	28.43	18.01	-15.32	103
chrIV	418984	1	0	0	0	50	2.34	28.48	18.02	-15.44	104
chrIV	418985	1	0	0	0	51	2.34	28.56	18.04	-15.54	101
chrIV	418986	1	0	0	0	52	2.34	28.66	18.05	-15.64	102
chrIV	418987	1	0	0	0	48	2.36	28.75	18.04	-15.75	93
chrIV	418988	1	0	0	0	41	2.38	28.88	18.04	-15.87	84
chrIV	418989	1	0	0	0	42	2.4	29.02	18.04	-15.97	87
chrIV	418990	1	0	0	0	41	2.44	29.16	18.04	-16.09	87
chrIV	418991	1	0	0	0	41	2.48	29.27	18.03	-16.2	88
chrIV	418992	1	0	0	0	46	2.52	29.29	18.02	-16.32	88
chrIV	418993	1	0	0	0	46	2.56	29.31	18.02	-16.45	89
chrIV	418994	1	0	0	0	53	2.63	29.33	18.03	-16.56	92
chrIV	418995	1	0	0	0	52	2.7	29.29	18.05	-16.66	92
chrIV	418996	1	0	0	0	52	2.76	29.25	18.07	-16.74	93
chrIV	418997	1	0	0	0	54	2.82	29.21	18.13	-16.81	92
chrIV	418998	1	0	0	0	54	2.9	29.18	18.18	-16.89	93
chrIV	418999	1	0	0	0	53	2.98	29.15	18.22	-16.97	92
chrIV	419000	1	0	0	0	50	3.1	29.1	18.25	-17.06	85
chrIV	419001	1	0	0	0	50	3.22	29.06	18.28	-17.14	71
chrIV	419002	1	0	0	0	48	3.34	28.98	18.31	-17.22	64
chrIV	419003	1	0	0	0	47	3.46	28.9	18.31	-17.29	63
chrIV	419004	1	0	0	0	47	3.58	28.83	18.31	-17.36	63
chrIV	419005	1	0	0	0	48	3.7	28.78	18.33	-17.43	63
chrIV	419006	1	0	0	0	52	3.82	28.74	18.33	-17.51	63
chrIV	419007	1	0	0	0	51	3.94	28.7	18.32	-17.59	63
chrIV	419008	1	0	0	0	52	4.06	28.63	18.31	-17.66	63
chrIV	419009	1	0	0	0	52	4.18	28.52	18.31	-17.73	64
chrIV	419010	1	0	0	0	51	4.3	28.41	18.3	-17.81	65
chrIV	419011	1	0	0	0	51	4.42	28.28	18.28	-17.89	66
chrIV	419012	1	0	0	0	49	4.54	28.1	18.25	-18	66
chrIV	419013	1	0	0	0	49	4.66	27.92	18.21	-18.12	68
chrIV	419014	1	0	0	0	49	4.78	27.74	18.16	-18.25	62
chrIV	419015	1	0	0	0	48	4.9	27.58	18.1	-18.36	74
chrIV	419016	1	0	0	0	49	5.02	27.42	18.04	-18.46	74
chrIV	419017	1	0	0	0	49	5.13	27.29	17.98	-18.55	74
chrIV	419018	1	0	0	0	51	5.23	27.16	17.91	-18.62	84
chrIV	419019	1	0	0	0	50	5.33	27.04	17.84	-18.68	80
chrIV	419020	1	0	0	0	55	5.43	26.91	17.77	-18.72	98
chrIV	419021	1	0	0	0	55	5.53	26.8	17.7	-18.78	100
chrIV	419022	1	0	0	0	55	5.64	26.73	17.64	-18.8	102
chrIV	419023	1	0	0	0	56	5.75	26.64	17.58	-18.81	102
chrIV	419024	1	0	0	0	64	5.86	26.55	17.52	-18.79	115
chrIV	419025	1	0	0	0	64	5.97	26.45	17.44	-18.79	115
chrIV	419026	1	0	0	0	59	6.08	26.33	17.38	-18.76	113
chrIV	419027	1	0	0	0	59	6.19	26.2	17.31	-18.72	115
chrIV	419028	1	0	0	0	58	6.3	26.06	17.21	-18.69	122
chrIV	419029	1	0	0	0	58	6.41	25.92	17.1	-18.67	131
chrIV	419030	1	0	0	0	58	6.51	25.81	16.99	-18.66	135
chrIV	419031	1	0	0	0	55	6.61	25.78	16.87	-18.64	131
chrIV	419032	1	0	0	0	55	6.71	25.79	16.74	-18.62	131
chrIV	419033	1	0	0	0	55	6.82	25.83	16.6	-18.61	128
chrIV	419034	1	0	0	0	56	6.93	25.88	16.47	-18.6	127
chrIV	419035	1	0	0	0	55	7.04	25.93	16.34	-18.59	126
chrIV	419036	1	0	0	0	55	7.15	25.98	16.2	-18.59	133
chrIV	419037	1	0	0	0	55	7.24	26.05	16.06	-18.58	136
chrIV	419038	1	0	0	0	58	7.33	26.13	15.92	-18.56	138
chrIV	419039	1	0	0	0	57	7.42	26.17	15.78	-18.56	134
chrIV	419040	1	0	0	0	57	7.49	26.22	15.61	-18.56	134
chrIV	419041	1	0	0	0	56	7.56	26.27	15.47	-18.55	133
chrIV	419042	1	0	0	0	51	7.65	26.34	15.32	-18.53	137
chrIV	419043	1	0	0	0	51	7.74	26.38	15.2	-18.52	138
chrIV	419044	1	0	0	0	45	7.8	26.39	15.1	-18.52	135
chrIV	419045	1	0	0	0	48	7.86	26.41	15	-18.52	135
chrIV	419046	1	0	0	0	48	7.93	26.43	14.9	-18.5	134
chrIV	419047	1	0	0	0	46	8	26.46	14.79	-18.48	134
chrIV	419048	1	0	0	0	43	8.06	26.52	14.67	-18.44	134
chrIV	419049	1	0	0	0	43	8.12	26.58	14.56	-18.39	135
chrIV	419050	1	0	0	0	43	8.14	26.64	14.46	-18.35	134
chrIV	419051	1	0	0	0	44	8.16	26.72	14.35	-18.29	132
chrIV	419052	1	0	0	0	44	8.19	26.78	14.25	-18.25	130
chrIV	419053	1	0	0	0	44	8.25	26.79	14.15	-18.21	137
chrIV	419054	1	0	0	0	44	8.31	26.8	14.04	-18.15	139
chrIV	419055	1	0	0	0	43	8.37	26.75	13.93	-18.09	138
chrIV	419056	1	0	0	0	37	8.45	26.7	13.84	-18.03	140
chrIV	419057	1	0	0	0	37	8.53	26.68	13.75	-17.98	141
chrIV	419058	1	0	0	0	37	8.61	26.67	13.64	-17.96	144
chrIV	419059	1	0	0	0	38	8.69	26.66	13.55	-17.96	143
chrIV	419060	1	0	0	0	37	8.77	26.65	13.44	-17.96	143
chrIV	419061	1	0	0	0	40	8.85	26.66	13.34	-17.92	142
chrIV	419062	1	0	0	0	42	8.94	26.65	13.24	-17.89	141
chrIV	419063	1	0	0	0	42	9.03	26.66	13.15	-17.86	144
chrIV	419064	1	0	0	0	42	9.13	26.67	13.11	-17.83	144
chrIV	419065	1	0	0	0	43	9.23	26.64	13.11	-17.8	130
chrIV	419066	1	0	0	0	41	9.33	26.62	13.09	-17.76	133
chrIV	419067	1	0	0	0	42	9.41	26.61	13.06	-17.72	135
chrIV	419068	1	0	0	0	43	9.5	26.54	13.03	-17.66	125
chrIV	419069	1	0	0	0	44	9.59	26.47	12.98	-17.58	126
chrIV	419070	1	0	0	0	39	9.68	26.37	12.93	-17.49	119
chrIV	419071	1	0	0	0	39	9.77	26.23	12.86	-17.41	125
chrIV	419072	1	0	0	0	39	9.85	26.03	12.8	-17.33	122
chrIV	419073	1	0	0	0	39	9.93	25.83	12.76	-17.25	123
chrIV	419074	1	0	0	0	33	10.01	25.63	12.72	-17.17	116
chrIV	419075	1	0	0	0	42	10.09	25.43	12.7	-17.07	130
chrIV	419076	1	0	0	0	42	10.17	25.2	12.68	-16.96	128
chrIV	419077	1	0	0	0	42	10.25	24.97	12.64	-16.87	126
chrIV	419078	1	0	0	0	42	10.33	24.71	12.6	-16.78	124
chrIV	419079	1	0	0	0	42	10.41	24.49	12.55	-16.69	116
chrIV	419080	1	0	0	0	42	10.48	24.29	12.51	-16.59	112
chrIV	419081	1	0	0	0	41	10.55	24.09	12.48	-16.5	111
chrIV	419082	1	0	0	0	41	10.62	23.89	12.45	-16.41	114
chrIV	419083	1	0	0	0	44	10.69	23.74	12.44	-16.3	126
chrIV	419084	1	0	0	0	43	10.76	23.59	12.44	-16.15	126
chrIV	419085	1	0	0	0	44	10.83	23.42	12.44	-16.01	126
chrIV	419086	1	0	0	0	43	10.9	23.25	12.46	-15.88	118
chrIV	419087	1	0	0	0	43	10.95	23.1	12.5	-15.75	113
chrIV	419088	1	0	0	0	40	11	22.92	12.55	-15.63	109
chrIV	419089	1	0	0	0	40	11.05	22.77	12.61	-15.51	108
chrIV	419090	1	0	0	0	40	11.08	22.62	12.67	-15.35	109
chrIV	419091	1	0	0	0	40	11.13	22.48	12.74	-15.21	109
chrIV	419092	1	0	0	0	41	11.16	22.36	12.79	-15.07	108
chrIV	419093	1	0	0	0	41	11.19	22.24	12.83	-14.93	107
chrIV	419094	1	0	0	0	42	11.19	22.12	12.88	-14.8	107
chrIV	419095	1	0	0	0	39	11.19	22.06	12.91	-14.67	107
chrIV	419096	1	0	0	0	39	11.19	21.97	12.94	-14.56	107
chrIV	419097	1	0	0	0	39	11.19	21.87	12.94	-14.49	107
chrIV	419098	1	0	0	0	39	11.18	21.76	12.96	-14.42	109
chrIV	419099	1	0	0	0	39	11.17	21.64	12.99	-14.36	110
chrIV	419100	1	0	0	0	39	11.14	21.51	13.02	-14.31	113
chrIV	419101	1	0	0	0	38	11.11	21.38	13.05	-14.27	113
chrIV	419102	1	0	0	0	38	11.07	21.25	13.08	-14.23	113
chrIV	419103	1	0	0	0	39	11	21.12	13.14	-14.2	108
chrIV	419104	1	0	0	0	39	10.93	20.98	13.18	-14.17	105
chrIV	419105	1	0	0	0	39	10.86	20.89	13.22	-14.14	105
chrIV	419106	1	0	0	0	39	10.77	20.8	13.27	-14.12	104
chrIV	419107	1	0	0	0	42	10.68	20.71	13.33	-14.1	104
chrIV	419108	1	0	0	0	41	10.59	20.68	13.38	-14.09	102
chrIV	419109	1	0	0	0	41	10.5	20.69	13.42	-14.08	101
chrIV	419110	1	0	0	0	44	10.42	20.7	13.45	-14.06	102
chrIV	419111	1	0	0	0	41	10.34	20.68	13.49	-14.05	102
chrIV	419112	1	0	0	0	40	10.25	20.69	13.55	-14.05	105
chrIV	419113	1	0	0	0	40	10.16	20.7	13.63	-14.05	103
chrIV	419114	1	0	0	0	42	10.06	20.71	13.71	-14.06	103
chrIV	419115	1	0	0	0	42	9.96	20.7	13.78	-14.08	104
chrIV	419116	1	0	0	0	43	9.86	20.71	13.85	-14.11	101
chrIV	419117	1	0	0	0	41	9.78	20.74	13.92	-14.14	100
chrIV	419118	1	0	0	0	37	9.7	20.77	14	-14.18	99
chrIV	419119	1	0	0	0	36	9.63	20.76	14.07	-14.22	100
chrIV	419120	1	0	0	0	35	9.56	20.77	14.14	-14.27	90
chrIV	419121	1	0	0	0	36	9.5	20.76	14.21	-14.31	83
chrIV	419122	1	0	0	0	36	9.43	20.75	14.26	-14.36	83
chrIV	419123	1	0	0	0	37	9.36	20.74	14.31	-14.41	81
chrIV	419124	1	0	0	0	35	9.3	20.79	14.35	-14.5	71
chrIV	419125	1	0	0	0	28	9.24	20.84	14.39	-14.61	57
chrIV	419126	1	0	0	0	28	9.18	20.9	14.41	-14.74	57
chrIV	419127	1	0	0	0	28	9.12	20.94	14.44	-14.87	58
chrIV	419128	1	0	0	0	28	9.06	20.99	14.47	-14.99	55
chrIV	419129	1	0	0	0	30	9	21.01	14.51	-15.1	54
chrIV	419130	1	0	0	0	30	8.95	21	14.54	-15.22	54
chrIV	419131	1	0	0	0	30	8.91	21.01	14.57	-15.34	52
chrIV	419132	1	0	0	0	37	8.87	20.99	14.61	-15.45	50
chrIV	419133	1	0	0	0	35	8.83	20.94	14.66	-15.54	38
chrIV	419134	1	0	0	0	36	8.79	20.89	14.68	-15.62	38
chrIV	419135	1	0	0	0	35	8.75	20.84	14.69	-15.7	38
chrIV	419136	1	0	0	0	35	8.71	20.8	14.71	-15.77	38
chrIV	419137	1	0	0	0	37	8.69	20.77	14.73	-15.81	38
chrIV	419138	1	0	0	0	36	8.68	20.72	14.75	-15.85	38
chrIV	419139	1	0	0	0	36	8.67	20.65	14.77	-15.89	38
chrIV	419140	1	0	0	0	37	8.68	20.57	14.81	-15.92	37
chrIV	419141	1	0	0	0	37	8.67	20.49	14.84	-15.95	37
chrIV	419142	1	0	0	0	38	8.64	20.41	14.88	-15.97	35
chrIV	419143	1	0	0	0	39	8.61	20.33	14.89	-15.99	36
chrIV	419144	1	0	0	0	38	8.61	20.25	14.89	-15.99	36
chrIV	419145	1	0	0	0	38	8.61	20.16	14.89	-15.99	37
chrIV	419146	1	0	0	0	44	8.61	20.07	14.89	-15.99	37
chrIV	419147	1	0	0	0	44	8.61	19.96	14.89	-15.99	37
chrIV	419148	1	0	0	0	45	8.62	19.86	14.89	-15.99	36
chrIV	419149	1	0	0	0	45	8.63	19.78	14.89	-15.99	37
chrIV	419150	1	0	0	0	48	8.67	19.7	14.88	-15.98	43
chrIV	419151	1	0	0	0	51	8.72	19.62	14.87	-15.97	43
chrIV	419152	1	0	0	0	51	8.76	19.54	14.85	-15.95	43
chrIV	419153	1	0	0	0	50	8.77	19.5	14.82	-15.93	41
chrIV	419154	1	0	0	0	50	8.78	19.46	14.79	-15.9	41
chrIV	419155	1	0	0	0	52	8.79	19.42	14.76	-15.87	42
chrIV	419156	1	0	0	0	52	8.78	19.37	14.71	-15.84	41
chrIV	419157	1	0	0	0	49	8.77	19.27	14.66	-15.81	40
chrIV	419158	1	0	0	0	49	8.76	19.22	14.62	-15.78	40
chrIV	419159	1	0	0	0	48	8.75	19.17	14.56	-15.74	40
chrIV	419160	1	0	0	0	46	8.73	19.12	14.51	-15.7	38
chrIV	419161	1	0	0	0	47	8.71	19.05	14.44	-15.69	39
chrIV	419162	1	0	0	0	48	8.68	18.98	14.37	-15.68	37
chrIV	419163	1	0	0	0	51	8.66	18.91	14.3	-15.68	38
chrIV	419164	1	0	0	0	49	8.63	18.8	14.23	-15.67	39
chrIV	419165	1	0	0	0	48	8.62	18.69	14.15	-15.66	38
chrIV	419166	1	0	0	0	46	8.61	18.58	14.08	-15.65	39
chrIV	419167	1	0	0	0	46	8.6	18.44	14.01	-15.64	40
chrIV	419168	1	0	0	0	46	8.6	18.3	13.94	-15.63	40
chrIV	419169	1	0	0	0	46	8.59	18.16	13.88	-15.64	38
chrIV	419170	1	0	0	0	48	8.58	18.05	13.81	-15.67	37
chrIV	419171	1	0	0	0	47	8.56	17.93	13.75	-15.7	36
chrIV	419172	1	0	0	0	47	8.55	17.84	13.68	-15.73	37
chrIV	419173	1	0	0	0	45	8.54	17.75	13.6	-15.76	37
chrIV	419174	1	0	0	0	46	8.52	17.66	13.52	-15.8	37
chrIV	419175	1	0	0	0	46	8.5	17.57	13.43	-15.84	37
chrIV	419176	1	0	0	0	45	8.48	17.46	13.33	-15.89	40
chrIV	419177	1	0	0	0	45	8.46	17.35	13.23	-15.94	38
chrIV	419178	1	0	0	0	46	8.44	17.27	13.12	-15.97	37
chrIV	419179	1	0	0	0	46	8.42	17.21	13.01	-15.99	36
chrIV	419180	1	0	0	0	46	8.4	17.12	12.9	-16.02	36
chrIV	419181	1	0	0	0	47	8.37	17.03	12.79	-16.05	36
chrIV	419182	1	0	0	0	45	8.34	16.94	12.68	-16.09	34
chrIV	419183	1	0	0	0	45	8.31	16.86	12.56	-16.13	34
chrIV	419184	1	0	0	0	47	8.28	16.79	12.43	-16.18	38
chrIV	419185	1	0	0	0	49	8.25	16.72	12.31	-16.24	38
chrIV	419186	1	0	0	0	62	8.22	16.64	12.18	-16.29	56
chrIV	419187	1	0	0	0	60	8.19	16.53	12.05	-16.33	57
chrIV	419188	1	0	0	0	62	8.16	16.43	11.91	-16.37	68
chrIV	419189	1	0	0	0	64	8.13	16.28	11.76	-16.41	76
chrIV	419190	1	0	0	0	65	8.1	16.13	11.62	-16.47	78
chrIV	419191	1	0	0	0	65	8.05	15.98	11.48	-16.53	78
chrIV	419192	1	0	0	0	64	8.02	15.85	11.36	-16.59	77
chrIV	419193	1	0	0	0	63	7.99	15.72	11.24	-16.64	76
chrIV	419194	1	0	0	0	64	7.96	15.59	11.12	-16.69	76
chrIV	419195	1	0	0	0	66	7.93	15.46	11.03	-16.74	75
chrIV	419196	1	0	0	0	60	7.91	15.36	10.97	-16.78	75
chrIV	419197	1	0	0	0	60	7.89	15.28	10.94	-16.78	78
chrIV	419198	1	0	0	0	60	7.89	15.13	10.9	-16.76	78
chrIV	419199	1	0	0	0	62	7.89	14.99	10.85	-16.72	76
chrIV	419200	1	0	0	0	60	7.86	14.88	10.79	-16.67	67
chrIV	419201	1	0	0	0	57	7.82	14.78	10.74	-16.6	69
chrIV	419202	1	0	0	0	57	7.79	14.68	10.69	-16.53	70
chrIV	419203	1	0	0	0	57	7.79	14.58	10.63	-16.45	70
chrIV	419204	1	0	0	0	57	7.79	14.48	10.59	-16.37	70
chrIV	419205	1	0	0	0	56	7.79	14.38	10.58	-16.29	69
chrIV	419206	1	0	0	0	59	7.81	14.28	10.59	-16.18	69
chrIV	419207	1	0	0	0	59	7.83	14.18	10.6	-16.07	69
chrIV	419208	1	0	0	0	59	7.85	14.08	10.61	-15.97	69
chrIV	419209	1	0	0	0	60	7.87	13.98	10.63	-15.87	69
chrIV	419210	1	0	0	0	59	7.88	13.87	10.68	-15.76	69
chrIV	419211	1	0	0	0	62	7.89	13.79	10.73	-15.64	71
chrIV	419212	1	0	0	0	61	7.92	13.71	10.77	-15.51	70
chrIV	419213	1	0	0	0	59	7.94	13.67	10.81	-15.37	66
chrIV	419214	1	0	0	0	59	7.97	13.63	10.85	-15.22	65
chrIV	419215	1	0	0	0	59	7.98	13.6	10.9	-15.08	65
chrIV	419216	1	0	0	0	59	7.99	13.56	10.95	-14.94	64
chrIV	419217	1	0	0	0	59	8	13.5	11.01	-14.8	64
chrIV	419218	1	0	0	0	61	8	13.44	11.07	-14.67	64
chrIV	419219	1	0	0	0	61	7.99	13.42	11.15	-14.54	64
chrIV	419220	1	0	0	0	59	7.99	13.39	11.23	-14.41	64
chrIV	419221	1	0	0	0	61	7.98	13.36	11.29	-14.28	64
chrIV	419222	1	0	0	0	61	7.97	13.33	11.36	-14.15	64
chrIV	419223	1	0	0	0	62	7.96	13.31	11.43	-14.02	66
chrIV	419224	1	0	0	0	61	7.94	13.25	11.51	-13.88	66
chrIV	419225	1	0	0	0	62	7.92	13.21	11.59	-13.71	70
chrIV	419226	1	0	0	0	63	7.9	13.17	11.67	-13.55	71
chrIV	419227	1	0	0	0	63	7.88	13.15	11.74	-13.4	74
chrIV	419228	1	0	0	0	62	7.86	13.15	11.8	-13.24	74
chrIV	419229	1	0	0	0	59	7.84	13.19	11.87	-13.07	74
chrIV	419230	1	0	0	0	59	7.83	13.23	11.97	-12.9	74
chrIV	419231	1	0	0	0	62	7.81	13.25	12.12	-12.73	74
chrIV	419232	1	0	0	0	57	7.79	13.26	12.24	-12.58	74
chrIV	419233	1	0	0	0	57	7.77	13.28	12.33	-12.44	74
chrIV	419234	1	0	0	0	54	7.75	13.3	12.43	-12.3	71
chrIV	419235	1	0	0	0	52	7.73	13.34	12.52	-12.17	74
chrIV	419236	1	0	0	0	41	7.71	13.38	12.6	-12.05	56
chrIV	419237	1	0	0	0	41	7.7	13.41	12.67	-11.98	55
chrIV	419238	1	0	0	0	40	7.67	13.44	12.75	-11.92	44
chrIV	419239	1	0	0	0	40	7.64	13.47	12.83	-11.85	39
chrIV	419240	1	0	0	0	38	7.61	13.49	12.9	-11.8	42
chrIV	419241	1	0	0	0	41	7.6	13.51	12.95	-11.75	43
chrIV	419242	1	0	0	0	41	7.59	13.54	12.99	-11.71	45
chrIV	419243	1	0	0	0	43	7.58	13.57	13.04	-11.65	45
chrIV	419244	1	0	0	0	42	7.57	13.6	13.09	-11.61	46
chrIV	419245	1	0	0	0	41	7.56	13.63	13.13	-11.58	46
chrIV	419246	1	0	0	0	41	7.54	13.68	13.15	-11.57	46
chrIV	419247	1	0	0	0	43	7.52	13.73	13.19	-11.56	44
chrIV	419248	1	0	0	0	47	7.48	13.74	13.23	-11.54	50
chrIV	419249	1	0	0	0	46	7.44	13.73	13.28	-11.53	49
chrIV	419250	1	0	0	0	44	7.41	13.72	13.34	-11.52	51
chrIV	419251	1	0	0	0	46	7.38	13.71	13.41	-11.53	49
chrIV	419252	1	0	0	0	49	7.35	13.7	13.5	-11.54	48
chrIV	419253	1	0	0	0	51	7.32	13.66	13.59	-11.55	48
chrIV	419254	1	0	0	0	51	7.29	13.62	13.68	-11.57	49
chrIV	419255	1	0	0	0	50	7.26	13.57	13.8	-11.58	53
chrIV	419256	1	0	0	0	47	7.23	13.53	13.93	-11.59	53
chrIV	419257	1	0	0	0	48	7.24	13.5	14.06	-11.6	54
chrIV	419258	1	0	0	0	48	7.25	13.43	14.19	-11.59	54
chrIV	419259	1	0	0	0	47	7.26	13.36	14.32	-11.57	54
chrIV	419260	1	0	0	0	49	7.28	13.29	14.44	-11.54	55
chrIV	419261	1	0	0	0	45	7.3	13.22	14.57	-11.5	54
chrIV	419262	1	0	0	0	46	7.31	13.13	14.71	-11.49	61
chrIV	419263	1	0	0	0	45	7.31	13.07	14.84	-11.47	67
chrIV	419264	1	0	0	0	45	7.31	13.05	14.95	-11.46	69
chrIV	419265	1	0	0	0	45	7.29	13.03	15.07	-11.47	69
chrIV	419266	1	0	0	0	48	7.28	13	15.19	-11.48	70
chrIV	419267	1	0	0	0	48	7.27	12.99	15.27	-11.5	68
chrIV	419268	1	0	0	0	46	7.25	12.98	15.35	-11.51	68
chrIV	419269	1	0	0	0	46	7.24	12.98	15.43	-11.52	68
chrIV	419270	1	0	0	0	46	7.22	12.98	15.5	-11.51	68
chrIV	419271	1	0	0	0	48	7.21	12.99	15.56	-11.5	68
chrIV	419272	1	0	0	0	48	7.2	13	15.62	-11.49	67
chrIV	419273	1	0	0	0	47	7.19	13	15.7	-11.47	66
chrIV	419274	1	0	0	0	48	7.19	12.98	15.76	-11.45	67
chrIV	419275	1	0	0	0	49	7.19	12.95	15.84	-11.44	65
chrIV	419276	1	0	0	0	51	7.19	12.94	15.93	-11.43	72
chrIV	419277	1	0	0	0	51	7.19	12.93	16.02	-11.41	74
chrIV	419278	1	0	0	0	50	7.19	12.92	16.13	-11.41	78
chrIV	419279	1	0	0	0	51	7.19	12.94	16.25	-11.44	91
chrIV	419280	1	0	0	0	51	7.18	12.99	16.38	-11.45	92
chrIV	419281	1	0	0	0	47	7.18	13.04	16.5	-11.46	94
chrIV	419282	1	0	0	0	46	7.18	13.1	16.62	-11.46	94
chrIV	419283	1	0	0	0	46	7.18	13.16	16.72	-11.48	95
chrIV	419284	1	0	0	0	47	7.18	13.24	16.83	-11.49	96
chrIV	419285	1	0	0	0	49	7.21	13.3	16.92	-11.48	93
chrIV	419286	1	0	0	0	50	7.24	13.37	17.01	-11.46	97
chrIV	419287	1	0	0	0	50	7.26	13.44	17.09	-11.43	97
chrIV	419288	1	0	0	0	49	7.28	13.53	17.17	-11.4	97
chrIV	419289	1	0	0	0	47	7.31	13.66	17.26	-11.37	94
chrIV	419290	1	0	0	0	47	7.35	13.79	17.33	-11.34	90
chrIV	419291	1	0	0	0	44	7.39	13.92	17.39	-11.31	89
chrIV	419292	1	0	0	0	44	7.43	14.03	17.43	-11.29	88
chrIV	419293	1	0	0	0	42	7.47	14.14	17.47	-11.27	89
chrIV	419294	1	0	0	0	42	7.51	14.26	17.5	-11.26	87
chrIV	419295	1	0	0	0	41	7.55	14.38	17.5	-11.25	88
chrIV	419296	1	0	0	0	41	7.58	14.5	17.47	-11.24	88
chrIV	419297	1	0	0	0	40	7.61	14.6	17.42	-11.23	88
chrIV	419298	1	0	0	0	35	7.62	14.77	17.37	-11.22	80
chrIV	419299	1	0	0	0	41	7.63	14.94	17.33	-11.22	86
chrIV	419300	1	0	0	0	42	7.65	15.11	17.32	-11.22	84
chrIV	419301	1	0	0	0	41	7.67	15.27	17.29	-11.24	84
chrIV	419302	1	0	0	0	38	7.69	15.39	17.25	-11.25	88
chrIV	419303	1	0	0	0	38	7.71	15.51	17.22	-11.26	88
chrIV	419304	1	0	0	0	39	7.73	15.63	17.19	-11.27	87
chrIV	419305	1	0	0	0	40	7.75	15.75	17.14	-11.29	85
chrIV	419306	1	0	0	0	40	7.77	15.87	17.07	-11.32	85
chrIV	419307	1	0	0	0	39	7.75	15.99	16.99	-11.34	85
chrIV	419308	1	0	0	0	53	7.73	16.11	16.92	-11.35	93
chrIV	419309	1	0	0	0	57	7.71	16.21	16.83	-11.37	96
chrIV	419310	1	0	0	0	59	7.69	16.32	16.73	-11.4	95
chrIV	419311	1	0	0	0	62	7.67	16.43	16.62	-11.42	96
chrIV	419312	1	0	0	0	61	7.64	16.53	16.51	-11.45	90
chrIV	419313	1	0	0	0	62	7.62	16.6	16.4	-11.49	90
chrIV	419314	1	0	0	0	64	7.61	16.71	16.28	-11.53	88
chrIV	419315	1	0	0	0	66	7.62	16.81	16.17	-11.57	90
chrIV	419316	1	0	0	0	65	7.62	16.91	16.09	-11.61	91
chrIV	419317	1	0	0	0	66	7.62	17.02	16	-11.66	91
chrIV	419318	1	0	0	0	67	7.64	17.14	15.91	-11.71	92
chrIV	419319	1	0	0	0	68	7.66	17.22	15.81	-11.78	92
chrIV	419320	1	0	0	0	69	7.67	17.28	15.72	-11.85	92
chrIV	419321	1	0	0	0	68	7.68	17.34	15.65	-11.92	93
chrIV	419322	1	0	0	0	68	7.69	17.38	15.59	-11.99	95
chrIV	419323	1	0	0	0	68	7.7	17.41	15.54	-12.08	94
chrIV	419324	1	0	0	0	69	7.71	17.42	15.49	-12.17	97
chrIV	419325	1	0	0	0	67	7.72	17.41	15.44	-12.27	96
chrIV	419326	1	0	0	0	64	7.73	17.4	15.39	-12.37	86
chrIV	419327	1	0	0	0	64	7.75	17.4	15.35	-12.49	85
chrIV	419328	1	0	0	0	64	7.77	17.38	15.31	-12.63	84
chrIV	419329	1	0	0	0	63	7.79	17.35	15.26	-12.78	74
chrIV	419330	1	0	0	0	63	7.8	17.32	15.2	-12.91	74
chrIV	419331	1	0	0	0	63	7.81	17.29	15.09	-13.04	72
chrIV	419332	1	0	0	0	63	7.82	17.27	15.02	-13.15	72
chrIV	419333	1	0	0	0	64	7.83	17.24	14.98	-13.27	74
chrIV	419334	1	0	0	0	63	7.84	17.2	14.95	-13.39	74
chrIV	419335	1	0	0	0	62	7.82	17.14	14.92	-13.51	75
chrIV	419336	1	0	0	0	59	7.8	17.07	14.89	-13.62	72
chrIV	419337	1	0	0	0	60	7.77	17	14.89	-13.72	73
chrIV	419338	1	0	0	0	60	7.75	16.93	14.88	-13.83	74
chrIV	419339	1	0	0	0	63	7.72	16.89	14.87	-13.94	81
chrIV	419340	1	0	0	0	64	7.68	16.85	14.85	-14.04	82
chrIV	419341	1	0	0	0	68	7.64	16.81	14.85	-14.13	82
chrIV	419342	1	0	0	0	69	7.6	16.76	14.86	-14.22	81
chrIV	419343	1	0	0	0	69	7.56	16.71	14.87	-14.32	80
chrIV	419344	1	0	0	0	72	7.52	16.67	14.87	-14.41	81
chrIV	419345	1	0	0	0	72	7.48	16.65	14.88	-14.49	80
chrIV	419346	1	0	0	0	72	7.45	16.63	14.91	-14.56	81
chrIV	419347	1	0	0	0	73	7.42	16.61	14.91	-14.63	80
chrIV	419348	1	0	0	0	73	7.43	16.59	14.91	-14.71	80
chrIV	419349	1	0	0	0	68	7.44	16.58	14.92	-14.78	82
chrIV	419350	1	0	0	0	69	7.45	16.57	14.92	-14.85	86
chrIV	419351	1	0	0	0	68	7.45	16.56	14.91	-14.91	86
chrIV	419352	1	0	0	0	68	7.45	16.57	14.88	-14.97	83
chrIV	419353	1	0	0	0	66	7.45	16.61	14.86	-15.02	83
chrIV	419354	1	0	0	0	65	7.45	16.62	14.85	-15.07	83
chrIV	419355	1	0	0	0	64	7.45	16.64	14.8	-15.13	81
chrIV	419356	1	0	0	0	64	7.45	16.66	14.72	-15.2	81
chrIV	419357	1	0	0	0	64	7.41	16.67	14.63	-15.27	82
chrIV	419358	1	0	0	0	49	7.37	16.65	14.54	-15.36	78
chrIV	419359	1	0	0	0	49	7.33	16.63	14.44	-15.44	75
chrIV	419360	1	0	0	0	45	7.29	16.61	14.34	-15.54	75
chrIV	419361	1	0	0	0	48	7.25	16.59	14.24	-15.63	74
chrIV	419362	1	0	0	0	50	7.22	16.59	14.12	-15.69	76
chrIV	419363	1	0	0	0	51	7.19	16.56	14.01	-15.74	71
chrIV	419364	1	0	0	0	50	7.15	16.57	13.92	-15.79	75
chrIV	419365	1	0	0	0	48	7.11	16.58	13.81	-15.84	74
chrIV	419366	1	0	0	0	47	7.06	16.59	13.71	-15.9	74
chrIV	419367	1	0	0	0	52	7.01	16.61	13.64	-15.94	75
chrIV	419368	1	0	0	0	51	6.95	16.61	13.56	-15.98	77
chrIV	419369	1	0	0	0	50	6.89	16.6	13.48	-16.02	80
chrIV	419370	1	0	0	0	50	6.84	16.6	13.42	-16.07	81
chrIV	419371	1	0	0	0	47	6.79	16.6	13.37	-16.12	80
chrIV	419372	1	0	0	0	47	6.74	16.61	13.32	-16.18	79
chrIV	419373	1	0	0	0	49	6.69	16.63	13.24	-16.24	79
chrIV	419374	1	0	0	0	48	6.64	16.67	13.17	-16.3	75
chrIV	419375	1	0	0	0	48	6.59	16.72	13.09	-16.35	74
chrIV	419376	1	0	0	0	49	6.54	16.77	13.01	-16.41	74
chrIV	419377	1	0	0	0	50	6.48	16.83	12.92	-16.46	73
chrIV	419378	1	0	0	0	50	6.42	16.86	12.83	-16.5	75
chrIV	419379	1	0	0	0	50	6.36	16.86	12.74	-16.52	73
chrIV	419380	1	0	0	0	50	6.31	16.83	12.65	-16.55	72
chrIV	419381	1	0	0	0	51	6.26	16.8	12.56	-16.58	74
chrIV	419382	1	0	0	0	52	6.21	16.76	12.47	-16.62	74
chrIV	419383	1	0	0	0	52	6.18	16.71	12.41	-16.65	73
chrIV	419384	1	0	0	0	58	6.15	16.64	12.36	-16.69	71
chrIV	419385	1	0	0	0	57	6.09	16.59	12.31	-16.74	75
chrIV	419386	1	0	0	0	59	6.03	16.54	12.26	-16.8	75
chrIV	419387	1	0	0	0	59	5.98	16.5	12.24	-16.86	75
chrIV	419388	1	0	0	0	64	5.94	16.45	12.23	-16.91	80
chrIV	419389	1	0	0	0	64	5.89	16.38	12.21	-16.94	106
chrIV	419390	1	0	0	0	67	5.83	16.34	12.22	-16.98	129
chrIV	419391	1	0	0	0	65	5.77	16.28	12.24	-17.02	129
chrIV	419392	1	0	0	0	68	5.71	16.22	12.28	-17.05	129
chrIV	419393	1	0	0	0	69	5.65	16.17	12.33	-17.07	131
chrIV	419394	1	0	0	0	66	5.59	16.12	12.37	-17.07	130
chrIV	419395	1	0	0	0	69	5.53	16.07	12.44	-17.07	134
chrIV	419396	1	0	0	0	70	5.47	16.02	12.52	-17.08	133
chrIV	419397	1	0	0	0	71	5.41	15.99	12.61	-17.11	135
chrIV	419398	1	0	0	0	72	5.33	15.96	12.7	-17.15	139
chrIV	419399	1	0	0	0	72	5.25	15.93	12.8	-17.17	135
chrIV	419400	1	0	0	0	70	5.17	15.91	12.88	-17.19	132
chrIV	419401	1	0	0	0	70	5.1	15.89	12.97	-17.21	132
chrIV	419402	1	0	0	0	71	5.03	15.94	13.07	-17.24	131
chrIV	419403	1	0	0	0	71	4.96	16	13.16	-17.28	132
chrIV	419404	1	0	0	0	78	4.89	16.03	13.24	-17.32	132
chrIV	419405	1	0	0	0	78	4.83	16.06	13.33	-17.33	132
chrIV	419406	1	0	0	0	78	4.77	16.09	13.4	-17.33	132
chrIV	419407	1	0	0	0	79	4.75	16.12	13.47	-17.34	130
chrIV	419408	1	0	0	0	79	4.73	16.15	13.55	-17.35	127
chrIV	419409	1	0	0	0	75	4.71	16.2	13.65	-17.35	127
chrIV	419410	1	0	0	0	76	4.69	16.26	13.75	-17.35	132
chrIV	419411	1	0	0	0	70	4.67	16.32	13.86	-17.37	132
chrIV	419412	1	0	0	0	69	4.65	16.38	13.98	-17.38	129
chrIV	419413	1	0	0	0	69	4.63	16.43	14.1	-17.39	141
chrIV	419414	1	0	0	0	69	4.6	16.44	14.23	-17.41	140
chrIV	419415	1	0	0	0	68	4.57	16.45	14.34	-17.43	140
chrIV	419416	1	0	0	0	67	4.55	16.46	14.42	-17.44	140
chrIV	419417	1	0	0	0	62	4.53	16.48	14.5	-17.46	150
chrIV	419418	1	0	0	0	62	4.5	16.49	14.57	-17.48	148
chrIV	419419	1	0	0	0	62	4.47	16.54	14.65	-17.48	150
chrIV	419420	1	0	0	0	61	4.44	16.61	14.71	-17.48	150
chrIV	419421	1	0	0	0	61	4.41	16.76	14.77	-17.47	151
chrIV	419422	1	0	0	0	62	4.38	16.93	14.82	-17.45	151
chrIV	419423	1	0	0	0	62	4.35	17.09	14.84	-17.41	153
chrIV	419424	1	0	0	0	61	4.32	17.27	14.85	-17.37	153
chrIV	419425	1	0	0	0	60	4.29	17.41	14.85	-17.33	157
chrIV	419426	1	0	0	0	59	4.26	17.56	14.85	-17.29	157
chrIV	419427	1	0	0	0	58	4.22	17.7	14.83	-17.23	154
chrIV	419428	1	0	0	0	59	4.19	17.89	14.82	-17.16	149
chrIV	419429	1	0	0	0	59	4.16	18.07	14.81	-17.09	148
chrIV	419430	1	0	0	0	63	4.13	18.22	14.79	-17.03	148
chrIV	419431	1	0	0	0	63	4.1	18.37	14.76	-16.97	146
chrIV	419432	1	0	0	0	63	4.07	18.53	14.72	-16.92	150
chrIV	419433	1	0	0	0	62	4.02	18.69	14.67	-16.86	151
chrIV	419434	1	0	0	0	56	3.97	18.86	14.62	-16.82	151
chrIV	419435	1	0	0	0	60	3.95	19.03	14.57	-16.78	150
chrIV	419436	1	0	0	0	58	3.93	19.2	14.53	-16.74	150
chrIV	419437	1	0	0	0	59	3.91	19.37	14.48	-16.68	149
chrIV	419438	1	0	0	0	54	3.88	19.54	14.43	-16.61	143
chrIV	419439	1	0	0	0	51	3.86	19.68	14.38	-16.53	113
chrIV	419440	1	0	0	0	48	3.85	19.82	14.34	-16.45	93
chrIV	419441	1	0	0	0	47	3.84	19.96	14.29	-16.38	93
chrIV	419442	1	0	0	0	42	3.83	20.07	14.23	-16.31	96
chrIV	419443	1	0	0	0	43	3.82	20.17	14.17	-16.23	97
chrIV	419444	1	0	0	0	43	3.81	20.25	14.11	-16.16	102
chrIV	419445	1	0	0	0	40	3.8	20.32	14.05	-16.1	100
chrIV	419446	1	0	0	0	39	3.79	20.37	13.99	-16.04	101
chrIV	419447	1	0	0	0	36	3.78	20.42	13.95	-15.99	99
chrIV	419448	1	0	0	0	35	3.75	20.48	13.9	-15.93	99
chrIV	419449	1	0	0	0	34	3.72	20.57	13.83	-15.87	96
chrIV	419450	1	0	0	0	39	3.69	20.65	13.77	-15.8	97
chrIV	419451	1	0	0	0	40	3.66	20.73	13.72	-15.72	97
chrIV	419452	1	0	0	0	39	3.63	20.79	13.68	-15.64	98
chrIV	419453	1	0	0	0	46	3.6	20.86	13.64	-15.57	100
chrIV	419454	1	0	0	0	41	3.57	20.98	13.58	-15.5	100
chrIV	419455	1	0	0	0	41	3.55	21.1	13.52	-15.43	100
chrIV	419456	1	0	0	0	45	3.53	21.23	13.48	-15.35	100
chrIV	419457	1	0	0	0	45	3.51	21.37	13.46	-15.26	100
chrIV	419458	1	0	0	0	47	3.49	21.52	13.44	-15.18	99
chrIV	419459	1	0	0	0	48	3.47	21.67	13.44	-15.12	99
chrIV	419460	1	0	0	0	49	3.45	21.74	13.45	-15.06	95
chrIV	419461	1	0	0	0	52	3.43	21.81	13.47	-15.01	100
chrIV	419462	1	0	0	0	52	3.42	21.88	13.5	-14.96	101
chrIV	419463	1	0	0	0	51	3.41	21.95	13.53	-14.92	88
chrIV	419464	1	0	0	0	51	3.41	21.98	13.55	-14.89	85
chrIV	419465	1	0	0	0	52	3.41	22.03	13.59	-14.84	89
chrIV	419466	1	0	0	0	52	3.41	22.08	13.61	-14.79	87
chrIV	419467	1	0	0	0	51	3.41	22.13	13.64	-14.75	76
chrIV	419468	1	0	0	0	52	3.42	22.18	13.67	-14.71	79
chrIV	419469	1	0	0	0	52	3.43	22.23	13.69	-14.67	76
chrIV	419470	1	0	0	0	52	3.44	22.27	13.7	-14.62	76
chrIV	419471	1	0	0	0	56	3.45	22.31	13.72	-14.56	84
chrIV	419472	1	0	0	0	55	3.46	22.34	13.75	-14.49	85
chrIV	419473	1	0	0	0	53	3.47	22.37	13.78	-14.43	89
chrIV	419474	1	0	0	0	53	3.48	22.4	13.81	-14.37	89
chrIV	419475	1	0	0	0	68	3.5	22.43	13.84	-14.32	101
chrIV	419476	1	0	0	0	68	3.52	22.48	13.87	-14.26	100
chrIV	419477	1	0	0	0	73	3.55	22.52	13.91	-14.22	103
chrIV	419478	1	0	0	0	75	3.57	22.59	13.96	-14.18	103
chrIV	419479	1	0	0	0	77	3.59	22.66	14.01	-14.15	103
chrIV	419480	1	0	0	0	73	3.61	22.77	14.06	-14.13	105
chrIV	419481	1	0	0	0	73	3.63	22.91	14.12	-14.11	105
chrIV	419482	1	0	0	0	80	3.65	23.05	14.19	-14.08	116
chrIV	419483	1	0	0	0	85	3.67	23.2	14.24	-14.07	113
chrIV	419484	1	0	0	0	85	3.69	23.35	14.28	-14.05	113
chrIV	419485	1	0	0	0	81	3.71	23.49	14.33	-14.02	109
chrIV	419486	1	0	0	0	83	3.73	23.63	14.38	-13.99	109
chrIV	419487	1	0	0	0	83	3.75	23.74	14.41	-13.95	111
chrIV	419488	1	0	0	0	84	3.77	23.82	14.44	-13.92	118
chrIV	419489	1	0	0	0	84	3.79	23.91	14.47	-13.91	115
chrIV	419490	1	0	0	0	84	3.83	23.97	14.5	-13.91	111
chrIV	419491	1	0	0	0	84	3.87	24.06	14.53	-13.91	111
chrIV	419492	1	0	0	0	90	3.91	24.15	14.56	-13.9	108
chrIV	419493	1	0	0	0	88	3.95	24.23	14.58	-13.91	110
chrIV	419494	1	0	0	0	89	3.99	24.26	14.61	-13.91	122
chrIV	419495	1	0	0	0	89	4.03	24.29	14.62	-13.91	121
chrIV	419496	1	0	0	0	95	4.07	24.37	14.61	-13.89	125
chrIV	419497	1	0	0	0	94	4.11	24.47	14.58	-13.86	126
chrIV	419498	1	0	0	0	94	4.17	24.57	14.55	-13.84	125
chrIV	419499	1	0	0	0	95	4.24	24.67	14.51	-13.84	124
chrIV	419500	1	0	0	0	90	4.31	24.79	14.49	-13.86	122
chrIV	419501	1	0	0	0	89	4.38	24.93	14.47	-13.88	123
chrIV	419502	1	0	0	0	89	4.45	25.04	14.45	-13.9	122
chrIV	419503	1	0	0	0	83	4.52	25.16	14.44	-13.91	120
chrIV	419504	1	0	0	0	81	4.6	25.3	14.43	-13.91	122
chrIV	419505	1	0	0	0	81	4.66	25.43	14.41	-13.94	122
chrIV	419506	1	0	0	0	77	4.72	25.56	14.42	-13.97	123
chrIV	419507	1	0	0	0	78	4.78	25.7	14.42	-14.01	125
chrIV	419508	1	0	0	0	76	4.84	25.81	14.4	-14.05	124
chrIV	419509	1	0	0	0	75	4.9	25.92	14.39	-14.11	124
chrIV	419510	1	0	0	0	73	4.96	26.02	14.38	-14.18	124
chrIV	419511	1	0	0	0	74	5.02	26.11	14.37	-14.25	122
chrIV	419512	1	0	0	0	73	5.07	26.19	14.35	-14.33	127
chrIV	419513	1	0	0	0	72	5.12	26.27	14.33	-14.4	128
chrIV	419514	1	0	0	0	74	5.17	26.39	14.29	-14.44	129
chrIV	419515	1	0	0	0	76	5.22	26.51	14.28	-14.47	127
chrIV	419516	1	0	0	0	76	5.27	26.62	14.26	-14.51	129
chrIV	419517	1	0	0	0	78	5.32	26.71	14.24	-14.53	129
chrIV	419518	1	0	0	0	78	5.37	26.81	14.21	-14.57	131
chrIV	419519	1	0	0	0	80	5.42	26.89	14.17	-14.6	130
chrIV	419520	1	0	0	0	81	5.47	26.98	14.14	-14.62	133
chrIV	419521	1	0	0	0	82	5.52	26.97	14.12	-14.64	142
chrIV	419522	1	0	0	0	85	5.57	26.97	14.11	-14.68	143
chrIV	419523	1	0	0	0	86	5.62	26.99	14.12	-14.71	141
chrIV	419524	1	0	0	0	88	5.67	27.01	14.14	-14.74	141
chrIV	419525	1	0	0	0	73	5.71	27.07	14.18	-14.78	125
chrIV	419526	1	0	0	0	74	5.75	27.12	14.22	-14.82	128
chrIV	419527	1	0	0	0	69	5.79	27.17	14.27	-14.86	126
chrIV	419528	1	0	0	0	68	5.82	27.17	14.32	-14.91	134
chrIV	419529	1	0	0	0	66	5.85	27.17	14.36	-14.96	138
chrIV	419530	1	0	0	0	66	5.88	27.21	14.39	-15	140
chrIV	419531	1	0	0	0	65	5.93	27.24	14.42	-15.04	140
chrIV	419532	1	0	0	0	57	5.98	27.26	14.46	-15.08	125
chrIV	419533	1	0	0	0	53	6.03	27.27	14.51	-15.12	128
chrIV	419534	1	0	0	0	53	6.08	27.28	14.56	-15.15	129
chrIV	419535	1	0	0	0	53	6.13	27.28	14.62	-15.18	129
chrIV	419536	1	0	0	0	53	6.18	27.22	14.68	-15.21	128
chrIV	419537	1	0	0	0	53	6.23	27.15	14.74	-15.25	128
chrIV	419538	1	0	0	0	54	6.28	27.08	14.81	-15.29	127
chrIV	419539	1	0	0	0	54	6.33	27.01	14.88	-15.34	129
chrIV	419540	1	0	0	0	53	6.38	26.93	14.94	-15.38	129
chrIV	419541	1	0	0	0	52	6.43	26.83	15.01	-15.42	129
chrIV	419542	1	0	0	0	52	6.48	26.77	15.08	-15.47	139
chrIV	419543	1	0	0	0	55	6.53	26.7	15.16	-15.52	138
chrIV	419544	1	0	0	0	56	6.58	26.66	15.27	-15.57	127
chrIV	419545	1	0	0	0	56	6.63	26.62	15.37	-15.58	131
chrIV	419546	1	0	0	0	50	6.68	26.59	15.47	-15.58	134
chrIV	419547	1	0	0	0	52	6.75	26.57	15.56	-15.56	133
chrIV	419548	1	0	0	0	54	6.82	26.55	15.67	-15.57	132
chrIV	419549	1	0	0	0	53	6.88	26.5	15.78	-15.58	132
chrIV	419550	1	0	0	0	54	6.94	26.46	15.88	-15.6	132
chrIV	419551	1	0	0	0	54	7	26.42	15.95	-15.62	133
chrIV	419552	1	0	0	0	54	7.06	26.38	16.02	-15.63	133
chrIV	419553	1	0	0	0	54	7.12	26.36	16.1	-15.64	133
chrIV	419554	1	0	0	0	55	7.17	26.28	16.19	-15.63	131
chrIV	419555	1	0	0	0	56	7.2	26.22	16.28	-15.63	131
chrIV	419556	1	0	0	0	57	7.24	26.14	16.37	-15.63	130
chrIV	419557	1	0	0	0	56	7.28	26.06	16.43	-15.65	128
chrIV	419558	1	0	0	0	61	7.32	25.98	16.48	-15.64	129
chrIV	419559	1	0	0	0	62	7.36	25.95	16.52	-15.63	131
chrIV	419560	1	0	0	0	63	7.4	25.98	16.56	-15.61	132
chrIV	419561	1	0	0	0	59	7.44	26.02	16.59	-15.58	127
chrIV	419562	1	0	0	0	60	7.47	26.05	16.62	-15.55	123
chrIV	419563	1	0	0	0	64	7.5	26.08	16.65	-15.52	122
chrIV	419564	1	0	0	0	62	7.53	26.11	16.67	-15.48	123
chrIV	419565	1	0	0	0	61	7.56	26.13	16.68	-15.45	125
chrIV	419566	1	0	0	0	65	7.59	26.16	16.69	-15.42	126
chrIV	419567	1	0	0	0	63	7.62	26.19	16.71	-15.4	126
chrIV	419568	1	0	0	0	62	7.65	26.24	16.73	-15.39	120
chrIV	419569	1	0	0	0	61	7.68	26.28	16.76	-15.37	119
chrIV	419570	1	0	0	0	61	7.71	26.32	16.79	-15.36	118
chrIV	419571	1	0	0	0	61	7.74	26.36	16.82	-15.36	110
chrIV	419572	1	0	0	0	60	7.77	26.4	16.83	-15.36	109
chrIV	419573	1	0	0	0	62	7.8	26.44	16.83	-15.37	108
chrIV	419574	1	0	0	0	63	7.83	26.49	16.84	-15.36	108
chrIV	419575	1	0	0	0	66	7.87	26.56	16.83	-15.35	109
chrIV	419576	1	0	0	0	67	7.91	26.61	16.81	-15.34	106
chrIV	419577	1	0	0	0	67	7.96	26.66	16.8	-15.33	106
chrIV	419578	1	0	0	0	66	8.02	26.7	16.76	-15.34	103
chrIV	419579	1	0	0	0	72	8.08	26.78	16.72	-15.36	104
chrIV	419580	1	0	0	0	73	8.14	26.81	16.66	-15.36	101
chrIV	419581	1	0	0	0	72	8.18	26.84	16.6	-15.37	102
chrIV	419582	1	0	0	0	72	8.22	26.87	16.53	-15.37	102
chrIV	419583	1	0	0	0	72	8.24	26.9	16.47	-15.35	99
chrIV	419584	1	0	0	0	74	8.26	26.9	16.4	-15.34	102
chrIV	419585	1	0	0	0	75	8.28	26.92	16.33	-15.36	108
chrIV	419586	1	0	0	0	76	8.3	26.96	16.26	-15.39	110
chrIV	419587	1	0	0	0	75	8.32	27.01	16.2	-15.44	109
chrIV	419588	1	0	0	0	73	8.33	27.09	16.13	-15.48	104
chrIV	419589	1	0	0	0	75	8.34	27.15	16.05	-15.52	102
chrIV	419590	1	0	0	0	79	8.31	27.22	15.96	-15.54	101
chrIV	419591	1	0	0	0	81	8.28	27.27	15.87	-15.56	101
chrIV	419592	1	0	0	0	77	8.25	27.32	15.78	-15.59	91
chrIV	419593	1	0	0	0	74	8.22	27.37	15.7	-15.6	87
chrIV	419594	1	0	0	0	72	8.19	27.46	15.62	-15.63	81
chrIV	419595	1	0	0	0	73	8.16	27.53	15.55	-15.65	83
chrIV	419596	1	0	0	0	76	8.13	27.56	15.49	-15.68	76
chrIV	419597	1	0	0	0	76	8.08	27.57	15.44	-15.71	88
chrIV	419598	1	0	0	0	88	8.03	27.53	15.39	-15.72	128
chrIV	419599	1	0	0	0	89	7.97	27.48	15.34	-15.74	128
chrIV	419600	1	0	0	0	88	7.91	27.4	15.27	-15.74	128
chrIV	419601	1	0	0	0	90	7.85	27.28	15.2	-15.74	135
chrIV	419602	1	0	0	0	92	7.79	27.16	15.13	-15.74	143
chrIV	419603	1	0	0	0	96	7.73	27.03	15.04	-15.73	156
chrIV	419604	1	0	0	0	95	7.66	26.9	14.95	-15.72	156
chrIV	419605	1	0	0	0	94	7.6	26.81	14.85	-15.7	156
chrIV	419606	1	0	0	0	96	7.53	26.72	14.75	-15.69	156
chrIV	419607	1	0	0	0	96	7.46	26.62	14.64	-15.67	156
chrIV	419608	1	0	0	0	91	7.4	26.56	14.56	-15.67	156
chrIV	419609	1	0	0	0	90	7.34	26.56	14.48	-15.64	154
chrIV	419610	1	0	0	0	90	7.28	26.56	14.39	-15.6	152
chrIV	419611	1	0	0	0	91	7.23	26.57	14.3	-15.56	153
chrIV	419612	1	0	0	0	91	7.19	26.6	14.21	-15.52	152
chrIV	419613	1	0	0	0	87	7.16	26.63	14.12	-15.49	152
chrIV	419614	1	0	0	0	87	7.13	26.62	14.05	-15.48	152
chrIV	419615	1	0	0	0	85	7.1	26.61	13.97	-15.48	148
chrIV	419616	1	0	0	0	83	7.07	26.61	13.91	-15.48	150
chrIV	419617	1	0	0	0	83	7.05	26.61	13.83	-15.48	150
chrIV	419618	1	0	0	0	84	7.03	26.6	13.77	-15.44	150
chrIV	419619	1	0	0	0	84	7.03	26.57	13.7	-15.4	151
chrIV	419620	1	0	0	0	83	7.03	26.53	13.63	-15.37	148
chrIV	419621	1	0	0	0	78	7.03	26.51	13.55	-15.33	139
chrIV	419622	1	0	0	0	77	7.03	26.48	13.46	-15.28	137
chrIV	419623	1	0	0	0	74	7.03	26.44	13.36	-15.24	135
chrIV	419624	1	0	0	0	72	7.03	26.4	13.26	-15.19	136
chrIV	419625	1	0	0	0	69	7.02	26.33	13.15	-15.11	135
chrIV	419626	1	0	0	0	69	7.01	26.27	13.04	-15.02	137
chrIV	419627	1	0	0	0	69	6.99	26.23	12.94	-14.94	136
chrIV	419628	1	0	0	0	68	6.97	26.19	12.83	-14.85	133
chrIV	419629	1	0	0	0	62	6.96	26.16	12.74	-14.76	128
chrIV	419630	1	0	0	0	62	6.95	26.11	12.67	-14.68	127
chrIV	419631	1	0	0	0	62	6.92	26.1	12.62	-14.6	127
chrIV	419632	1	0	0	0	63	6.89	26.09	12.56	-14.52	127
chrIV	419633	1	0	0	0	64	6.88	26.09	12.49	-14.44	128
chrIV	419634	1	0	0	0	62	6.87	26.08	12.42	-14.37	127
chrIV	419635	1	0	0	0	62	6.87	26.08	12.35	-14.3	121
chrIV	419636	1	0	0	0	68	6.87	26.12	12.27	-14.24	133
chrIV	419637	1	0	0	0	71	6.87	26.17	12.18	-14.18	133
chrIV	419638	1	0	0	0	71	6.88	26.22	12.09	-14.14	133
chrIV	419639	1	0	0	0	70	6.89	26.27	12.01	-14.1	135
chrIV	419640	1	0	0	0	67	6.9	26.34	11.94	-14.07	135
chrIV	419641	1	0	0	0	65	6.91	26.43	11.87	-14.04	138
chrIV	419642	1	0	0	0	66	6.92	26.5	11.81	-13.99	142
chrIV	419643	1	0	0	0	67	6.93	26.59	11.75	-13.96	142
chrIV	419644	1	0	0	0	67	6.94	26.66	11.67	-13.93	143
chrIV	419645	1	0	0	0	67	6.95	26.72	11.61	-13.96	139
chrIV	419646	1	0	0	0	64	6.96	26.77	11.55	-14	138
chrIV	419647	1	0	0	0	62	6.95	26.77	11.49	-14.04	126
chrIV	419648	1	0	0	0	50	6.94	26.76	11.4	-14.04	84
chrIV	419649	1	0	0	0	49	6.94	26.72	11.3	-14.04	85
chrIV	419650	1	0	0	0	48	6.94	26.68	11.21	-14.03	85
chrIV	419651	1	0	0	0	47	6.94	26.64	11.14	-14.02	77
chrIV	419652	1	0	0	0	45	6.94	26.6	11.06	-14.02	72
chrIV	419653	1	0	0	0	42	6.94	26.53	10.97	-14.02	62
chrIV	419654	1	0	0	0	46	6.95	26.49	10.88	-14.04	64
chrIV	419655	1	0	0	0	52	6.99	26.45	10.79	-14.05	72
chrIV	419656	1	0	0	0	52	7.02	26.42	10.7	-14.06	72
chrIV	419657	1	0	0	0	52	7.05	26.39	10.63	-14.05	72
chrIV	419658	1	0	0	0	52	7.07	26.36	10.57	-14.04	71
chrIV	419659	1	0	0	0	53	7.09	26.27	10.5	-14.03	71
chrIV	419660	1	0	0	0	52	7.11	26.2	10.43	-14.03	71
chrIV	419661	1	0	0	0	51	7.12	26.12	10.38	-14.05	70
chrIV	419662	1	0	0	0	50	7.13	26.05	10.34	-14.07	70
chrIV	419663	1	0	0	0	51	7.13	25.98	10.29	-14.08	71
chrIV	419664	1	0	0	0	51	7.13	25.88	10.25	-14.09	71
chrIV	419665	1	0	0	0	51	7.13	25.77	10.2	-14.1	72
chrIV	419666	1	0	0	0	50	7.13	25.66	10.16	-14.1	67
chrIV	419667	1	0	0	0	50	7.12	25.53	10.11	-14.09	72
chrIV	419668	1	0	0	0	49	7.11	25.4	10.07	-14.08	72
chrIV	419669	1	0	0	0	58	7.08	25.32	10.03	-14.08	95
chrIV	419670	1	0	0	0	62	7.05	25.22	9.99	-14.06	104
chrIV	419671	1	0	0	0	62	7.02	25.11	9.93	-14.04	106
chrIV	419672	1	0	0	0	63	6.99	25	9.88	-14.02	106
chrIV	419673	1	0	0	0	63	6.97	24.9	9.85	-14	106
chrIV	419674	1	0	0	0	62	6.95	24.79	9.8	-14.01	107
chrIV	419675	1	0	0	0	62	6.93	24.66	9.76	-14.03	107
chrIV	419676	1	0	0	0	60	6.91	24.55	9.73	-14.07	106
chrIV	419677	1	0	0	0	60	6.88	24.44	9.7	-14.11	108
chrIV	419678	1	0	0	0	62	6.85	24.35	9.68	-14.12	106
chrIV	419679	1	0	0	0	64	6.81	24.22	9.67	-14.11	106
chrIV	419680	1	0	0	0	63	6.77	24.1	9.69	-14.11	106
chrIV	419681	1	0	0	0	64	6.75	23.95	9.69	-14.12	108
chrIV	419682	1	0	0	0	71	6.73	23.8	9.69	-14.15	111
chrIV	419683	1	0	0	0	70	6.71	23.65	9.72	-14.16	110
chrIV	419684	1	0	0	0	70	6.7	23.51	9.77	-14.16	110
chrIV	419685	1	0	0	0	69	6.68	23.36	9.82	-14.12	111
chrIV	419686	1	0	0	0	62	6.66	23.2	9.87	-14.07	102
chrIV	419687	1	0	0	0	60	6.65	23.05	9.91	-14.02	106
chrIV	419688	1	0	0	0	60	6.64	22.91	9.95	-13.97	114
chrIV	419689	1	0	0	0	59	6.63	22.78	10	-13.92	112
chrIV	419690	1	0	0	0	59	6.64	22.64	10.04	-13.87	113
chrIV	419691	1	0	0	0	59	6.65	22.51	10.08	-13.82	113
chrIV	419692	1	0	0	0	63	6.66	22.41	10.12	-13.78	119
chrIV	419693	1	0	0	0	62	6.67	22.33	10.15	-13.76	121
chrIV	419694	1	0	0	0	63	6.69	22.27	10.18	-13.74	123
chrIV	419695	1	0	0	0	68	6.71	22.24	10.22	-13.73	137
chrIV	419696	1	0	0	0	68	6.73	22.2	10.27	-13.72	137
chrIV	419697	1	0	0	0	69	6.77	22.16	10.3	-13.7	137
chrIV	419698	1	0	0	0	68	6.81	22.17	10.33	-13.69	137
chrIV	419699	1	0	0	0	68	6.85	22.17	10.36	-13.67	136
chrIV	419700	1	0	0	0	68	6.89	22.18	10.4	-13.64	137
chrIV	419701	1	0	0	0	67	6.93	22.21	10.45	-13.62	136
chrIV	419702	1	0	0	0	68	6.97	22.24	10.49	-13.6	134
chrIV	419703	1	0	0	0	67	7.01	22.26	10.57	-13.59	131
chrIV	419704	1	0	0	0	64	7.06	22.29	10.65	-13.59	132
chrIV	419705	1	0	0	0	58	7.09	22.29	10.74	-13.61	124
chrIV	419706	1	0	0	0	67	7.13	22.28	10.82	-13.63	149
chrIV	419707	1	0	0	0	66	7.17	22.24	10.92	-13.65	165
chrIV	419708	1	0	0	0	67	7.2	22.18	11.01	-13.66	168
chrIV	419709	1	0	0	0	68	7.23	22.09	11.09	-13.67	173
chrIV	419710	1	0	0	0	71	7.26	22.06	11.18	-13.69	173
chrIV	419711	1	0	0	0	73	7.29	22.03	11.27	-13.7	173
chrIV	419712	1	0	0	0	73	7.32	22	11.37	-13.69	172
chrIV	419713	1	0	0	0	72	7.34	21.96	11.46	-13.68	171
chrIV	419714	1	0	0	0	72	7.37	21.92	11.55	-13.69	169
chrIV	419715	1	0	0	0	72	7.4	21.88	11.63	-13.69	167
chrIV	419716	1	0	0	0	71	7.43	21.82	11.69	-13.68	167
chrIV	419717	1	0	0	0	73	7.45	21.76	11.77	-13.65	163
chrIV	419718	1	0	0	0	73	7.47	21.71	11.84	-13.64	167
chrIV	419719	1	0	0	0	71	7.48	21.7	11.88	-13.64	152
chrIV	419720	1	0	0	0	67	7.49	21.71	11.93	-13.65	147
chrIV	419721	1	0	0	0	70	7.5	21.72	11.99	-13.66	157
chrIV	419722	1	0	0	0	68	7.51	21.73	12.05	-13.66	157
chrIV	419723	1	0	0	0	68	7.51	21.74	12.12	-13.66	156
chrIV	419724	1	0	0	0	70	7.51	21.74	12.19	-13.68	154
chrIV	419725	1	0	0	0	71	7.51	21.77	12.27	-13.75	155
chrIV	419726	1	0	0	0	71	7.51	21.78	12.35	-13.83	156
chrIV	419727	1	0	0	0	71	7.52	21.76	12.42	-13.9	160
chrIV	419728	1	0	0	0	70	7.53	21.74	12.49	-13.98	160
chrIV	419729	1	0	0	0	68	7.53	21.72	12.55	-14.07	160
chrIV	419730	1	0	0	0	68	7.53	21.71	12.6	-14.17	160
chrIV	419731	1	0	0	0	68	7.53	21.66	12.65	-14.28	158
chrIV	419732	1	0	0	0	63	7.55	21.59	12.7	-14.38	155
chrIV	419733	1	0	0	0	62	7.57	21.47	12.77	-14.47	156
chrIV	419734	1	0	0	0	63	7.58	21.35	12.84	-14.55	157
chrIV	419735	1	0	0	0	63	7.58	21.27	12.91	-14.63	157
chrIV	419736	1	0	0	0	63	7.58	21.21	12.97	-14.71	153
chrIV	419737	1	0	0	0	63	7.57	21.18	13.02	-14.78	149
chrIV	419738	1	0	0	0	67	7.56	21.17	13.06	-14.83	144
chrIV	419739	1	0	0	0	67	7.55	21.17	13.1	-14.88	145
chrIV	419740	1	0	0	0	67	7.54	21.18	13.14	-14.94	145
chrIV	419741	1	0	0	0	68	7.53	21.2	13.18	-15	147
chrIV	419742	1	0	0	0	69	7.52	21.23	13.21	-15.07	144
chrIV	419743	1	0	0	0	71	7.51	21.27	13.2	-15.12	147
chrIV	419744	1	0	0	0	71	7.49	21.32	13.18	-15.15	144
chrIV	419745	1	0	0	0	66	7.47	21.37	13.15	-15.13	127
chrIV	419746	1	0	0	0	66	7.45	21.42	13.12	-15.1	133
chrIV	419747	1	0	0	0	65	7.43	21.48	13.09	-15.08	133
chrIV	419748	1	0	0	0	66	7.41	21.53	13.07	-15.08	133
chrIV	419749	1	0	0	0	66	7.39	21.56	13.06	-15.08	133
chrIV	419750	1	0	0	0	68	7.37	21.59	13.05	-15.07	134
chrIV	419751	1	0	0	0	71	7.35	21.62	13.05	-15.07	135
chrIV	419752	1	0	0	0	70	7.33	21.65	13.07	-15.09	135
chrIV	419753	1	0	0	0	70	7.34	21.69	13.09	-15.11	135
chrIV	419754	1	0	0	0	69	7.34	21.76	13.11	-15.12	132
chrIV	419755	1	0	0	0	70	7.32	21.81	13.14	-15.12	133
chrIV	419756	1	0	0	0	59	7.32	21.89	13.16	-15.11	108
chrIV	419757	1	0	0	0	59	7.32	21.99	13.18	-15.12	98
chrIV	419758	1	0	0	0	60	7.33	22.12	13.2	-15.15	96
chrIV	419759	1	0	0	0	61	7.34	22.27	13.23	-15.19	109
chrIV	419760	1	0	0	0	59	7.35	22.4	13.25	-15.22	118
chrIV	419761	1	0	0	0	59	7.37	22.53	13.24	-15.23	119
chrIV	419762	1	0	0	0	60	7.39	22.72	13.22	-15.25	120
chrIV	419763	1	0	0	0	60	7.42	22.91	13.2	-15.28	120
chrIV	419764	1	0	0	0	61	7.44	23.17	13.19	-15.29	120
chrIV	419765	1	0	0	0	61	7.46	23.43	13.19	-15.28	120
chrIV	419766	1	0	0	0	61	7.48	23.69	13.2	-15.26	121
chrIV	419767	1	0	0	0	60	7.51	23.97	13.21	-15.25	121
chrIV	419768	1	0	0	0	61	7.54	24.29	13.24	-15.24	124
chrIV	419769	1	0	0	0	53	7.58	24.57	13.27	-15.22	115
chrIV	419770	1	0	0	0	57	7.62	24.87	13.3	-15.22	114
chrIV	419771	1	0	0	0	55	7.66	25.18	13.33	-15.21	102
chrIV	419772	1	0	0	0	57	7.7	25.48	13.36	-15.21	103
chrIV	419773	1	0	0	0	58	7.73	25.77	13.39	-15.2	103
chrIV	419774	1	0	0	0	56	7.76	26.09	13.44	-15.17	106
chrIV	419775	1	0	0	0	56	7.77	26.4	13.48	-15.13	109
chrIV	419776	1	0	0	0	58	7.78	26.66	13.53	-15.06	107
chrIV	419777	1	0	0	0	59	7.79	26.9	13.57	-14.98	103
chrIV	419778	1	0	0	0	59	7.8	27.13	13.62	-14.91	104
chrIV	419779	1	0	0	0	60	7.82	27.33	13.67	-14.85	107
chrIV	419780	1	0	0	0	62	7.84	27.53	13.7	-14.79	108
chrIV	419781	1	0	0	0	61	7.88	27.72	13.74	-14.72	108
chrIV	419782	1	0	0	0	60	7.9	27.91	13.79	-14.65	109
chrIV	419783	1	0	0	0	65	7.92	28.12	13.84	-14.6	113
chrIV	419784	1	0	0	0	64	7.93	28.34	13.88	-14.57	111
chrIV	419785	1	0	0	0	72	7.96	28.56	13.92	-14.56	122
chrIV	419786	1	0	0	0	71	7.99	28.76	13.95	-14.55	120
chrIV	419787	1	0	0	0	74	8.01	28.97	13.97	-14.56	120
chrIV	419788	1	0	0	0	76	8.03	29.2	13.98	-14.58	116
chrIV	419789	1	0	0	0	78	8.05	29.43	13.99	-14.63	116
chrIV	419790	1	0	0	0	77	8.07	29.66	14.01	-14.68	118
chrIV	419791	1	0	0	0	75	8.09	29.89	14.03	-14.73	113
chrIV	419792	1	0	0	0	72	8.12	30.09	14.05	-14.75	106
chrIV	419793	1	0	0	0	70	8.15	30.23	14.07	-14.75	108
chrIV	419794	1	0	0	0	69	8.17	30.35	14.1	-14.75	107
chrIV	419795	1	0	0	0	68	8.19	30.45	14.12	-14.75	108
chrIV	419796	1	0	0	0	71	8.21	30.54	14.13	-14.75	107
chrIV	419797	1	0	0	0	75	8.23	30.59	14.16	-14.77	107
chrIV	419798	1	0	0	0	75	8.25	30.63	14.2	-14.78	107
chrIV	419799	1	0	0	0	76	8.27	30.68	14.24	-14.78	108
chrIV	419800	1	0	0	0	74	8.29	30.72	14.29	-14.78	106
chrIV	419801	1	0	0	0	72	8.31	30.74	14.33	-14.77	105
chrIV	419802	1	0	0	0	74	8.33	30.74	14.38	-14.76	107
chrIV	419803	1	0	0	0	75	8.32	30.74	14.39	-14.75	107
chrIV	419804	1	0	0	0	78	8.3	30.7	14.37	-14.75	110
chrIV	419805	1	0	0	0	81	8.31	30.64	14.33	-14.73	115
chrIV	419806	1	0	0	0	83	8.3	30.58	14.3	-14.72	117
chrIV	419807	1	0	0	0	83	8.29	30.54	14.27	-14.72	113
chrIV	419808	1	0	0	0	81	8.28	30.51	14.24	-14.7	117
chrIV	419809	1	0	0	0	78	8.27	30.45	14.22	-14.69	103
chrIV	419810	1	0	0	0	77	8.26	30.33	14.19	-14.67	95
chrIV	419811	1	0	0	0	75	8.23	30.22	14.16	-14.66	97
chrIV	419812	1	0	0	0	83	8.2	30.11	14.12	-14.66	98
chrIV	419813	1	0	0	0	86	8.17	29.94	14.09	-14.66	129
chrIV	419814	1	0	0	0	85	8.14	29.78	14.05	-14.65	131
chrIV	419815	1	0	0	0	88	8.11	29.64	14.02	-14.64	144
chrIV	419816	1	0	0	0	89	8.08	29.52	13.99	-14.66	145
chrIV	419817	1	0	0	0	90	8.06	29.43	13.97	-14.69	147
chrIV	419818	1	0	0	0	91	8.04	29.33	13.95	-14.71	140
chrIV	419819	1	0	0	0	91	8.01	29.23	13.97	-14.73	140
chrIV	419820	1	0	0	0	93	7.98	29.12	14	-14.73	139
chrIV	419821	1	0	0	0	92	7.95	28.99	14.03	-14.75	144
chrIV	419822	1	0	0	0	90	7.92	28.85	14.06	-14.78	144
chrIV	419823	1	0	0	0	90	7.9	28.71	14.07	-14.81	149
chrIV	419824	1	0	0	0	91	7.88	28.6	14.08	-14.83	148
chrIV	419825	1	0	0	0	90	7.88	28.52	14.09	-14.8	144
chrIV	419826	1	0	0	0	88	7.88	28.45	14.12	-14.77	146
chrIV	419827	1	0	0	0	88	7.88	28.38	14.15	-14.72	147
chrIV	419828	1	0	0	0	87	7.88	28.31	14.18	-14.66	147
chrIV	419829	1	0	0	0	87	7.88	28.25	14.2	-14.58	145
chrIV	419830	1	0	0	0	88	7.88	28.2	14.23	-14.49	145
chrIV	419831	1	0	0	0	88	7.86	28.16	14.25	-14.39	144
chrIV	419832	1	0	0	0	87	7.82	28.14	14.27	-14.3	147
chrIV	419833	1	0	0	0	82	7.81	28.17	14.29	-14.21	142
chrIV	419834	1	0	0	0	82	7.81	28.21	14.31	-14.11	140
chrIV	419835	1	0	0	0	75	7.8	28.21	14.33	-14.01	129
chrIV	419836	1	0	0	0	76	7.81	28.2	14.36	-13.91	129
chrIV	419837	1	0	0	0	72	7.83	28.16	14.4	-13.82	130
chrIV	419838	1	0	0	0	67	7.85	28.1	14.43	-13.73	134
chrIV	419839	1	0	0	0	66	7.87	28.03	14.45	-13.64	133
chrIV	419840	1	0	0	0	69	7.89	27.95	14.46	-13.54	131
chrIV	419841	1	0	0	0	69	7.91	27.84	14.47	-13.45	131
chrIV	419842	1	0	0	0	73	7.92	27.73	14.49	-13.35	135
chrIV	419843	1	0	0	0	75	7.93	27.63	14.56	-13.24	128
chrIV	419844	1	0	0	0	76	7.95	27.52	14.63	-13.14	128
chrIV	419845	1	0	0	0	76	7.97	27.41	14.69	-13.06	128
chrIV	419846	1	0	0	0	73	7.99	27.3	14.76	-12.98	123
chrIV	419847	1	0	0	0	71	8.01	27.23	14.83	-12.89	123
chrIV	419848	1	0	0	0	69	8.03	27.17	14.91	-12.8	123
chrIV	419849	1	0	0	0	68	8.05	27.18	14.99	-12.71	125
chrIV	419850	1	0	0	0	68	8.07	27.18	15.06	-12.63	125
chrIV	419851	1	0	0	0	67	8.09	27.18	15.13	-12.54	127
chrIV	419852	1	0	0	0	66	8.12	27.2	15.19	-12.43	126
chrIV	419853	1	0	0	0	65	8.12	27.25	15.24	-12.32	126
[truncated: 96,884 more rows]
