# Supplementary material for: Identification of 1600 replication origins in S. cerevisiae
Source: eLife. 2024 Feb 5;12:RP88087. doi: 10.7554/eLife.88087 (PMC10945306; doi:10.7554/eLife.88087)
Supplement: Figure 1—source data 3. [file elife-88087-fig1-data3.txt]

rank	abundance	distance_to_ACS_le_100bp
1	101140289.1	0
2	6499656.7	1
3	6405363.7	1
4	6049280.8	0
5	4740980.4	1
6	4739995.7	0
7	4336039.4	1
8	3999188.8	1
9	3797127.5	1
10	3768587	1
11	3410509.2	0
12	3380833.3	1
13	3291475.8	1
14	3252963.1	0
15	3219659.5	0
16	3177476.3	0
17	3159013.4	0
18	3106455.6	0
19	3076789.5	0
20	3049960.4	1
21	3032761.6	0
22	2928278.7	1
23	2809431.3	1
24	2749057.6	1
25	2735775	1
26	2729987.1	0
27	2684785.1	1
28	2667635.5	0
29	2519537.1	1
30	2515554	1
31	2408754.6	0
32	2392828.9	0
33	2374923.1	0
34	2371635.2	0
35	2370406.7	0
36	2356502.2	0
37	2303802.1	0
38	2285646.7	0
39	2246331	0
40	2234895.4	0
41	2233502	0
42	2225775.7	1
43	2219141.1	1
44	2207176.1	1
45	2200136.2	1
46	2046702.5	1
47	2019452.1	1
48	1993736	0
49	1972366.1	1
50	1949271.3	0
51	1918564.3	1
52	1903266.3	0
53	1885911.6	0
54	1880323.7	1
55	1866808.9	0
56	1864438.3	1
57	1839775.4	0
58	1839444.7	0
59	1802003.8	0
60	1797374.8	0
61	1743357.9	0
62	1740358.1	1
63	1723043.5	0
64	1718503.7	0
65	1705879.6	0
66	1700944.3	0
67	1699582.3	0
68	1689760.2	0
69	1681674.3	1
70	1681239.4	1
71	1674279.5	1
72	1635119.5	1
73	1613153.9	1
74	1610253.9	1
75	1603823.3	1
76	1584701.9	0
77	1579330.1	1
78	1577851.6	1
79	1567344.8	0
80	1564073.1	1
81	1551833.4	0
82	1539454.8	0
83	1528425.3	1
84	1525344.9	1
85	1505463.7	1
86	1479730.7	1
87	1479176.3	1
88	1459539.6	0
89	1452299.7	0
90	1446860.2	0
91	1408600.3	0
92	1406683	1
93	1404515.5	1
94	1401135.7	0
95	1398114.2	0
96	1395335.7	0
97	1383584.8	0
98	1380470	0
99	1372154.3	1
100	1367498.5	0
101	1364382.5	1
102	1364243.8	1
103	1358148.6	0
104	1348983.3	1
105	1328501	0
106	1326816.6	1
107	1304385.4	0
108	1280238.8	0
109	1264478.1	1
110	1263185.4	1
111	1260356.9	0
112	1256082.7	1
113	1253957.9	1
114	1250987.2	0
115	1246667.3	0
116	1241847.3	0
117	1240446.6	1
118	1236488.3	0
119	1227900.7	1
120	1220379.3	0
121	1217508.7	0
122	1207790.6	0
123	1201870.6	1
124	1191864	0
125	1183061.2	0
126	1172423.7	0
127	1169904.6	0
128	1167918.5	0
129	1145925	0
130	1143434.6	0
131	1140949.5	1
132	1133049.6	0
133	1132805.2	0
134	1124307.6	0
135	1124182.8	0
136	1116840	1
137	1112454.8	1
138	1112269	0
139	1095435.9	0
140	1094497.8	1
141	1087048.6	1
142	1086762.9	1
143	1077577.6	1
144	1075412.9	0
145	1069157.4	1
146	1061767.4	1
147	1053935.2	0
148	1050121.4	1
149	1047494.4	0
150	1037408.9	1
151	1034408.5	1
152	1012834.2	0
153	1005301.2	0
154	1005223	1
155	991593.3	0
156	982523.1	1
157	981969.6	0
158	978302.4	0
159	972145.5	0
160	958996	1
161	958072.6	0
162	950869.3	0
163	947702.7	0
164	943987.4	1
165	942328.6	1
166	937787.9	0
167	936917.1	0
168	935639.6	0
169	927493.2	1
170	913740.9	0
171	912754.5	1
172	906236.4	0
173	899117.5	1
174	892466.9	0
175	887832.8	0
176	886887.8	1
177	886625.7	0
178	881753.8	0
179	869068.8	0
180	866680.4	0
181	861205.1	0
182	858455.5	0
183	853354.5	1
184	847099.5	0
185	834853.2	0
186	818988.9	0
187	808300.2	0
188	803923.8	1
189	803395.6	0
190	793696.9	0
191	783621.1	1
192	782542.8	0
193	779081.1	0
194	778778.2	1
195	778620.5	1
196	776441.8	0
197	773785.4	1
198	763178.8	1
199	749810.3	0
200	748973	1
201	736330.1	0
202	735504.6	0
203	731275	1
204	727730.3	1
205	726353	1
206	720046.9	1
207	702361.6	1
208	695991	1
209	695316.5	1
210	690794.8	0
211	690602.7	0
212	687101.5	1
213	686811.7	0
214	682512.3	0
215	676209.9	0
216	673161.7	0
217	649414.4	1
218	646666.1	0
219	645008	1
220	644111.2	1
221	635847.1	1
222	631237.8	0
223	627684.9	1
224	622949.9	0
225	622814.1	1
226	621660.1	0
227	616148.4	1
228	612537.1	0
229	608273.3	0
230	605818.4	0
231	589921.9	0
232	583945.1	0
233	577701.1	1
234	575239.5	0
235	572898.3	0
236	572017.8	1
237	571134.7	1
238	562542.8	0
239	552968.2	0
240	549453.7	0
241	536232	0
242	536067.4	0
243	534110.5	1
244	531975	1
245	531488.8	0
246	524512.9	1
247	521785.1	0
248	521431.7	1
249	519074.5	0
250	512350.6	0
251	501786.9	0
252	501732.7	0
253	501621.8	1
254	497569	1
255	493521.5	0
256	493031.6	1
257	491097	0
258	476679.7	0
259	473757.6	0
260	472072.5	0
261	470041.3	0
262	469141.3	1
263	468922.3	0
264	466498.9	1
265	466276.7	0
266	465193	0
267	464411.4	0
268	452143.9	0
269	451823.8	0
270	450495.4	0
271	448485.6	1
272	445448.6	1
273	443765.5	0
274	442614.5	0
275	442087.1	0
276	440436.6	0
277	438180.1	0
278	435162.9	0
279	424150	1
280	416183.5	0
281	414721	0
282	414526.7	0
283	412321.1	1
284	409934.9	0
285	408253.2	0
286	406696.7	0
287	404781.1	1
288	403065	1
289	394669.8	0
290	393149.3	0
291	392375.5	0
292	389758.7	0
293	382533.6	0
294	382029.6	0
295	381739.2	0
296	379574.8	0
297	377060.4	0
298	376920.2	0
299	376639.9	0
300	372288.3	0
301	367526.2	0
302	367251	0
303	363577	1
304	358307.5	0
305	358124.8	0
306	355731.6	0
307	353763	0
308	352915.4	0
309	352118.9	1
310	348320.1	0
311	347808.5	0
312	345677.9	0
313	345056.4	1
314	339930.8	0
315	335947.1	0
316	334297.7	0
317	333186.1	0
318	331503.5	1
319	331200.3	0
320	330569	0
321	328779.5	1
322	327695.2	0
323	326593.7	0
324	324274.8	0
325	318471.8	0
326	316957.3	0
327	316364.2	0
328	315892.3	0
329	308388.7	0
330	302183.9	0
331	299762	0
332	297542.1	1
333	297119	1
334	296065.2	0
335	293079.9	0
336	290847.8	0
337	288750.3	0
338	286762.4	0
339	285853.1	0
340	282851.8	0
341	281987.5	1
342	279864.3	1
343	278261.6	0
344	275270.9	0
345	274886.4	0
346	272712.4	1
347	270130.4	0
348	268066.2	0
349	266705.9	1
350	254804.4	1
351	254685.6	0
352	254079.4	0
353	243637.7	0
354	238921.2	0
355	238535.9	0
356	237785.7	1
357	230443.8	0
358	227296.4	0
359	226739.8	0
360	225204.3	0
361	225135.7	0
362	224954.2	0
363	223823.7	1
364	221214.3	0
365	220161.2	0
366	217441.5	0
367	214677.2	0
368	211096.2	1
369	210356.3	1
370	207971.6	0
371	205349.3	1
372	203660.4	0
373	202760.5	1
374	200966.9	0
375	200498	0
376	197013.7	0
377	190147.5	0
378	189403.3	0
379	188209.1	0
380	186077.2	0
381	181749.4	0
382	180031.8	0
383	178945.2	0
384	177652	0
385	176854.9	0
386	175496.8	0
387	174033.7	0
388	173337.3	0
389	172288	0
390	171074	0
391	170715.2	1
392	170058.6	1
393	168835.2	0
394	166917	0
395	165828.3	0
396	165652.8	0
397	164641.9	0
398	160181.1	0
399	158195	1
400	158018.4	0
401	157764.3	0
402	151583.4	0
403	148926.1	0
404	148823.4	0
405	147867.4	0
406	145171.1	0
407	144669.7	0
408	144458.1	0
409	144050.2	0
410	139372.8	0
411	139194.1	0
412	138951.2	0
413	134893.8	0
414	132962.1	0
415	132051.9	0
416	129296.3	0
417	128809.5	0
418	127035.7	0
419	126102.4	0
420	125997	0
421	125720.8	0
422	125370.2	0
423	124889.9	0
424	122997.5	0
425	122060.2	0
426	121183.6	1
427	121140.2	0
428	120834.8	0
429	119977.2	0
430	117851.6	0
431	117475.5	1
432	117161.1	0
433	115140.6	0
434	113928.3	0
435	113594.8	0
436	113364.8	0
437	111895.4	0
438	108857.5	1
439	108774.2	1
440	108644.8	0
441	106815.7	0
442	106211.5	0
443	105367.6	0
444	104313.9	0
445	104004.5	0
446	102909.5	0
447	102842.1	0
448	102602.2	0
449	100923.1	0
450	97781.1	0
451	97644.9	0
452	96791	0
453	96596.7	0
454	95902.7	0
455	93871.1	0
456	93550.3	0
457	93549.4	0
458	93346.1	0
459	92006.2	0
460	91618.8	0
461	91452	0
462	91440	0
463	91186.3	0
464	91052	0
465	90872.6	1
466	89139.2	0
467	88846.1	0
468	88731.2	0
469	86491.3	0
470	86249	0
471	85753.6	0
472	85540.7	0
473	85221.8	0
474	84479.4	0
475	84027.3	0
476	83807	0
477	83605.3	0
478	82283	0
479	81882.6	0
480	81669.6	0
481	80540.3	0
482	80027.7	0
483	79335.2	0
484	78174	0
485	77979.3	0
486	77548.4	0
487	77336.1	0
488	77135.4	0
489	76564.6	0
490	76277.7	0
491	76268.9	0
492	76092.8	0
493	75712.2	0
494	75679.4	0
495	74975.4	0
496	74524.3	0
497	74510.6	0
498	74408	0
499	74017.4	0
500	73962.4	0
501	73245.3	0
502	72612.7	0
503	72516.4	0
504	72504.5	0
505	71965.9	0
506	71153.2	0
507	71107	0
508	70880.1	0
509	70864.7	0
510	70536.1	0
511	70400.7	0
512	70370.8	0
513	69995.9	0
514	69351.9	0
515	69162.4	0
516	68589.5	0
517	68219.8	0
518	68072.4	0
519	67691.2	0
520	67507.1	0
521	67434.6	0
522	67279.4	0
523	67255	0
524	67112	0
525	66863.4	0
526	66692.5	0
527	66494.3	0
528	66018.4	0
529	65940.4	0
530	65602	0
531	65318.9	0
532	64753.7	0
533	64710.1	0
534	64434.8	0
535	63858.7	0
536	63711.3	0
537	63313.7	0
538	63111.4	0
539	62923.6	0
540	62873.6	0
541	62603.9	0
542	62436	0
543	62003.3	0
544	61465.2	0
545	61240.5	0
546	60550.3	0
547	60371.7	0
548	60254.6	0
549	60216.5	0
550	59813.1	0
551	59722.3	0
552	59514.9	0
553	59208.1	0
554	59079.4	0
555	58866.7	0
556	58709.7	0
557	58150.2	0
558	57933.7	0
559	57885.1	0
560	57820.5	0
561	57306.1	0
562	56929.3	0
563	56889.1	0
564	56851.5	0
565	56796.8	0
566	56786.5	0
567	56474.3	0
568	55849.5	0
569	55451.1	0
570	54806.1	0
571	54767.5	0
572	54765.1	0
573	54692.6	0
574	54690.1	0
575	54366.4	0
576	54293.6	0
577	54059.3	0
578	53935.9	0
579	53662.4	0
580	53592	0
581	53354.4	0
582	53252.4	0
583	53156.1	0
584	52728.3	0
585	52481.1	0
586	52091.4	0
587	51685.2	0
588	51643.8	0
589	51395.5	0
590	51387.9	0
591	51374.7	0
592	51143.2	0
593	51104	0
594	50584.9	0
595	50514.1	0
596	50389.5	0
597	50263.7	0
598	50185.3	0
599	49706.8	0
600	49660.2	0
601	49649.1	0
602	49556.9	0
603	49500.6	0
604	48500.6	0
605	48327.3	0
606	48195.4	0
607	48162.3	0
608	48095.4	0
609	47997.4	0
610	47813.1	0
611	47800.1	0
612	47681.7	0
613	47587.6	0
614	47090.9	0
615	46716.5	0
616	46539.4	0
617	46518.9	0
618	46425	0
619	46345	0
620	46276.7	0
621	46044.5	0
622	45850	0
623	45834.4	0
624	45595.1	0
625	45546.8	0
626	45401.2	0
627	45393.3	0
628	45360.9	0
629	45305.3	0
630	45276.1	0
631	45148.7	0
632	45112.7	0
633	45056.1	0
634	45029.6	0
635	44990.5	0
636	44887.5	0
637	44639.4	0
638	44629.3	0
639	44010.2	0
640	43978.8	0
641	43855.4	0
642	43720	0
643	43688.3	0
644	43685.7	0
645	43637.5	0
646	43548	0
647	43436	0
648	43351.3	0
649	43127.2	0
650	42991.6	0
651	42913.5	0
652	42909.2	0
653	42859.9	0
654	42763.9	0
655	42587.7	0
656	42358.8	0
657	42185.8	0
658	42052.8	0
659	42030.3	0
660	41922.4	0
661	41782.5	0
662	41769.1	0
663	41563.8	0
664	41498.6	0
665	41458	0
666	41430.9	0
667	41420.1	0
668	41352.4	0
669	41254.1	0
670	41250.5	0
671	41075.8	0
672	41070.4	0
673	41058.8	0
674	41025	0
675	41024.4	0
676	40949.1	0
677	40702.4	0
678	40659.2	0
679	40634.4	0
680	40617.1	0
681	40504.1	0
682	40398.2	0
683	40389	0
684	40200	0
685	40117.1	0
686	40082.3	0
687	40022.2	0
688	39941.1	0
689	39902	0
690	39889.1	0
691	39883	0
692	39867.3	0
693	39764.5	0
694	39658.7	0
695	39469	0
696	39457.2	0
697	39412.7	0
698	39182.4	0
699	39137.8	0
700	39125.1	0
701	39101.5	0
702	39092.1	0
703	38837.6	0
704	38743.4	0
705	38609.2	0
706	38521.6	0
707	38412	0
708	38233.1	0
709	38164.8	0
710	38066.4	0
711	37955.2	0
712	37920.6	0
713	37865	0
714	37754	0
715	37741.9	0
716	37691.9	0
717	37687.6	0
718	37662.2	0
719	37535.6	0
720	37520.8	0
721	37493.3	0
722	37474.2	0
723	37460.7	0
724	37427.7	0
725	37370	0
726	37333.6	0
727	37211.4	0
728	37127.7	0
729	37123.7	0
730	37094.4	0
731	36938.2	0
732	36912.8	0
733	36891.5	0
734	36838.2	0
735	36815.1	0
736	36714.5	0
737	36579.7	0
738	36520	0
739	36473.5	0
740	36404.2	0
741	36352.6	0
742	36129.5	0
743	36118.6	0
744	36116.2	0
745	36019.5	0
746	35981.9	0
747	35729.9	0
748	35705.7	0
749	35543.5	0
750	35383.8	0
751	35281.9	0
752	35272.4	0
753	35264.9	0
754	35249	0
755	35203.9	0
756	35153.8	0
757	35146	0
758	35032.3	0
759	34928.6	0
760	34890.9	0
761	34857.7	0
762	34699.9	0
763	34630.3	0
764	34577.8	0
765	34452	0
766	34365.9	0
767	34316.7	0
768	34313.3	0
769	34280.6	0
770	34260.9	0
771	34232.3	0
772	34202.2	0
773	34035.5	0
774	34012.6	0
775	33971.8	0
776	33943.1	0
777	33878.1	0
778	33848.9	0
779	33808.4	0
780	33805.3	0
781	33789.2	0
782	33787.4	0
783	33782.3	0
784	33761.5	0
785	33760.8	0
786	33737.2	0
787	33713.8	0
788	33672.4	0
789	33601	0
790	33599.2	0
791	33497.9	0
792	33474.5	0
793	33473.3	0
794	33352.8	0
795	33350.8	0
796	33282.7	0
797	33058	0
798	33047.8	0
799	33040.1	0
800	32949.2	0
801	32876.5	0
802	32844.8	0
803	32667.5	0
804	32564.4	0
805	32527.2	0
806	32362.2	0
807	32357.7	0
808	32357.2	0
809	32311	0
810	32295.2	0
811	32269.6	0
812	32260.4	0
813	32250.4	0
814	32220.1	0
815	32198.1	0
816	32183.3	0
817	32079.8	0
818	32065.5	0
819	32051.5	0
820	31995	0
821	31913.9	0
822	31787.3	0
823	31686.6	0
824	31586.8	0
825	31328.7	0
826	31281.8	0
827	31251	0
828	31240.6	0
829	31230.1	0
830	31142.4	0
831	31098.5	0
832	31052.5	0
833	31013.1	0
834	30986.7	0
835	30922.3	0
836	30884.1	0
837	30873.9	0
838	30852.1	0
839	30826.9	0
840	30804.7	0
841	30790.7	0
842	30764	0
843	30602.4	0
844	30600.7	0
845	30589.4	0
846	30574.7	0
847	30566.5	0
848	30559.3	0
849	30544.1	0
850	30533.7	0
851	30519.4	0
852	30481.9	0
853	30461.2	0
854	30435.7	0
855	30430.9	0
856	30422.6	0
857	30373.3	0
858	30368.2	0
859	30350.7	0
860	30350.5	0
861	30343.3	0
862	30325.8	0
863	30312.9	0
864	30305.8	0
865	30302.1	0
866	30290.9	0
867	30290.7	0
868	30198.1	0
869	30172.3	0
870	30154.1	0
871	30144.6	0
872	30103.8	0
873	30103.4	0
874	30103.4	0
875	30090.6	0
876	30062.3	0
877	30047.3	0
878	30019.1	0
879	29888.2	0
880	29827.5	0
881	29757.2	0
882	29732.1	0
883	29714.6	0
884	29709.1	0
885	29709	0
886	29697.3	0
887	29692.5	0
888	29629.2	0
889	29608.9	0
890	29600.2	0
891	29581.2	0
892	29542.5	0
893	29497.8	0
894	29461.7	0
895	29402	0
896	29390.9	0
897	29330.6	0
898	29299.1	0
899	29212.1	0
900	29201	0
901	29192.9	0
902	29133.6	0
903	29107.9	0
904	29103.1	0
905	29089.9	0
906	29076.5	0
907	29069.7	0
908	29047	0
909	29010.7	0
910	29006.5	0
911	28964	0
912	28953.5	0
913	28949.7	0
914	28935	0
915	28928.7	0
916	28926.1	0
917	28910.6	0
918	28889.1	0
919	28858.6	0
920	28851	0
921	28839.9	0
922	28827	0
923	28789.5	0
924	28782.6	0
925	28781.4	0
926	28659.2	0
927	28631.5	0
928	28620.3	0
929	28569.4	0
930	28553.4	0
931	28537	0
932	28509.7	0
933	28505	0
934	28482.1	0
935	28477.5	0
936	28421.9	0
937	28354.7	0
938	28339.7	0
939	28333.3	0
940	28301.3	0
941	28286.1	0
942	28279.2	0
943	28246	0
944	28220.4	0
945	28208.1	0
946	28190.7	0
947	28177.5	0
948	28123	0
949	28084.6	0
950	28080	0
951	28077.1	0
952	28034.4	0
953	28032.2	0
954	28020.7	0
955	27982.3	0
956	27979.5	0
957	27964.1	0
958	27959.3	0
959	27939.3	0
960	27812.1	0
961	27800.6	0
962	27790.9	0
963	27747.8	0
964	27745	0
965	27723.3	0
966	27706	0
967	27700	0
968	27697.8	0
969	27655.6	0
970	27612.2	0
971	27579.1	0
972	27574.1	0
973	27571.7	0
974	27555.2	0
975	27535	0
976	27510.6	0
977	27477	0
978	27476.3	0
979	27454.4	0
980	27444.4	0
981	27434.8	0
982	27393.6	0
983	27392.7	0
984	27371.4	0
985	27346.6	0
986	27346.3	0
987	27342.3	0
988	27326.8	0
989	27325.4	0
990	27322.2	0
991	27257.6	0
992	27203.5	0
993	27158.9	0
994	27131.9	0
995	27120.9	0
996	27017.4	0
997	27015.2	0
998	27002	0
999	26994.3	0
1000	26984.4	0
1001	26976.9	0
1002	26942.6	0
1003	26905.8	0
1004	26854.7	0
1005	26844.2	0
1006	26843.9	0
1007	26763.5	0
1008	26711.6	0
1009	26697.6	0
1010	26601.9	0
1011	26595.4	0
1012	26593	0
1013	26585.6	0
1014	26535	0
1015	26492.3	0
1016	26453.1	0
1017	26374	0
1018	26308.3	0
1019	26290.2	0
1020	26286.7	0
1021	26259.6	0
1022	26183.7	0
1023	26171.4	0
1024	26166.7	0
1025	26135.6	0
1026	26116.1	0
1027	26092.7	0
1028	26080.4	0
1029	26050.3	0
1030	26014.6	0
1031	26005.5	0
1032	25975	0
1033	25947.9	0
1034	25934.6	0
1035	25926	0
1036	25911.7	0
1037	25909.3	0
1038	25902.2	0
1039	25890.2	0
1040	25840.8	0
1041	25830.3	0
1042	25818	0
1043	25799.1	0
1044	25797.2	0
1045	25796.8	0
1046	25774.7	0
1047	25774.7	0
1048	25765.8	0
1049	25743.7	0
1050	25720.7	0
1051	25717	0
1052	25697.9	0
1053	25692.7	0
1054	25683.5	0
1055	25652.8	0
1056	25643.3	0
1057	25638.5	0
1058	25625.3	0
1059	25620.3	0
1060	25493.2	0
1061	25420.6	0
1062	25385	0
1063	25353.7	0
1064	25332.9	0
1065	25308.8	0
1066	25307.3	0
1067	25298.2	0
1068	25286.3	0
1069	25281.3	0
1070	25209.8	0
1071	25184.6	0
1072	25173.6	0
1073	25165.1	0
1074	25141.8	0
1075	25122.4	0
1076	25091.4	0
1077	25085	0
1078	25082.1	0
1079	25035	0
1080	25019.2	0
1081	24948	0
1082	24817.8	0
1083	24816.2	0
1084	24793.2	0
1085	24760.1	0
1086	24731.6	0
1087	24694.4	0
1088	24647	0
1089	24643.8	0
1090	24620.3	0
1091	24593	0
1092	24561.1	0
1093	24550.9	0
1094	24521.9	0
1095	24520.2	0
1096	24476.6	0
1097	24459.2	0
1098	24423.3	0
1099	24410.6	0
1100	24404	0
1101	24392.7	0
1102	24343.1	0
1103	24336.7	0
1104	24304.2	0
1105	24289.8	0
1106	24284.9	0
1107	24244.6	0
1108	24233.3	0
1109	24232.1	0
1110	24149.3	0
1111	24123.8	0
1112	24116.6	0
1113	24099.3	0
1114	24061.8	0
1115	24059.9	0
1116	24043	0
1117	24037.2	0
1118	24034.5	0
1119	24033.2	0
1120	24022.2	0
1121	24021.8	0
1122	24019.1	0
1123	24004.4	0
1124	24002	0
1125	23987.6	0
1126	23920.4	0
1127	23906.3	0
1128	23898.6	0
1129	23898.5	0
1130	23855.2	0
1131	23827.4	0
1132	23824.7	0
1133	23818.1	0
1134	23784.7	0
1135	23784	0
1136	23781.5	0
1137	23746.7	0
1138	23735.7	0
1139	23704.2	0
1140	23691	0
1141	23681.4	0
1142	23674.3	0
1143	23661.1	0
1144	23654.3	0
1145	23618.3	0
1146	23610.4	0
1147	23603.4	0
1148	23592.1	0
1149	23569.8	0
1150	23560.9	0
1151	23559.7	0
1152	23542	0
1153	23524.9	0
1154	23518	0
1155	23475.5	0
1156	23470.2	0
1157	23467	0
1158	23462.7	0
1159	23438.5	0
1160	23411.2	0
1161	23409.5	0
1162	23399	0
1163	23327.1	0
1164	23311.4	0
1165	23293.2	0
1166	23280.4	0
1167	23273.1	0
1168	23268.9	0
1169	23266.5	0
1170	23253.4	0
1171	23238.9	0
1172	23220.8	0
1173	23215.4	0
1174	23186.6	0
1175	23146.7	0
1176	23140.9	0
1177	23128.5	0
1178	23122.2	0
1179	23121.4	0
1180	23096.4	0
1181	23092.1	0
1182	23087.8	0
1183	23078.1	0
1184	23069.8	0
1185	23069.2	0
1186	23068.6	0
1187	23061.7	0
1188	23059.5	0
1189	23055.8	0
1190	23044	0
1191	23030.4	0
1192	23029.5	0
1193	23007	0
1194	22998.5	0
1195	22986.1	0
1196	22974.7	0
1197	22962.4	0
1198	22946.6	0
1199	22918.2	0
1200	22899.2	0
1201	22871	0
1202	22856.4	0
1203	22839.7	0
1204	22828.4	0
1205	22821.9	0
1206	22816.9	0
1207	22805.9	0
1208	22805.3	0
1209	22801.7	0
1210	22801.5	0
1211	22791.5	0
1212	22783.3	0
1213	22767.6	0
1214	22739.4	0
1215	22731.7	0
1216	22729.4	0
1217	22715.9	0
1218	22713.5	0
1219	22694.7	0
1220	22685.8	0
1221	22683.4	0
1222	22669.1	0
1223	22608.6	0
1224	22583.9	0
1225	22573.5	0
1226	22570.2	0
1227	22556	0
1228	22549.4	0
1229	22547.9	0
1230	22538	0
1231	22518.8	0
1232	22440.9	0
1233	22422	0
1234	22418.8	0
1235	22413.6	0
1236	22403.8	0
1237	22395.7	0
1238	22375.1	0
1239	22374.8	0
1240	22309.5	0
1241	22283.7	0
1242	22255	0
1243	22247.8	0
1244	22226	0
1245	22202.1	0
1246	22186.2	0
1247	22181.1	0
1248	22169.3	0
1249	22114.3	0
1250	22082.3	0
1251	22041.5	0
1252	22004.8	0
1253	21986.3	0
1254	21986.1	0
1255	21983.5	0
1256	21879.9	0
1257	21867.9	0
1258	21792.9	0
1259	21783.9	0
1260	21770.4	0
1261	21764.4	0
1262	21758.6	0
1263	21728.3	0
1264	21723.3	0
1265	21703.5	0
1266	21678.6	0
1267	21673.4	0
1268	21609.3	0
1269	21596.5	0
1270	21583.5	0
1271	21575.7	0
1272	21575.5	0
1273	21575	0
1274	21572.6	0
1275	21567.5	0
1276	21555	0
1277	21510.8	0
1278	21506.9	0
1279	21497	0
1280	21495	0
1281	21474.9	0
1282	21462.6	0
1283	21459.1	0
1284	21457.9	0
1285	21449.8	0
1286	21449.7	0
1287	21446.7	0
1288	21436.1	0
1289	21415.3	0
1290	21403	0
1291	21394.4	0
1292	21392.6	0
1293	21391.7	0
1294	21390.6	0
1295	21373.9	0
1296	21361.5	0
1297	21348.8	0
1298	21325.5	0
1299	21320	0
1300	21318	0
1301	21311	0
1302	21285.8	0
1303	21241.4	0
1304	21238.4	0
1305	21231.7	0
1306	21219.8	0
1307	21206.9	0
1308	21185.4	0
1309	21130.3	0
1310	21124	0
1311	21122.8	0
1312	21114.1	0
1313	21091.2	0
1314	21079.1	0
1315	21045.7	0
1316	21027	0
1317	21025.5	0
1318	21013.2	0
1319	21013.1	0
1320	20987.1	0
1321	20981.1	0
1322	20971.8	0
1323	20947	0
1324	20938.3	0
1325	20931.1	0
1326	20897.2	0
1327	20894.9	0
1328	20817.9	0
1329	20816.4	0
1330	20795.5	0
1331	20790.4	0
1332	20781.5	0
1333	20764	0
1334	20742.5	0
1335	20727.4	0
1336	20715.7	0
1337	20707.3	0
1338	20685.9	0
1339	20664.3	0
1340	20657	0
1341	20647.5	0
1342	20647.3	0
1343	20640.2	0
1344	20639.9	0
1345	20575.4	0
1346	20572.8	0
1347	20568	0
1348	20560	0
1349	20552.1	0
1350	20542.8	0
1351	20536.3	0
1352	20535.4	0
1353	20535.2	0
1354	20529.2	0
1355	20527.4	0
1356	20525.3	0
1357	20516.3	0
1358	20516.1	0
1359	20491.9	0
1360	20490.9	0
1361	20487	0
1362	20475.6	0
1363	20472.2	0
1364	20469.5	0
1365	20465.2	0
1366	20459.2	0
1367	20454.6	0
1368	20447.4	0
1369	20439	0
1370	20430.8	0
1371	20413.4	0
1372	20409.7	0
1373	20393.6	0
1374	20388.1	0
1375	20386.6	0
1376	20379.3	0
1377	20379.2	0
1378	20376.1	0
1379	20357.6	0
1380	20344.7	0
1381	20341.4	0
1382	20333.8	0
1383	20309.1	0
1384	20268	0
1385	20265.7	0
1386	20255.6	0
1387	20255	0
1388	20252.5	0
1389	20251.4	0
1390	20233.5	0
1391	20229.5	0
1392	20216.6	0
1393	20215.7	0
1394	20203.8	0
1395	20198.7	0
1396	20192.9	0
1397	20173.1	0
1398	20167	0
1399	20144	0
1400	20141.9	0
1401	20129.8	0
1402	20090.9	0
1403	20084.7	0
1404	20070.9	0
1405	20061.5	0
1406	20056.9	0
1407	20052	0
1408	20029.1	0
1409	20021.9	0
1410	20016.4	0
1411	20012	0
1412	20011.2	0
1413	20010.6	0
1414	19965.2	0
1415	19955.2	0
1416	19943.6	0
1417	19942.9	0
1418	19937.5	0
1419	19936.5	0
1420	19933.2	0
1421	19919.1	0
1422	19905.6	0
1423	19884	0
1424	19876.7	0
1425	19863.1	0
1426	19849.5	0
1427	19830.6	0
1428	19824.6	0
1429	19817.2	0
1430	19808.6	0
1431	19805	0
1432	19801.5	0
1433	19797.6	0
1434	19793.4	0
1435	19793.4	0
1436	19784.6	0
1437	19784	0
1438	19782.3	0
1439	19769.7	0
1440	19762	0
1441	19732.8	0
1442	19725.2	0
1443	19725	0
1444	19715.8	0
1445	19715.1	0
1446	19704.5	0
1447	19683.4	0
1448	19681.1	0
1449	19677.1	0
1450	19670.3	0
1451	19666.6	0
1452	19657.6	0
1453	19641.1	0
1454	19638.2	0
1455	19612.1	0
1456	19597.9	0
1457	19591.5	0
1458	19587.7	0
1459	19566.1	0
1460	19528.5	0
1461	19523.1	0
1462	19510.8	0
1463	19493.2	0
1464	19490.6	0
1465	19485.2	0
1466	19458.7	0
1467	19458.6	0
1468	19451.8	0
1469	19450.5	0
1470	19444.7	0
1471	19435.2	0
1472	19416.2	0
1473	19405.4	0
1474	19391.7	0
1475	19370.5	0
1476	19366.4	0
1477	19363.2	0
1478	19358.8	0
1479	19354.8	0
1480	19351.9	0
1481	19337.2	0
1482	19335.5	0
1483	19333.2	0
1484	19330.3	0
1485	19325	0
1486	19285.7	0
1487	19276.1	0
1488	19243.2	0
1489	19232	0
1490	19231.6	0
1491	19224.6	0
1492	19224.4	0
1493	19224	0
1494	19214.4	0
1495	19209.7	0
1496	19192.7	0
1497	19181.1	0
1498	19175.4	0
1499	19174.4	0
1500	19158.2	0
1501	19151.3	0
1502	19149	0
1503	19101.4	0
1504	19100.6	0
1505	19095.8	0
1506	19008.4	0
1507	19002.6	0
1508	19000.9	0
1509	18998.7	0
1510	18994.4	0
1511	18993.8	0
1512	18991.8	0
1513	18990.1	0
1514	18980.9	0
1515	18964.4	0
1516	18963.3	0
1517	18960.1	0
1518	18952	0
1519	18951.3	0
1520	18951.2	0
1521	18945.6	0
1522	18928.8	0
1523	18928.7	0
1524	18898.8	0
1525	18882.7	0
1526	18866	0
1527	18851	0
1528	18847	0
1529	18842.3	0
1530	18810.8	0
1531	18807.5	0
1532	18805.6	0
1533	18805.6	0
1534	18786.8	0
1535	18764.8	0
1536	18736.7	0
1537	18736.3	0
1538	18732.6	0
1539	18728.5	0
1540	18717.1	0
1541	18706.5	0
1542	18684.9	0
1543	18677.4	0
1544	18674.1	0
1545	18653.3	0
1546	18634	0
1547	18615.5	0
1548	18613.2	0
1549	18600.4	0
1550	18595.7	0
1551	18576.2	0
1552	18574.5	0
1553	18552.2	0
1554	18551.3	0
1555	18551.2	0
1556	18550.2	0
1557	18537	0
1558	18536.7	0
1559	18513.3	0
1560	18511.1	0
1561	18509.9	0
1562	18507.6	0
1563	18501.9	0
1564	18494.7	0
1565	18494.1	0
1566	18490.2	0
1567	18483.4	0
1568	18476.7	0
1569	18470.6	0
1570	18466	0
1571	18460.5	0
1572	18445.3	0
1573	18436.7	0
1574	18428.9	0
1575	18412.7	0
1576	18403.9	0
1577	18398.1	0
1578	18392.8	0
1579	18378.5	0
1580	18375.4	0
1581	18357.5	0
1582	18355.4	0
1583	18354.2	0
1584	18351.8	0
1585	18350.2	0
1586	18327.9	0
1587	18322.4	0
1588	18320	0
1589	18302.3	0
1590	18294.1	0
1591	18287.2	0
1592	18286.8	0
1593	18286.7	0
1594	18279.7	0
1595	18274.3	0
1596	18265.8	0
1597	18264	0
1598	18251.4	0
1599	18211.9	0
1600	18199	0
1601	18197.2	0
1602	18190.7	0
1603	18189.1	0
1604	18186	0
1605	18184.3	0
1606	18180.5	0
1607	18178.8	0
1608	18176.1	0
1609	18170.4	0
1610	18166.3	0
1611	18164.2	0
1612	18158.1	0
1613	18137.3	0
1614	18134.5	0
1615	18123.9	0
1616	18116.1	0
1617	18113.8	0
1618	18112.4	0
1619	18102.7	0
1620	18098.7	0
1621	18098.4	0
1622	18098.2	0
1623	18090.5	0
1624	18082.9	0
1625	18069.5	0
1626	18066.1	0
1627	18061.3	0
1628	18061	0
1629	18049.8	0
1630	18038.1	0
1631	18023.5	0
1632	18007	0
1633	18003.4	0
1634	17995.8	0
1635	17992.5	0
1636	17991.6	0
1637	17990.1	0
1638	17990	0
1639	17974.9	0
1640	17968.2	0
1641	17965.2	0
1642	17964.8	0
1643	17962.6	0
1644	17939.3	0
1645	17936.8	0
1646	17931.1	0
1647	17923	0
1648	17920.1	0
1649	17896.5	0
1650	17881	0
1651	17863.2	0
1652	17861	0
1653	17855.5	0
1654	17834.7	0
1655	17834.6	0
1656	17825.9	0
1657	17825.3	0
1658	17820.4	0
1659	17804.8	0
1660	17803.5	0
1661	17802.3	0
1662	17790	0
1663	17772.9	0
1664	17768.7	0
1665	17763.3	0
1666	17763.1	0
1667	17736.6	0
1668	17732.8	0
1669	17728.5	0
1670	17725.7	0
1671	17717.1	0
1672	17710.2	0
1673	17690.7	0
1674	17685.2	0
1675	17683.1	0
1676	17674.9	0
1677	17672	0
1678	17671.2	0
1679	17665.5	0
1680	17649.5	0
1681	17639.3	0
1682	17602	0
1683	17601	0
1684	17581.2	0
1685	17572.4	0
1686	17569.6	0
1687	17555.2	0
1688	17537.5	0
1689	17515.4	0
1690	17514.8	0
1691	17513.8	0
1692	17489.5	0
1693	17486.7	0
1694	17476.9	0
1695	17468.1	0
1696	17467.7	0
1697	17461.7	0
1698	17443.8	0
1699	17442.9	0
1700	17434.9	0
1701	17429.1	0
1702	17425	0
1703	17423.9	0
1704	17411.2	0
1705	17409.3	0
1706	17401.7	0
1707	17398.5	0
1708	17398.1	0
1709	17397.5	0
1710	17394.2	0
1711	17393.5	0
1712	17386.6	0
1713	17378.8	0
1714	17373.4	0
1715	17368.9	0
1716	17359.8	0
1717	17356.8	0
1718	17354.3	0
1719	17353.3	0
1720	17349.5	0
1721	17336.5	0
1722	17331	0
1723	17325.7	0
1724	17320.8	0
1725	17315.6	0
1726	17310.2	0
1727	17308.2	0
1728	17305.7	0
1729	17270.8	0
1730	17269.1	0
1731	17259.6	0
1732	17256.8	0
1733	17250.1	0
1734	17228.2	0
1735	17227	0
1736	17221	0
1737	17189.9	0
1738	17187.3	0
1739	17185.9	0
1740	17183.3	0
1741	17183.1	0
1742	17171.8	0
1743	17152.6	0
1744	17146.3	0
1745	17138	0
1746	17133.9	0
1747	17120	0
1748	17117.9	0
1749	17102.1	0
1750	17096.9	0
1751	17090.3	0
1752	17081.1	0
1753	17079.4	0
1754	17070.4	0
1755	17068	0
1756	17067	0
1757	17052.6	0
1758	17048.2	0
1759	17045.2	0
1760	17037.6	0
1761	17023.8	0
1762	17021.2	0
1763	17016.5	0
1764	17016	0
1765	16988.9	0
1766	16969.4	0
1767	16967.2	0
1768	16953	0
1769	16951.1	0
1770	16950.1	0
1771	16941.4	0
1772	16899.5	0
1773	16899.3	0
1774	16866	0
1775	16863.2	0
1776	16859.3	0
1777	16857.9	0
1778	16854.8	0
1779	16849.5	0
1780	16846.8	0
1781	16843.1	0
1782	16839.9	0
1783	16815.4	0
1784	16752.7	0
1785	16747.6	0
1786	16736.6	0
1787	16735.2	0
1788	16731.5	0
1789	16724	0
1790	16716.6	0
1791	16715	0
1792	16712.9	0
1793	16705.8	0
1794	16700.3	0
1795	16696.7	0
1796	16695	0
1797	16674.3	0
1798	16658.2	0
1799	16646.4	0
1800	16645	0
1801	16639.9	0
1802	16634.1	0
1803	16617.2	0
1804	16609.7	0
1805	16608.3	0
1806	16605.6	0
1807	16600.9	0
1808	16578.6	0
1809	16564.8	0
1810	16558.8	0
1811	16551.9	0
1812	16549.4	0
1813	16545.6	0
1814	16535.8	0
1815	16535.6	0
1816	16530.9	0
1817	16514.1	0
1818	16512.8	0
1819	16503.5	0
1820	16493.9	0
1821	16492.9	0
1822	16487.3	0
1823	16486.3	0
1824	16478.9	0
1825	16468.6	0
1826	16467.6	0
1827	16465.2	0
1828	16463.9	0
1829	16460.2	0
1830	16456.7	0
1831	16438.8	0
1832	16432.8	0
1833	16431.3	0
1834	16429.8	0
1835	16428.4	0
1836	16420.3	0
1837	16419.5	0
1838	16409.5	0
1839	16408.8	0
1840	16401	0
1841	16392.5	0
1842	16384.6	0
1843	16374.5	0
1844	16368.8	0
1845	16358.7	0
1846	16352.1	0
1847	16332	0
1848	16331.4	0
1849	16327.4	0
1850	16310.2	0
1851	16309.2	0
1852	16306.8	0
1853	16306	0
1854	16297	0
1855	16290.6	0
1856	16288.4	0
1857	16279.1	0
1858	16278.9	0
1859	16275.1	0
1860	16272.6	0
1861	16269.2	0
1862	16263.4	0
1863	16252.7	0
1864	16247.4	0
1865	16242.9	0
1866	16239.1	0
1867	16238.4	0
1868	16231.2	0
1869	16227.3	0
1870	16224.5	0
1871	16220.2	0
1872	16213	0
1873	16207.1	0
1874	16206.7	0
1875	16205.1	0
1876	16201.2	0
1877	16197.1	0
1878	16189.1	0
1879	16182.4	0
1880	16176	0
1881	16153.6	0
1882	16126.7	0
1883	16106.2	0
1884	16104.6	0
1885	16100.5	0
1886	16095.5	0
1887	16083	0
1888	16079	0
1889	16070.5	0
1890	16070.2	0
1891	16065.5	0
1892	16063.7	0
1893	16063.5	0
1894	16055.5	0
1895	16045.3	0
1896	16043.1	0
1897	16042	0
1898	16041.7	0
1899	16038.4	0
1900	16028.1	0
1901	16026.1	0
1902	16008.1	0
1903	16004.4	0
1904	16000.9	0
1905	15993.1	0
1906	15988.5	0
1907	15978	0
1908	15944	0
1909	15939.4	0
1910	15935.7	0
1911	15929.4	0
1912	15928	0
1913	15919.6	0
1914	15918.6	0
1915	15903.6	0
1916	15897.2	0
1917	15891.2	0
1918	15886.3	0
1919	15882	0
1920	15873.9	0
1921	15873.5	0
1922	15872.2	0
1923	15865.1	0
1924	15862	0
1925	15855.6	0
1926	15844.3	0
1927	15844	0
1928	15837.9	0
1929	15835.1	0
1930	15834.4	0
1931	15828.7	0
1932	15820.9	0
1933	15815.2	0
1934	15811.3	0
1935	15810.7	0
1936	15809.3	0
1937	15802.7	0
1938	15786.4	0
1939	15778.8	0
1940	15770.4	0
1941	15766.1	0
1942	15760.3	0
1943	15751.4	0
1944	15732.7	0
1945	15719.6	0
1946	15711.4	0
1947	15708.9	0
1948	15705.9	0
1949	15697.9	0
1950	15694.2	0
1951	15672.9	0
1952	15666.3	0
1953	15656.2	0
1954	15638.8	0
1955	15635.4	0
1956	15633	0
1957	15622.6	0
1958	15620.5	0
1959	15609.5	0
1960	15604.1	0
1961	15603.1	0
1962	15598	0
1963	15541.8	0
1964	15518.3	0
1965	15502.1	0
1966	15496.9	0
1967	15495.1	0
1968	15489.8	0
1969	15478.7	0
1970	15456.5	0
1971	15449.5	0
1972	15445.6	0
1973	15440.9	0
1974	15425.8	0
1975	15415.4	0
1976	15412.2	0
1977	15409.8	0
1978	15404.3	0
1979	15404.1	0
1980	15398.3	0
1981	15397.7	0
1982	15391.8	0
1983	15391.5	0
1984	15387.7	0
1985	15386.5	0
1986	15377.5	0
1987	15371.3	0
1988	15371.2	0
1989	15366.2	0
1990	15355.6	0
1991	15346.3	0
1992	15343	0
1993	15342.4	0
1994	15324	0
1995	15323.5	0
1996	15318.3	0
1997	15311.9	0
1998	15310.2	0
1999	15308.8	0
[truncated: 15,619 more rows]
