# Supplementary material for: Identification of 1600 replication origins in S. cerevisiae
Source: eLife. 2024 Feb 5;12:RP88087. doi: 10.7554/eLife.88087 (PMC10945306; doi:10.7554/eLife.88087)
Supplement: Figure 1—figure supplement 1—source data 1. [file elife-88087-fig1-figsupp1-data1.txt]

rank	norm2billion_bwa_01_16747_MCM2_30sAF_AA22_CGTACG_L001	norm2billion_bwa_02_16747_MCM2_1mAF_AA23_GAGTGG_L001	norm2billion_bwa_03_16747_MCM2_5mAF_AA25_ACTGAT_L001	norm2billion_bwa_04_16749_MCM4_1m_2ul_AA04_TGACCA_L001	norm2billion_bwa_16747_G1_5m_LP191003_AA10_TAGCTT_L001	norm2billion_bwa_16747_Log_5m_KLP190904v2_AA04_TGACCA_L001	norm2billion_bwa_16747_Log_5m_LP190711_AA01_ATCACG_L001	norm2billion_bwa_16754_G1_5m_LP191003_AA02_CGATGT_L001	norm2billion_bwa_16964_G1_5m_LP190624_AA03_TTAGGC_L001	norm2billion_bwa_16964_HU_5m_LP190611_AA06_GCCAAT_L001	norm2billion_bwa_16964_HU_5m_LP190624_AA06_GCCAAT_L002	norm2billion_bwa_TG09_16753_Mcm6_1m_AA04_TGACCA_L002
1	92365533.6	99638554.2	87343724.0	82662472.6	156546187.8	22133202.6	41904727.0	115599829.8	69391739.9	85616239.7	66095194.8	127279301.3
2	12413388.1	9713539.7	2559726.9	2126818.2	2825453.1	843703.3	274037.1	2094670.9	5746828.0	6756864.0	10981672.8	1893784.3
3	6895089.4	7470505.8	4477670.0	3080753.8	4966829.2	999455.3	1668501.2	3617603.1	4192439.6	5465641.7	4540333.3	3728885.3
4	7160482.0	7585708.5	3923091.7	3737855.6	3827930.7	1340236.3	2801639.9	3731445.4	4985055.2	9338867.8	8844653.5	6402710.1
5	6331550.4	6156550.3	3474745.4	2167600.7	2689925.4	819471.8	2108146.7	1956970.6	1932016.1	3114151.6	3694648.2	1744554.3
6	5247450.6	5776714.9	4045127.6	3377541.6	3559314.1	1392070.6	3820275.3	3164191.7	3530282.4	8162453.2	5935045.3	5416194.8
7	4718167.6	4883534.8	3706923.4	2503485.1	3009817.3	510075.1	1694467.6	2603064.0	3507524.3	5196154.9	5139765.8	4005012.2
8	4734962.7	4531250.6	2874987.6	2260001.1	3322548.4	620379.9	792173.8	2550795.1	1817691.4	3736248.2	2719427.0	2243280.3
9	3180562.5	3948458.9	2805083.4	2367436.3	3616360.0	904036.1	1235692.4	2573251.6	1287025.3	5689857.6	2809220.4	2200972.4
10	2902939.7	3254404.5	2739735.9	2846097.6	4791839.3	663534.0	1697778.0	4094949.6	1487503.1	1723623.8	1387544.4	4551880.8
11	2684986.2	3091447.0	2841171.7	1136100.3	1705085.8	1108089.8	2160648.7	1683242.8	1151794.6	5669516.4	3066695.4	1925439.0
12	5404166.1	5341142.4	1297220.4	1629796.4	1692457.2	740920.9	1188653.3	1249100.4	2742866.6	2718769.3	4413595.9	897578.4
13	2155682.4	2789577.1	2655669.0	1551358.0	2138393.8	1366324.0	705740.3	2298352.8	1760885.2	3977882.2	2526105.7	2178575.0
14	4132340.5	3749147.1	1934317.6	1881020.0	2045497.1	706447.1	1282849.3	1521019.8	2615862.9	3738523.4	5419576.5	2914115.0
15	3935430.8	3982631.5	1849620.9	1816175.8	1854368.1	1123706.4	452736.7	1571575.1	2390240.8	3651481.4	3032959.7	1143553.5
16	3117127.3	3202844.6	2092279.7	1620217.7	1650323.3	786041.3	1865555.2	1329029.6	1269324.6	2901018.1	3540018.5	2755082.1
17	3025877.7	3187412.7	2571710.2	3170181.0	3566459.4	875306.2	1948220.3	2444806.1	1528816.7	2950730.8	2182509.9	3184145.3
18	2767884.0	3495531.9	1861264.9	1419891.6	2410264.6	862211.3	290091.9	2256658.8	1509192.8	7116119.9	4218609.0	367021.3
19	3517446.6	3373496.2	2404945.5	1363277.4	1495169.3	904495.5	1885744.7	1247956.5	1876812.5	4468803.4	5473654.5	2433860.9
20	3333861.5	3501248.6	2369473.4	1338817.2	1854041.9	582312.3	1915839.2	1451896.1	1820255.7	3854942.4	3781956.8	2260490.1
21	5172155.6	4568775.9	1525940.9	1453670.1	1633089.1	783231.7	862104.4	1118145.6	2057523.9	1826859.3	3152788.9	1583697.7
22	3247738.7	3446146.3	1553982.9	1501027.4	1399554.3	576982.9	862477.3	1288669.4	1497689.1	2373262.9	2576565.8	1639263.2
23	3781636.6	3808269.7	2387158.0	2075721.4	3085052.7	716274.9	979398.0	2152044.2	1199981.9	2132706.6	1545819.4	1877686.9
24	2207153.9	2809386.8	2275057.5	2145470.0	2769556.6	627571.6	566389.4	2359926.2	1142249.7	3206489.9	1426713.8	1974512.1
25	2832667.5	3006367.4	2436046.6	2512052.3	2525001.0	428571.6	1121009.2	1912573.0	1113294.6	2797782.6	1848511.9	3264899.8
26	3626094.7	3458163.4	2082362.8	883512.7	1509001.7	433429.4	1687055.2	1114813.5	1771178.0	3357897.6	4403479.3	1292489.4
27	1540855.1	1902004.3	2038321.2	2336646.4	2789058.6	426456.2	1393502.4	2266985.1	972329.7	4190651.0	1832934.2	3305843.9
28	1823513.1	1854953.5	1237364.9	2028992.5	1786619.8	624913.0	1309643.2	1272524.4	1212411.6	5067282.0	3417281.3	3597431.9
29	3548744.0	3573227.5	1749171.1	1418543.0	1873551.7	576780.7	252863.0	1533362.5	1326629.4	3340599.1	2012425.4	277062.9
30	4320328.4	3816292.1	1352256.0	979805.8	1223609.1	631008.1	531806.8	946170.5	1999435.6	2240111.6	3814777.7	1081094.4
31	1726978.7	2197978.7	1937778.5	1637980.5	2180846.2	629470.6	698053.1	1839592.8	780114.7	3258390.7	1348334.0	1194231.0
32	1380419.4	1912682.6	2380089.2	1990294.3	2566490.3	751639.0	1516356.9	2299641.3	922931.5	2594125.7	1362246.1	2760152.0
33	1456813.0	1722370.9	2099340.0	1846306.7	1991348.2	477249.1	2015354.1	1982121.7	743253.0	1242734.4	860825.8	2392189.5
34	783885.3	1082835.1	2015723.8	1464383.0	2309430.5	805327.3	1821293.3	2840220.4	2262845.4	5070531.6	3740425.5	2160167.3
35	2383860.3	2885969.7	1647799.5	1385776.0	1592819.1	1446195.9	423221.1	1480704.8	871004.6	3018498.5	1379216.3	1590126.0
36	2326779.4	2978159.6	2550794.3	1095195.2	1566614.5	823886.4	451195.9	1492939.0	972116.0	3499937.6	2063022.1	503844.0
37	2038886.6	2243500.8	1510277.2	2030463.7	1865148.2	894114.3	557007.8	1544561.3	1094596.6	2899907.7	2031539.1	1725103.7
38	3140892.6	3131387.4	1052341.7	1112728.2	946107.5	821744.4	197786.7	811960.4	1015174.8	2954372.2	2060687.4	764542.1
39	1177746.3	1683174.7	1650797.9	1430144.7	1697086.1	779004.9	997592.1	1498359.8	467912.1	2923231.8	1460886.3	1712140.2
40	2902482.0	3323370.0	1833788.4	1349330.8	1772577.8	791158.4	468755.5	1869653.8	2196423.1	6206111.3	3705488.4	1226613.0
41	3005911.7	2839940.4	1365952.9	1288762.5	1328885.8	467511.1	788637.7	1095241.5	1309925.9	2803742.9	3069835.5	2168232.0
42	2529606.5	2925140.4	1378928.9	879573.9	836201.9	841661.4	144679.6	683505.8	764052.2	3633682.2	2218102.3	419971.6
43	2884030.7	2774280.3	1352705.1	1260087.5	1533792.7	858758.4	332302.8	1470735.6	1527071.6	2083630.8	1919901.5	809892.9
44	2510955.5	2467251.9	1733808.0	1620907.3	1919359.3	639204.4	1147639.6	1448057.6	2004350.5	3343538.5	3254746.7	1542694.7
45	1494135.9	1808986.3	1245362.1	1092957.6	1255615.4	605059.3	953317.1	1102095.5	1017240.5	4101829.1	2079760.2	1521661.1
46	1843146.2	2345205.2	2820397.7	2012716.2	3094574.5	571294.1	1230177.2	2517090.0	1137299.2	1129488.8	758676.8	1950938.2
47	1906581.4	2331816.3	1885401.9	1674180.5	1984878.6	650157.3	684000.3	1648538.5	1097267.7	1935548.9	1267292.0	1324844.7
48	2679526.6	3175610.8	1712566.3	760414.3	1177568.5	738591.1	336431.0	1299343.8	1668178.9	5275712.6	4363313.2	646239.4
49	3005108.6	2881464.2	2063027.2	835833.5	1494866.4	607072.7	692394.0	1534357.1	2017029.5	3443578.8	3678551.8	483746.3
50	1357228.4	1564334.7	1644259.2	1346985.9	1535913.0	685129.4	1535156.2	1316076.5	847106.8	2109611.2	1759592.3	1677319.4
51	1692647.7	2006590.7	1513917.1	1357928.7	1643123.6	676745.2	822994.6	1635748.2	1144778.4	1944617.2	1469951.7	1515270.3
52	1885163.1	2211061.1	1790091.2	1350909.4	1683253.8	307242.4	1004137.7	1495818.9	1554637.7	1603454.5	2156870.3	1111005.7
53	1964594.4	2141125.2	1429583.4	1536399.8	1893877.0	486987.0	689198.1	1319815.5	1107311.2	1875320.0	1372540.1	2707527.8
54	2603549.1	2467259.2	888251.2	929505.9	1338097.0	600262.9	177636.4	983239.3	1430162.7	2629321.4	2298270.6	748139.8
55	1327541.5	1604289.8	2056257.2	1198354.5	1695028.0	882312.0	1252264.0	1484701.4	632561.0	2808075.7	1418180.9	1321566.4
56	1558182.9	1753212.7	1303147.9	1541518.7	1624708.9	801018.9	509579.4	1340951.8	1010224.3	3130219.9	2119830.7	888834.5
57	2268387.7	2316388.1	1524934.7	712873.1	1106713.6	583647.7	1243965.1	892255.9	1102147.0	2548207.0	2063131.3	922649.8
58	1840649.4	1944648.0	1581746.3	1021032.8	1279365.7	361037.0	1220268.9	1115446.4	1105530.4	3063595.3	2577234.8	1204488.4
59	818757.2	1079533.5	1514435.4	1259597.1	1463194.1	480949.1	1362403.6	1411978.9	558908.8	2132358.2	1104989.5	1700658.0
60	1819410.0	1735880.1	1434715.7	922639.9	1244353.8	384868.3	1031850.8	953901.6	1311991.6	2366981.4	2135094.3	1876489.0
61	1055852.8	1346132.6	1649415.2	859849.3	1117454.8	463568.2	1255495.9	1173705.8	625901.0	2708644.9	1273872.6	1203204.9
62	963076.1	1173602.2	1574665.8	1316104.0	1402909.5	730080.3	909513.2	1182183.0	354264.1	1321442.9	568072.4	1100042.3
63	1712226.8	1843100.6	1425055.5	1035745.7	1155736.5	602764.2	1061742.6	984315.3	628465.3	2472481.3	1550993.7	1059023.3
64	1490910.9	1788826.4	1245198.4	1493916.2	1588423.2	666539.7	597556.9	1198748.4	994802.9	2011105.8	1361481.5	1919363.7
65	1331469.8	1333761.6	905667.3	573207.3	686733.1	806407.5	1343015.5	615024.1	593598.0	3387971.2	2118014.9	861094.5
66	2593058.4	2390329.7	888904.5	513987.7	677234.5	491134.2	161581.6	632923.3	1184026.3	1884927.2	1840388.6	349533.4
67	2307491.7	2397903.3	1968265.1	867972.1	1619528.6	459272.0	1093724.6	1273794.8	990600.3	1911827.5	1657962.1	750696.1
68	1021001.7	1328311.2	1665068.7	1147977.9	1498718.7	586680.0	1078448.3	1309774.0	662549.0	3075929.5	1282323.5	1574258.5
69	1497835.3	1957369.3	1645599.7	2057039.0	1768849.8	550137.7	734552.6	1417345.5	955305.7	992902.9	1409006.3	1672832.5
70	2224102.9	2335355.1	1606366.2	885275.1	1327153.8	572129.2	329080.7	1315113.5	843224.7	2075411.6	2109591.2	550451.7
71	1279278.4	1579609.7	1098166.1	1122337.6	1203214.0	617212.9	474980.5	961876.9	328158.2	3062044.0	881100.0	1085832.7
72	1649931.7	1870961.8	863612.7	922563.3	988427.8	567440.9	489350.6	777925.3	1340020.7	3916962.0	2792427.6	1530522.7
73	2778878.2	2876499.0	993554.7	868171.3	791745.7	504480.2	323317.0	806548.6	880620.7	1777810.7	1612758.2	734753.8
74	2980423.6	2845226.7	938384.1	635277.6	611940.5	1170636.0	257377.2	571386.1	828551.3	2242577.4	1357290.2	615172.9
75	1766253.2	1918034.5	1385097.8	1304395.0	1275132.9	634532.5	930883.6	1031737.5	1025075.8	2901410.0	2021504.4	1121680.2
76	1804758.0	1940390.6	1485858.2	1251474.3	1397100.1	421849.6	798209.1	1165893.3	765013.8	898469.0	618300.4	1533073.7
77	1281692.0	1557209.8	1380737.0	1311858.7	1848069.4	575578.0	536733.2	1561483.9	1052178.9	1786764.8	1151463.1	1577659.8
78	1898458.5	1936355.7	1091840.2	951881.9	1868348.1	381934.0	681069.3	1926077.7	572371.4	365286.9	335895.7	1185011.0
79	1498688.4	1743541.3	1124229.5	700137.2	924446.3	349234.6	415874.1	868126.6	672200.7	2737619.0	1496656.2	530033.1
80	1222959.1	1384570.0	1253979.0	844707.3	950285.9	643806.9	826291.9	819836.3	752904.7	2857706.7	1515865.5	1325582.7
81	1853216.6	2000425.3	804474.6	475841.3	354383.5	705618.1	1191106.7	324934.3	547583.2	1254263.1	1025039.7	512641.4
82	1577653.7	1759009.7	1482706.2	1293053.8	1186337.1	697511.6	322152.4	1204042.7	926279.3	2284996.1	1739973.5	614322.6
83	773278.1	961018.3	1357179.0	709639.3	1024791.2	748043.2	523828.5	1660971.6	337881.1	1154157.4	353739.7	663652.4
84	2495604.4	2593687.3	1129623.5	681715.3	707586.5	667215.6	450675.8	671262.6	835246.9	2029193.5	1654303.2	715624.1
85	2116166.5	2308135.9	1498142.0	878822.9	899562.1	718002.3	327347.0	1002431.5	1105138.7	1914908.3	968627.0	834718.3
86	961082.8	1284459.9	1384474.8	1029937.2	1557108.2	625754.3	1223262.0	1234908.5	843402.8	1417722.0	1174344.9	1288002.5
87	1775146.0	1916359.9	1339020.1	1702089.1	1531167.6	756333.4	748291.4	1226680.0	1074224.7	2694220.5	1610014.0	2012060.3
88	1789673.2	1991698.8	970223.0	656994.5	775948.4	785132.7	243952.4	658531.1	643779.8	2004318.1	1288194.2	608193.8
89	1062028.2	1336880.8	1235622.6	836875.7	976179.8	446736.6	957729.9	940935.0	627681.7	2097178.9	1206182.8	1093293.2
90	1251722.1	1397933.3	1665732.2	1258570.3	1583926.3	743189.5	1764905.2	1216787.8	590926.9	1287286.9	862955.6	1602560.0
91	3687873.7	3283808.9	640737.0	779204.0	675456.0	1027384.7	238244.2	461897.7	938530.9	1027701.2	1129810.0	740738.2
92	862334.6	1097438.8	1290649.7	1152131.3	1651527.1	628476.1	255954.2	1457163.2	309958.8	999581.7	349289.0	728448.5
93	1421903.7	1332791.2	736957.7	609346.0	561480.7	612906.5	304079.4	521649.0	639399.1	1039708.9	1216750.0	732716.2
94	1172465.6	1364151.0	1051316.9	860232.5	799621.1	522283.8	176903.7	798071.5	418549.5	3225094.7	1004219.4	592401.2
95	1886894.2	2348397.4	1552328.4	672719.0	1024604.8	617788.7	329358.8	1060080.6	1398678.9	3705978.6	2973529.8	619146.5
96	1758767.0	1902336.3	1360959.0	706911.3	638370.3	720663.0	231280.0	706898.2	587935.2	2465214.7	905674.7	308091.9
97	1888246.6	1977489.1	962453.6	344635.5	468521.9	386679.5	168460.8	519144.3	934399.6	2525786.5	2040863.8	227759.8
98	1289178.2	1452273.2	934107.7	1085785.1	2180853.9	600060.7	466086.2	1783372.4	846323.3	652447.8	627707.1	1106037.4
99	2482787.5	2306760.5	622372.1	586081.2	399802.8	606631.6	138088.2	386824.2	926920.4	1351587.3	993802.5	321606.2
100	3324972.9	2693903.2	439322.5	378460.0	260228.7	796099.9	161375.5	244268.1	833074.4	926490.6	790091.5	341265.4
101	2034325.7	2081885.8	949057.3	976802.0	1023999.0	597381.7	257063.1	784069.5	1425995.7	1142193.3	1902494.4	514299.3
102	1189281.5	1475289.6	1401031.6	693685.0	840170.6	420258.9	892827.1	916593.2	606882.5	563364.6	471657.5	1062403.2
103	1303085.4	1605621.4	1163837.7	1312487.1	2028985.3	656473.0	563880.4	1436899.4	847676.6	1947485.8	1257352.9	1084019.8
104	1976803.8	1779833.6	867176.6	775249.9	618666.4	972793.8	562787.9	504640.5	1356190.0	1441633.9	1760548.0	656282.9
105	1453492.3	1579846.9	945447.8	625453.6	652171.6	524284.9	181846.4	795019.7	603107.3	2268677.5	1125536.7	513326.0
106	2105297.1	2052638.2	1355583.6	1266340.5	1129788.2	767580.3	585928.0	1101367.6	1637621.1	1814617.6	1713268.9	1164394.6
107	1356500.1	1428786.1	1175978.0	805166.2	1289710.9	381254.1	533079.3	1028721.9	773597.1	1442112.9	1249407.1	1019651.5
108	1222859.2	1420913.3	889487.0	899298.4	1024441.7	361022.7	413067.4	822155.6	474287.2	782354.9	623324.6	709623.6
109	1541891.3	1881063.7	827332.0	811097.4	608763.9	667652.5	194309.4	644217.1	803513.8	1215578.3	1278227.8	543552.8
110	1348119.2	1724136.6	1276375.5	752996.5	873093.4	625588.9	948747.3	896012.9	605244.2	697092.8	411449.4	491559.7
111	1960462.2	1745909.0	636242.9	619767.7	682391.6	2087242.2	591044.1	538399.9	1225945.3	797008.0	1508602.3	938501.2
112	1298125.1	1371994.6	991591.3	690328.5	1115528.7	396129.5	412625.8	906904.4	744499.5	789501.8	656459.5	932249.4
113	888858.8	1025817.5	1417195.0	969767.3	1571942.4	537334.8	643343.2	1339310.6	414667.4	957750.8	469991.9	741807.8
114	3277205.1	2769085.2	1318997.3	893214.0	1353933.2	674011.1	413129.6	1228547.3	1721138.6	484748.6	900036.2	833964.2
115	960258.8	1259327.5	1382423.6	1034489.0	1204433.3	439026.3	441876.4	1224844.4	719034.6	1063893.0	721323.2	1219366.5
116	749404.5	1012290.0	935593.4	815649.2	884083.2	536879.4	645250.2	889959.1	549969.4	2897246.0	1565984.3	894802.8
117	871535.2	1225045.4	1812732.4	445051.4	733736.8	503545.0	221541.7	1095797.6	511042.1	511452.9	272411.0	278993.5
118	2673671.6	2120571.3	571771.6	321018.2	165864.1	810656.8	121434.8	180262.3	666288.6	768839.5	687341.8	206742.3
119	1619487.5	1809143.2	744934.8	893244.7	620126.5	737417.0	246853.9	565463.4	1064964.8	1696821.5	1302447.5	543996.7
120	2038270.7	1948113.8	1042821.6	805120.2	841918.1	750973.3	415540.4	799210.8	1332078.5	1160928.7	1489666.1	886411.8
121	1568294.9	1679504.6	1310724.8	675860.8	638805.2	1019764.2	456331.6	641441.1	671915.8	1579967.1	1008451.7	587935.7
122	2096962.0	1880308.5	510158.5	471304.8	372285.6	389726.0	50542.5	306139.9	429447.7	1986192.3	1002772.2	134790.5
123	1167609.3	1220784.3	923924.1	469833.5	765525.6	508429.3	970749.1	687769.3	408684.1	1952673.1	1213801.0	660160.1
124	1548058.4	1472133.9	762512.9	297983.2	416555.4	474180.1	310680.5	390251.2	927240.9	1529519.7	2137128.5	358951.2
125	996583.0	1122118.9	1130028.6	999024.6	1299590.0	347817.5	808951.6	1267243.7	592707.6	1217755.6	640595.2	1336653.0
126	1088032.3	1222874.7	891021.6	788047.1	1186756.5	408515.8	451824.0	918474.0	1060228.0	1480726.9	1490662.7	949699.9
127	2643739.2	2315815.3	638530.5	667784.0	474750.7	837128.3	334062.7	398922.7	1174944.4	1044400.9	1194946.7	609605.7
128	1059394.1	1310529.9	1231788.5	1008358.2	1503992.2	663766.8	849566.1	1165075.0	709382.9	952215.1	728750.2	1212708.2
129	1212597.4	1530337.2	1558544.6	1234048.7	1708285.6	338608.5	351733.4	1532693.3	998221.9	1124399.5	563526.1	1014437.2
130	886948.8	1034281.3	839960.2	935636.3	894715.7	383637.0	290563.0	829556.7	399637.8	757544.9	513175.2	1120583.9
131	826680.3	940694.2	974696.9	779939.6	1045116.4	442366.9	1136969.2	843454.7	716256.7	1854548.8	1336292.4	987264.1
132	1675407.4	1559964.2	580113.3	494707.6	393768.1	604271.2	105131.4	458529.4	288554.1	1972611.5	596497.2	221090.9
133	1459721.8	1325596.9	676521.4	687631.2	739313.2	408099.3	386352.0	606004.5	970157.2	1893549.2	1926045.2	921858.3
134	879733.1	918057.1	867340.4	388391.2	418388.3	160811.9	408451.9	444577.2	392514.8	2986220.3	1497161.4	620478.1
135	2729162.8	2658191.1	1019180.8	343026.3	453889.6	552455.3	204839.3	697412.9	981767.7	1084930.9	631174.9	587539.9
136	1622146.6	1652088.4	565636.5	631997.8	628421.3	908160.8	224871.8	456865.7	787202.1	1143211.1	1380376.8	323162.5
137	1656806.2	1728623.9	680374.0	735279.7	694507.5	558133.9	230504.7	677872.5	937604.9	1523815.2	1860553.5	930853.6
138	1155941.0	1415419.1	1149303.5	662634.5	884976.3	240608.3	217577.1	861634.2	670669.2	1558570.0	822202.5	724870.7
139	1563288.8	1574349.0	798949.0	625239.1	577293.5	962998.7	342407.4	568555.9	825880.1	1555385.7	1541314.0	649255.6
140	1277505.7	1662690.1	1077560.9	914578.4	1300529.8	728687.7	203530.8	882205.4	618528.6	498726.7	433730.5	464942.8
141	1207716.1	1343079.1	997395.5	708321.3	652241.5	912389.6	1105945.6	527734.5	827482.8	1065264.7	1392718.7	778190.1
142	1866021.0	1660486.5	440556.6	564471.5	428834.4	723727.9	198840.0	337674.9	773098.5	842142.9	1124649.3	476275.2
143	1335368.9	1634533.3	1281734.0	1369223.9	1620289.7	640923.7	493936.8	1235021.5	926956.0	556827.3	544098.4	985376.2
144	1157626.3	1334567.8	1310601.6	493021.8	780321.0	422641.9	873183.8	693393.6	480092.5	1193958.0	632922.4	704553.7
145	1474236.5	1559347.7	574695.7	516194.7	392207.0	727632.1	137283.5	435191.3	570875.5	1018790.7	725268.8	395895.0
146	1164821.2	1266762.5	889316.5	647262.5	1043664.1	591901.2	730653.4	992882.9	1135269.1	1722932.5	2738049.2	735604.1
147	1425033.0	1471178.1	738387.7	725317.8	676411.3	734321.4	372793.1	570061.4	848673.9	1076058.5	1300167.5	582293.5
148	1943063.7	1754599.0	511369.0	340037.7	218102.5	1005456.5	171728.7	196425.4	301090.6	393880.0	456844.4	187345.1
149	999907.9	984509.0	691175.5	613606.6	725488.6	285587.8	519461.5	648819.7	694032.8	2185472.9	1302761.5	451417.7
150	1333679.4	1360874.9	865893.6	498646.4	591428.8	579235.1	312891.8	493269.9	704610.5	842551.2	919136.2	449845.4
151	2212705.1	1948201.4	461766.2	362612.9	268173.9	918525.6	234502.0	211512.5	586332.5	632242.7	636390.2	301257.1
152	1205814.4	1206016.4	711220.2	1193833.3	1339394.0	244069.3	260200.2	989844.7	1610233.0	1587794.4	1838422.6	429277.1
153	997348.7	1057549.5	995102.9	808997.7	757207.5	629290.9	962391.3	680083.3	608698.8	1590679.3	1380677.1	1022362.9
154	1203455.0	1261461.7	482388.3	419610.3	277726.9	734652.2	175749.0	281323.4	466914.9	1228184.7	844524.6	409393.3
155	1414850.2	1465924.7	707811.6	436254.3	471364.5	382816.1	540782.9	390165.3	1184097.5	1074616.1	1735167.7	361662.6
156	1377173.6	1430982.3	713590.5	567107.6	593424.8	573581.0	401909.6	592454.6	454235.9	507381.4	360183.8	387525.4
157	2514588.3	2007922.3	615274.7	752981.2	769696.2	787111.3	368622.4	593227.7	1061866.2	658963.3	1136472.5	770376.7
158	918795.4	991488.0	783889.7	391195.9	368293.5	261940.3	828055.1	365769.2	495513.8	1640729.4	1007973.9	588235.2
159	1380997.8	1277130.7	673751.0	486508.2	480366.0	1000770.3	564155.2	455559.0	834534.6	803588.8	1049409.6	523278.6
160	2643206.5	2081192.7	342299.9	272695.3	217457.8	704956.5	131627.7	196701.2	430480.5	427306.6	478347.3	203998.7
161	579747.4	771509.2	728435.4	683217.3	558925.5	662474.2	283507.1	557393.2	285277.5	1338850.2	571758.6	574421.3
162	814512.6	919056.7	943026.8	461067.1	485942.4	398490.0	718160.9	534254.0	611904.2	1258323.7	1092579.3	768424.7
163	1030976.4	1224866.6	971826.8	682542.9	759514.2	602615.2	326287.2	1016008.5	517702.1	627441.8	310460.9	832434.7
164	1544754.3	1745905.4	856879.9	800062.6	788569.2	881519.7	404827.4	558708.8	1125724.2	1212949.3	1176843.3	715180.2
165	1171250.5	1291931.4	523735.5	587307.2	468055.9	620404.4	152334.1	363897.5	826699.3	915522.5	1024425.3	324451.3
166	423614.5	586425.3	609698.4	990718.0	972436.3	276139.8	522876.6	1020678.8	379052.2	1657723.1	676815.6	1050969.2
167	1757477.0	1680234.2	550845.6	704229.2	487200.6	651962.4	269689.8	504192.9	677614.2	681318.5	630191.9	598219.8
168	1191553.6	1336384.6	553351.0	526125.9	369109.0	846962.2	139406.5	361989.5	279543.5	1114868.4	388990.8	296379.8
169	867686.0	1043693.6	824619.0	679952.9	685583.7	1049466.1	404395.6	636228.3	554706.2	1255008.8	749283.8	463760.9
170	1088552.5	1316250.2	543307.5	649316.2	496365.3	551511.9	150701.8	490168.4	485114.2	426305.1	376744.4	552703.2
171	822539.8	935780.1	561971.2	729287.2	568890.0	747291.7	247553.9	521725.9	399210.4	845305.4	602640.9	418805.8
172	2254842.6	1799176.3	511233.9	499351.4	403041.4	764245.8	230154.7	305421.1	792971.7	533410.7	718087.5	586325.9
173	2990793.6	2640657.8	791253.9	476347.1	488746.2	587417.1	262601.2	372252.5	1237484.7	686113.9	1312714.3	649004.3
174	1428362.0	1384518.9	831696.2	780016.2	783746.1	311702.0	711235.8	629207.0	872714.1	1255128.5	1442509.9	598353.5
175	1570001.0	1710503.3	480340.5	372942.6	475838.1	368690.1	104542.6	485267.4	192606.8	177164.9	211738.7	191463.1
176	1331261.7	1392326.0	763448.2	425250.2	514213.0	324649.9	187276.5	667699.9	497187.8	266830.6	388827.0	322231.9
177	901043.2	927852.5	1219590.9	789732.9	978711.8	470537.3	1180334.8	1053913.7	1687553.5	1661206.7	1424051.5	1527912.9
178	1540551.3	1141458.0	266157.6	247300.2	156784.9	524891.3	204423.8	131922.3	797779.8	623963.6	1457514.1	439283.2
179	1158974.6	1228277.7	719128.0	437633.6	404338.5	354627.4	159383.4	493260.8	1112083.6	1127159.2	1409265.7	557462.9
180	499791.7	598019.3	667521.3	801242.7	798028.9	395102.4	669113.3	930586.1	370967.6	317310.7	411340.2	776339.7
181	735310.1	862863.6	1021828.0	1292011.6	1622689.6	706030.5	555339.5	1428250.5	637689.6	359413.7	359364.6	1059857.6
182	1276569.4	1347088.4	594956.5	532348.2	401053.2	639896.6	211051.2	344768.5	605351.0	621862.5	852320.2	335270.3
183	1645092.1	1743118.1	799951.8	576671.0	622588.5	769001.5	571983.1	592205.9	1196740.9	1680540.9	2030310.3	633120.8
184	726829.4	854823.0	692377.5	690604.4	693031.8	321266.4	343362.6	699230.4	303868.6	603872.8	570721.0	951389.8
185	1222551.3	1324692.2	739848.0	479274.3	573449.1	1170268.5	504741.4	557533.3	428877.9	817338.3	610149.8	644891.7
186	799223.9	855731.4	964119.9	635890.6	792149.6	494860.7	1233258.7	751083.3	631528.2	437588.8	580277.9	721009.5
187	966663.1	1116916.6	816267.1	677531.3	774488.3	335376.1	373434.2	665308.2	565212.7	981760.7	723616.9	758964.1
188	777073.2	923325.1	698397.9	548072.7	727841.9	436814.9	237501.7	757959.9	364948.6	803017.3	427204.5	313776.8
189	1665353.6	1834501.8	549312.7	548409.9	487037.5	627251.0	333434.6	622045.5	1413886.6	1605452.1	1834149.3	673599.6
190	747386.3	958201.9	712174.1	337049.2	293058.2	314411.6	278803.2	360890.9	379800.2	1818411.5	1017626.3	410275.7
191	853932.8	1023829.2	908966.1	757854.9	739693.8	1019321.1	543488.1	648498.7	727831.6	984242.8	1089739.5	695927.5
192	353587.7	465064.5	550283.4	458063.2	331378.8	385866.8	784234.8	303250.9	331185.5	1642269.9	806925.2	652266.5
193	746687.2	790691.4	733459.7	443886.6	596896.5	259618.6	514849.2	482143.3	485007.4	1176621.4	1138493.1	439620.1
194	1557500.4	1545393.3	769607.0	623354.0	389954.7	1036285.5	343261.2	364367.7	781396.8	1050927.3	1243932.3	775879.8
195	944104.6	1044080.4	753045.2	1086229.5	895492.3	791967.0	363535.7	674639.9	549007.8	766357.4	609753.9	789800.6
196	1193422.0	1224206.3	539237.1	703064.5	722451.8	396744.1	255306.5	538291.4	739192.8	1040993.5	888540.6	830493.4
197	873391.2	989915.6	587205.7	760920.1	525466.8	713308.0	268737.9	490683.8	534904.2	580429.0	516588.3	559805.3
198	541355.0	712459.5	945228.3	879405.3	862740.5	535480.7	1296362.4	964151.0	182064.7	389590.8	263140.8	399836.5
199	878647.0	887324.7	1044238.0	765027.4	839984.2	588262.5	1177734.2	804952.7	963461.5	534913.0	707547.7	934410.0
200	1311320.6	1213790.7	637173.1	1263306.0	1218809.3	426358.2	299483.4	887490.6	1248240.4	215729.9	875393.2	601220.1
201	1679206.7	1476613.9	618387.8	599414.8	693699.8	1101590.3	453394.2	525288.6	878555.0	646438.5	1075759.2	899979.7
202	1019129.1	1089463.9	635987.9	654419.8	524534.8	308263.4	316863.0	421166.7	567812.6	272894.3	262253.4	876785.5
203	701649.2	754038.0	637995.3	1128452.6	1287691.6	395978.4	437015.5	1184194.9	435537.9	296773.5	265652.9	647865.1
204	803922.1	800256.9	696810.9	602188.8	752205.8	354662.1	478277.8	674599.2	590463.9	1576750.2	1014076.6	551039.9
205	626670.5	718661.4	628963.1	674067.7	775536.7	259028.5	388154.4	759004.3	357220.1	604008.9	570625.4	369550.9
206	840982.8	937454.6	424037.0	444499.7	484047.4	488179.5	194456.6	511444.8	535367.2	831142.2	633495.8	340409.7
207	1493195.5	1403310.7	475984.8	466875.6	427110.2	516590.9	158107.6	397679.4	487464.8	406470.1	485760.7	424239.3
208	606051.1	704860.3	751080.0	1000327.4	1266100.3	671485.2	377631.1	1049306.7	569166.0	339350.2	345944.1	932158.5
209	1671183.6	1550351.2	659512.2	763525.5	774410.6	839080.4	492569.4	427161.8	1412319.5	624480.7	1418904.5	915734.8
210	1361597.8	1299734.9	765773.0	470891.0	704138.1	276499.2	366041.4	586265.2	1017204.8	1234776.4	1592606.9	471627.8
211	1511184.9	1397097.9	430067.4	481665.2	418869.8	676173.5	199618.5	342245.7	677151.2	500033.1	609549.1	448374.8
212	920551.5	973852.6	506643.6	399732.5	285897.4	658978.4	298233.8	296446.6	611049.5	1206477.3	1104265.9	415506.1
213	756183.3	722627.0	924378.3	592104.3	751514.6	508319.0	1212356.0	818751.2	686909.8	402311.5	520001.5	720667.2
214	519183.4	741258.3	1030966.6	777150.3	911949.8	775382.5	368969.1	799893.5	382934.3	590863.6	223425.3	556056.3
215	901838.0	926043.0	738868.8	542923.2	436896.2	323588.1	538476.7	429815.7	659842.2	1115793.8	952912.8	678824.6
216	1416518.9	1468182.9	1062346.3	1072834.6	967100.7	1141105.7	711791.9	724078.5	1155427.3	1399950.0	1529367.9	1135798.9
217	785454.1	979478.1	892606.9	922900.5	902878.4	534161.6	260661.4	845647.5	419119.3	607155.0	365153.3	492271.0
218	851128.1	819508.5	517803.0	398245.8	489755.9	304026.4	234188.0	416134.7	705785.8	1310491.2	1144049.7	430790.6
219	509146.3	688987.0	391462.0	374046.1	305508.1	288867.2	313886.3	309720.6	407081.4	672114.0	372239.0	299021.7
220	1132491.9	1345092.9	1117959.3	470998.3	398606.7	538349.6	1415065.8	552917.2	877272.8	419196.3	563894.7	512737.7
221	407872.2	490528.9	294086.5	306351.2	219112.1	472315.8	291400.4	258315.3	273667.0	1555325.8	852811.7	324280.2
222	1147431.0	1171617.6	839904.5	648519.3	717729.7	184784.1	233792.2	533236.7	719177.1	335561.7	443819.8	660620.1
223	587653.9	745607.0	699233.6	602096.8	665934.1	253809.3	354873.7	566390.2	447219.7	284014.7	340196.3	665208.7
224	698220.3	825579.1	718378.4	595169.5	672054.2	292940.8	284272.6	602934.6	488711.3	1133636.6	663053.8	520668.8
225	988156.4	976399.1	584970.4	586632.9	581627.3	575186.0	335044.0	433048.3	242717.4	531298.8	483740.1	389857.1
226	964807.2	887609.3	519634.7	244602.8	189443.6	520674.7	830151.9	216675.6	392407.9	547481.4	540125.5	270656.0
227	479247.2	607165.3	557986.9	627216.1	497204.1	343411.1	239032.6	463398.7	280077.7	851124.2	380990.4	470055.5
228	804954.1	814590.7	443511.1	355808.2	421168.8	162680.2	146966.1	371176.5	707530.9	1413405.6	1545764.8	403724.5
229	758584.4	829114.2	719781.4	366613.0	342492.8	167378.7	229327.1	320955.7	411568.9	504942.8	433512.0	560789.3
230	877743.9	898754.5	704239.2	600058.5	547190.1	199567.6	298662.3	476202.6	655710.9	859468.6	879338.8	629109.8
231	986367.0	975209.7	566924.6	601943.6	582924.3	1166738.0	527214.2	458949.9	735453.2	471189.6	763455.2	820690.5
232	399566.2	515854.7	388821.6	275070.9	202413.9	254954.8	73257.4	247943.8	214260.9	1305325.6	416227.8	195121.1
233	962938.7	1203729.0	306956.1	244725.4	235546.3	497204.8	114686.4	242102.5	452562.0	941557.3	590080.4	244932.2
234	1212085.5	1121356.4	548544.5	640871.6	591638.5	1261240.3	479883.9	398542.9	1180642.8	615216.4	1343050.5	859415.2
235	914505.1	1001622.7	1016771.7	753379.7	755436.7	672849.2	1098686.9	825094.4	748025.4	472191.2	712121.3	948721.2
236	1256769.8	1209467.6	520534.6	601912.9	402381.3	975736.2	264819.0	321724.3	694139.6	584086.8	789395.2	670781.3
237	1166206.9	991068.4	304354.5	290044.4	228494.2	476893.8	171741.8	235438.3	309709.5	464913.6	428651.7	334067.0
238	400997.7	564879.1	269821.1	329539.4	237091.9	214780.0	124823.7	227521.8	300022.2	1355446.5	830448.7	258997.4
239	980100.0	1103980.1	411797.1	267944.3	415444.8	222230.9	193727.2	504192.9	876845.5	1051972.4	1238389.4	309412.8
240	1151663.1	1108540.3	635998.1	611553.0	400229.9	612455.2	308577.2	357839.1	1076504.1	986882.7	1205691.3	673022.0
241	50576.7	58579.1	56617.5	28169.2	15688.6	342479.9	799167.6	19653.4	22366.3	2779912.6	1870465.3	26066.1
242	812232.2	814127.4	514848.5	459120.7	497639.0	1315092.0	652584.2	455862.0	733102.6	527548.4	919504.8	794811.6
243	1574029.2	1638429.6	749339.4	1013477.0	1052013.2	610006.9	272493.1	705989.5	1407832.0	284657.0	489446.9	1051290.1
244	798945.1	873771.7	669616.4	398291.8	379959.0	452601.0	191129.9	404831.9	291901.9	756548.8	386096.5	311792.7
245	781201.2	741170.8	348502.5	278411.9	196317.1	425249.4	243870.6	221897.5	703328.4	1155610.7	1070584.9	316547.0
246	760074.2	753509.0	834667.5	418491.5	454969.1	390567.3	455850.8	568424.8	489815.4	694333.1	994075.5	386862.3
247	128376.8	180614.8	383414.1	227115.8	315899.9	339884.7	498735.5	403407.7	104993.5	106218.4	76222.7	230177.1
248	927546.7	868985.3	284164.6	360206.7	238621.9	910798.9	129759.9	176509.8	319361.2	379651.5	366040.7	332612.3
249	1146290.8	1197293.6	492649.6	560333.5	401542.5	516548.0	223756.3	350189.4	376238.6	365205.3	345247.8	551136.2
250	650735.4	750028.6	356899.9	251330.9	180884.8	269168.7	89855.2	260878.8	487571.7	958834.0	682904.7	170771.7
251	373295.7	390615.8	107363.2	98546.1	73472.3	520942.2	183060.0	72175.5	173125.3	1574044.9	1108525.5	85455.4
252	627789.9	718106.9	632172.5	547306.4	619512.9	177133.0	299601.1	563053.6	464635.5	667416.6	617071.7	643645.6
253	227899.1	295036.8	293865.4	212816.7	255242.5	433427.3	357032.7	246786.4	142994.9	759678.6	532862.3	279276.9
254	703883.8	650761.2	525305.6	484623.1	362522.9	650155.3	1019047.6	316036.7	365376.0	242107.6	345179.5	478655.0
255	250748.9	276277.8	294302.6	253645.1	256904.6	148178.5	445337.3	292811.6	421434.3	1272263.7	912268.9	484896.1
256	735955.1	856205.6	583548.9	394199.8	451140.2	408971.2	182108.1	458533.9	322602.2	190081.6	209172.0	405772.7
257	1014560.0	985632.6	507367.8	629407.8	563166.0	1289035.0	478150.2	390744.0	1045554.5	564649.2	1117577.2	821605.0
258	745588.6	764632.3	366629.4	383870.1	276849.3	664865.3	247482.0	252785.9	347319.1	552968.1	489788.2	366283.2
259	1513465.3	1415849.6	610939.2	406782.4	377465.9	941433.9	231090.2	277480.4	919904.2	352647.9	547129.3	596572.7
260	1479022.0	1398535.3	818931.2	772797.7	700146.1	1084730.2	498176.2	495024.1	1267971.2	771174.6	1282514.7	835969.7
261	583505.0	551960.8	444610.1	669040.7	617485.8	204680.6	302685.8	455382.7	695599.9	1490688.0	1617550.3	749182.7
262	278434.2	388467.0	261945.4	289170.8	183339.0	395661.9	113600.4	213723.3	85155.9	917188.2	363419.4	268896.5
263	443110.3	518018.0	476861.0	226947.3	429028.6	302742.0	403319.4	358996.5	303512.5	549054.4	483289.5	249285.4
264	977453.4	947454.3	540481.4	522279.1	554304.3	993294.8	529327.3	441529.9	1045661.4	524560.1	1189062.4	848906.5
265	378713.8	481094.7	468821.5	305155.8	378009.6	138830.5	323562.3	401612.8	236520.3	333215.7	293067.4	394862.8
266	181105.0	213798.8	447768.9	361509.4	571367.6	300975.8	437538.9	582300.1	84123.0	193461.8	76700.5	358887.0
267	638343.0	666342.7	412328.9	221399.2	201746.0	84880.8	142720.2	234579.3	442055.5	586275.0	500928.8	267051.4
268	524147.9	552880.2	334322.8	232403.3	194942.4	397095.3	215621.0	218524.7	527318.2	874557.1	902111.4	262815.8
269	295528.9	389849.7	459848.4	601821.0	636164.6	109375.8	147783.9	514388.1	169136.4	173904.4	169005.9	781677.0
270	211965.4	229285.4	443561.7	296649.8	314812.5	331057.4	558106.9	431303.1	119667.0	111906.5	91718.4	254280.5
271	858743.3	814331.7	416492.1	418844.0	442628.0	1022429.0	481104.1	336526.5	680036.0	412653.6	705977.6	730764.2
272	620245.4	849500.3	1190124.0	689179.1	1098442.1	496610.6	514299.7	932855.7	778725.7	182395.8	277011.9	684498.8
273	441529.0	492265.4	498404.9	372881.3	334337.8	459572.1	249516.6	358526.3	251941.7	795271.6	374778.4	323622.4
274	682403.1	650243.2	541661.5	456806.4	575965.4	267265.6	336352.5	497054.0	250232.2	292685.7	313505.4	395991.3
275	1374789.1	1265201.1	582015.9	620104.9	513195.6	1028552.7	833014.1	391630.1	1155356.1	588049.4	1227248.8	978712.7
276	410319.0	484863.3	378359.4	324543.2	311239.9	182858.5	295773.9	286586.0	411925.0	807061.6	765598.7	347447.7
277	507044.9	571781.5	405395.2	487994.8	413852.6	33454.9	39479.5	279980.6	314731.2	40094.5	44521.2	677482.3
278	402645.6	407776.9	310587.6	247070.3	186212.7	80956.2	196870.8	216105.9	298170.2	968838.6	543279.2	506935.1
279	262404.8	352510.4	402246.6	525696.8	634712.2	245372.1	431448.0	612605.3	148016.6	379564.4	317915.2	562463.2
280	549282.3	560811.4	175130.0	194609.4	117198.4	399815.2	79492.2	116943.8	180177.1	445802.6	342080.4	93439.9
281	613633.0	610959.4	267704.1	274381.2	213691.0	602427.3	137528.9	248020.7	233386.2	251644.1	199628.8	232059.6
282	323189.2	328819.0	246256.4	150485.9	119062.4	46515.1	241590.6	141258.5	195776.6	651762.0	945035.2	321542.0
283	126966.2	171107.6	221248.2	331164.0	273152.3	443479.7	378923.2	274519.1	38357.5	457788.5	115965.5	331778.1
284	564583.5	533304.0	269662.5	315408.9	306354.7	157130.3	162791.9	260743.1	455482.4	1062505.0	1075895.7	280453.5
285	1293697.4	1257828.1	883601.7	743755.0	1064144.7	502530.2	579156.7	789743.6	1263234.4	1039453.1	1319936.6	855741.2
286	363458.4	416321.0	356147.0	237460.9	156544.2	161789.9	129501.5	237463.8	125044.9	448143.2	342162.3	220288.7
287	467811.9	479066.3	286843.9	123619.4	125120.4	346288.1	108670.8	142818.3	183240.0	1050421.1	475371.0	96627.3
288	1031113.7	1290311.6	1067173.0	725670.3	724999.3	892442.0	671615.7	596966.7	1125439.3	788119.3	1532876.7	757750.1
289	135638.4	172811.3	338187.3	179191.5	203656.5	265703.5	429714.3	303146.9	103141.5	92354.6	77942.9	173959.1
290	474852.9	499620.2	375992.5	489159.6	487161.8	318262.7	278793.4	403163.5	201688.7	410612.4	370928.4	377348.2
291	569327.4	649725.2	674765.6	380712.9	644707.9	64528.9	76571.0	490570.7	348280.7	45358.1	71061.9	389017.5
292	969630.1	852462.6	295997.6	192494.4	173149.2	405381.5	187080.2	152547.8	445901.9	548123.6	561218.8	275544.0
293	513124.6	591937.8	594249.1	280787.4	391010.9	293822.9	366293.3	487794.8	605956.5	489805.3	635762.2	450989.9
294	399587.0	384326.3	278039.6	255147.1	168613.5	114778.7	154525.7	203397.0	175048.6	519476.1	321970.0	513074.6
295	946330.9	823937.4	335965.5	227836.2	209559.2	487571.0	175928.9	194834.0	306895.9	330428.8	374805.7	239648.4
296	569656.2	570818.4	309917.3	347608.8	306673.1	171664.7	196000.6	279912.8	562149.8	982544.5	920023.6	359411.1
297	1093196.5	1042135.9	734766.4	649377.5	705691.5	1330590.3	606353.0	533625.5	996833.0	463275.2	940611.8	925409.3
298	607162.2	646631.5	396172.2	352819.6	237550.1	295995.5	157819.8	259156.2	466166.9	610785.6	462564.8	252408.7
299	527393.7	508105.9	595559.2	354704.7	420516.4	303871.2	731163.7	469809.7	454627.6	244818.3	384594.7	476826.0
300	158708.7	166795.4	344634.7	228955.0	304568.4	282273.8	399488.9	340527.7	136548.6	151794.2	96988.3	194147.8
301	336721.9	396876.1	364338.4	205644.1	271171.9	111519.8	114663.5	269545.8	214688.2	604863.4	200407.0	189238.3
302	415886.9	491017.8	311582.0	145658.2	139543.0	171860.7	98036.3	184141.5	230572.6	530852.4	340988.2	131458.7
303	937284.2	781585.5	316032.2	212525.5	206468.1	416681.5	209680.6	182012.0	472648.9	263706.2	506362.5	211127.6
304	627149.0	645901.8	715322.7	568333.7	539920.5	869997.2	747571.7	455495.7	528778.4	721037.4	739221.8	528808.4
305	116704.3	149827.7	368974.4	94178.2	162392.4	148094.8	449913.7	224085.7	72263.2	89856.2	76195.3	103093.0
306	394493.5	450723.5	449514.5	466140.0	480700.0	251371.3	186026.9	435494.2	278083.2	487377.7	319758.3	472467.4
307	426926.9	418787.2	252729.2	164923.0	175044.3	64551.4	102965.9	179222.5	208384.4	753457.1	380430.6	269233.4
308	141401.8	150903.9	351907.7	267407.9	302587.9	325652.4	440829.7	384342.1	78139.7	108363.0	67744.4	193217.2
309	389321.0	395128.6	194752.7	88553.6	88050.3	428006.0	144934.7	170650.4	69841.4	223606.2	148472.4	113526.9
310	533173.8	558389.0	323796.5	189122.7	152179.3	111342.1	111677.0	198586.5	246492.6	541727.9	325656.3	349335.5
311	166249.1	196382.3	407525.8	342229.3	418675.7	263614.7	430034.9	565047.5	116105.4	136422.6	107487.2	308391.3
312	253682.6	298101.2	341153.5	244173.7	254792.0	102933.5	208594.5	263162.0	237410.7	261000.9	153715.0	403451.7
313	646644.8	621488.1	282559.1	276741.4	146245.6	362111.0	173024.1	167444.9	422146.6	243397.6	373822.7	339527.3
314	146278.9	163296.8	371697.5	198640.2	212331.9	234872.5	488415.1	297825.5	93062.4	102462.6	114340.8	162300.5
315	172074.9	183288.9	210294.8	304742.0	288903.1	306740.1	365671.8	436176.9	186018.0	96159.4	143926.1	175825.6
316	407002.5	400900.1	202062.8	180601.5	183012.9	49461.6	67045.4	173295.3	207600.8	406497.3	411504.0	355651.4
317	235884.7	290538.5	345348.9	262626.1	221380.0	227684.9	156694.5	287811.2	320465.3	777118.6	402015.4	242498.9
318	428649.7	453419.5	216046.7	166838.7	106558.2	589836.8	107028.7	148686.7	126754.4	172581.7	85656.6	174927.1
319	474366.0	445032.3	208971.2	161260.1	119512.9	320764.1	108353.5	122007.5	284280.3	355625.3	357111.9	171942.9
320	368347.9	436097.8	267008.5	192525.1	137213.0	156344.1	137120.0	167716.2	213726.6	231243.0	136553.6	174108.9
321	395234.2	367340.3	283286.7	297707.4	183867.2	846823.3	284275.8	148713.8	282820.1	205055.8	340878.9	213475.4
322	120008.4	98402.7	65168.5	16536.8	8147.2	642050.9	307409.4	23482.8	89216.0	1643347.6	1733925.3	22006.9
323	773998.0	735180.4	519418.6	575061.8	574233.5	552792.2	260445.5	439861.6	539391.7	258714.8	459001.5	505865.5
324	212677.0	285336.2	329982.3	194180.3	195175.4	59166.8	194090.3	336915.3	156742.4	379292.3	204229.7	255382.1
325	619429.7	575772.6	243521.4	220295.8	119357.6	504088.2	191666.4	113222.9	717218.3	349240.4	562857.1	265366.8
326	481369.5	430505.2	199088.1	143389.9	79328.4	362241.7	126403.7	120388.9	230180.8	350867.9	413702.1	170076.5
327	326397.6	352670.9	281745.3	287592.2	270736.9	163170.3	187652.7	253739.9	357077.7	710956.6	683614.6	276672.5
328	869250.7	872910.7	583314.2	570034.9	507083.2	1367761.5	489174.0	414570.4	881689.1	359397.4	779346.9	846120.2
329	219763.7	226600.3	219056.9	122424.0	127077.6	74887.6	179474.8	167548.9	77035.6	811274.6	435805.7	218080.0
330	490412.1	469212.5	359116.6	117274.5	143884.6	138755.0	66895.0	200187.0	254684.1	282762.8	265707.5	138603.6
331	256312.6	308951.0	328022.2	193199.4	233410.5	86010.0	206337.5	272276.6	213477.3	354161.1	210428.0	297353.1
332	748967.6	780436.3	467173.7	369632.2	310983.6	513895.5	257445.9	276449.6	767791.8	392791.4	519182.3	492607.9
333	788999.5	854863.1	417186.0	489481.5	273377.6	353355.2	202634.5	230966.9	442554.1	337646.4	376621.5	465012.3
334	1986645.3	1012939.4	372357.6	546601.4	63197.1	171521.8	237230.2	46142.8	1135554.0	332491.7	1647790.9	865795.4
335	243287.7	287740.4	260978.0	449863.8	282518.9	139865.8	254560.7	288209.1	92848.8	172908.3	157155.5	439727.1
336	1400452.0	1266251.7	965558.3	822975.0	739445.2	1096263.0	503612.8	645727.2	1258283.9	716960.5	1223057.5	1268038.4
337	104823.7	136340.3	281010.9	182409.9	263910.1	241190.2	320310.8	297115.7	153501.4	157585.8	96087.2	179226.9
338	492971.3	475761.0	153462.9	117902.8	102775.8	224328.0	191051.4	112445.3	166892.7	434355.6	297299.7	157572.9
339	231968.9	267587.7	199392.0	223928.0	143535.1	223002.8	235620.8	169773.3	157454.7	686435.1	276001.6	310477.0
340	190468.0	231346.6	283605.8	164601.1	158454.8	92360.4	231446.8	207597.2	153750.7	421444.3	316126.7	260222.1
341	149553.8	173803.6	217556.0	347133.7	348480.9	106625.3	201041.5	379902.3	133236.4	94025.6	164036.4	608546.8
342	675857.3	635686.9	303547.5	526754.3	343277.2	803054.7	173946.5	229190.1	923002.7	292647.6	756902.0	419511.7
343	103787.6	120824.5	263935.9	145121.8	218413.1	234151.7	271299.2	251370.8	81416.3	82709.2	43360.8	187013.6
344	524430.9	526729.9	429348.2	289737.8	198157.8	376167.6	299028.7	213384.2	315764.1	338310.5	321765.3	355341.3
345	1341860.6	1250969.5	1096999.5	870408.9	829841.0	781612.4	849265.2	658024.7	1488892.1	736218.5	1498158.0	1092105.9
346	610345.6	570935.1	211657.2	247223.5	324287.8	337481.3	88144.3	247785.6	457975.5	136988.7	280862.0	234049.1
347	109047.5	146106.5	278304.7	101197.5	107629.9	151223.0	476145.0	186207.6	100755.3	306130.4	128089.0	157861.7
348	227266.6	214393.4	358053.0	196739.7	266752.6	161054.8	376921.3	333122.1	167142.0	144543.9	123228.7	169547.0
349	1060796.4	1061325.4	664766.0	481358.7	485095.9	645324.1	309332.8	388808.9	771210.9	449427.8	495740.8	602439.4
350	504548.1	394610.6	157769.6	175390.6	103428.2	355932.2	72236.8	93931.2	414987.9	318334.0	642424.6	137887.0
351	110354.2	127114.0	270739.6	184003.8	240322.8	203310.5	281335.1	270847.9	108198.9	98069.9	71690.0	172531.2
352	310647.0	315795.0	225919.6	130960.6	78481.8	139208.3	218885.6	67509.7	185020.8	79601.2	111419.1	145138.9
353	266994.7	312369.3	283173.6	364375.4	276515.3	184904.5	174041.4	261534.3	269963.0	218979.5	125768.1	433972.6
354	447733.5	429279.4	175562.2	86591.8	67422.1	113831.2	59139.1	134083.4	298455.1	422075.7	431942.0	124559.8
355	100054.9	127471.5	272576.4	138746.2	179983.9	226388.3	361301.5	240230.7	79813.6	48787.3	40998.9	169327.8
356	744681.4	603320.1	367625.4	498462.5	319954.1	645485.4	233628.6	206900.9	642818.2	211576.7	438085.7	550815.3
357	129504.6	182942.4	191399.8	108707.3	103303.9	78581.5	148843.8	97570.7	76109.6	498247.7	309846.5	102873.8
358	275637.8	284099.5	175560.5	69135.5	79778.8	53104.4	60421.4	111626.9	249199.3	399100.0	408268.3	80727.8
359	410477.2	377741.3	413034.6	219039.0	302743.2	234106.8	315005.0	266607.1	445474.5	172619.8	313013.9	251093.1
360	149437.3	159962.4	140118.9	99266.4	73177.2	58834.0	101173.3	87411.7	109979.6	848440.7	268738.4	187976.2
361	106996.0	135760.3	293222.1	284649.6	258582.2	211073.9	494483.0	397268.0	162690.1	89475.1	70966.4	285496.6
362	561250.3	496632.3	256909.3	203697.7	178663.5	142508.0	119403.4	174904.8	698840.8	313320.8	749775.3	257414.4
363	618897.1	566104.9	284399.3	257124.1	166213.6	718455.6	210936.7	143460.3	602145.7	188786.1	436652.2	365170.9
364	748168.6	712328.2	549464.6	414476.1	384114.2	271590.4	339878.8	358612.2	588006.4	375373.2	385222.7	590561.5
365	224324.5	252663.0	226110.4	178930.9	197839.3	54109.0	82024.0	178327.3	141214.1	236038.4	269680.5	138480.6
366	178042.3	188556.9	179048.5	80660.7	82038.9	49725.0	99541.0	85096.9	79208.2	393994.3	227371.0	175825.6
367	80267.8	129087.7	117151.8	112048.3	78776.9	137503.3	67029.1	106513.5	27459.3	573467.1	153387.3	118136.9
368	430667.9	419513.2	295989.2	247805.9	228206.9	426966.7	433348.6	166215.2	383895.9	81903.7	268356.2	344169.3
369	145400.8	124640.6	89877.9	20398.9	12263.5	569972.9	188755.0	23356.2	99295.1	462796.2	556058.1	32569.2
370	193106.3	173989.7	130610.6	86499.9	55787.7	32750.4	130155.7	77085.4	121803.9	552227.8	450905.5	101092.9
371	127706.9	160443.9	161291.3	146501.1	96818.8	79563.6	157859.0	96255.1	8832.6	363757.4	141564.2	194484.7
372	242051.7	238500.7	98562.3	49548.9	48867.6	64402.3	34386.3	44632.7	121483.3	563702.1	334052.6	56287.5
373	428100.4	408659.8	151879.3	151803.9	75980.9	179301.5	108320.8	89776.3	276409.3	312025.3	191068.6	158278.9
374	250786.4	206305.4	122089.9	84323.6	63329.1	56861.5	150332.1	89468.8	178147.1	237382.9	250007.0	161947.6
375	458157.6	540709.8	738180.0	389203.5	378724.1	269597.5	341550.3	496895.8	413492.1	149916.3	146042.2	540932.3
376	363250.3	403585.1	535298.4	357892.5	653678.3	740514.6	368059.7	528340.3	222025.0	120724.5	147639.6	382070.5
377	237257.9	234593.5	98832.5	117703.6	72400.5	60483.9	45472.2	92529.6	73616.6	170295.6	130450.9	116249.1
378	193193.6	192533.4	164890.7	115695.9	88034.7	75022.4	139678.0	101341.3	61400.6	402578.2	188966.1	152599.3
379	259350.4	251284.0	115250.8	99618.9	96950.8	38147.3	21412.9	110383.6	136441.7	324114.7	215343.0	111676.6
380	109226.4	135333.4	141945.6	131726.9	80073.9	79190.0	108068.9	103705.9	143992.1	531255.2	213882.1	215502.3
381	398155.5	391834.3	115369.0	75403.9	68501.7	114725.6	62145.3	70367.0	369899.2	336927.9	447110.1	128635.0
382	193834.5	218793.2	121885.6	87158.9	120693.4	15988.3	19469.9	118838.1	132346.0	496124.9	278759.5	85407.3
383	123512.3	133651.6	246249.7	132968.3	109936.6	108130.2	161382.1	148297.9	61471.8	40589.9	55757.3	154417.6
384	267581.5	265398.8	255920.0	370980.9	314098.0	138608.0	173076.4	281626.3	225835.8	250245.2	255836.7	318884.1
385	308075.3	296007.2	102696.9	78147.2	47671.6	185658.0	51743.0	57793.7	238586.0	313114.0	319731.0	80235.8
386	169332.6	179877.9	190488.1	121948.9	71328.7	43650.2	96211.0	81764.8	166216.0	154853.3	124662.2	162364.7
387	355364.6	312114.0	245820.8	212157.7	109035.7	670180.4	207466.0	129083.0	368866.3	214238.5	407572.1	423217.8
388	372962.8	333069.2	151771.2	116400.9	82512.7	156840.3	88150.9	83066.9	91424.1	51465.4	107227.8	99285.3
389	502559.0	526861.3	439874.5	236173.5	304747.0	162931.4	168016.0	267041.1	453381.1	431492.4	380321.4	373037.7
390	114773.5	116676.6	93774.4	49564.3	32231.5	49722.9	43918.4	48493.7	44234.1	400134.2	298542.1	91348.9
391	554667.1	675189.5	699125.5	743724.3	811014.7	485841.5	423420.6	595614.9	436357.0	278778.3	317437.4	720554.9
392	393444.9	405037.1	216818.2	240893.9	117850.8	281632.6	122059.6	123038.3	316191.5	209306.9	284452.6	271003.6
393	283644.2	332000.3	277192.1	193996.4	183533.2	193329.5	186331.1	155097.7	308463.0	202802.3	225787.2	186960.1
394	1293464.4	1218847.1	916965.1	1241297.9	1341949.2	1121981.0	527250.1	732411.0	1186555.0	794493.2	1398248.1	1514206.0
395	174679.9	198582.2	205191.2	132094.7	103964.1	31108.7	56293.2	170044.6	113541.2	162980.0	106872.8	172670.3
396	181317.2	204240.5	144705.9	113902.8	106814.5	33908.2	44232.5	115664.3	148693.3	227639.6	195915.3	251093.1
397	275230.0	294281.6	243062.2	137106.3	85922.2	51027.7	63286.9	81452.8	157988.9	151543.8	170248.3	148577.6
398	76118.9	80289.5	90774.4	80706.7	77254.7	47591.2	62541.1	70267.5	16774.7	476523.9	189157.2	136469.8
399	265596.5	243221.5	156397.1	197138.2	90364.7	515792.5	166975.7	124747.3	267861.7	153367.3	269625.9	190890.8
400	203443.0	202303.3	210034.8	221935.6	206413.7	143547.4	263196.5	211345.2	291011.6	116544.1	160568.6	295550.8
401	124411.1	140455.5	112534.4	55817.3	40037.0	47297.1	85834.9	50433.3	41099.9	356028.1	250894.4	61320.0
402	67421.8	88428.6	177605.0	82791.0	132358.9	139122.5	247900.7	146959.6	117352.0	74283.2	69546.5	89632.2
403	211890.5	216130.0	82461.4	65825.1	53333.4	39511.3	36856.0	61225.3	105812.7	275419.9	247617.8	49121.2
404	171629.6	168448.1	131593.1	110132.6	70101.6	31263.9	38432.7	91146.2	86153.1	158053.9	147721.5	184061.5
405	113017.4	142775.7	97213.4	101565.3	69029.8	40279.0	89387.4	69942.0	63074.5	262715.5	162084.1	142507.7
406	146116.6	174007.9	158770.8	104293.4	54669.3	48410.0	47179.8	101156.0	76002.8	33116.4	12423.9	148566.9
407	114365.7	125147.7	82412.4	74606.9	42312.6	76398.6	54709.9	62229.0	27922.3	267532.7	109657.9	76026.9
408	199548.0	199600.0	114023.4	98944.6	64587.3	101618.5	41576.3	71660.1	101895.0	96213.8	99950.9	85706.7
409	165895.3	184434.5	91390.6	40598.6	47104.6	62376.7	37467.7	70489.1	84301.1	233953.7	156418.2	59651.4
410	75919.2	89180.1	84480.5	48889.9	49551.1	47219.5	127813.6	50347.4	32089.3	443380.4	199656.1	91728.6
411	231656.8	265260.2	270243.2	150072.1	166586.4	142169.1	161846.6	175361.4	298383.9	141131.0	163886.2	142967.6
412	45150.4	61264.1	58437.4	18192.0	15377.9	105728.9	144385.2	24463.9	21760.9	391202.0	185266.2	24525.8
413	29229.1	29699.9	26478.7	8551.9	6003.6	74385.3	118961.8	7360.4	12287.2	774386.1	537968.3	9038.1
414	134506.5	146887.2	138780.1	50805.7	65123.2	40093.2	80787.5	66940.0	57554.1	179064.6	120689.3	93493.4
415	204691.4	227063.6	65875.9	35556.3	41753.4	43527.7	20065.2	45672.5	49469.5	166458.1	110176.7	52501.1
416	158534.0	192741.4	162290.8	131083.2	100267.2	11048.9	11187.3	101621.7	70981.0	19524.7	7973.1	146224.5
417	96734.1	109938.3	120425.3	58729.2	53768.4	66340.1	79573.9	87551.9	81594.4	232543.9	130437.2	97616.7
418	61729.1	62238.2	55896.6	28843.5	40790.3	16872.4	19394.6	39826.7	48507.9	545842.9	270718.1	40585.8
419	155071.7	179677.2	114410.0	132339.9	121780.7	82612.2	62776.6	98420.7	135017.1	88212.3	66911.5	136657.0
420	113787.2	121306.1	82939.2	48368.8	41621.4	54251.9	36718.6	56360.5	70090.6	228015.2	161264.9	59186.1
421	108244.4	96217.5	86221.1	55480.1	22531.0	44989.8	94343.2	48448.5	90213.2	164427.8	157619.7	100574.1
422	288675.2	261674.0	68398.2	54039.5	52743.2	33581.5	19708.7	56943.8	154819.1	230143.5	186658.8	53474.5
423	41442.6	48002.9	151936.7	122209.4	83669.9	128582.1	195915.6	129191.5	74328.9	35375.3	20137.6	83818.9
424	30344.4	6107.1	6504.9	317278.7	2260.1	396013.1	4537.1	2057.1	10684.6	5377.9	3604.3	249745.4
425	84566.4	81679.4	168434.4	99894.8	71841.3	185596.8	247305.3	117034.2	83517.6	56369.7	83813.5	67881.9
426	432282.5	417802.1	270383.3	163788.9	159759.6	280229.8	164329.4	176790.1	256892.2	195225.4	232231.3	221358.3
427	94745.0	99219.9	90684.9	66070.4	51446.2	40034.0	34108.3	64245.4	39069.8	344455.9	93534.2	104863.2
428	88336.6	103167.3	84723.7	81472.9	69309.4	65490.7	66639.8	87936.2	59014.3	106637.5	55525.3	69443.5
429	135492.7	123221.4	102127.9	59204.3	44697.0	17174.6	44382.9	52273.4	112330.3	192944.7	179122.5	109467.8
430	85290.5	107271.5	114953.6	74714.2	58234.2	27316.9	69394.1	70141.0	63679.9	135116.3	70215.5	90787.3
431	439685.5	377971.2	189490.3	266365.7	203718.7	355409.4	123443.3	116844.3	319859.8	170714.7	368266.1	368989.3
432	96134.9	162932.0	101656.9	150271.3	118658.6	85662.9	100061.1	138080.1	113576.8	200129.7	82680.4	98290.5
433	239654.8	201048.3	71957.0	64859.6	59306.0	213222.0	87172.8	54696.7	155353.4	136085.2	197185.0	100360.2
434	125813.5	123418.4	125452.9	118224.7	106853.3	44187.3	53643.5	107874.4	175832.1	187109.6	104142.3	149518.9
435	189964.5	158112.7	58223.0	21410.4	31338.3	38898.7	34353.6	48254.1	69342.7	297693.4	262731.3	28836.3
436	105115.0	84495.8	52297.2	26146.2	35641.1	28233.7	35770.0	41079.1	57091.1	218288.2	305382.1	37890.4
437	120453.7	110500.2	72892.3	76124.2	40192.3	72357.7	65292.1	69987.2	281288.6	334184.6	331554.2	124041.1
438	241161.2	247588.4	186100.3	181950.1	97059.6	218190.0	176085.9	93162.6	211803.4	140309.1	194263.3	213619.8
439	138713.6	127737.9	111607.5	134761.4	118340.1	336972.9	107467.0	102598.2	82662.8	36986.5	116825.6	188575.2
440	111889.7	89825.8	61275.4	57779.0	21032.0	38614.9	41540.3	30056.5	52568.0	320571.1	180446.9	35360.8
441	57160.0	77691.9	93803.1	111297.4	98395.4	38326.9	48884.0	113720.2	80525.9	175074.7	82093.3	146138.9
442	47971.7	68440.1	143370.4	151098.9	129524.1	153469.1	241312.6	193531.9	68523.6	44813.8	37517.4	128490.6
443	127311.6	120394.1	38529.5	27219.0	19603.0	22769.5	12849.1	30870.3	71016.6	323728.2	250880.8	16776.6
444	81041.8	84163.8	87303.3	53104.6	49123.9	40536.3	91206.1	54651.5	29881.1	40927.3	28916.3	86257.6
445	78316.1	93010.7	102173.5	61028.1	45093.0	74852.9	118906.2	53250.0	34724.8	166017.2	126368.8	69850.0
446	94487.0	102784.2	89773.2	97320.0	72089.8	9793.1	12204.6	70764.9	7906.6	149970.7	72577.4	84829.7
447	182112.0	224382.2	183745.2	196908.3	180325.6	144911.4	143475.8	155622.1	174656.8	138050.1	180119.2	186805.0
448	104769.7	121353.5	60088.6	43219.3	29218.1	40722.1	30457.7	38131.3	42560.1	316135.0	118395.6	26798.7
449	74724.9	93069.1	74874.3	47893.7	40495.2	46690.7	73388.2	37086.9	89216.0	269280.0	224817.9	75171.2
450	173469.0	198677.0	133936.4	128768.9	152420.1	80772.5	104483.7	117233.1	149227.6	105429.1	196584.3	145727.1
451	89705.7	85283.8	159657.1	135558.4	127939.7	88687.0	140793.5	139450.0	97906.1	46501.1	37285.3	133833.2
452	49557.2	56039.9	114806.8	76629.9	70917.1	84452.0	134290.4	105975.5	66457.9	34575.1	29585.2	89033.2
453	56477.5	61909.9	58866.3	136631.2	55275.1	83878.2	101696.7	80991.7	35365.8	15219.1	16301.2	194420.5
454	111835.6	108019.4	131782.2	134684.8	120413.8	105392.0	114889.2	122748.9	81558.7	52526.8	43292.5	208603.4
455	52665.7	63898.1	105906.3	74668.2	72610.2	79935.3	112710.7	73830.2	32694.7	31184.0	19072.7	96889.4
456	46752.5	51687.6	52413.7	41840.0	38196.3	36031.8	53673.0	48756.0	25927.8	222762.5	145741.9	68823.2
457	37235.5	58444.1	112196.7	55648.7	82271.9	50188.5	144905.3	76149.5	47902.4	21614.9	22922.8	50415.4
458	40577.1	51771.5	125260.5	88875.4	98721.6	97297.8	165588.8	107517.2	96944.5	53925.7	34937.1	94049.6
459	177359.8	174671.9	167380.9	118715.1	138447.9	184332.8	123080.2	148438.0	121910.7	174231.0	172228.0	133394.7
460	82614.8	100598.9	72369.0	62851.9	57659.4	25569.0	27523.4	68590.2	42595.8	193260.4	94817.5	55763.4
461	72377.9	65364.7	51296.1	35357.1	24729.0	34089.9	55593.2	35219.7	51321.5	385590.0	303812.0	75636.5
462	60231.0	72934.7	88890.3	84170.3	57954.6	45371.6	61095.2	77826.9	70589.3	172636.2	126710.1	68935.5
463	87654.1	93941.0	104608.0	60644.9	99242.0	27404.7	36914.9	127315.3	129639.2	77200.7	75307.9	101724.0
464	136495.6	129470.8	54836.4	39908.9	22795.1	22287.6	13274.3	38126.8	34618.0	91293.2	36630.0	23322.5
465	56577.4	60757.0	99693.5	82223.9	132382.2	90175.5	105733.3	191443.1	53458.4	22638.2	60863.4	167006.8
466	99376.6	97155.1	99992.3	55296.2	24736.7	45684.0	116672.0	43588.3	85975.0	109321.0	121726.9	92766.1
467	124989.5	132210.6	51773.9	50974.3	21870.8	119701.8	53463.6	10561.4	55559.7	116805.4	114641.2	22825.2
468	73880.1	56014.4	136207.2	117243.8	96003.3	74808.0	124074.6	106025.2	65888.1	41319.2	25025.3	112441.3
469	32366.8	37791.6	37874.4	20950.6	11704.3	34578.0	70967.5	23519.0	26284.0	327364.2	247167.3	18108.3
470	38184.3	47973.8	73820.9	22345.3	26818.2	29183.2	83689.1	40807.8	9829.8	171705.4	37722.2	48458.0
471	47218.5	54960.0	61272.0	52568.2	59601.1	46874.4	91268.3	60501.9	36648.0	274712.3	134778.8	71449.0
472	72257.2	85546.5	81990.4	48353.5	36542.0	25436.3	45197.4	49289.5	42951.9	125873.7	49013.0	74192.5
473	80713.0	103273.1	129499.7	70116.4	88593.9	20017.0	28917.0	86534.6	41028.7	10777.5	17789.4	102574.3
474	41346.9	44810.8	54270.8	58959.1	32433.4	65462.1	104987.5	40206.5	2706.7	145670.6	43251.5	95723.5
475	136004.6	141083.0	103385.7	38468.3	53682.9	25060.6	90466.9	59421.3	73296.0	195399.6	252573.7	64625.0
476	33765.0	34573.9	89683.8	23387.5	56044.0	49081.8	143724.4	75349.3	20799.3	16819.4	23291.4	33184.2
477	35683.4	34749.0	88291.0	24353.0	58032.3	53614.8	110996.6	70213.3	30807.1	28250.1	31114.3	29349.7
478	68491.2	72511.5	82616.7	37502.7	44898.9	22712.3	61641.5	42372.1	25144.3	117213.6	74161.1	69229.6
479	44771.7	39243.6	90028.2	49411.0	60238.0	73009.1	104287.5	85436.0	21297.9	14130.5	15741.5	67197.4
480	35225.6	42074.6	103048.0	89013.4	66932.8	90702.3	165533.2	75552.8	66742.8	28086.9	22936.4	80422.9
481	87745.7	99909.5	66671.1	38407.0	26965.7	54962.5	36741.5	37095.9	78353.4	110066.7	62911.3	54287.4
482	25646.2	40549.7	47284.8	49027.9	59150.6	37561.2	41766.0	60723.4	9117.5	428787.2	176132.6	43767.9
483	14285.8	13148.1	13776.2	6498.2	4481.4	52410.1	106279.6	11809.2	1175.3	370245.7	953909.5	4289.1
484	30094.7	33205.9	83996.0	33947.1	54529.5	67373.3	126308.8	64344.9	10827.0	35320.9	15386.5	35548.0
485	81537.0	88826.2	73729.7	99741.5	117742.1	9203.0	9041.4	64873.8	66814.1	2073.9	3658.9	174889.7
486	36819.4	35697.6	34045.5	13808.7	9296.7	58041.7	65354.3	14133.1	30949.6	467678.8	219588.9	23862.7
487	36028.7	34884.0	101039.0	97136.1	68245.4	83857.8	153763.6	91566.6	39069.8	16917.4	30636.5	69844.6
488	45699.7	75032.4	54118.9	14268.5	20270.9	32090.9	18907.2	27375.5	57019.9	228385.3	118231.8	18381.0
489	152421.0	174821.5	109088.6	4429.2	1506.7	6452.5	3052.0	1202.6	463.0	544.3	1297.0	1513.5
490	41442.6	53438.8	55879.7	33977.7	19098.1	27954.0	36663.0	39012.9	25500.5	203210.6	85192.4	41885.4
491	99022.9	104393.1	86065.8	48215.6	32604.3	34990.4	55230.1	42218.4	107985.2	141463.0	102981.8	87509.0
492	105914.0	109004.4	76116.9	76277.4	50257.9	28791.2	45289.0	61085.1	35686.4	150362.6	97670.9	45677.1
493	55437.2	63671.9	97583.1	74652.9	54661.5	78128.2	129400.1	88501.3	74756.2	25942.2	36002.0	80620.8
494	36224.3	31440.1	91491.9	88078.5	77045.0	87063.6	153711.2	90336.9	26070.3	13580.8	12983.6	66967.4
495	113292.0	90212.6	56848.8	27510.2	20830.1	14832.6	39198.2	35007.2	139077.2	87553.7	115091.7	34644.2
496	62977.5	72172.2	51689.5	54192.7	34926.5	18979.7	17984.8	49687.3	22829.3	221145.9	107473.5	37772.8
497	87733.2	92230.0	46089.5	32046.7	27664.7	15859.6	12139.2	40604.4	41598.5	131491.1	93302.1	66774.9
498	97050.4	102612.8	114803.4	142715.6	145321.4	37932.9	46290.0	110044.5	145523.6	124774.2	97452.5	163605.4
499	49253.4	64182.7	110706.0	165198.8	141438.1	134795.7	211047.9	163837.0	66529.1	34836.4	49190.4	122057.0
500	54342.7	42647.4	45307.8	59296.3	47803.6	31888.8	30395.5	52580.9	46299.7	201316.3	96810.8	95242.2
501	80875.3	92043.9	72294.7	62637.3	60222.4	18832.7	18809.1	50433.3	25037.5	166354.7	103828.3	57581.7
502	97649.6	116607.2	65234.4	23142.3	16418.7	22132.4	19162.4	24925.0	44732.7	157705.5	135734.5	11172.0
503	36727.8	35573.5	58744.7	30406.8	35307.1	34808.7	71530.2	55786.3	30807.1	84070.0	81970.4	49426.0
504	34788.7	54839.7	57248.9	40000.9	41567.0	10262.7	20958.2	32710.4	29133.2	283726.2	226183.2	45350.9
505	22217.3	28295.4	75890.7	39571.7	49302.6	107891.3	184721.7	66723.0	15777.5	12562.9	13720.9	41126.0
506	67059.7	73441.8	55425.6	45119.7	55632.4	10969.2	20258.2	42313.3	63288.2	73504.8	53764.1	78829.2
507	66177.5	63343.6	50343.9	70790.8	25249.3	16945.9	15299.2	41743.7	38179.5	143629.4	68918.5	123843.2
508	31351.4	39666.8	82385.4	88017.2	60812.7	81775.0	134061.4	97019.1	53743.3	21843.5	15359.2	64887.1
509	23153.6	37828.1	41298.2	34744.0	38359.4	28603.3	51589.3	26326.6	62540.2	360986.8	178439.9	46634.4
510	75748.6	94969.8	71632.9	38912.7	26499.7	33467.2	20941.9	29929.9	29525.0	120904.1	57382.0	30772.3
511	43710.5	47463.0	95829.0	62361.5	67670.6	79469.7	100015.3	82786.6	35971.3	29643.6	16410.5	48746.9
512	51808.5	64773.7	57053.1	148508.9	95871.3	40816.1	56352.1	77849.5	47831.2	60511.9	36725.6	130603.1
513	16691.1	21247.1	77445.6	40782.5	46879.4	58770.7	120584.3	76149.6	24111.5	19268.9	13256.7	30494.2
514	36881.8	34205.5	31469.2	27433.5	17886.5	23261.6	21432.6	25983.0	9010.6	293921.3	137891.6	19076.2
515	37164.8	50647.9	50708.6	40644.6	24907.6	28842.2	35727.5	41648.7	15741.9	124654.5	51948.3	58945.5
516	84732.9	78961.5	77600.9	74024.5	71398.6	9023.3	7147.5	83378.9	53778.9	990.7	1051.3	107473.0
517	46781.6	48856.6	103260.8	58989.8	71717.1	65341.6	83816.6	85915.2	16133.7	30144.4	11905.1	55159.1
518	38242.6	46872.0	73647.0	29579.2	27952.1	34498.3	64467.8	41359.4	21760.9	40100.0	22758.9	38649.9
519	64854.2	73671.6	55570.8	42177.2	30911.2	39809.4	55550.6	30038.4	8262.7	55787.2	12369.3	86343.2
520	23045.4	20481.0	79832.8	42161.8	42708.7	39268.3	88252.3	69309.1	10364.0	7625.9	9283.8	26205.1
521	20236.5	30787.1	70964.3	32307.2	43260.1	51409.6	97745.2	70430.3	18235.0	10026.4	8273.5	30403.3
522	100774.8	100890.8	78038.1	88936.7	58723.5	23192.2	21651.7	63838.5	86438.0	77097.3	49217.7	40863.9
523	64966.6	77141.1	67891.7	59786.7	23245.5	76031.1	31213.3	37864.5	56556.9	116712.9	39660.9	31793.8
524	53585.4	77721.1	83097.9	50575.8	35112.9	9889.0	18246.5	51545.5	69520.8	109168.6	55552.6	86241.5
525	26357.8	35434.9	94540.9	88952.1	80229.3	71367.3	140221.0	81755.8	53600.8	19551.9	8669.4	61266.5
526	91395.2	98924.4	81895.8	78959.5	66598.8	18516.2	37176.6	51147.7	124688.7	128617.1	109152.8	33884.8
527	23790.3	23337.5	64572.6	18759.0	37039.1	47856.6	80944.6	48593.2	22401.9	12056.7	13420.5	21450.8
528	32749.6	45445.6	56308.6	26100.2	19983.5	29669.2	77886.0	40111.5	5128.6	136183.1	35019.0	61271.8
529	22096.6	35843.5	78034.8	30437.4	36355.6	51409.6	102367.3	44763.8	28492.1	19437.6	18895.2	29815.0
530	39307.9	66831.3	61434.1	26805.2	20519.4	20743.9	45105.8	30300.7	37111.0	118041.0	53914.3	45773.4
531	21002.2	39320.2	56999.0	106209.1	100438.1	22387.7	34167.1	89645.1	14032.4	1676.5	5051.5	129335.6
532	46149.1	53252.7	78603.7	107113.3	109991.0	99654.1	152504.2	130181.7	78068.5	19660.8	34418.3	120372.4
533	71762.0	62004.7	59531.4	34575.5	23727.0	39082.5	41681.0	33139.9	47047.6	127180.1	110026.6	39810.4
534	60160.3	62387.8	43406.9	19969.8	23346.5	20886.9	31723.6	27226.3	32089.3	108553.5	67321.1	58228.8
535	30469.2	44891.0	104076.2	64737.0	87592.0	67228.4	99714.4	104311.7	42097.1	24543.3	20874.9	37484.0
536	29412.2	38021.5	41134.5	85304.4	57045.9	11567.5	19937.6	46197.0	11468.1	180610.4	42896.6	74957.3
537	38592.1	44146.8	90973.6	78162.5	67049.3	74183.2	97817.1	88519.4	54170.7	32800.7	29325.8	67914.0
538	33186.6	49243.3	50683.3	30483.4	26523.0	24129.4	51249.1	46269.3	34297.4	130631.1	39387.8	61779.9
539	61799.8	50965.3	52910.1	30023.6	18655.5	17041.9	36479.8	30024.9	28599.0	65998.7	48262.1	56234.0
540	41421.8	35774.2	81939.7	72277.4	68284.2	82787.8	91556.2	90196.7	63964.9	39577.4	40329.9	89691.0
541	33199.0	53869.2	57728.4	66606.8	58304.1	33724.4	54634.7	62703.7	27815.5	186777.6	132239.4	83883.1
542	61208.9	61866.1	87825.0	44230.8	50351.1	39435.7	44958.7	76380.1	27566.1	23487.4	44016.1	31986.3
543	32970.2	34209.1	56553.3	58729.2	48782.2	69619.5	107519.3	63947.0	2742.4	10924.5	9188.2	47971.4
544	73950.9	82923.5	58474.6	24307.0	30010.3	23431.1	32129.2	36906.1	83019.0	73368.7	75731.1	36970.6
545	18472.1	23034.7	65129.7	37349.5	39213.7	55730.3	92161.3	78242.8	3561.5	8192.0	7399.7	33804.6
546	31239.1	39123.2	34204.2	15157.4	22655.3	33973.6	43319.8	21158.9	24396.4	207777.4	69724.0	20359.8
547	44114.2	49838.0	43889.7	21839.6	21008.7	19878.1	39966.9	25603.2	61329.3	81468.2	71280.4	28221.3
548	27627.0	38393.6	59791.4	83419.4	66963.9	62235.9	81696.9	86032.8	10969.5	13586.2	7358.8	63405.7
549	117361.8	110434.5	72836.6	88967.4	47562.8	63071.0	71049.3	58865.2	111546.7	103959.5	65614.6	86717.5
550	76268.7	85079.5	78796.2	92921.5	62560.2	28150.0	29394.5	65267.2	59762.3	7615.0	11782.2	85460.7
551	58291.8	56342.7	40538.5	10988.7	21606.8	16300.7	25907.5	27280.5	76074.0	150792.7	117166.9	22557.8
552	15267.9	23691.4	66436.4	41579.4	59733.1	53882.3	99894.3	57662.6	29845.5	24641.3	15168.1	32312.5
553	24747.4	28175.0	53453.7	18942.9	21901.9	28891.2	33427.9	29812.4	15706.3	213084.5	85984.3	20530.9
554	53810.1	70322.6	51299.5	20751.4	30025.8	22146.7	22953.6	32470.8	38606.8	157623.9	99432.1	21472.1
555	53498.0	52745.6	77734.3	65334.7	82233.1	52424.4	93453.4	88492.3	51535.1	24135.1	26882.0	54752.6
556	54991.9	57152.6	94709.7	59005.1	70482.2	58382.7	84726.0	93465.5	81380.7	20188.8	12396.6	77096.5
557	32529.1	37769.8	62077.3	25686.4	46460.0	47895.4	67814.2	52323.1	14174.8	19557.4	7154.0	29986.1
558	47131.2	45544.1	98702.5	45778.8	41574.8	50797.0	74582.2	61962.2	49790.0	28065.1	16997.5	53768.6
559	23482.4	30699.6	59080.7	33763.2	40860.2	56579.7	86829.3	53892.0	6553.2	16264.2	16000.9	32670.8
560	31289.0	25183.5	73702.7	35249.8	64463.0	58315.4	109557.3	64236.3	5199.8	9846.7	13775.5	33719.0
561	44522.0	52070.7	89913.4	39970.2	40565.1	79933.2	135327.4	69404.0	55167.9	24554.2	37995.3	68031.7
562	21855.3	15439.2	10386.2	7739.6	4256.1	79441.1	36633.6	8789.1	22366.3	258948.8	283865.5	4492.3
563	23070.4	17515.0	48172.8	22820.4	37652.6	57653.8	113276.6	52499.5	13783.1	20939.9	12464.9	31724.2
564	100799.8	93047.2	60969.8	62622.0	31850.9	29614.0	28920.2	49764.2	112365.9	143689.3	71225.8	68833.9
565	21597.3	23884.7	63627.2	48552.8	33590.7	62378.8	83607.3	61388.0	11824.2	23422.0	7495.3	53870.2
566	53198.4	56765.9	60021.0	26544.6	19626.3	28503.2	31497.9	28582.6	29560.6	89763.6	117166.9	26157.0
567	22013.4	16468.0	53761.0	20705.4	28286.1	64647.4	118791.7	45668.0	38108.2	19481.2	14717.5	22680.8
568	57201.6	56915.5	60490.4	25395.2	25575.5	24811.4	27323.9	38791.4	33157.7	123881.5	91322.5	28520.8
569	20482.0	26095.5	63660.9	51449.4	60323.4	51460.6	77876.2	63883.7	11717.4	22235.4	16656.2	39029.6
570	23677.9	21214.3	44902.7	21180.5	25645.4	38024.7	96309.1	40192.9	7657.3	13205.2	10280.4	22627.3
571	23727.9	28248.0	58096.4	37211.5	54187.8	41044.8	79858.5	68124.5	21547.2	11022.4	5338.2	36735.3
572	18193.3	33676.5	63411.1	37180.9	46250.3	46102.6	59476.0	63734.5	28741.5	11457.9	16396.8	33414.2
573	27456.4	29375.3	60821.3	33533.3	43772.7	54307.1	61150.8	53019.4	18769.2	11610.3	7440.7	33435.6
574	58208.6	52147.3	91260.6	54284.7	31835.4	67998.2	78690.7	43217.6	25927.9	20999.8	12819.8	49260.2
575	17315.3	26785.0	54961.3	28015.9	42273.8	47621.8	74153.7	51355.6	24432.0	12726.2	4054.8	32879.4
576	14943.3	18996.1	66309.8	24107.8	35804.2	46272.1	97987.2	59141.0	13106.4	11969.6	9502.2	26782.7
577	70110.0	70924.5	118802.9	82561.1	59375.9	87978.4	103430.4	102756.4	38927.4	15719.9	15564.0	126447.7
578	31547.0	21389.4	69483.7	78254.5	57077.0	76415.0	77441.2	77293.4	33549.5	21663.9	21175.2	59544.4
579	154805.4	144672.8	126812.0	68292.6	53015.0	44683.5	47428.4	64923.6	161479.2	123271.9	172828.7	79578.0
580	19354.3	26741.3	53863.9	23356.8	52704.3	32309.4	71703.6	54931.8	44803.9	11501.5	8696.7	26333.5
581	23257.6	35044.6	43481.1	26498.7	35454.7	35086.4	48082.6	38289.5	38179.5	143596.8	103350.4	37815.6
582	20249.0	27419.8	45758.6	36016.1	27796.8	45586.0	71628.3	38208.1	46620.3	84587.1	79403.7	44495.2
583	17485.9	26620.9	51221.8	42223.1	56401.3	39407.1	72665.3	65547.5	9473.6	13324.9	4969.6	33013.1
584	12779.4	21506.1	55550.5	14161.2	18764.2	24233.6	74392.4	24965.7	23719.7	7636.8	9925.5	9059.5
585	69918.6	77826.9	64836.0	49855.5	40106.9	25818.1	10382.6	31607.3	33941.3	30852.0	19113.7	35933.1
586	67421.8	94758.2	29136.0	27571.5	20643.7	29624.3	13801.0	29477.8	63145.7	101325.0	61095.5	35997.3
587	10024.6	11021.2	44846.9	25134.6	30623.8	39968.7	75213.5	47399.6	3454.7	5617.4	10949.4	14883.4
588	50210.5	50560.3	32102.3	26376.0	13063.5	25248.4	15439.8	18957.1	13426.9	78605.1	60754.2	25210.4
589	51933.3	58703.1	40685.4	39449.1	32736.3	14855.0	19015.2	40794.2	54847.4	82562.3	71376.0	46046.1
590	11734.9	24570.6	36567.7	12306.8	12605.2	53582.2	43306.7	21036.9	498.6	137201.0	19782.7	22071.1
591	68832.5	64044.1	88564.5	29916.4	34957.6	60577.8	113682.2	78939.1	82662.8	13820.3	23004.7	37574.9
592	55079.3	54252.3	58427.3	70499.6	106309.6	12082.1	14242.6	64480.5	23292.3	17156.9	18499.3	49714.8
593	17602.4	18434.3	45257.2	45257.7	29256.9	71671.6	113381.3	48538.9	44839.5	16264.2	30349.8	55902.4
594	18609.4	20933.3	54382.2	44966.5	47671.6	57972.3	91660.8	50279.6	24538.9	7794.6	7932.2	30713.5
595	19799.6	20940.6	64486.5	28276.5	38483.6	47932.2	89887.9	53435.3	15457.0	11223.9	16410.5	23103.3
596	43319.4	55832.0	43406.9	22575.2	17063.3	17928.1	10084.9	33583.0	46940.8	140396.2	41217.3	20916.0
597	18043.5	20459.1	55788.6	27157.7	37691.5	35964.4	67702.9	50275.1	2528.7	6907.4	18185.3	21242.2
598	13528.5	21028.2	46070.9	15295.3	30134.5	44883.6	67228.6	47752.3	10862.6	19633.6	13734.5	20857.1
599	35171.5	41582.1	48355.2	31372.3	44417.4	25854.9	51589.3	42625.3	8084.6	51623.2	44275.5	66015.5
600	29158.4	28127.6	72993.6	78913.5	63282.5	83083.9	97068.0	97837.5	32801.6	26160.0	17079.4	67234.8
601	17144.7	30210.7	55486.4	20674.8	37380.8	37551.0	66816.5	43674.2	20015.7	12508.4	5297.2	31622.6
602	28738.1	25654.1	67724.6	68967.0	65830.0	67871.6	98121.3	71501.8	30557.8	23770.4	23332.4	64769.4
603	29582.9	29674.4	65339.1	87434.8	62257.3	70409.7	86453.2	76827.7	25785.4	16405.8	16246.6	54405.0
604	36112.0	52884.2	33537.3	23050.3	21839.8	22559.2	31252.5	26665.7	47831.2	122254.0	96387.6	27959.2
605	18817.5	23519.9	38868.8	39847.6	33582.9	54882.9	76548.1	48014.5	11290.0	8845.2	0.0	23766.4
606	11655.9	21892.8	55614.7	19847.2	25101.7	30588.0	77869.7	55176.0	2279.4	15251.8	13065.6	15717.7
607	46789.9	49349.1	47338.8	35173.2	22818.4	17693.3	25207.5	33090.2	11290.0	125133.5	62488.1	66085.0
608	45861.9	55259.2	44804.7	32889.6	20348.6	16419.1	12067.3	37602.3	8654.5	50741.4	17707.5	39291.6
609	86946.7	76717.9	23066.7	19080.9	16791.5	19900.6	12443.4	24595.0	80597.1	56456.8	61054.6	10305.6
610	15534.2	18514.6	56107.6	49947.4	42537.8	44659.0	84575.5	56288.2	14744.7	12786.0	8846.9	27408.4
611	25766.9	25110.5	39238.5	21211.2	36984.7	40522.0	60542.4	49000.1	6980.6	38211.2	9502.2	32398.1
612	25142.7	36507.5	33927.3	27464.2	21063.1	24307.1	25194.4	29527.6	17380.2	74609.8	36097.6	39837.1
613	11793.2	15508.5	47548.2	19034.9	27571.6	39474.5	77421.5	42014.9	17700.8	3021.0	10171.2	22851.9
614	18218.3	20046.8	53988.9	28414.4	34375.1	43049.9	64974.8	54633.4	13961.2	11969.6	696.3	27702.5
615	70580.2	75043.4	22259.7	14728.3	12558.6	14550.8	5865.2	11651.0	70553.6	68099.7	137413.8	7695.8
616	47472.4	53617.5	34641.4	10452.3	13257.6	18994.0	12894.9	14567.1	49469.5	84004.7	74775.5	11599.8
617	20369.7	17847.0	35402.8	32016.0	17653.5	40654.7	78311.3	26457.7	926.0	15502.2	12587.7	14642.8
618	18405.5	22053.3	29137.7	19142.2	21171.8	49451.4	46888.6	27768.8	7372.4	59036.8	23851.2	21081.7
619	15996.1	19262.5	50539.8	27188.3	36643.0	41167.3	70123.6	40477.8	7586.0	7408.2	0.0	16840.8
620	30344.4	28733.2	69536.1	54422.6	35081.9	54219.3	77114.0	63806.8	12821.5	17908.1	20178.6	43382.8
621	24451.9	28138.5	59740.8	60108.5	28775.4	71951.3	92612.7	54931.8	18056.9	8077.7	6130.0	36639.0
622	9529.4	10182.1	16759.4	11111.3	16341.0	18532.5	21314.8	17804.3	3917.7	218446.0	95158.9	10059.6
623	57293.1	55821.0	93235.9	81335.0	53714.0	99374.4	105972.1	88465.1	65068.9	38401.7	30513.6	91439.8
624	16508.0	20849.4	58744.7	34514.2	38980.7	76276.1	92017.4	52083.5	19267.8	10195.1	5106.1	30831.1
625	32479.1	27055.0	70422.4	35954.8	40409.8	51593.3	99086.3	51902.7	39675.3	10734.0	9474.9	34531.9
626	20461.2	16843.7	50955.1	36767.1	45481.4	34492.2	60728.9	46513.5	15563.8	16226.2	11754.9	23707.6
627	73642.9	71241.9	58751.5	48322.9	41357.3	34604.5	46123.2	53747.3	29845.5	60348.6	39005.6	86257.6
628	39262.1	29298.7	48323.1	66269.6	65480.5	36754.7	40094.5	56098.3	69520.8	185122.8	208721.5	56661.9
629	28093.1	37788.0	36370.2	26805.2	22515.5	24268.3	31265.6	26191.0	20941.7	51617.8	36138.5	42671.5
630	32096.3	41075.0	41858.7	25211.3	30111.2	16500.8	21148.0	41232.8	24859.4	87711.5	23264.1	34858.1
631	10906.8	15340.7	43165.4	26514.0	33567.4	29930.5	59790.0	48498.3	2350.6	11664.8	8205.2	18354.2
632	12138.6	18427.0	39057.9	20138.4	26989.0	35754.1	79250.1	41142.4	11717.4	5214.6	7713.7	16295.3
633	42882.4	44646.6	44186.8	21027.3	25427.9	20196.7	26444.0	33474.5	17593.9	61851.0	14485.4	29467.4
634	20810.8	27416.2	51336.6	48322.9	24332.9	46805.0	74385.9	47756.8	14531.0	26290.6	34295.4	38639.1
635	25816.9	29470.1	57351.9	38069.8	27688.0	33959.3	104382.3	58783.9	32944.0	13684.2	13994.0	25429.6
636	14689.5	16292.8	55937.1	17578.9	40137.9	44993.8	58108.7	48145.6	5413.5	6755.0	5201.7	25675.6
637	18692.7	27179.1	43504.8	25747.7	26756.0	55575.1	87787.8	39076.2	7194.3	5949.4	4068.5	16391.6
638	18597.0	24359.0	41615.6	29640.5	24581.4	47166.4	46067.6	40238.1	7123.0	2601.9	5816.0	20065.6
639	9799.9	19678.4	41132.8	30529.4	28961.8	44514.0	49623.3	58209.7	10613.3	11594.0	2621.3	21942.8
640	17843.8	16836.4	40413.6	19969.8	26453.1	39166.2	69446.5	42340.5	7479.2	10668.7	6389.4	24654.2
641	16520.5	20243.8	51912.3	51801.9	41202.0	41612.4	68792.2	50899.0	29204.4	25452.4	27045.9	25413.6
642	107129.1	95622.8	35288.0	39633.0	24861.0	127371.2	25465.9	21213.2	89109.2	76123.0	118532.2	39168.6
643	23682.1	22057.0	69696.5	39755.6	32883.9	36632.2	75488.3	51554.5	13391.3	9013.9	10171.2	37510.7
644	32816.2	35102.9	47738.9	45809.4	76998.4	29334.3	46610.6	67423.8	84977.8	200603.3	175054.1	50351.3
645	59552.7	56900.9	44646.0	27096.4	24107.6	29226.1	18786.2	20331.6	26853.8	54377.5	52030.2	24857.4
646	31522.0	24340.8	63041.3	38315.0	24457.1	32503.4	65897.3	48611.3	36291.9	17505.3	9652.4	30889.9
647	45262.7	45620.7	40460.8	17379.7	22492.2	25419.9	30418.4	27755.3	32267.3	50186.2	30090.4	48575.7
648	15921.2	23600.2	44056.8	31311.0	31672.3	33232.3	74395.7	43054.8	1780.8	8992.2	10430.6	23418.8
649	41521.7	40841.5	44738.9	17517.6	26763.8	29150.5	35694.8	25684.6	27815.5	71621.5	69191.5	27435.1
650	35891.4	33074.5	64165.7	74545.6	53116.0	63044.5	76077.1	74309.5	24752.6	21239.3	16792.8	67924.7
651	13341.2	14746.0	45817.7	25456.5	29800.6	49187.9	92521.1	47309.2	3846.4	17205.9	5543.0	31387.3
652	17781.3	14213.4	40916.7	21931.5	27152.1	47203.2	73378.4	47869.8	22188.3	7342.9	8874.2	18343.6
653	21797.0	25256.4	51714.8	34039.0	32860.6	40836.5	53143.1	41409.1	29062.0	10097.1	16410.5	27344.2
654	28775.6	17843.3	54210.0	24674.9	29901.5	29348.6	70604.4	44655.3	12892.7	7751.1	12560.4	23343.9
655	15188.8	15566.8	48672.6	27019.7	23416.4	41461.3	84847.0	49642.1	7728.5	3826.6	2102.5	20370.5
656	14606.3	24588.8	45100.2	27878.0	25505.6	41594.0	50830.4	40708.3	27316.8	7424.5	13038.3	22541.7
657	46028.4	53993.3	41732.1	24000.5	17863.2	27061.7	42413.7	26127.7	25393.6	68116.1	62597.3	41601.9
658	45212.8	41089.6	31833.8	22008.1	14282.8	12067.8	25884.6	20223.1	43771.1	117453.1	97097.5	29756.2
659	17398.5	16037.5	36797.3	28383.8	30398.6	50492.7	87673.3	47838.2	5092.9	4931.5	8082.4	19862.4
660	46028.4	43778.3	89401.8	58300.1	100422.5	59046.4	110640.0	109312.1	30059.2	14832.7	10102.9	73625.7
661	25246.8	24318.9	48378.8	25946.9	24845.4	37299.9	76561.2	44926.6	19588.4	7234.0	3413.2	24114.1
662	19745.5	26427.5	55253.4	38882.1	52991.7	18408.0	29522.1	70290.2	17487.1	9607.2	2321.0	43607.4
663	14947.5	20550.3	60321.5	16582.7	35361.5	25324.0	53473.5	46698.8	15599.4	8725.4	4914.9	20696.7
664	17323.6	20761.9	64390.3	21579.0	31245.2	48138.4	84526.5	49859.1	38250.7	11436.1	15686.9	25060.6
665	29853.3	25023.0	61854.5	54483.9	31555.8	62509.5	100695.7	52481.4	53280.3	22698.1	11113.2	56068.2
666	6874.5	11170.8	40766.4	15709.1	20022.4	30608.5	58851.2	38348.3	16846.0	8921.4	2539.4	7487.2
667	48079.9	59002.2	49035.5	34054.4	34476.1	21887.4	22770.5	55062.9	35793.3	97084.7	44958.1	51559.9
668	25796.0	21841.7	37693.8	18667.1	16278.9	29262.8	50954.7	27696.5	17736.4	58160.5	26076.5	15910.2
669	17323.6	27058.7	46509.9	30100.3	31260.7	57706.9	58677.9	43326.1	14994.0	12372.4	10908.4	27130.3
670	12737.8	11550.2	42542.5	16153.6	24558.1	26349.0	69129.2	32959.1	11503.7	8818.0	3071.8	23012.4
671	13561.7	13881.4	39385.4	24567.6	35990.6	41545.0	82491.8	49786.8	13177.6	3875.6	6635.2	24172.9
672	38047.0	49163.1	35814.8	26590.6	28138.5	50913.4	26493.0	30377.5	36470.0	66053.1	12560.4	25905.6
673	39578.4	37218.9	35583.5	21732.3	10376.2	28952.5	23290.6	31317.9	9972.2	97476.6	78379.8	22846.6
674	15163.9	18328.5	45284.2	22054.1	41939.8	35017.0	95913.3	52639.6	17736.4	9144.6	19728.1	18177.8
675	53327.4	52107.2	34941.9	13900.7	24255.2	15655.4	14317.8	21959.2	46976.4	69972.2	59484.5	27916.5
676	12475.6	16110.4	46712.5	9149.6	14764.4	34296.2	79982.8	32190.5	16774.8	21174.0	13748.2	19723.3
677	18975.6	22166.4	52808.8	27341.6	28658.9	29853.0	67670.2	43384.9	37395.9	9318.7	13284.0	15744.4
678	16054.4	27343.2	38161.4	22406.6	20962.1	29326.1	38252.8	27673.9	14103.6	130663.7	65928.6	18546.8
679	43793.8	38302.4	69402.7	45824.7	37512.8	75786.1	78805.2	45496.2	56058.3	16095.5	29462.4	42976.4
680	21043.8	29488.3	54296.1	24736.2	35610.0	24441.8	61278.4	55528.6	5769.6	11136.8	13297.7	20584.4
681	29424.7	29010.4	58339.5	65212.1	39283.6	61029.1	90381.8	55632.6	50217.4	14179.5	14963.3	59469.5
682	18950.7	17566.1	51757.0	10804.8	23595.0	34455.5	63712.1	34098.4	2493.1	9133.7	4177.7	18669.8
683	24035.8	24654.5	51071.6	20674.8	18686.5	29565.1	65687.9	36964.8	6019.0	6183.5	16628.9	7412.3
684	26749.0	31673.6	30697.6	27219.0	25839.6	17868.9	25734.1	29215.6	36006.9	64333.0	47006.0	26499.3
685	23848.5	40648.2	43180.6	33226.8	19175.8	18983.8	31648.3	36571.5	32552.3	30215.1	15482.1	29782.9
686	19038.1	28010.8	34968.9	50253.9	27928.8	19351.3	27736.1	36467.5	13889.9	35282.7	15850.7	60598.0
687	10232.7	13144.4	38198.6	33809.2	33256.7	46327.2	67277.7	48312.9	20941.7	11588.6	15959.9	25322.7
688	19691.4	26376.4	43521.7	22023.5	25490.1	34680.1	67516.5	36395.2	16774.8	9699.8	14526.4	26413.7
689	22558.5	20652.4	45012.4	22437.3	32153.8	42612.9	86077.0	39831.2	5057.3	4164.0	7345.1	18418.4
690	9596.0	17587.9	36218.2	19280.1	18173.9	60790.2	60545.7	43470.8	3775.2	7582.4	8177.9	12118.5
691	23440.7	27193.6	40308.9	30330.2	43128.1	55662.9	73005.5	58150.9	427.4	4817.2	5065.1	35296.7
692	20153.3	16362.2	39746.7	21931.5	34212.0	35554.0	51324.3	52155.9	17202.1	7261.2	7386.1	23493.7
693	18788.4	17048.0	47370.9	37257.5	29552.0	42519.0	66898.2	51274.2	15029.6	5601.1	13843.8	22295.7
694	50922.1	50432.6	24699.2	24429.6	18057.4	17005.2	17605.3	26756.1	15599.4	53479.3	61491.5	39024.2
695	21127.1	39396.8	39765.3	16644.0	12628.5	14750.9	35776.5	23862.6	0.0	66853.2	42869.3	29756.2
696	12583.8	18463.5	38440.0	11356.6	25979.4	34083.8	56162.3	41259.9	2421.8	5383.3	11277.1	9209.3
697	15043.2	20769.2	46153.7	32337.9	31423.8	26377.6	45567.1	56618.2	15243.3	11044.2	7085.7	35532.0
698	13278.8	11542.9	38960.0	19418.0	24868.7	47001.0	79901.1	46631.0	4772.4	8311.7	6785.3	21739.5
699	34659.7	29579.6	55012.0	50729.1	50483.1	52257.0	61618.6	63083.4	53743.3	13444.7	25721.6	44447.1
700	21472.4	27478.2	60201.7	31832.1	37574.9	34200.2	52426.7	47417.7	13711.9	19704.4	8478.3	26221.1
701	21339.3	20130.7	44779.4	19387.4	21544.6	29863.2	51252.3	34622.9	1780.8	6357.6	8942.5	26012.6
702	42703.5	37882.9	72041.5	54131.4	38227.3	42182.1	92050.1	51527.4	88859.8	19698.9	20001.1	61106.0
703	60622.2	67498.9	91947.7	78683.6	47555.1	67671.5	99475.6	77718.4	92920.0	14898.0	15086.2	79262.4
704	29582.9	27233.8	25084.2	17272.4	15564.3	16259.8	14818.3	17958.0	19588.4	89039.7	53545.6	16723.1
705	13882.2	13520.2	37815.3	29104.1	24185.3	27006.5	48131.7	36847.3	26711.4	8409.7	14198.7	13658.8
706	12130.3	12757.7	28518.1	30682.7	27043.4	53672.0	53480.0	29694.8	20941.7	4648.5	0.0	16386.2
707	9621.0	14928.4	39993.2	26805.2	32845.1	33334.4	76090.2	41838.6	819.1	3004.6	16137.4	20028.2
708	21738.7	31998.3	65285.0	46024.0	40137.9	51007.3	68596.0	51342.1	28242.8	12617.3	10143.9	32216.2
709	41151.3	28408.5	33410.7	20736.1	18228.3	14918.3	11033.6	15371.9	14281.7	107209.0	42555.3	23466.9
710	13869.7	11893.1	32561.5	45947.3	31237.4	41671.6	49613.5	47132.9	9438.0	3919.1	1392.6	23194.2
711	14410.7	16070.3	38843.5	50821.0	37955.5	34996.6	40725.8	44225.8	31234.5	11017.0	9611.5	17081.5
712	16716.0	19061.8	39972.9	27219.0	28635.6	37595.9	68615.6	43986.2	41883.5	7065.3	15045.2	21482.8
713	28758.9	27029.5	37209.3	18314.6	21583.5	24078.4	41497.8	22556.0	10613.3	25305.4	27974.2	15086.7
714	12658.7	17715.6	40942.0	26805.2	25505.6	32730.0	54801.5	34794.7	463.0	13118.1	327.7	23969.7
715	9546.1	9368.6	35244.1	23372.2	26406.6	36744.5	66119.7	41476.9	8903.8	4381.8	8792.3	16108.1
716	26711.5	33023.5	34079.2	19310.8	26484.2	17764.8	20827.4	25770.5	8155.9	49380.6	28479.4	39837.1
717	54708.9	51370.2	24078.0	14559.7	8993.8	45343.0	45596.5	10086.7	17344.6	44193.2	41968.2	20990.8
718	9396.3	14585.5	44164.9	28705.6	15113.9	50792.9	63937.9	35821.0	5698.4	9427.6	3399.5	15402.2
719	16574.6	11783.7	44691.6	11877.6	17886.6	33526.4	77663.6	30852.3	22152.6	11637.5	4287.0	11487.5
720	13420.3	16916.7	43872.8	27188.3	35322.6	36115.5	73214.8	51152.2	17807.6	11909.7	11331.7	24354.7
721	24085.7	20572.2	51179.6	9977.2	19036.0	33671.3	74425.2	26864.6	22829.3	3608.8	2484.8	15653.5
722	41084.8	45485.7	34047.1	19739.9	11215.0	13899.4	15554.3	14698.2	10542.1	70941.1	37285.3	23210.2
723	10648.8	19098.3	44278.0	27494.8	28845.3	31096.5	57336.7	39962.3	10292.8	5007.7	4013.9	14600.0
724	37605.9	37408.6	41985.4	16598.1	8403.5	25411.8	44392.7	10909.5	8903.8	13003.8	12615.0	29820.3
725	11822.3	18127.9	36952.6	9594.1	24332.8	26197.9	47873.3	31761.0	12963.9	4055.2	0.0	7455.1
726	27165.1	33526.9	24974.4	16536.8	20092.3	17109.3	13882.7	29518.5	3810.8	89344.5	21229.8	16455.7
727	37389.5	29433.6	23628.9	20092.4	15502.2	8739.4	17052.5	19070.2	10827.0	55003.4	47565.8	37815.6
728	17985.2	19481.4	40744.5	18222.6	16822.5	33011.8	43663.3	33551.4	25215.5	41869.0	44070.7	23755.7
729	14885.1	15151.0	40251.5	38330.3	33039.2	35778.6	54562.7	43565.7	18056.9	27177.8	7003.8	23167.4
730	20536.1	15399.0	40271.8	20567.5	23090.2	34326.8	58452.1	45763.0	4558.7	6744.1	14157.8	7797.4
731	32695.5	36452.8	57368.8	48752.0	29653.0	80106.8	87555.5	52431.6	57091.1	15034.1	11973.4	50554.5
732	25717.0	29565.0	38127.7	33701.9	32293.7	29465.0	35125.6	30427.3	18662.3	21277.4	22936.4	29825.7
733	16308.2	22480.2	59357.5	21762.9	37714.8	13615.6	15416.9	52531.1	27067.5	4136.8	2443.8	11557.0
734	27880.9	41461.7	26438.2	21808.9	14741.1	15953.6	15675.3	19174.2	21618.4	65481.6	36234.1	28055.5
735	18430.5	16785.3	26603.6	14115.2	14220.7	34296.2	63584.6	28239.0	10506.5	20754.9	17407.1	24429.6
736	12038.7	15169.2	33976.2	13057.8	29575.3	30373.6	59008.2	33678.0	4808.0	12018.6	6799.0	16268.5
737	19337.7	22294.1	48478.4	23632.7	35392.5	28650.3	61569.5	44085.6	10969.5	5018.6	11345.3	21477.5
738	25042.8	30593.7	36029.2	47204.1	42328.1	12237.3	19528.7	42720.2	19125.4	1371.7	7345.1	67395.3
739	12296.7	13607.8	35397.8	12092.2	20892.2	27171.9	56034.8	29658.7	0.0	5132.9	4177.7	11674.6
740	9995.5	10875.3	31648.1	16552.1	20131.1	33624.4	58416.2	28546.5	4914.9	10097.1	6771.7	17167.0
741	55795.0	63431.1	13634.4	10130.5	8209.3	12218.9	8485.3	11994.6	16525.4	83972.1	88892.3	8080.8
742	25267.6	16121.4	49400.2	64537.7	39920.5	49040.9	73126.5	46933.9	8583.3	19541.0	7440.7	42874.8
743	40764.3	28386.6	48655.7	25456.5	34367.3	22179.4	36872.4	38208.1	29382.5	35881.5	21216.2	33986.4
744	7328.1	10605.3	35993.7	13195.7	28115.2	37647.0	57408.6	28609.8	2030.1	6112.7	3290.3	13856.6
745	46398.8	48583.0	35865.4	23065.6	16574.0	16345.6	12593.9	23934.9	44020.4	97825.0	87977.6	18423.8
746	33806.6	32180.7	19443.7	19142.2	15098.3	11808.5	8580.2	21172.5	62932.0	110943.1	59552.8	19268.8
747	48953.8	48327.6	44124.4	66637.4	52339.3	21916.0	33741.9	43742.0	35009.7	40366.7	24834.1	49367.2
748	18547.0	28127.6	27462.9	28383.8	21420.4	6995.6	8763.4	31277.2	10684.5	80717.0	24110.5	42505.8
749	10282.6	21086.6	45782.2	11724.4	26391.0	35051.7	55995.5	38886.3	19232.2	5573.8	9229.2	15477.0
750	18081.0	18642.3	32384.2	35142.5	24216.3	56246.9	64441.6	37331.0	12750.2	24053.5	13925.7	36339.5
751	24526.8	26609.9	49788.5	49855.5	41248.6	41902.4	60372.3	46707.9	21226.6	11882.5	12109.9	34991.8
752	8326.8	11407.9	39959.4	26023.5	13420.7	44371.0	73532.1	35025.3	4879.3	5035.0	3836.4	19616.4
753	15109.8	21378.4	48836.3	19096.2	31586.9	27668.1	63908.4	53028.4	0.0	8943.2	4095.8	17033.3
754	19870.3	25358.6	62975.5	47311.4	51632.5	32670.8	67804.4	49750.6	8939.4	5552.1	13325.0	40468.2
755	12796.1	14052.8	40700.6	17073.2	20651.5	28489.0	33333.0	28668.5	13248.8	9003.0	10007.4	10161.2
756	21917.7	25665.0	25084.2	20582.8	13948.9	9053.9	6804.0	33167.1	23897.8	64278.6	10048.3	49190.7
757	26324.5	25949.6	52184.1	33272.7	34973.1	36013.4	54834.2	40455.2	16596.7	15524.0	13051.9	33868.8
758	13911.3	10663.7	34045.5	17931.4	22158.2	29375.2	72099.4	26530.0	3561.5	8752.6	3099.2	19247.4
759	16025.3	25398.7	68600.8	25579.1	54514.0	12304.6	18998.8	49447.7	11539.3	67696.9	24083.3	33392.8
760	17889.5	19506.9	39851.4	20720.8	21055.3	41387.8	61095.2	37756.0	29062.0	8567.6	6853.6	20065.6
761	22350.5	20787.4	28850.7	15111.4	15548.8	22126.3	33041.9	18030.3	0.0	43687.0	16028.2	19621.7
762	23561.4	23946.7	53815.0	32153.9	30119.0	48661.1	71867.1	47006.3	45729.9	9166.3	11741.2	32007.7
763	23091.2	22002.3	34273.4	19663.3	20635.9	33399.8	44991.4	37584.2	13498.2	14538.8	16751.8	15140.1
764	15251.3	19525.1	33366.8	27786.0	30981.1	37081.4	49312.6	45713.2	14709.1	4267.5	3358.6	25028.5
765	17798.0	18372.3	42235.2	29119.4	25505.6	40346.4	56060.9	26701.9	12002.3	10053.6	7427.0	22156.7
766	32995.1	30841.8	50355.7	41027.7	23874.6	84345.8	72583.5	36142.0	38393.2	22779.7	13557.1	26386.9
767	5834.2	4396.1	6239.8	8444.6	1980.5	9452.1	4308.1	8893.1	9331.2	215953.1	72154.2	3551.1
768	15122.3	11615.9	30983.0	14406.4	12240.2	32785.2	72940.1	31227.5	8120.3	5149.3	11864.1	16926.4
769	69935.2	80895.1	55033.9	42054.5	22274.7	49126.7	31389.9	25630.3	52069.4	76057.7	101575.6	44746.5
770	16578.7	14753.3	37313.9	14973.5	24193.0	33160.9	45361.0	33831.7	16240.5	10135.2	1774.8	12439.4
771	24302.1	18098.7	42996.6	38299.7	22616.4	45875.9	46237.7	29156.8	25393.6	6646.1	11645.7	26435.1
772	59353.0	58900.1	22605.8	25425.8	10780.1	16119.0	18377.3	11334.5	31804.3	47263.2	30322.5	16487.8
773	17373.5	21765.1	52577.5	28644.3	33171.3	33740.8	64971.5	61641.2	4843.7	6319.6	4150.4	16856.8
774	16707.7	20163.6	42812.6	13211.0	14663.4	18103.7	42845.5	24988.3	6268.3	43033.8	19441.4	11669.3
775	54030.6	61782.2	17605.2	9241.6	4248.3	20915.4	11959.3	12718.0	38037.0	57970.0	46814.9	10407.2
776	16795.1	16956.8	36729.8	16705.3	16923.5	23565.9	51128.0	31797.2	7835.3	23291.4	2594.0	16653.6
777	22924.7	32056.7	30019.0	17854.8	15214.8	19294.2	17284.7	21543.2	22081.4	51966.1	35606.1	12038.3
778	18093.4	25347.7	30518.7	26253.4	22694.1	24586.8	38419.6	32000.6	36042.6	45303.7	18704.1	39735.5
779	27127.7	34595.8	28980.7	20828.0	17482.7	17413.5	25691.6	24482.0	12679.0	28669.3	28028.8	27296.1
780	11576.8	12776.0	33125.4	19647.9	27602.6	28807.5	44549.8	37792.2	12394.1	9601.8	6430.4	8193.1
781	34921.8	29353.4	39238.5	58790.5	20830.1	13544.1	17602.0	30671.4	26782.6	61023.6	35387.6	69823.2
782	11364.6	12812.5	17173.0	22284.0	16675.0	33079.2	49705.1	19657.9	0.0	27934.4	7222.3	26713.2
783	8668.0	15596.0	36130.5	27602.1	30786.9	40393.4	62999.0	37335.6	16774.8	16084.6	4942.2	12450.1
784	20914.8	22396.3	33520.4	18851.0	24581.4	27370.0	27994.5	24622.1	9260.0	44781.1	14758.5	17712.5
785	11002.5	16063.0	40057.4	23096.3	39415.6	37890.0	54978.2	39541.9	13605.0	9171.8	4041.2	20338.4
786	11997.1	14114.9	40042.2	24782.1	27253.1	31531.4	49898.1	35848.1	11254.4	7484.4	5078.8	11754.9
787	15704.8	22680.8	28747.7	20261.0	17412.8	16341.5	27719.7	22754.9	0.0	73564.7	47306.4	25199.7
788	20382.2	16931.3	35941.4	29226.7	42592.2	40920.2	39116.4	43674.2	641.1	9389.5	6457.7	28253.4
789	16279.1	15275.0	37805.2	21732.3	21536.9	25701.7	50401.9	29676.8	34867.2	7691.2	9270.1	13642.7
790	12837.7	11134.3	26240.6	17318.4	23680.4	31408.9	61003.6	31449.0	605.5	6989.1	901.1	16530.6
791	10045.4	10247.8	30441.0	23847.3	29653.0	29971.4	53005.7	43014.1	1460.2	8137.6	3167.4	15113.4
792	20864.9	18682.4	18567.5	8030.8	5576.4	20447.8	33562.0	8205.9	8868.2	106343.6	96455.9	11685.4
793	15197.2	14570.9	31069.1	21103.9	26049.3	26971.8	53411.3	40423.5	4772.4	5693.6	7604.5	18086.9
794	11468.6	8449.2	37925.1	20107.7	26064.8	35102.7	74376.1	45514.3	46762.7	6183.5	9502.2	11428.7
795	14781.0	15121.8	36692.7	25885.6	26810.4	38390.3	37055.6	36874.4	7799.7	8104.9	9870.9	17445.1
796	13153.9	12422.1	27653.7	20613.5	13047.9	23582.2	30094.6	18880.3	3525.9	116887.0	31128.0	10535.6
797	15218.0	11448.0	33363.4	12781.9	18927.3	31643.7	63143.0	23659.1	6375.1	6635.2	6198.3	12070.4
798	33070.0	37612.9	22962.0	24307.0	16713.8	17054.2	7042.8	17202.9	21226.7	66483.1	40002.2	10792.3
799	12538.1	11955.1	38021.3	7862.2	20573.8	23218.7	56891.8	34161.7	4024.5	7195.9	8956.1	13899.4
800	19653.9	22852.3	40861.0	34406.9	27796.8	34755.6	37425.2	33885.9	9722.9	13412.0	9570.5	29440.6
801	17710.6	18806.4	41234.1	10636.2	29420.0	39341.8	45697.9	35151.9	9473.7	7097.9	9201.9	14236.3
802	15030.7	18532.8	46346.1	20000.4	16853.6	23026.8	53862.7	27520.2	1780.8	5160.2	0.0	13444.8
803	11381.2	15067.0	32678.0	15142.1	19634.0	43464.4	66414.1	28912.7	6838.1	5568.4	3044.5	15487.8
804	10494.9	8857.8	27979.5	26146.2	20643.7	38774.1	38897.2	46915.9	12465.3	4844.4	6689.8	12209.5
805	13524.3	11889.5	43388.3	17057.8	31190.8	34531.0	56388.0	44081.1	106.8	19954.7	12792.5	18958.6
806	20373.8	29284.0	26593.5	18743.7	21226.2	11102.0	20902.6	21963.7	9722.9	61361.1	38473.1	25445.7
807	20548.6	18667.8	29293.0	66269.6	27765.7	47031.7	73227.9	44393.1	33407.0	5116.6	7618.2	48324.4
808	14273.3	14056.5	37840.7	13762.7	13591.6	19100.2	59750.8	37353.7	32160.5	3015.5	5802.4	12273.6
809	12925.1	12042.7	32122.5	12919.8	27229.8	29867.2	64327.1	31815.2	11468.1	1877.9	1419.9	19151.1
810	21422.5	17124.6	9106.5	18299.2	2454.3	18269.1	15897.8	4792.4	53458.4	125318.5	116211.2	11685.4
811	19158.7	18806.4	30582.8	17594.2	15284.7	19706.6	46931.2	24775.8	4487.5	10565.2	14772.1	9219.9
812	14410.7	12206.9	29853.5	7647.7	25987.1	24200.9	52344.9	34555.1	17344.6	6058.3	2006.9	11605.1
813	14048.6	13896.0	33108.5	10942.8	17707.9	27633.4	46335.8	31937.3	11361.3	5508.5	11864.1	10722.7
814	113558.4	110978.1	113555.8	76721.9	81192.3	80829.6	125487.8	78147.9	172128.1	69749.0	137181.7	91263.3
815	11622.6	19532.4	34783.2	28950.8	32169.4	44056.6	74029.3	32217.6	17593.9	12639.1	4887.7	26606.2
816	16612.0	20612.3	38757.4	19663.3	21746.6	39641.9	55233.3	44203.2	10186.0	4414.4	2962.6	21637.9
817	17706.4	19612.7	40776.6	52706.1	28946.2	44857.0	50323.3	53439.9	25322.4	8567.6	14622.0	51613.4
818	21181.1	21053.7	43006.7	27035.1	12279.0	50999.1	84650.8	30879.4	34938.5	13156.2	18690.5	25381.5
819	16195.9	20849.4	39876.7	12230.1	25334.7	41783.9	41991.7	35653.7	10969.5	6602.6	7959.5	16108.1
820	22812.4	19499.6	13727.2	4413.9	3782.3	11155.0	11887.3	8074.7	17095.3	124507.5	105671.4	8524.7
821	17294.5	13885.0	22514.6	17578.9	17311.8	36046.1	44814.7	27705.5	18056.9	10968.0	7754.7	7198.4
822	33120.0	37280.9	34113.0	44690.6	17801.1	7379.5	6450.7	19314.3	56450.0	12383.3	0.0	51281.8
823	33931.4	34015.8	29905.8	17349.0	13242.1	16686.6	22930.7	21800.9	36042.6	93051.3	76891.6	11332.4
824	13245.5	21152.2	45184.6	18130.7	39633.1	33363.0	46581.1	43900.3	7443.6	4670.3	11468.2	17584.1
825	12055.3	16336.6	48785.7	35234.5	32542.2	31457.9	56087.1	46653.6	10470.9	10434.6	22636.1	14509.1
826	13561.8	21447.7	42583.0	36613.8	27121.1	28470.6	56914.7	39817.7	23078.6	7854.5	3426.8	11792.3
827	5093.5	9817.3	26488.8	17532.9	22523.2	32909.7	56921.2	29039.3	2706.8	13308.6	2716.9	12915.4
828	12766.9	11648.7	27633.4	16965.9	27167.7	29951.0	57421.7	36612.2	1816.4	4969.6	3549.7	16739.2
829	84537.3	73642.5	30143.9	16996.5	11440.2	11534.8	5924.0	14282.3	46406.6	13852.9	7986.8	19161.8
830	11397.9	20119.8	31356.1	24506.3	32775.2	26612.4	36699.0	38348.3	22401.9	8758.1	6198.3	20932.0
831	9383.8	10386.4	34656.6	14084.6	17824.4	29279.2	43300.2	31019.5	3561.5	6836.6	8519.2	19054.8
832	12933.4	13651.5	33608.2	11494.5	15339.1	20266.1	33961.1	39514.8	7408.0	3102.6	5174.3	7187.7
833	13907.2	15990.0	33240.2	38407.0	32697.5	40023.8	51890.2	45012.5	3561.5	9068.3	6717.1	21370.5
834	30589.9	31535.0	46347.8	50989.6	30406.3	40005.4	50235.0	39519.3	44305.3	41199.5	37299.0	46388.4
835	10457.4	8369.0	18147.1	25088.7	13203.3	26824.8	46515.7	34008.0	8761.3	60778.6	11072.3	36393.0
836	10199.4	10411.9	42537.4	19387.4	28161.8	41293.9	69413.8	38212.7	22936.2	10788.4	2553.0	14931.6
837	14664.5	11962.4	39301.0	10605.6	13343.1	30012.2	55154.8	21308.1	20550.0	12323.4	8205.2	13188.1
838	14040.3	9394.1	31710.6	11785.7	28154.0	19494.3	40222.0	39040.0	21369.1	6749.5	7399.7	16632.2
839	14373.2	13064.2	29146.1	27832.0	20465.1	37559.2	45949.8	33854.3	4131.4	7277.5	2402.9	15423.6
840	8788.7	11977.0	25713.9	11755.0	15991.5	27902.9	52410.3	18423.6	25001.8	4779.1	1583.7	12022.3
841	18792.5	19532.4	33344.8	29671.1	26126.9	36464.7	47091.4	39379.1	7051.8	5824.2	2935.3	18054.8
842	14123.5	12779.6	26250.8	16582.7	31983.0	40475.1	29931.0	32063.9	15314.5	7266.7	4669.2	9075.6
843	9034.2	6114.4	39821.0	17395.0	17785.6	35215.1	51082.2	28383.7	6838.1	15045.0	16437.8	12134.6
844	21514.0	23312.0	23613.7	22866.4	17948.7	14234.3	14324.4	18229.2	14531.0	42206.5	34950.7	28055.5
845	15251.3	13677.1	48174.5	23280.2	24379.5	29644.7	60326.5	27163.0	9687.3	5927.6	136.5	13364.6
846	12729.5	15337.0	32306.6	9532.8	9296.7	20490.7	45122.2	25847.4	12429.7	5900.4	3822.7	10792.2
847	9762.5	11327.7	27827.6	20215.0	23183.4	28147.9	36532.2	28447.0	2671.1	8964.9	1720.2	8155.7
848	7469.6	7726.9	26833.2	6896.7	9685.0	24658.3	55697.8	21547.7	3988.9	3358.4	409.6	10118.4
849	25171.8	28455.9	30346.5	22544.5	12900.4	20311.0	34222.8	25766.0	8761.3	37530.8	20315.1	27167.8
850	7486.2	15227.6	32522.6	21625.0	24154.2	19816.9	47964.8	29622.5	2493.0	6041.9	8628.4	12856.5
851	9508.6	13596.8	33625.1	24169.1	19688.4	15904.6	33149.8	27556.3	712.3	9106.4	7358.8	15776.5
852	12051.2	13972.6	30061.2	12199.5	19564.1	29636.5	59443.3	30495.1	1673.9	3979.0	1938.7	11075.7
853	8397.5	11772.7	30127.0	10176.5	13599.4	29334.3	42855.3	28085.3	20585.6	6080.1	3877.4	11476.8
854	9916.4	9623.9	26114.0	16873.9	11983.9	33606.0	46957.3	27750.8	0.0	7201.3	5884.3	14503.7
855	23207.7	36113.5	25121.3	25303.2	9607.3	11073.4	7755.9	14729.9	18377.4	65786.4	30022.1	18744.7
856	13312.1	9328.4	30466.3	10973.4	14158.6	25716.0	46689.1	32823.5	1638.3	3200.6	6676.2	6390.9
857	10390.8	12287.1	34676.9	24261.1	37388.5	30155.2	44575.9	34428.5	15599.4	9443.9	13284.0	18814.2
858	13124.8	11254.7	34080.9	13716.8	21078.6	24153.9	43718.9	31973.5	13355.7	5927.6	2730.5	11182.6
859	54854.6	42756.8	76123.7	46422.5	37613.8	68186.0	113737.8	64837.7	79742.4	14653.1	12833.5	64395.0
860	11897.2	15388.1	29916.0	14360.5	19455.4	22755.2	50653.7	24482.0	8903.8	6395.7	0.0	17503.9
861	47193.6	35135.8	18911.9	15831.8	8815.1	13650.3	9957.4	12623.0	30130.4	36883.0	16888.3	16691.0
862	17003.2	17325.3	32401.1	31464.3	23136.8	34322.7	50552.3	46233.2	18128.1	7435.4	6048.1	25247.8
863	28226.3	36317.8	36405.6	23510.1	12147.0	13776.9	14684.2	21498.0	23897.8	16759.6	11946.1	30964.8
864	15500.9	13140.8	37737.7	12950.5	25505.6	33258.9	53859.4	27371.0	5734.1	8894.2	2703.2	12754.9
865	16899.1	18656.9	31943.6	22421.9	29932.6	19769.9	42672.1	34084.9	11432.5	6455.6	286.7	13386.0
866	18064.3	15391.7	32559.8	24077.1	19230.2	36262.6	47291.0	36594.1	2243.7	4757.3	6334.8	12070.4
867	32570.7	30425.9	17804.4	14789.6	11618.9	10826.3	13235.1	18604.5	14887.1	61480.8	24342.6	22734.3
868	8638.9	4976.1	26328.4	13594.2	13234.3	41555.2	44883.4	20503.4	1282.1	4234.8	9679.7	11626.5
869	14905.9	11309.4	22821.9	30330.2	22981.5	36150.3	42767.0	31566.6	1175.3	6520.9	3986.6	19573.6
870	7269.8	10733.0	29571.6	20138.4	24325.1	27755.9	51612.2	39225.4	8405.2	7538.8	19127.3	13979.6
871	16462.2	20076.0	34585.7	22881.7	29730.7	51031.8	57523.1	45627.3	5662.8	9710.6	6485.0	17493.2
872	15259.6	17026.1	38321.8	10835.5	22686.3	29017.8	66816.5	32054.9	0.0	3521.8	4095.8	7797.4
873	28771.4	35088.3	25442.1	12291.5	11261.6	15557.4	18060.0	11868.0	10862.6	58291.1	9952.8	18354.3
874	35171.5	46193.4	33572.7	26544.6	18026.3	10140.2	12479.4	28618.8	40494.4	22747.1	17297.9	22851.9
875	19574.9	14943.0	40032.0	26146.2	25451.2	37855.3	41913.2	42616.3	7550.4	20591.6	2826.1	32205.5
876	14822.6	17128.3	34496.2	19770.5	36759.5	25620.0	33234.9	40039.2	7479.2	11158.5	10457.9	10856.4
877	7419.6	10711.1	24957.6	16077.0	25536.7	26134.6	38530.9	25047.1	23684.1	2063.0	7099.4	10268.1
878	6749.7	13476.4	26298.0	23264.9	16597.3	28736.0	28037.0	32941.0	3561.5	7555.1	7823.0	8567.5
879	18243.2	17850.6	36991.5	19755.2	27361.8	39952.3	46015.2	39397.2	15065.2	5497.6	4232.3	23573.9
880	18830.0	24526.8	39589.7	34544.8	18647.7	37988.0	44530.1	27380.0	7372.3	17380.1	7031.1	22621.9
881	11635.1	10871.6	34334.2	28031.3	28177.3	35780.7	53169.2	30621.7	5947.7	10325.7	10307.7	19969.3
882	13029.1	11378.7	12894.9	8429.3	5032.8	12061.7	15034.2	7970.8	6125.8	153655.8	47265.4	8872.3
883	17860.4	13122.6	34744.4	15555.9	18088.5	28676.8	54288.0	36268.6	4594.3	5443.2	3795.4	20686.0
884	8093.8	12859.9	34136.6	11203.3	16014.8	25144.3	48373.7	23433.1	11824.2	5285.3	3413.2	10396.5
885	24585.1	24964.6	20586.6	16827.9	5211.4	14971.4	19312.9	8888.6	11575.0	65688.4	36643.7	13386.0
886	7145.0	6172.7	29909.2	14896.9	11067.4	31784.6	38979.0	25530.9	356.2	1921.5	27.3	10931.3
887	9849.9	4757.3	23181.5	15954.4	19300.1	39686.9	58197.0	23216.0	0.0	4370.9	5037.8	21060.3
888	39907.1	35022.7	33658.8	20506.2	20876.7	20962.4	32446.5	24350.9	41242.4	53490.2	23864.8	26900.3
889	34763.7	23071.2	18506.7	7371.8	6725.9	21687.3	26672.9	9223.1	19588.4	73853.2	29762.7	3995.0
890	9059.2	12754.1	27157.4	12643.9	14842.0	22469.3	31632.0	29129.7	3953.3	6096.4	3972.9	8268.0
891	78877.9	74642.1	89477.8	75756.4	63888.3	54889.0	56198.3	79635.4	87079.1	35761.8	63184.4	81251.9
892	15883.8	17898.0	34764.7	21180.5	19416.6	38310.6	34248.9	26765.1	12109.2	10423.7	13611.7	12332.5
893	12429.9	12564.4	30025.7	9241.6	23820.3	26514.4	42482.4	28777.0	7977.8	6390.3	8696.7	11428.7
894	13582.6	19722.1	31720.7	23065.6	13327.5	24556.2	38216.8	23645.6	14281.7	81011.0	42145.7	25017.8
895	16087.7	19171.3	34067.4	14375.8	12869.3	27539.5	40146.8	23546.1	4273.8	18860.6	27196.0	14728.3
896	31671.8	38477.5	43739.5	31908.7	20270.9	32001.1	40231.8	15724.5	26675.8	38488.8	14881.4	29093.0
897	11339.6	15804.0	35504.1	19908.5	18034.1	34067.5	38988.8	32755.7	19232.2	5944.0	11167.9	18498.7
898	12937.6	15125.4	40653.3	6927.4	21987.3	21952.7	35416.7	35120.2	2065.7	9868.5	9802.6	12562.4
899	7332.3	9627.6	34832.2	24966.1	18383.6	33361.0	57438.1	32696.9	0.0	4419.9	3304.0	14803.2
900	7919.0	17963.7	33797.3	11172.7	16682.7	18197.6	42803.0	27257.9	0.0	3369.3	1829.4	5412.2
901	80255.3	69819.1	105794.8	81687.5	35043.0	75796.3	113155.5	67206.7	63573.1	41433.6	57177.2	76508.2
902	8331.0	9551.0	33959.4	13348.9	17490.5	21595.4	43349.3	26154.8	10292.8	10352.9	2252.7	10990.1
903	14622.9	19233.3	37560.4	26897.1	22437.8	44213.8	57801.2	23351.7	8654.5	4006.2	2157.1	8145.0
904	9504.5	11969.7	26164.7	10529.0	29280.2	24554.2	51994.9	32507.0	24752.5	4572.3	12314.7	11728.1
905	13524.3	11506.4	30576.1	9640.1	10865.5	28372.6	49584.1	26769.7	11325.6	5851.4	1337.9	16803.4
906	24273.0	27551.2	16614.2	23648.0	12581.9	12602.8	21825.1	16502.2	16383.0	73025.8	89929.9	25312.0
907	7810.8	10244.1	25411.7	17241.7	15346.8	37534.7	54837.5	24780.4	4309.4	2531.1	7167.6	9931.2
908	19828.7	12797.9	31369.6	35357.1	26569.6	27649.7	53859.4	47657.3	22188.3	18082.3	5351.8	23563.2
909	8439.2	12509.7	33599.8	19126.8	24247.4	21513.7	35338.2	36946.7	10684.6	6580.8	2484.8	17108.2
910	20989.7	15479.3	31339.2	19571.3	16636.1	21329.9	39172.0	24423.2	3739.6	6270.6	5310.9	13824.5
911	13020.8	15205.7	36255.4	12582.6	20216.5	24454.1	27474.4	25237.0	4558.7	5040.4	6867.3	21333.1
912	8867.8	11382.4	28298.6	18912.3	19331.1	29391.5	35011.1	24504.6	7906.6	7898.1	7290.5	10054.2
913	7070.1	7176.0	4500.9	5685.9	6026.9	11140.8	9993.4	4873.8	3775.2	193238.6	46446.3	5834.7
914	8439.2	11429.8	29092.1	9670.7	23292.1	30316.5	51383.2	30260.0	2991.7	4321.9	8246.2	9583.6
915	9887.3	7741.5	26720.1	8015.5	15082.8	34122.6	58897.0	25218.9	0.0	3728.6	846.5	7407.0
916	8555.7	15752.9	35932.9	16598.1	21715.5	37393.8	54503.9	29184.0	2208.1	6929.2	8246.2	10679.9
917	11510.2	9116.8	26460.1	16046.3	15269.2	31707.0	57647.4	31756.5	0.0	2313.4	2566.7	15070.6
918	13341.2	18678.7	27930.6	18805.0	18251.6	29710.0	58524.1	31797.2	3098.5	3440.1	2198.1	14225.6
919	6953.6	10466.7	24883.3	9302.9	17405.0	33126.2	58641.9	16787.0	0.0	11104.1	7290.5	12562.4
920	18501.2	24297.0	41256.0	31357.0	37497.3	34888.3	46388.1	38393.5	9580.5	7462.6	4737.5	17776.7
921	9154.9	12943.8	22450.5	19341.4	13902.3	24719.6	31147.9	21213.2	0.0	38184.0	25735.2	31296.4
922	8976.0	12900.0	41462.0	21088.6	22810.6	38657.7	37438.3	32009.7	4024.5	4926.1	641.7	12129.2
923	16000.3	15176.5	36871.6	15126.8	20775.7	25816.1	37686.9	29491.4	2920.4	11621.2	1652.0	9257.4
924	15492.6	12433.0	37108.0	13149.7	23633.9	34451.4	63633.6	26769.7	13818.7	4550.5	0.0	9669.2
925	14073.6	14913.8	16783.0	7601.7	5739.5	24431.6	50326.6	11343.5	10862.6	96137.6	20519.9	16749.9
926	33619.3	32768.1	31035.3	24659.5	22569.8	10736.4	11825.2	17926.3	3490.3	16498.3	3877.4	29905.9
927	8880.3	10842.4	28551.9	10299.1	10919.9	33477.4	41478.1	21733.1	8049.0	5459.5	1815.8	11391.2
928	7228.2	7912.9	24778.6	12383.4	13661.5	30753.4	52472.5	24518.1	3561.5	8632.9	669.0	5433.6
929	16137.6	16128.7	32284.6	16214.9	19719.5	64823.0	81085.2	32705.9	10043.5	23286.0	20233.2	22696.8
930	47959.3	40111.9	60029.5	41211.6	23090.2	47609.5	39777.2	41011.3	39604.1	17151.5	15168.1	42056.5
931	14822.6	16661.3	30625.0	21916.2	27082.2	32178.7	31952.6	36056.1	16739.1	7157.8	1310.7	21231.5
932	10045.4	8832.3	23885.5	21180.5	10337.4	33254.8	44242.3	19635.3	854.8	2797.8	273.1	14797.9
933	7952.3	9926.7	29932.9	7632.3	14741.1	20064.0	47268.1	26001.1	26925.1	1056.0	5392.8	8300.1
934	12246.8	13341.4	28023.4	21778.2	23540.7	26318.4	31053.0	30427.3	7087.4	7462.6	10485.2	12353.9
935	10037.1	13509.3	29402.7	4398.6	10725.7	31974.5	53669.7	27497.6	0.0	3804.8	2921.7	9920.5
936	10008.0	9536.4	30403.9	14038.6	14593.5	24876.8	45737.2	23378.8	1210.9	5818.8	7809.3	8850.9
937	40460.6	49064.6	50749.1	43571.8	18639.9	41277.5	41160.8	28867.5	85405.2	48341.0	41872.6	37141.7
938	13016.6	11958.8	39496.9	14038.6	17653.6	29101.5	51239.3	33099.3	12643.4	3821.1	4682.8	15070.6
939	14847.6	9664.1	32419.7	26759.2	26088.1	22994.1	46990.0	36996.5	16525.5	3957.2	4355.2	13407.4
940	12542.2	6362.4	24162.4	10636.2	17078.8	32797.4	48684.5	33470.0	14815.9	4436.2	9160.9	12375.2
941	8401.7	4782.8	29669.5	12015.6	13840.1	29340.4	38507.9	26358.2	6410.7	4746.5	4423.5	11792.3
942	31626.1	23450.6	52189.2	49686.9	28922.9	51673.0	51128.0	53959.8	8405.2	5862.3	5256.3	48736.1
943	8847.0	13232.0	27549.0	11264.6	13599.4	24364.3	22793.4	22167.1	35.6	6776.8	18007.8	4214.2
944	32067.2	34074.1	23554.6	15709.1	8799.6	10181.0	16041.7	12265.8	3347.8	45053.3	35237.4	19648.5
945	7265.7	6782.0	27982.9	13241.7	9607.3	24786.9	47572.3	20123.6	2172.5	4751.9	4109.5	6160.9
946	34663.8	32884.8	22148.3	4046.1	8892.8	18877.6	12384.6	11958.4	12251.6	49396.9	38746.2	10669.3
947	8322.7	18489.1	34881.2	22789.8	16496.3	18185.4	34556.4	36205.3	13533.8	4213.0	1583.7	7877.6
948	9700.1	15679.9	35340.4	13149.7	25738.6	26304.1	42570.7	34726.9	10933.9	11708.3	6553.3	15717.7
949	20565.3	23016.5	19254.6	11678.4	8613.2	9035.5	23869.6	12817.4	2030.1	63995.6	38295.6	18188.5
950	42649.4	37693.1	14716.6	14575.0	9855.9	19676.0	10353.2	9051.3	50716.0	65155.0	41490.4	13557.1
951	13129.0	15566.8	39140.6	28843.5	30274.3	43307.2	58720.4	45812.7	6660.1	6433.9	3536.0	34387.5
952	13461.9	14275.4	51765.4	20077.1	30064.6	33983.8	60872.8	40717.4	8761.3	9090.1	12314.7	25964.4
953	8892.7	11845.7	33956.0	23724.6	18034.1	18749.0	42102.9	29518.5	18733.6	8012.4	5761.4	16728.5
954	22903.9	22520.3	50507.7	29334.0	26266.7	37328.4	53911.8	38741.6	9366.8	8741.8	20479.0	27349.6
955	12879.3	17266.9	33300.9	13962.0	15323.6	38790.5	61173.7	18979.7	7906.6	4947.9	9980.1	11942.0
956	21480.8	12867.2	30977.9	10973.4	10780.1	27774.3	39116.4	33384.1	7514.8	7381.0	6171.0	12573.1
957	27410.6	18762.7	47458.7	27096.4	15688.6	48071.0	65027.2	31096.4	22437.6	8660.1	11085.9	23092.6
958	6379.3	8266.8	24631.7	13425.6	13102.3	33730.6	54690.3	31946.4	2421.8	4120.5	3263.0	8423.1
959	12508.9	10809.6	30478.2	21977.5	28418.1	35921.6	46993.3	34369.7	9046.3	4822.7	7850.3	14231.0
960	26391.1	29900.6	25719.0	29947.0	14080.9	12753.9	9254.1	13681.0	11966.7	19236.2	19496.0	38211.3
961	21693.0	17431.1	33100.0	16245.6	23074.7	32944.4	58769.4	35789.3	3241.0	3510.9	9147.3	14081.2
962	12596.3	16781.7	22794.9	25180.6	24433.8	37373.4	50591.6	40107.0	534.2	2699.8	13939.3	18241.9
963	17436.0	20218.3	45299.4	41502.8	36122.6	34982.3	46855.9	45591.2	27245.6	11887.9	6143.7	45185.1
964	4136.4	9857.4	27108.4	17211.1	14585.7	20215.1	52027.6	26127.7	3027.3	2563.7	5024.2	11150.5
965	8663.9	10550.6	32171.5	19556.0	19843.7	31899.0	44621.7	35766.7	13106.4	6706.0	6034.5	21910.7
966	18934.0	15107.2	37156.9	29655.8	31649.0	54590.9	53646.8	47847.2	11325.6	7157.8	10853.9	25333.4
967	9063.4	14056.5	26266.0	23172.9	24107.6	27294.4	42282.9	32000.6	3988.9	3717.7	3399.5	12610.6
968	16520.5	22874.2	40362.9	35341.8	38126.4	34582.1	46417.6	42014.9	15563.8	21386.3	8191.6	39601.8
969	15871.3	14950.3	31632.9	16306.9	17777.8	32738.2	37879.9	28745.4	6090.2	4615.8	7304.1	14209.6
970	13915.5	9846.5	23183.2	16092.3	10228.7	28290.9	35884.5	22225.9	10684.6	4719.3	3399.5	13450.2
971	41255.4	35431.3	23353.7	29793.7	12053.8	25871.2	19368.5	18428.2	34404.3	34994.3	27250.6	14482.3
972	7852.4	10550.6	29399.4	4659.1	9692.7	21189.1	39669.2	25580.6	17415.8	6025.6	3604.3	2984.2
973	14627.1	12480.5	24976.1	18452.5	13941.1	34055.2	42338.5	23726.9	12394.1	3538.1	2116.2	9289.5
974	10299.3	15096.2	31707.2	28015.9	31245.2	31527.3	46610.6	37638.5	5484.7	4022.5	4368.8	13760.4
975	14585.4	13837.6	39630.2	19157.5	27509.4	38380.0	46908.3	34853.5	34582.3	13003.8	5433.7	21365.2
976	29849.2	26453.1	33150.7	10268.4	13490.6	16390.5	9371.8	19043.0	22081.4	37612.4	22117.3	16038.6
977	10940.1	10849.7	23708.2	13287.6	9335.5	33334.4	40055.2	17930.8	4950.5	4164.1	6321.2	8316.1
978	5447.2	11575.7	25529.9	27571.5	22367.9	33407.9	43754.9	31584.7	10684.6	5421.4	3249.4	22247.6
979	7794.1	11046.7	25634.5	12000.3	16154.6	35521.3	36764.4	28808.7	712.3	7446.3	2785.1	4995.0
980	7602.7	13881.4	25486.0	11494.5	16442.0	31237.4	38674.8	24739.7	28670.2	3951.8	7276.9	9749.4
981	19067.2	24687.3	34182.2	19326.1	19012.7	25783.4	36587.8	24382.5	17024.1	35908.7	9215.5	15541.2
982	5480.5	7778.0	25774.7	10942.8	11401.4	23841.5	42031.0	16493.1	13818.7	3244.1	2525.7	7733.2
983	27785.2	32855.6	56892.7	37472.1	40052.5	40997.8	57317.1	40260.7	40458.8	21397.2	37981.6	46976.7
984	13049.9	17989.2	29846.8	43924.3	31043.2	33896.0	57405.4	43434.6	5093.0	10940.8	8082.4	24889.5
985	28180.5	33348.1	39469.8	22713.1	18049.6	10591.5	15178.1	24825.6	19481.5	45020.6	21803.3	31868.6
986	13645.0	12031.7	31688.6	6666.8	15898.3	28725.8	35141.9	23405.9	17130.9	15698.2	12683.3	6877.5
987	7053.4	10868.0	23801.1	2835.3	10679.1	28180.6	34549.9	28618.8	2706.7	7277.5	3891.0	8947.2
988	12683.7	12079.2	23193.3	24659.5	18593.3	33089.4	36506.0	25580.6	5912.1	35451.5	27510.1	17156.3
989	44043.5	49170.4	18805.5	14222.5	5840.5	11359.2	5986.2	10963.8	35935.7	42925.0	29271.2	15610.8
990	9508.6	9784.4	29159.6	10820.2	24868.7	21225.8	44510.5	18785.3	2635.5	3815.7	5665.8	11214.7
991	8626.4	10280.6	27285.7	24567.6	32348.0	36162.5	43156.2	33736.7	3383.4	6651.6	9556.8	24317.3
992	7939.8	10112.8	37639.8	11571.1	17350.7	28564.5	73466.7	27524.7	6731.2	5334.3	2812.5	14648.1
993	10199.4	10769.5	28710.6	13578.8	9716.1	39125.3	52305.6	15466.8	0.0	6521.0	7099.4	10171.9
994	13083.2	8912.5	31491.1	12981.1	16317.7	36272.8	47873.2	31711.3	8654.5	6112.7	5010.5	9647.8
995	11452.0	11418.8	28340.8	20000.4	29823.9	35982.8	54212.7	29703.9	9402.4	4773.7	2566.7	12273.6
996	46852.4	39765.3	19489.3	24291.7	8022.9	39823.7	13133.7	14996.6	52283.1	72448.8	98476.4	8171.7
997	11747.4	10546.9	29201.8	12812.5	18430.2	27063.7	30968.0	25069.7	3561.5	4539.6	2539.4	5695.6
998	14306.6	16416.9	29495.6	20521.5	21420.4	22152.9	45043.7	20607.4	16169.3	7941.6	7399.7	19231.3
999	26033.2	25012.0	28459.0	24429.6	23393.1	24354.0	24824.7	27398.1	28171.6	23503.7	12792.5	23445.6
1000	29969.9	23618.4	19391.4	14667.0	5452.2	10513.9	11900.4	9557.7	3561.5	49788.8	15686.9	12129.2
1001	8118.7	14665.7	29912.6	15295.3	18298.2	30310.3	41851.1	26444.1	9117.5	7642.2	8218.9	11680.0
1002	10623.8	14913.8	24143.8	29165.4	17840.0	27674.2	49512.1	34012.5	605.5	1208.4	10253.1	15621.4
1003	17086.4	24596.1	26141.0	9716.7	10166.5	14395.6	37094.8	17017.6	2956.0	30133.5	12492.2	19573.6
1004	32516.6	29827.6	21030.7	12153.5	12830.5	15292.0	13660.3	16163.1	8797.0	61872.7	36630.0	16402.2
1005	11185.6	10112.8	29370.7	12015.6	22228.1	31494.7	41752.9	25526.4	6909.3	8540.4	4177.7	16466.4
1006	22000.9	22520.3	32963.3	50284.6	47026.9	47115.4	72017.6	52115.2	21725.3	17091.6	8997.1	47367.1
1007	13782.3	24435.6	21776.9	12812.5	17420.6	14070.9	23542.5	14761.5	6482.0	52401.6	31715.1	19685.9
1008	12692.0	9364.9	24920.4	34330.2	17863.2	57425.1	79096.3	39790.5	10435.2	12503.0	13516.1	30809.7
1009	14331.6	14096.6	25129.8	7693.7	17731.2	23459.7	34621.8	19323.3	10684.5	8251.9	2798.8	6439.0
1010	8584.8	14545.3	26058.3	20245.6	24037.7	23459.7	31972.2	39026.5	0.0	6461.1	5078.8	16038.6
1011	7128.4	9211.7	24977.8	27648.1	16675.0	32836.2	34471.4	28985.0	284.9	5290.8	300.4	13337.9
1012	37472.7	40881.7	33363.4	26713.2	19533.1	10491.4	10673.8	28596.2	45516.2	29311.6	22335.7	21060.3
1013	9729.2	18029.4	39881.8	29947.0	24200.8	45075.5	63336.0	38895.4	22865.0	8360.7	17434.4	24686.3
1014	19483.3	34420.7	28720.7	26927.8	26103.6	32166.5	24170.5	33013.4	58622.6	83269.9	64331.2	20402.5
1015	15359.5	13954.3	34690.4	15264.7	11160.7	24740.0	43503.0	26150.3	7372.3	4229.4	8464.6	12273.6
1016	33556.9	30659.4	31094.4	24414.3	12426.6	10940.6	12476.2	19820.7	13747.5	29654.5	14553.7	30906.0
1017	6021.5	10160.2	21809.0	28399.1	17257.5	24776.7	23696.2	24803.0	5698.4	7342.9	3945.6	16931.7
1018	12355.0	15939.0	31411.8	23019.7	27299.7	23014.5	42459.5	31033.1	1923.2	8055.9	6143.7	17231.2
1019	9512.8	17500.4	27680.7	7494.4	13117.8	24501.1	32103.0	32624.5	7479.2	2384.1	8191.6	7177.0
1020	11397.9	7055.6	25242.9	9379.5	11758.7	21481.1	37330.3	29143.3	3525.9	4311.0	10171.2	8508.7
1021	13445.2	13604.1	34558.7	24153.8	19975.8	25756.9	28491.7	28528.4	12465.3	43844.9	12383.0	20440.0
1022	12500.6	14757.0	29944.7	22897.0	15735.2	19776.0	28645.4	24038.9	28848.3	24559.7	20588.2	21728.8
1023	18551.2	15165.5	32262.7	78055.3	73192.7	79290.0	77208.9	67369.5	24716.9	35876.1	13912.0	57865.2
1024	26191.4	24596.1	14514.0	12030.9	8178.3	8635.3	11184.1	11280.2	20799.3	50763.2	57573.2	26071.4
1025	14073.6	16471.6	36081.5	16031.0	25785.2	24558.2	35400.4	42471.6	12572.2	7435.4	1624.7	6556.6
1026	10640.5	14724.1	30628.4	14927.5	20006.8	32193.0	40752.0	32579.3	13142.0	5399.6	1843.1	13835.2
1027	8680.5	12746.8	27349.8	18697.7	16240.0	24374.5	40120.6	33126.4	19944.5	6390.3	3781.8	9909.8
1028	11098.2	8817.7	27000.3	4337.3	11851.9	26690.0	47199.4	27380.0	11753.0	2253.5	0.0	11278.9
1029	14140.2	14224.3	25641.3	21149.9	14865.3	23547.5	39080.4	32086.5	0.0	5356.1	3795.4	15247.1
1030	21077.1	18335.8	35899.2	25563.8	28930.7	20795.0	36071.0	37828.4	36398.7	11251.1	6130.0	33660.2
1031	13312.1	14866.4	35654.4	26881.8	32922.7	36615.8	53336.1	35739.6	16276.1	10385.6	8887.9	16733.8
1032	12371.6	15464.7	28003.2	14575.0	26460.9	28503.2	42266.5	36074.2	7764.1	4762.8	13024.6	13134.6
1033	11651.7	14574.5	24371.7	27510.2	24068.8	30118.4	43964.2	27723.6	0.0	3538.1	4915.0	14423.5
1034	9799.9	12425.8	27972.8	13119.1	16302.2	26040.7	44458.2	22176.2	0.0	2982.9	6348.5	15407.5
1035	20810.8	20637.8	20318.2	26468.0	11463.5	18197.6	15874.9	17288.8	34546.7	49946.7	33694.7	21381.2
1036	10461.5	13939.7	32284.6	18483.2	27377.4	22406.0	27075.3	37511.9	2065.7	6912.8	6799.0	8744.0
1037	36698.7	41848.4	23309.8	8996.4	6469.6	14281.2	4409.5	11628.4	27494.9	22104.8	12219.1	8139.7
1038	6458.4	7143.2	23220.3	14958.2	17288.5	32954.6	42884.8	23053.3	2813.6	5328.9	11959.7	14444.9
1039	12375.8	13793.8	29939.6	13977.3	22833.9	31598.8	43895.5	28302.3	4309.4	5655.5	6403.1	11086.4
1040	27660.3	31881.6	21452.7	12383.4	7269.6	10389.3	7278.3	11185.3	20656.8	91031.9	15140.8	12947.5
1041	16308.2	13538.4	33432.6	9057.7	17210.8	22971.7	35789.6	24292.1	0.0	7108.8	7372.4	6267.9
1042	12409.1	14870.0	28901.3	16889.3	20868.9	30514.5	53816.9	30002.3	997.2	9879.4	1611.0	10851.1
1043	18234.9	19339.1	33260.4	16674.7	13172.2	49533.0	40366.0	25553.5	29062.0	8442.4	9051.7	21017.6
1044	10436.6	11506.4	24153.9	17073.2	16643.9	23412.7	41530.5	23089.5	17130.9	10320.3	10021.0	14792.5
1045	10948.4	13421.7	26193.4	18100.0	21094.2	22054.8	36208.3	28618.8	1816.4	3581.6	4095.8	10257.4
1046	18975.6	19685.7	40283.6	25058.0	17886.5	23169.7	58056.3	34537.0	28563.4	8464.2	12287.4	32050.5
1047	10661.3	11590.3	27142.2	15908.4	12675.1	29140.3	48350.8	23767.6	13248.8	4278.4	7263.2	11482.1
1048	10241.0	15960.8	28838.9	11249.3	23936.8	28237.8	49649.5	35377.9	3561.5	3989.9	3126.5	15402.2
1049	7074.3	7544.5	25713.9	14927.5	25148.4	26888.1	36954.2	20598.3	7870.9	5579.3	2320.9	3347.8
1050	3920.0	7974.9	18086.3	8935.1	15696.4	43903.4	63793.9	30721.1	15706.3	3968.1	2184.4	10712.0
1051	8056.3	8522.2	29210.3	8781.8	8892.8	23347.4	49116.3	17795.2	7550.4	2318.8	5747.8	8401.7
1052	17090.6	16964.1	30853.0	7402.5	15774.0	22040.5	45527.8	26647.6	25464.9	20994.4	8628.5	9813.6
1053	18746.8	16697.8	23792.7	27740.1	18538.9	17158.3	29715.1	19689.6	19410.3	37568.9	32916.5	23114.0
1054	7053.4	8613.4	25563.6	5777.9	16108.0	22177.3	44641.4	22944.8	17950.0	1567.6	17202.3	5053.9
1055	15076.5	15059.7	36674.1	16460.1	24325.1	35292.6	40948.2	34279.3	854.8	7794.7	10567.1	19691.3
1056	6537.4	10857.0	32049.9	7862.2	24014.4	27790.6	34311.1	34274.8	13355.7	4028.0	5597.6	13535.7
1057	11868.1	14297.3	24717.8	21977.5	17785.6	26494.0	53839.8	28591.7	18804.8	3859.2	12587.7	10583.7
1058	26645.0	26588.0	20686.3	24230.4	31151.9	9225.4	7127.8	11940.3	11539.3	36774.2	23987.7	25044.6
1059	10669.6	11185.4	26698.1	14789.6	20969.9	25852.8	42989.4	23048.8	0.0	4986.0	5037.8	13204.2
1060	8272.7	11984.3	26892.3	10774.2	14857.6	21148.2	44664.3	23220.6	10577.7	5405.1	2716.9	7257.2
1061	12883.5	14027.3	28361.1	19065.5	12123.7	18742.8	29181.9	22976.4	15563.8	30324.0	13543.4	7845.5
1062	8926.1	10656.4	23260.9	25333.9	30212.2	32315.5	35766.7	45867.0	7087.4	4686.6	4792.1	25927.0
1063	13024.9	11389.7	37290.3	11479.2	13560.5	18314.0	33879.3	21904.9	18413.0	5214.6	2921.7	7310.7
1064	13162.3	15712.8	25766.2	21548.4	16900.2	33503.9	56273.6	28546.5	10577.7	2482.1	3522.4	14744.4
1065	12945.9	16905.7	12245.0	10023.2	12558.6	21368.8	21959.2	13563.4	5199.8	64768.5	79103.4	12722.8
1066	13420.3	13056.9	26282.8	13272.3	18639.9	23188.1	28864.6	25246.0	28385.3	6716.9	4000.2	15022.5
1067	25908.4	23191.6	37270.0	36246.0	46118.2	16312.9	14851.0	38655.7	10720.2	45140.4	17639.2	65566.3
1068	4673.2	9879.3	22438.7	8858.4	10904.3	22604.1	43977.3	17180.3	0.0	5361.5	10102.9	7305.4
1069	7794.2	14844.5	26323.4	23985.2	19168.1	31664.1	44307.7	31073.8	7229.9	6188.9	5775.0	18915.8
1070	18368.1	26420.2	21834.3	11601.8	10896.6	20690.8	21730.2	22131.0	11574.9	99038.8	30076.8	13166.7
1071	11127.4	9113.2	30142.2	12644.0	11385.9	26138.7	41880.5	22470.1	8476.4	3440.1	5297.2	7808.1
1072	5484.6	8018.7	24925.5	18621.1	11269.4	30657.5	44216.1	25539.9	13783.1	4093.3	3932.0	13867.3
1073	5809.2	7460.5	25001.4	11218.6	11820.8	25552.7	38530.8	17673.1	997.2	4942.4	5133.4	9321.6
1074	14702.0	18576.6	35586.8	26130.8	27066.7	33851.0	45501.7	36851.8	12999.5	5247.2	3495.1	18359.6
1075	6187.9	3852.5	24088.1	14498.4	7619.1	25117.7	55383.8	23726.9	5520.4	3440.1	3426.8	9535.5
1076	7103.4	7971.3	30022.3	11295.3	15999.3	16817.3	40706.2	21190.6	2778.0	3423.8	6799.0	9209.3
1077	9645.9	13819.4	41245.9	18789.7	43229.0	38796.6	60169.5	43457.2	8013.4	10440.0	6498.6	12380.6
1078	13774.0	16048.4	22421.8	15709.1	12100.4	18898.0	28645.4	17374.7	17985.7	41281.1	14717.5	19215.3
1079	16957.4	18671.4	43624.6	28261.1	28627.8	28109.2	45900.7	46260.3	10364.0	3080.8	8901.5	15236.4
1080	15804.7	14607.4	29021.2	14758.9	18733.1	19318.7	42852.0	28998.6	3561.5	8290.0	928.4	14979.7
1081	19791.3	17909.0	21618.2	8122.8	11401.4	19324.8	19698.8	16334.9	5128.6	31505.2	15359.2	10931.3
1082	102081.4	93408.4	41235.8	52016.4	8395.7	72858.0	43480.1	18043.9	81558.8	38064.2	60986.3	70459.7
1083	11581.0	11564.8	31214.2	27786.0	11882.9	25195.3	19270.3	31358.6	9117.5	4844.5	11577.4	5930.9
1084	7244.9	10349.9	22558.5	8797.1	11145.1	25419.9	32780.2	23451.2	0.0	4621.3	1215.1	9482.0
1085	8385.1	15734.7	28975.6	16046.3	14570.2	31284.3	22001.7	32981.7	3419.0	9999.1	3153.8	9712.0
1086	8809.5	9485.3	21439.2	11279.9	12411.1	20010.9	50293.9	16624.2	2136.9	3853.8	8669.4	7091.4
1087	6970.2	14705.9	32688.1	18069.4	18197.2	31786.7	38413.1	24992.9	14174.9	6885.6	11045.0	13000.9
1088	14597.9	13447.2	32914.3	19647.9	13537.2	24546.0	36394.8	22949.3	3561.5	4115.0	3331.2	13300.4
1089	12359.1	18456.2	23711.6	21257.2	21645.6	25656.8	43097.4	33470.0	2421.8	5263.6	0.0	14680.2
1090	20219.9	20309.5	27569.3	16736.0	18655.4	27621.1	55733.8	33691.5	19659.6	4468.9	3044.5	14851.3
1091	16412.2	9839.2	36095.0	21732.3	20550.5	15969.9	26316.4	34184.3	16026.8	2596.4	3699.9	15386.1
1092	6554.1	9324.8	30446.1	13517.5	17296.3	22908.4	41327.7	31611.8	19766.4	1556.7	5051.5	10701.3
1093	26020.8	22232.1	39988.1	16521.4	21956.3	26902.4	51128.1	36946.8	6197.1	7359.2	4054.8	16937.0
1094	13191.4	13330.5	33432.6	14544.4	23874.6	33193.5	49983.1	35667.3	3347.8	5138.4	11891.4	19327.6
1095	14643.7	8423.7	32163.0	15847.1	16698.3	30089.8	23568.6	22253.0	6481.9	6112.7	3085.5	8262.7
1096	10270.1	7982.2	23105.5	7938.9	16900.2	31033.2	30824.0	26647.6	284.9	3423.8	5365.5	8669.1
1097	8701.3	11710.7	26107.3	15663.2	17521.5	27684.4	51497.7	22605.7	0.0	4087.8	6566.9	16338.1
1098	7594.4	8638.9	28378.0	11310.6	22266.9	26238.7	50365.9	30653.3	11539.3	3979.0	6580.6	15535.9
1099	5904.9	12064.6	21913.6	21149.9	11378.1	29705.9	36263.9	15335.7	8298.3	12171.0	1297.0	7883.0
1100	7494.5	12425.7	27370.1	1961.7	10951.0	23278.0	47539.6	18175.0	463.0	3881.0	1365.3	9310.9
1101	22462.8	21776.1	40452.4	27173.0	44432.9	30571.7	37955.1	33103.8	9509.3	10173.3	5338.2	42104.7
1102	10911.0	11499.1	28150.0	13226.3	16791.4	35086.4	41376.7	27814.0	4345.0	4953.3	1692.9	11551.6
1103	33465.4	27113.4	37526.7	39311.2	24822.1	41532.8	44530.1	36286.7	27530.5	10293.0	3822.8	30986.2
1104	6416.8	6577.7	21224.8	17517.6	10601.4	39917.6	61579.3	19124.4	7229.9	3402.0	3399.5	14134.7
1105	7910.7	14731.4	22757.7	10406.4	12760.6	50294.7	50146.7	25359.1	997.2	3761.3	11222.5	12787.0
1106	8942.7	8890.7	19668.2	14820.2	21140.8	31676.4	34553.1	32665.2	9651.7	2982.9	11481.9	16225.8
1107	8792.9	8135.5	29978.4	20475.5	17560.3	26001.9	35665.3	29590.9	5556.0	2248.0	5993.5	23017.7
1108	25887.6	26672.0	40178.9	27004.4	20589.3	32203.2	29433.8	28731.8	28385.3	46082.0	26049.2	27141.0
1109	12313.4	13049.6	31270.0	17027.2	9335.5	26440.9	58671.3	19124.4	4736.8	9248.0	2034.2	12717.5
1110	8618.1	15931.7	32477.1	18283.9	19447.6	30173.5	36430.8	31950.9	22259.5	6651.6	10922.1	9952.6
1111	5538.7	12962.0	24527.1	10023.2	14251.8	19237.0	35812.5	22402.2	3525.9	6096.4	10649.1	3502.9
1112	12604.6	4582.1	19673.3	15448.6	8807.4	25722.1	40496.8	18789.9	0.0	6384.9	2375.5	4786.5
1113	8547.3	12991.2	27606.4	15402.6	23447.5	30206.2	53529.1	33438.3	0.0	5410.5	4614.6	10642.5
1114	10249.3	10444.8	25330.7	11693.7	11013.1	42490.4	45452.6	20367.7	5021.7	6265.1	2826.1	15134.8
1115	4115.6	8635.3	20534.3	11034.7	8395.7	25515.9	37287.8	18351.3	0.0	2498.4	1570.0	9487.3
1116	13070.7	8726.5	21694.1	5915.8	13288.7	34398.3	27690.3	22886.0	8832.6	6450.2	2252.7	4930.9
1117	11372.9	8292.4	30653.7	9869.9	14337.2	15955.6	30824.0	21253.9	3561.5	5029.5	5461.0	10893.8
1118	7290.6	9073.0	25057.2	14774.3	14360.5	31074.0	44641.3	32222.2	1602.7	5024.1	8205.2	10754.8
1119	6699.7	12181.3	25239.5	10299.1	9661.7	21942.5	48743.4	20887.7	0.0	4773.7	3699.9	12038.3
1120	6882.8	11003.0	23092.0	9272.2	19820.4	31259.8	43967.5	28881.0	5342.3	1796.3	3577.0	11129.2
1121	13807.3	8255.9	22825.3	12659.3	15533.3	14001.5	45619.4	18586.4	7764.1	8121.2	2047.9	5840.0
1122	17569.1	12845.3	20365.5	6574.9	12923.7	23016.6	24150.9	23125.6	3561.5	10151.5	3645.3	10524.8
1123	10890.2	19069.1	32055.0	11080.7	12846.0	17164.4	32701.7	20544.1	14246.1	3342.1	0.0	5561.9
1124	7619.4	10174.8	26208.5	14927.5	16822.5	22538.8	43761.4	36001.8	2742.4	8475.0	2594.0	11947.4
1125	13694.9	13764.6	39074.8	20215.0	23369.8	15269.5	13320.1	40676.7	7728.5	23819.4	10457.9	18381.0
1126	6616.5	6077.9	16835.3	9057.7	11246.1	28015.2	26571.5	18147.9	0.0	1077.7	832.8	12749.6
1127	13087.4	18569.3	31499.6	11632.4	21428.1	33463.1	31304.9	30147.0	9829.8	4991.4	573.4	14321.9
1128	12862.7	10714.7	15653.6	5747.3	3479.4	17574.9	18796.0	8603.7	14566.6	89649.3	26841.1	14642.8
1129	12837.7	10678.3	24464.6	10559.6	10011.2	12312.8	38570.1	21100.2	4131.3	2509.3	16342.2	6321.3
1130	11010.9	13560.3	28204.1	15280.0	24426.0	22926.7	28315.1	20313.5	5591.6	5034.9	2198.1	8235.9
1131	5605.3	10116.4	24278.9	13180.4	14143.0	22287.6	31167.5	20616.4	12643.4	2547.4	1884.1	16792.6
1132	12538.1	13761.0	29676.2	14559.7	16185.7	27488.4	41262.3	28953.4	12750.3	7244.9	3590.7	14696.2
1133	5817.5	10970.1	20350.3	6191.7	12512.0	21840.4	46116.6	18911.9	5627.2	2999.2	11918.7	11113.1
1134	15617.4	18014.8	31057.2	22575.2	16403.1	35282.4	53323.0	30305.2	31341.3	14304.7	16574.3	22541.7
1135	9475.3	6745.5	24464.6	10605.6	17638.0	30545.2	40771.6	32127.2	5983.3	8823.4	5365.5	12819.1
1136	12017.9	6592.3	21375.1	12996.4	16713.8	26183.6	43241.3	19843.3	14495.4	8328.1	7372.4	12402.0
1137	6537.4	15041.5	21172.5	16260.9	23727.0	20257.9	13791.1	21412.1	13889.9	6477.4	5515.7	8342.9
1138	15821.4	15198.4	22472.4	11724.4	20558.3	22020.1	34023.2	17912.8	0.0	7027.2	8614.8	8471.2
1139	14015.3	18313.9	40614.5	10115.2	13933.3	26518.5	33146.5	26665.7	3098.5	7070.7	6362.1	8840.2
1140	9966.4	15497.5	24830.9	22314.7	18904.0	33158.8	48301.8	35459.3	2849.2	1954.1	4095.8	12674.7
1141	11277.2	13177.3	24564.2	9578.7	12613.0	31756.0	31252.5	23573.2	9901.0	7658.6	6771.7	12744.3
1142	17639.9	23348.4	44247.6	38836.1	37132.3	43734.0	42387.5	43280.9	16739.1	11838.9	15154.4	33831.3
1143	23353.4	19543.4	22036.9	17594.2	11735.4	21099.2	31030.1	12663.7	5342.3	79808.0	63634.9	23830.6
1144	6716.4	5702.1	26193.4	11816.3	18632.2	21577.0	41203.4	18378.4	10827.0	2264.4	5338.2	6021.8
1145	9050.9	6920.6	23993.6	25885.6	17568.1	25023.8	49665.8	32222.2	2742.4	5236.3	9870.8	8546.1
1146	19737.2	21622.8	16509.5	15126.8	8543.3	10967.2	11138.3	16099.8	13640.6	87510.1	61750.9	10610.4
1147	30714.7	30491.6	52945.5	62192.9	42623.3	35674.5	57022.6	61048.9	11290.0	9351.4	20383.4	59742.3
1148	4768.9	8759.3	24873.1	14881.5	17350.6	26955.5	35848.5	21511.6	0.0	1975.9	8969.8	8155.7
1149	12742.0	10204.0	28538.4	17241.8	14523.6	26514.4	27036.0	25336.5	1282.1	12034.9	1966.0	21835.8
1150	12754.5	19240.6	28145.0	11188.0	19105.9	20290.6	28900.6	24486.5	14709.1	42005.1	20847.6	13599.9
1151	8955.2	9445.2	22985.7	17011.9	10624.7	18838.8	33045.1	19816.2	11005.1	4724.7	2020.6	9792.2
1152	4706.5	4947.0	24726.3	16031.0	11253.9	29101.5	40830.5	27601.6	0.0	5873.2	409.6	9145.1
1153	12234.3	12389.3	29267.7	10881.5	14337.2	24993.2	37840.6	20580.2	3704.0	8088.6	2239.0	6016.5
1154	10249.3	7599.2	25693.6	34345.6	18639.9	26500.1	32230.6	29034.8	5093.0	5416.0	4710.2	13936.9
1155	25675.4	34435.3	27798.9	15280.0	13117.8	9000.8	11347.6	12966.6	9509.3	33012.9	18171.7	19937.3
1156	14011.2	11356.8	33925.6	27433.5	15471.1	32942.4	52014.5	31896.6	16276.1	6482.8	5502.0	21284.9
1157	7378.0	9904.8	24256.9	9670.7	9902.5	20045.6	40303.8	21877.8	3561.5	4800.9	18977.2	7358.8
1158	6479.2	8099.0	18039.1	7433.1	14811.0	33128.2	34363.4	24319.2	2208.1	6232.5	1843.1	11888.6
1159	4598.3	5585.4	20931.1	11157.3	10601.4	36652.6	41654.8	16791.5	4629.9	9389.5	3058.2	3866.6
1160	30981.1	16508.1	17790.9	12628.6	7323.9	9325.5	6679.7	10769.4	7123.0	35456.9	27155.1	15300.6
1161	6408.4	8113.6	23782.5	15356.7	18422.5	27739.6	42662.3	22094.8	7123.0	5590.2	1815.8	17102.8
1162	7353.1	8511.2	19555.1	6988.7	8566.6	26675.7	37582.2	15168.4	0.0	3216.9	5324.5	4347.9
1163	15825.5	14235.3	29934.5	28629.0	24224.1	52567.3	60297.1	48430.4	12287.2	12040.3	14253.3	29980.8
1164	24156.5	28036.4	31928.4	23448.8	31284.0	17503.4	22656.0	32995.3	26070.3	55542.3	44330.1	36243.3
1165	9995.5	17328.9	43374.8	20858.7	34654.7	24364.3	33967.6	39844.8	5128.6	9846.7	5078.8	17284.7
1166	9691.7	7548.1	20470.2	7509.7	11681.0	24717.5	37052.3	20055.8	9687.3	8839.7	477.8	13648.1
1167	7935.7	10211.3	20760.5	13686.1	20527.2	32546.3	19914.7	26376.3	4950.5	6749.6	4259.6	3315.8
1168	35200.7	26515.1	26559.7	25916.3	19401.0	17282.9	23938.3	12482.9	35615.2	17853.7	13161.1	32579.9
1169	9225.7	9073.1	26679.6	6115.1	13653.7	26003.9	43336.2	18554.8	6161.4	3891.9	9420.3	10974.1
1170	7161.6	5264.3	22153.3	5762.6	16154.6	20564.2	53666.5	24269.5	9117.5	3227.8	3604.3	6920.3
1171	4078.1	6676.2	23650.8	11647.8	12644.1	24954.4	41595.9	22628.3	7443.6	2558.3	1201.4	11728.1
1172	10611.4	10820.5	31470.9	11494.5	16713.8	24100.8	28406.6	21674.3	1673.9	7277.6	3385.9	13188.1
1173	43764.6	38098.1	17453.2	7846.9	4419.2	24009.0	16381.9	11886.1	25963.5	29970.2	25762.5	15974.4
1174	9275.6	6865.9	19290.1	23004.3	14189.6	40207.6	37549.5	26019.2	249.3	6667.9	4341.6	13337.9
1175	8110.4	6650.7	19938.4	15065.5	16558.5	29154.6	55468.9	23677.2	9758.6	6771.3	1966.0	10423.3
1176	15205.5	20028.6	18913.6	6712.8	8675.3	15637.1	23303.7	16859.3	7123.0	31037.1	17557.3	9375.0
1177	12583.8	13866.8	36265.5	10544.3	13451.8	26357.2	42580.5	22881.5	8333.9	5367.0	14963.3	13803.1
1178	7261.5	12141.2	25960.4	8873.8	7898.7	25266.8	42335.2	22221.4	8796.9	5470.4	3945.6	6433.6
1179	27531.3	26329.0	20525.9	10237.8	4287.2	7116.1	13601.4	14761.5	11468.1	41466.2	28288.3	14327.2
1180	42999.0	40418.3	10828.5	9732.0	7292.9	8898.7	5613.3	5949.8	1780.8	17913.5	23701.0	10733.4
1181	9521.1	9952.3	20137.6	11387.2	7821.0	51342.2	59629.8	16891.0	0.0	14745.6	5106.1	8888.4
1182	6728.9	5771.4	24491.6	12122.9	10717.9	24656.2	53408.0	14065.3	0.0	1349.9	5952.6	10385.8
1183	14339.9	11294.8	28094.4	15188.1	19571.9	24582.7	38092.5	34451.1	33407.0	6744.1	11645.7	11412.6
1184	8243.6	9032.9	30817.5	14222.5	18818.5	24756.3	31713.8	34808.3	2350.6	4169.5	2635.0	9722.7
1185	4748.1	10521.4	31460.7	17808.8	19618.5	22949.2	31985.3	26787.7	1210.9	5503.1	2225.4	6824.0
1186	52886.3	60815.4	62681.7	53119.9	17661.3	14544.6	11301.8	19006.9	12429.7	9879.4	10253.1	40954.8
1187	32691.4	34967.9	17605.2	9486.8	7176.4	13070.4	6473.6	8309.9	18128.1	38151.3	49709.2	14396.8
1188	6325.2	6347.9	23936.2	14268.5	16915.7	26087.6	40637.5	28302.3	0.0	1861.6	3686.2	9792.2
1189	16932.4	12911.0	24518.6	8919.7	8457.9	10471.0	22656.0	9923.9	3561.5	39169.2	15686.9	13792.4
1190	14556.3	12779.6	23931.1	8291.4	21731.0	14540.6	26578.1	22036.0	15599.5	4164.0	4109.5	11926.0
1191	23182.7	25716.1	34479.3	43786.4	53084.9	11575.7	9332.6	32837.0	30486.6	48362.7	18840.6	40885.3
1192	11897.2	9437.9	21935.6	10084.5	13886.7	32658.6	39286.5	24920.5	21725.3	4305.6	3481.5	9845.7
1193	7398.8	12082.8	26196.7	18927.6	12721.7	19386.0	40732.3	19594.6	28278.4	8720.0	15605.0	6310.6
1194	12737.8	9211.7	24056.0	20276.3	21373.8	31061.8	35230.3	29477.8	17807.6	4555.9	10621.7	8530.1
1195	8509.9	10474.0	26132.6	27970.0	17141.0	21332.0	30532.9	25110.4	5342.3	7821.9	7604.5	11086.4
1196	9974.7	11710.7	20716.6	5594.0	14678.9	22469.4	31674.5	25698.2	1780.8	8692.8	2785.1	7620.9
1197	11456.1	14191.5	34513.1	13165.0	15440.1	21885.4	44288.1	26001.1	9117.5	4104.2	11987.0	9139.7
1198	9770.8	7818.1	27042.5	4827.7	9754.9	24582.8	64310.8	17370.2	2564.3	4964.2	9461.3	7989.9
1199	8871.9	9456.1	25854.0	18375.9	14873.1	17050.1	31203.5	20507.9	4986.1	7772.9	7590.9	8091.5
1200	5721.8	9762.6	22626.1	12460.0	16566.2	24901.3	41713.7	23582.3	1602.7	4011.6	2129.8	7112.8
1201	5043.5	4968.9	20352.0	8919.7	11448.0	21938.4	38570.1	16190.2	17914.4	5688.1	4996.9	7861.6
1202	10761.2	12761.4	22928.3	3218.5	15564.3	19526.9	25256.5	22786.5	11290.0	5562.9	7345.1	11369.8
1203	14106.9	12414.8	24868.1	15203.4	11424.7	25540.4	41700.6	19232.9	1780.8	3663.3	5051.5	8722.6
1204	9679.2	10554.2	26632.3	17303.1	23835.8	22167.1	26895.4	29193.0	1994.4	1823.5	3153.8	6567.3
1205	6712.2	8255.9	22930.0	15264.7	17156.5	21109.4	32168.5	23925.9	569.8	5475.8	3850.1	11931.3
1206	9354.7	9146.0	29377.4	7111.3	17071.1	18791.8	42662.3	24441.3	3704.0	6074.6	0.0	6294.6
1207	14835.1	17784.9	38099.0	23295.5	31120.9	16513.0	12364.9	52440.7	14174.8	3881.0	1747.6	12824.5
1208	8763.7	10094.5	21834.3	17946.7	18841.8	27388.3	36731.7	25680.1	8049.0	5225.5	6143.7	10145.2
1209	8364.3	11079.6	25313.8	7663.0	14779.9	14211.8	28759.9	18410.1	31377.0	5181.9	12628.7	14311.2
1210	4560.8	7318.3	24510.2	10590.3	15090.6	22847.1	31635.3	21638.2	21867.7	4866.2	4655.6	9658.5
1211	14564.6	10740.3	27508.5	14008.0	22942.6	45038.8	31491.3	34225.0	7692.9	8496.8	3331.2	10166.5
1212	17219.5	9806.3	22820.2	13088.4	15999.3	21199.3	34298.0	23586.8	1780.8	7751.1	3549.7	13268.3
1213	4648.2	7358.4	17154.4	29931.7	19859.3	26955.5	52322.0	26710.9	0.0	2356.9	6703.4	15461.0
1214	36353.3	25234.6	14568.0	5072.9	5747.3	7538.8	4537.1	6112.6	31911.2	63075.7	45545.2	4321.2
1215	10419.9	7602.8	21483.1	10023.2	17032.2	24053.9	32243.7	26570.7	14210.4	9095.6	2211.7	13690.8
1216	7053.4	8569.6	22789.8	7984.8	13040.2	26802.3	34474.6	21484.4	1780.8	10543.5	5447.4	15824.7
1217	6916.1	8507.6	22033.5	7157.2	18150.6	26085.6	25577.1	23184.4	7942.2	3363.9	7031.1	11220.1
1218	13220.5	21903.8	37180.6	22805.1	19727.2	19051.2	35992.4	28465.1	10684.6	6363.1	7727.4	11043.6
1219	19703.9	17515.0	7965.2	11739.7	4652.2	7293.8	6231.5	9137.2	7123.0	85615.9	71758.2	7369.5
1220	5730.1	7212.5	27581.1	12398.7	13723.6	31288.4	49780.3	21213.2	15599.4	5791.6	6635.2	12364.6
1221	5884.1	7734.2	26380.8	7417.8	12993.6	26616.5	34723.2	21715.0	0.0	4251.1	6171.0	6160.9
1222	10628.0	16092.2	29488.8	16490.8	11766.4	37220.2	27238.9	36047.0	6660.0	7805.5	5556.6	12150.6
1223	6042.2	8106.3	27653.7	13073.1	20006.8	26896.2	38779.5	29681.3	1958.8	5154.7	5119.7	12359.2
1224	16853.4	22392.6	29703.3	20230.3	21637.8	26677.7	25057.0	26019.2	32481.0	16062.9	22991.0	17231.2
1225	10490.7	10375.5	24908.6	15494.6	17071.1	31629.4	35583.5	29269.9	3597.1	5007.7	3126.5	15273.8
1226	8946.8	9080.4	19317.1	17931.4	13785.8	23359.6	32044.2	28221.0	0.0	3619.7	983.0	10310.9
1227	9500.3	10185.8	23318.3	8735.8	15277.0	26169.3	33948.0	20770.1	5591.6	4996.8	1802.2	9380.4
1228	8630.6	7362.0	26900.7	22176.7	22826.1	31425.2	42943.6	22578.6	1032.8	9950.2	12205.5	21012.2
1229	6541.6	6854.9	20949.6	16352.8	23486.3	27214.8	37134.1	26756.1	8476.4	3091.7	4846.7	10669.3
1230	9675.1	11189.0	22919.8	11402.5	9545.2	21442.3	30869.8	17840.4	2671.1	14979.7	19168.3	9583.6
1231	21597.3	14527.1	17713.2	7356.5	10554.8	11191.8	14723.4	13292.2	9117.5	42304.5	14813.1	6674.3
1232	7095.0	10842.4	20541.1	13348.9	9366.5	23329.0	46905.0	16777.9	15172.1	5519.4	6826.3	9797.5
1233	13416.1	17536.9	35514.2	36506.5	30235.5	42531.3	56172.2	40405.4	13533.8	17276.7	9338.4	27911.1
1234	8643.1	11444.4	23821.4	11402.5	11176.2	23806.8	29816.5	17546.5	7123.0	8094.0	3590.7	6262.5
1235	5239.1	5311.8	21820.8	15617.2	14112.0	19827.1	43853.0	21597.5	0.0	2950.2	1665.6	13081.2
1236	4394.4	9127.8	20500.5	9915.9	12488.7	24139.6	26993.5	27307.7	5377.9	6052.8	2143.5	13915.5
1237	11343.8	10649.1	26043.1	23081.0	13902.3	16715.2	38481.8	34971.0	4986.1	5007.7	11140.6	12573.1
1238	7278.2	11521.0	23814.6	15080.8	15696.3	22904.3	31389.9	14752.5	13818.7	5911.3	1228.7	12369.9
1239	13678.3	8938.1	24829.2	18329.9	23377.6	22195.7	31036.6	30522.2	0.0	1115.8	5502.0	16632.2
1240	6441.7	12239.7	20755.5	15203.4	13560.5	18265.0	29783.8	21077.5	10114.7	7538.8	8614.8	12514.3
1241	5334.8	9773.5	23996.9	16705.3	10803.4	19769.9	40945.0	16597.1	10292.8	3325.8	5461.0	7690.4
1242	9554.4	17759.4	23017.7	14881.5	12030.5	24846.2	39250.5	25440.4	14958.4	3989.9	13379.6	11193.4
1243	7661.0	9051.2	21891.7	10912.1	10345.2	21956.8	40290.7	23894.2	10684.6	9150.0	1215.1	8690.5
1244	13786.5	27237.4	29316.6	25195.9	16659.4	31672.3	38972.5	21918.5	14388.5	9694.3	7508.9	23616.7
1245	19970.2	24249.5	31315.5	63848.1	32177.2	25932.4	28073.0	43380.3	29774.3	20776.6	8478.3	63272.0
1246	3861.7	8956.3	18229.8	19356.7	14981.8	38010.4	29957.2	22723.3	1282.1	3935.4	1556.4	10364.4
1247	11368.7	11145.2	21334.5	7724.3	13350.8	21385.1	29293.1	26909.8	4487.5	8241.0	10430.6	14760.4
1248	9437.9	6537.6	20612.0	18866.3	20900.0	20419.3	37719.6	22524.3	7301.1	4447.1	5747.8	9578.3
1249	11805.7	12199.6	31741.0	16276.2	14150.8	22179.4	45210.5	25562.5	15029.6	11817.2	11208.8	13888.7
1250	21459.9	21440.4	25801.7	20874.0	12923.7	18471.3	16041.7	16407.2	7764.1	34776.5	16246.6	18509.4
1251	5176.7	5873.6	22440.4	9793.3	7836.5	20852.2	32907.7	17071.8	7301.1	9770.5	750.9	6369.5
1252	6587.4	7055.6	20600.2	5272.1	11618.9	18936.8	34353.6	14996.6	12679.0	3271.4	259.4	5246.4
1253	8572.3	9941.3	18467.9	23801.3	16977.8	28227.6	40398.7	28872.0	2706.7	3924.5	3781.8	13717.6
1254	6666.4	5651.0	20995.2	6896.7	10718.0	15884.1	30987.6	9259.3	0.0	22572.9	13611.7	10476.7
1255	10474.1	7829.0	25364.4	21762.9	24651.3	31813.2	30425.0	30585.5	7301.1	11947.8	6061.8	15642.8
1256	7045.1	8431.0	22700.4	18222.6	13708.1	23729.2	34716.7	26462.2	2493.0	4180.4	1433.5	11669.3
1257	7378.0	11331.3	24662.1	18820.3	8419.0	21144.1	57065.2	20073.9	8832.6	4213.0	8232.5	11348.4
1258	6982.7	4330.4	13752.6	5195.5	7432.7	54319.3	58147.9	14576.2	4986.1	25006.0	17953.2	3663.4
1259	9433.7	6895.1	22318.8	13011.8	13133.4	23022.7	36964.0	22325.4	4060.1	1224.7	0.0	7171.7
1260	4852.1	6435.4	20232.1	4337.3	14205.2	25573.1	15950.1	17370.2	5840.9	6580.8	6553.3	2214.1
1261	7124.2	6442.7	23114.0	17931.4	14787.7	23904.8	30346.4	20869.6	4914.9	7620.5	6375.8	7155.6
1262	8035.5	6223.8	16041.8	14053.9	11261.6	23249.4	24991.6	21696.9	10684.6	4191.3	3495.1	10016.8
1263	12604.6	12622.8	28622.8	11893.0	20573.8	21133.9	22270.0	29125.2	2991.7	5388.8	1433.6	13867.3
1264	27098.5	27937.9	25614.3	19586.6	14127.5	12676.3	13526.2	15028.3	23149.9	48063.4	40029.5	27734.6
1265	9745.8	7435.0	19958.6	12414.1	13490.6	29307.8	30830.6	24025.3	2101.3	4479.7	10949.4	17803.4
1266	7307.3	11732.6	20784.2	13318.3	18453.5	31172.0	38992.1	23573.2	4202.6	3576.2	1365.2	18172.4
1267	14027.8	10419.2	20991.8	10574.9	20434.0	18787.8	28341.2	25101.4	9544.9	21653.0	0.0	11899.3
1268	9937.2	9897.6	22737.5	13762.7	17987.5	21117.6	28393.6	32918.4	7906.6	5388.8	2484.8	7588.8
1269	7790.0	11469.9	22484.3	25946.9	18981.6	28098.9	30781.5	28338.5	676.7	6847.5	1256.0	17557.4
1270	9400.4	11531.9	24564.2	18084.7	14818.7	24825.7	30755.3	17162.2	3775.2	16901.1	16519.7	18787.4
1271	10582.2	7825.4	29147.8	6115.1	15556.6	18991.9	37418.7	22221.4	11895.5	2776.0	6089.1	10097.0
1272	6192.1	7128.6	20503.9	16444.8	15385.7	28552.2	32031.1	22614.7	0.0	6346.8	3263.0	8562.1
1273	6200.4	11488.2	22926.6	18621.1	16294.4	32082.7	43758.1	29563.7	1460.2	3494.5	4983.2	16380.8
1274	15342.8	13392.5	22067.3	26284.1	18065.2	26349.0	24739.7	32457.3	15991.2	11158.5	9147.3	19236.7
1275	7985.6	13089.7	23539.4	12061.6	20162.2	24552.1	20454.5	22307.3	9260.0	3391.1	2648.6	11877.9
1276	9225.7	11834.7	24353.2	14988.8	21653.4	19061.4	31517.5	26168.4	0.0	3674.2	8109.7	8845.6
1277	6425.1	6665.3	17758.8	6222.4	9125.8	19786.3	38151.4	15222.7	11005.1	2307.9	2949.0	10530.2
1278	8389.2	9857.4	25052.1	13624.8	11929.5	13411.4	29590.8	20105.5	4167.0	6482.8	2989.9	9086.3
1279	23378.3	28835.3	26152.8	22161.4	19199.1	17182.8	22289.6	23116.6	33086.5	56435.0	22444.9	32360.6
1280	5909.1	9561.9	21015.5	10299.1	13335.3	29640.6	36771.0	25585.1	7051.8	3325.8	2989.9	8749.3
1281	18334.8	19346.4	34962.2	20230.3	18127.3	19782.2	47281.2	33637.3	36042.5	10853.7	14198.7	17118.9
1282	8326.8	8026.0	28388.1	5670.6	14678.9	23112.6	34847.5	18310.6	1923.2	4327.3	7672.8	5037.8
1283	6063.1	8365.3	18067.8	10712.9	13529.5	24809.4	18501.6	18057.4	5662.8	8872.4	4437.1	9936.6
1284	6566.6	5081.9	18191.0	2498.1	14857.6	26669.6	28230.0	15652.2	0.0	4659.4	682.7	9155.8
1285	122397.0	120226.2	96798.1	93810.3	78644.9	61447.7	75399.9	70561.4	173908.9	44993.4	102886.2	70459.7
1286	10544.8	11232.8	21883.2	23234.2	23882.4	22587.8	42168.4	29161.4	0.0	4713.8	1870.4	19177.8
1287	26798.9	36073.3	38428.2	50790.4	27222.0	26408.2	33182.5	29016.7	16026.8	6221.6	8014.1	35350.2
1288	9849.9	9463.4	21797.1	11264.6	15882.8	32860.7	34664.3	24115.7	28777.1	4561.4	4532.7	16765.9
1289	12084.5	9124.1	19182.0	8475.3	15385.7	21336.1	26741.6	27230.8	0.0	1779.9	4464.4	10380.4
1290	7885.7	10630.8	20826.4	10498.3	17249.7	15861.7	25989.3	21624.6	0.0	17069.8	14389.9	12182.7
1291	11714.1	8613.4	15891.6	15448.6	7836.5	15439.0	14792.1	13102.3	23149.9	37411.0	12287.4	18616.3
1292	15230.4	12998.5	13717.1	10222.4	5258.0	15806.5	25112.6	8997.1	854.8	40203.4	32834.6	15541.2
1293	5051.9	10028.9	20995.2	10605.6	19494.2	17936.3	43637.1	16457.0	7871.0	3636.1	4095.8	9284.1
1294	16699.4	16982.3	14819.5	10988.7	8768.5	10744.6	10742.4	11601.2	20834.9	31951.5	18048.8	8257.3
1295	24389.5	19368.3	20473.5	8460.0	8442.3	19232.9	17876.8	12424.1	5912.1	19089.3	10403.3	13712.2
1296	2634.1	2466.2	5113.7	2697.4	4566.8	80813.3	9352.2	6451.7	3561.5	604.2	286.7	3631.3
1297	11048.3	4465.4	23063.3	2666.7	8007.4	25938.6	38988.8	20236.6	3098.5	5073.1	17502.7	8385.7
1298	6416.8	8992.8	26463.5	8766.5	17816.6	20876.7	38723.8	23677.2	2421.8	3848.3	3904.6	12712.2
1299	7823.3	9197.1	23586.7	7632.3	17878.8	29121.9	27474.4	22822.7	16846.0	3962.6	2211.7	6952.4
1300	6104.7	8102.6	27005.4	8812.4	17405.0	21381.0	29793.6	25010.9	11005.1	3489.1	2880.7	10396.5
1301	7261.5	9744.3	19509.5	14758.9	12504.3	20227.3	29345.5	20358.7	7123.0	3102.6	1078.6	9391.1
1302	12084.5	9197.1	25872.6	13716.8	9956.8	13219.4	28926.8	23297.4	16169.3	6896.5	13092.9	9883.1
1303	4094.8	5209.6	20642.4	14605.7	12092.6	30018.4	37346.7	23496.4	0.0	4523.3	0.0	10134.4
1304	13158.1	12440.3	24952.5	4444.5	20395.2	17689.2	25632.7	28994.1	3561.5	4343.6	5433.8	6283.9
1305	18896.6	30542.7	21903.5	2559.4	3495.0	24652.2	41128.1	4742.7	10435.3	21941.5	31797.0	9503.4
1306	7428.0	8850.5	23750.4	7417.8	11766.4	20778.6	34556.4	15729.0	5342.3	2694.4	2607.6	6241.1
1307	6545.8	4180.8	20184.9	12919.8	13576.1	26371.5	37166.8	20304.4	1780.8	3663.3	2976.3	11268.2
1308	21501.6	16351.2	42748.4	18084.7	26165.8	33552.9	75759.8	47553.3	8832.6	10913.6	13925.7	18659.1
1309	4136.4	4596.7	17777.4	11847.0	5366.7	23049.2	34742.9	14345.6	854.8	2188.2	1037.6	4866.7
1310	16041.9	16854.7	23110.6	31862.8	19129.2	7502.0	7958.7	25114.9	19267.8	33589.9	14403.5	28868.4
1311	10935.9	10601.7	17726.7	20644.1	12659.6	23594.4	27961.8	18401.0	9081.9	1447.9	15987.2	8770.7
1312	8672.2	12276.2	21050.9	12797.2	8271.5	22179.4	32148.8	24111.2	5734.1	7849.1	7904.9	7653.0
1313	9117.5	9726.1	22854.0	15126.8	10228.6	26628.8	41520.7	26484.8	10684.6	5671.8	3303.9	13172.1
1314	8131.2	10036.2	18974.4	9992.6	13156.7	23980.4	45894.2	13156.5	10399.6	3244.2	3099.1	14081.2
1315	7802.5	11765.4	29058.3	12858.5	7650.1	18898.0	35132.1	19065.6	24645.7	8377.1	4587.3	6267.9
1316	7003.5	4658.8	20669.4	10912.1	17304.1	30026.5	53175.8	24780.4	3846.4	4316.5	10348.7	13813.8
1317	8976.0	10528.7	27194.5	11770.4	11075.2	24133.5	36322.8	18925.5	11290.0	5290.8	3413.2	10749.4
1318	8410.0	12874.5	28778.1	10283.7	12698.4	25317.8	38046.7	21027.8	9616.1	4125.9	2416.5	13819.2
1319	31559.5	26186.7	27702.7	7724.3	10881.1	10620.1	14478.1	12152.8	5876.5	56456.8	62010.3	5791.9
1320	6807.9	9558.3	21147.1	6053.8	8621.0	20049.7	33362.4	18423.6	2849.2	6520.9	1747.5	9578.3
1321	17972.8	18514.6	24814.0	14713.0	11541.2	13060.2	12613.5	18211.1	0.0	32719.0	9352.1	13557.1
1322	12267.6	14176.9	23362.1	17916.1	15603.2	26665.5	32812.9	17293.4	3098.5	5726.2	2047.9	14370.0
1323	33099.2	26639.1	55000.1	43648.4	42102.9	32003.1	65373.9	37629.4	27174.4	12388.7	16683.5	41618.0
1324	9025.9	6238.4	19408.2	11111.3	12248.0	21070.6	43761.4	17786.2	5128.6	2231.7	3290.3	8449.8
1325	9837.4	15694.5	37047.2	13303.0	18127.3	24321.4	29823.1	24644.7	17273.4	8796.2	10894.8	7947.1
1326	7673.5	6720.0	20720.0	9364.2	14772.1	28123.4	34327.4	16854.8	1780.8	3249.6	2757.8	7209.1
1327	5089.3	12050.0	22099.3	8414.0	13677.0	26083.6	35956.5	18676.8	3953.3	3227.8	2648.6	7150.3
1328	12700.4	17733.9	22697.0	8889.1	3184.3	14395.6	23706.0	8535.9	6695.6	31984.2	21871.5	11942.0
1329	6695.6	5928.3	20645.7	12230.1	10438.3	21140.1	32525.0	13020.9	17309.0	6586.3	600.7	9342.9
1330	8073.0	9084.0	22217.5	7938.9	11890.7	15247.1	24023.3	26046.3	4238.2	9057.5	1365.2	15434.3
1331	15288.7	12181.3	17036.2	10544.3	13040.2	26914.6	19450.2	21009.7	17237.8	5301.7	7263.2	10803.0
1332	26224.7	37160.5	52089.6	76476.7	30561.7	40687.4	42996.0	38470.4	37965.8	25158.4	10253.1	48265.5
1333	9820.7	8496.6	23073.5	5134.2	14515.8	21121.7	33689.5	28062.7	4986.1	8094.0	7563.6	9546.1
1334	5526.2	9208.0	21994.7	5256.8	13506.2	24662.4	46499.4	27886.4	1994.4	936.2	1078.6	8701.2
1335	34043.8	26139.3	15142.0	8000.2	3937.7	15637.1	9640.1	9996.2	23185.5	28892.4	26609.0	8578.2
1336	9808.3	13086.1	25219.2	10069.2	12993.6	16801.0	31229.6	18125.3	12322.9	4251.1	7181.3	7620.9
1337	7257.4	4355.9	23058.3	13011.8	14601.3	24944.2	32930.6	25761.5	10257.2	6439.3	4969.6	12220.1
1338	18750.9	20225.6	13830.2	10636.2	4986.2	9740.0	5449.7	7627.2	2030.1	45472.4	33940.4	3861.3
1339	9824.9	11816.5	27738.1	12766.6	27245.3	19510.6	31697.4	32570.3	5199.8	4604.9	150.2	8257.3
1340	19187.9	18390.5	18273.7	9348.9	7479.3	16180.2	41056.2	10326.3	7087.4	22768.9	17502.7	12749.6
1341	5472.1	6730.9	20002.5	11111.3	13793.5	22939.0	30585.2	22858.9	3312.2	3777.6	2239.1	13739.0
1342	10927.6	8690.0	21437.5	11203.3	11611.1	27082.1	38985.5	17546.5	3525.9	3070.0	2061.6	7257.2
1343	11476.9	14275.4	29956.5	8551.9	8543.3	19492.2	43306.7	27985.8	13533.8	8077.7	4259.6	6898.9
1344	36095.3	26631.8	15400.3	10866.1	9770.4	7830.8	8145.2	8540.4	39817.8	30193.4	20506.2	9236.0
1345	10365.9	4666.0	16901.2	8919.7	8900.5	14034.1	33712.4	17239.1	0.0	3957.2	873.8	6326.7
1346	10166.1	9503.5	21746.5	14973.5	16845.8	22087.5	36666.3	26652.1	3169.7	1464.2	1324.3	7112.8
1347	16233.3	22629.8	35662.8	22146.1	16643.9	15496.2	36751.3	36607.7	6980.6	22855.9	23987.7	27788.1
1348	4319.5	4162.6	17470.1	11279.9	10951.0	25309.7	27997.8	17709.3	7123.0	4419.9	1570.1	6802.7
1349	14556.3	12305.3	27525.4	19893.1	26282.3	39539.9	24775.7	29731.0	12821.5	4278.3	1788.5	9621.1
1350	6283.6	6953.5	21677.3	6345.0	11494.6	22759.3	37987.8	17397.3	0.0	2547.4	1802.2	6364.1
1351	10852.7	10459.4	20552.9	9563.4	11525.7	22714.4	30153.4	17967.0	8084.6	5998.4	4082.1	10187.9
1352	7107.5	4056.8	21998.0	9456.1	12947.0	19731.1	23293.9	21412.1	11005.1	2177.3	1774.8	13188.1
1353	22512.8	28229.7	20140.9	9594.1	2974.6	19590.2	7297.9	9720.5	12322.9	19415.8	1733.9	15926.3
1354	7315.6	5983.0	23022.8	11249.3	16022.6	28123.4	23228.4	19544.9	12536.5	3532.6	5624.9	7369.5
1355	10228.5	5822.5	22026.7	14575.0	11921.8	21346.3	40300.5	25467.6	4095.8	6341.3	6962.8	10754.8
1356	4893.7	11429.8	25551.8	8414.0	15463.4	19083.8	34284.9	14983.1	9758.6	1529.5	2689.6	4791.8
1357	46835.7	40225.0	12959.1	15172.7	6275.4	37383.6	9623.7	6184.9	23114.3	21642.1	25216.4	16209.7
1358	7203.3	9200.7	26532.7	11540.5	11479.1	25289.2	43558.6	21588.4	0.0	3178.8	873.8	6840.1
1359	6795.4	7934.8	21724.5	13134.4	21435.9	17213.4	36728.4	17487.8	9046.2	6292.3	10212.2	7348.2
1360	21489.1	19605.4	20200.0	6958.0	9925.8	16643.7	12325.7	10018.8	13106.4	31842.7	9120.0	7749.3
1361	10349.2	10751.2	26549.6	11310.6	10352.9	15432.9	27899.6	28315.9	0.0	10363.8	2334.6	13525.0
1362	19587.3	20149.0	40454.1	19801.2	20270.9	69109.0	65835.1	31661.5	15991.2	14440.8	4273.3	22600.5
1363	5330.7	9397.7	23038.0	8061.5	13234.3	16929.6	31360.5	22546.9	3597.1	2073.8	682.7	5861.4
1364	12908.4	11918.6	28719.0	12383.4	9529.7	20874.6	33467.1	14951.4	9260.0	1028.7	7399.7	9150.4
1365	4989.4	8131.8	20593.4	8184.1	8232.6	17180.8	37503.7	20381.3	6482.0	5100.3	778.2	7776.0
1366	10611.4	10806.0	23282.8	12674.6	13327.5	25330.1	33581.6	23021.6	1780.8	4087.8	1938.7	6160.9
1367	18264.1	19350.0	10615.8	13257.0	7937.5	9419.4	20156.8	10367.0	16026.8	50001.1	30691.1	10770.8
1368	23332.5	28711.3	25219.2	29548.5	23571.7	21993.6	22047.5	30115.3	4380.7	17091.6	9256.5	46425.8
1369	16312.4	11747.2	31033.6	11540.5	14313.9	22512.2	33329.7	24640.2	17273.4	1115.8	4792.1	11974.1
1370	7777.5	7953.1	19806.7	16015.7	12667.4	27200.5	37807.9	29821.4	6125.8	3565.3	983.0	7369.5
1371	12816.9	10689.2	23885.5	4643.8	14368.3	15690.2	25783.2	14399.8	1531.4	6167.1	4450.8	10000.7
1372	7648.5	9346.7	19325.5	5502.0	8100.6	26048.8	30761.9	19101.8	5342.3	7952.5	9338.4	16252.5
1373	7461.3	17679.1	28570.4	13900.7	15610.9	23547.5	38746.7	26534.6	24930.6	6357.6	1993.3	12038.3
1374	13399.5	14603.7	35426.5	23985.2	22499.9	18697.9	29734.7	28424.4	16739.1	5470.4	6867.3	13225.6
1375	19633.1	21371.1	21353.1	11954.3	4590.1	21760.8	19342.3	14449.6	23256.7	12301.6	5720.5	19103.0
1376	13099.8	12615.5	27385.3	26100.2	18857.4	22103.8	34415.7	25341.0	10827.0	1469.7	8737.7	20006.8
1377	7557.0	7289.1	22781.4	8597.9	9700.5	21658.7	37922.4	18880.3	0.0	7778.3	1146.8	6321.3
1378	12321.7	5866.3	22806.7	9609.4	11541.2	35854.2	37438.3	20765.6	5306.6	2476.7	4437.1	6647.6
1379	5151.7	4443.5	19492.6	10038.5	18259.4	18734.7	36035.0	21027.8	3347.8	5426.9	12942.7	3754.3
1380	8884.4	11780.0	18729.6	5011.6	14795.4	24519.4	21920.0	20168.8	2136.9	2150.0	10253.1	6487.1
1381	9417.1	9660.4	24768.5	11111.3	11409.2	17125.6	58403.1	22596.7	9473.6	8823.4	6280.2	6829.4
1382	9754.1	10433.8	20384.1	13962.0	11789.7	14505.8	25443.0	15512.0	9402.4	30988.1	17120.4	9658.5
1383	12600.5	14195.1	16156.6	21027.3	6151.2	9752.2	15714.6	12148.3	10364.0	27482.7	20055.7	16204.4
1384	7993.9	8485.7	21113.4	9256.9	13995.5	24664.4	44386.2	17578.2	8868.2	4485.2	7017.4	8048.7
1385	7960.6	6395.3	22762.8	8000.2	11564.5	23766.0	22158.8	18826.0	10364.0	4066.1	1365.2	3588.5
1386	4406.9	7909.3	17866.9	5640.0	14345.0	31410.9	38553.8	22212.4	5235.4	2961.1	6526.0	5465.7
1387	9612.7	7146.8	15432.4	8950.4	9886.9	28000.9	32875.0	24870.8	2493.0	6052.8	4478.1	9968.7
1388	8027.2	9295.6	19403.2	12061.6	10197.6	22052.8	26054.7	23166.3	213.7	2737.9	1529.1	9551.5
1389	11493.6	15679.9	24847.8	11678.4	22274.7	13546.1	15652.4	26448.7	2243.8	10347.5	2088.9	6267.9
1390	11710.0	8387.2	25119.6	16138.3	20371.9	13489.0	18030.6	26674.7	5840.9	1360.8	2798.8	11733.5
1391	10973.4	15526.7	26228.8	20552.2	15743.0	34053.2	28295.4	23957.5	6873.7	3957.2	5611.2	20210.0
1392	8797.0	6431.8	17230.4	12199.5	15051.7	18142.5	21926.5	21724.1	12821.5	1736.4	19209.2	4428.1
1393	5509.6	9138.7	23505.6	9655.4	14212.9	26224.5	29126.3	21710.5	9295.6	5606.5	2867.1	10091.7
1394	7864.9	8803.1	18827.5	11034.7	12667.4	16602.9	31854.4	19260.0	3027.3	5138.4	969.3	8417.8
1395	11784.9	12050.0	27189.4	11433.2	16558.4	22126.3	35380.7	27307.7	35.6	3146.2	5556.6	11888.6
1396	11710.0	8339.8	19151.6	7218.5	14383.8	14926.5	30454.4	17257.2	5377.9	816.5	1870.4	4283.7
1397	8763.8	11145.2	25538.3	16092.3	14546.9	20991.0	43058.1	29830.5	1852.0	1932.3	4205.0	14658.8
1398	14872.6	9802.7	20399.2	6176.4	15455.6	19880.2	23035.4	19861.4	12963.9	3636.1	4464.4	5882.8
1399	3874.2	7818.1	21275.5	10345.0	12737.3	18793.9	19604.0	15937.0	5128.6	7767.4	7508.9	3085.8
1400	8027.2	7643.0	33554.2	15969.7	16030.3	31672.3	69956.8	29744.6	11574.9	4251.1	1310.7	10824.3
1401	50918.0	40203.1	39620.1	30713.3	37202.2	27994.8	22014.8	24766.8	16489.8	24663.1	26486.1	34793.9
1402	8202.0	13232.0	21569.2	11663.1	12550.9	16964.3	28504.8	28582.6	4487.5	2705.3	5556.6	6711.7
1403	6862.0	7497.0	25641.3	10559.6	15377.9	15902.5	25488.8	25481.2	3490.3	6031.1	4095.8	6043.2
1404	10561.4	8503.9	24035.8	18391.2	13343.1	21909.9	30647.4	21773.8	9081.9	3380.2	709.9	13156.0
1405	11485.2	4512.8	20789.2	11586.5	19338.9	22152.9	28619.3	21796.4	11361.3	1415.2	3713.5	5684.9
1406	8684.7	16635.8	30643.6	18789.7	12550.9	35217.1	42547.8	14648.5	8155.9	11991.4	7659.1	17947.8
1407	4178.0	8865.1	15609.7	9333.5	8628.7	25054.4	36035.0	15408.0	1780.8	5394.2	2785.1	6556.6
1408	5875.8	11057.7	22318.8	12996.4	8877.3	26888.1	28671.6	20584.7	10506.5	4142.3	4710.1	12156.0
1409	7760.9	16508.1	25779.7	18283.9	18997.2	32327.8	34612.0	20629.9	12465.3	8556.7	7208.6	14273.8
1410	8393.4	10616.3	23760.6	15157.4	4636.7	13840.2	27837.5	14897.2	7123.1	2667.2	7823.0	9920.5
1411	2879.7	8314.2	19421.7	10804.8	15937.1	23284.1	33427.9	21968.2	2030.1	3979.0	1583.7	4620.7
1412	11660.0	10204.0	26051.5	19556.0	19525.3	32358.4	50159.8	34288.3	3419.0	3418.3	1966.0	14124.0
1413	10823.6	8080.7	23612.0	17839.5	12939.2	23320.8	32708.2	20896.7	23149.9	7087.0	6962.8	10444.6
1414	9092.5	9146.0	22107.8	5379.4	9374.3	14728.4	29260.4	14445.0	4772.4	3048.2	8068.7	8123.6
1415	126267.1	110646.1	89332.6	67051.2	50778.2	44495.6	60424.6	47698.0	192179.4	55215.7	100169.4	90536.0
1416	25292.5	33713.0	19696.9	31050.5	29039.4	6158.4	2859.0	25074.2	17807.6	2003.1	4505.4	13230.9
1417	11776.6	11732.6	22675.0	5731.9	17583.6	32364.5	34173.7	25919.7	8476.4	1997.6	9802.6	9278.8
1418	6624.8	8555.0	19592.3	11356.6	5871.6	12329.1	17186.6	22669.0	3134.1	20379.3	13202.1	8032.7
1419	5089.3	9295.6	16447.0	13379.6	11991.7	19136.9	35384.0	20824.4	0.0	1948.7	5461.1	7171.7
1420	8343.5	9620.3	21704.3	7862.2	17731.2	16935.7	33921.8	21733.1	1852.0	1007.0	4095.8	3091.1
1421	6841.2	11236.4	21049.2	1762.5	11036.4	21681.2	28138.4	19825.2	6553.2	3598.0	2812.5	5551.2
1422	7835.8	8846.9	19065.5	7279.9	13086.8	18028.2	37984.6	16750.8	284.9	6161.7	573.4	13300.4
1423	5388.9	7015.5	17475.2	17563.6	9956.8	26093.8	33244.7	19653.4	2920.4	5726.2	5488.4	4962.9
1424	4190.5	8146.4	22295.2	22743.8	18585.6	24333.6	27196.3	26150.3	4345.0	8600.2	1447.2	5262.4
1425	12001.3	8628.0	18906.8	12475.4	9708.3	22130.4	27611.8	13952.2	18270.6	10603.3	341.3	6070.0
1426	8339.3	11196.3	22948.5	12797.2	13902.3	19674.0	14203.3	17044.7	6660.0	8251.9	6007.2	8963.2
1427	6192.1	9138.7	24251.9	15939.0	18834.1	22628.6	37215.8	19997.0	0.0	2993.8	2853.4	9471.3
1428	15738.1	16621.2	13320.4	12643.9	5296.9	7816.5	21828.4	12152.8	12109.2	35369.8	30363.5	11787.0
1429	23515.6	25562.9	13894.4	10636.2	4706.6	14575.3	9214.8	15557.2	6588.8	41575.1	27114.1	5321.3
1430	20977.2	23399.5	21275.5	10498.3	8333.6	18724.5	25308.9	6483.3	19161.0	19116.5	16683.5	20210.0
1431	7311.4	8274.1	24435.9	8996.4	23944.5	21652.6	38308.4	23179.9	12536.6	6531.8	2634.9	5535.2
1432	12791.9	11801.9	29068.5	14621.0	14974.1	14142.4	35148.5	23925.9	11646.2	9667.1	12287.4	15017.1
1433	3774.3	9127.8	21434.2	5578.7	7122.0	16106.7	29705.3	11384.2	18413.1	2732.5	2157.1	7048.7
1434	7686.0	9510.8	23341.9	14038.6	19354.4	18824.5	31282.0	31209.4	71.2	7832.7	4655.6	8514.0
1435	6762.2	8923.5	19761.1	17379.7	22663.0	20476.4	23591.5	38248.8	5413.5	7397.3	5160.7	17193.8
1436	5538.7	5180.4	15538.7	9027.0	9871.4	26751.3	35524.7	16004.8	1994.4	5573.8	846.5	11974.1
1437	9429.6	12615.5	22214.1	7295.2	14578.0	19169.6	27101.5	21918.5	7443.6	7549.7	19769.0	7979.2
1438	9188.2	3848.8	18932.2	4138.0	11005.3	29979.6	31864.2	21054.9	6695.7	5769.8	5611.3	4112.6
1439	5759.3	6847.7	19467.3	19525.3	21816.5	23714.9	45979.3	28112.4	4095.7	2912.1	4123.1	10968.7
1440	7773.4	13191.9	21344.7	10283.7	12046.1	32362.5	45639.1	22831.8	3882.0	6178.0	8232.5	12583.8
1441	4477.6	10583.4	25712.2	11065.4	16395.4	14518.1	17795.0	27018.3	4060.1	5470.4	0.0	11059.6
1442	6762.2	5279.0	19428.5	8138.1	7634.6	35580.6	22427.0	17655.1	1175.3	1584.0	1611.0	6353.4
1443	11859.8	10882.6	21361.6	24245.7	21086.4	24497.0	22721.4	35694.4	10114.7	5856.9	5269.9	13557.1
1444	6500.0	11455.3	21067.8	7371.8	21979.6	28803.4	32381.1	26304.0	3953.3	8611.1	6539.6	8006.0
1445	12687.9	8135.5	20211.9	2283.6	8527.8	19020.5	37421.9	12342.7	8903.8	3679.6	3358.6	1604.4
1446	12388.3	11349.5	16408.2	13624.8	9817.0	17001.1	21730.2	23338.1	9402.4	34896.3	29366.8	12947.5
1447	16075.2	20820.2	27400.5	11310.6	9102.5	18109.8	32227.3	14512.9	8618.9	15817.9	11864.2	12979.5
1448	12255.1	7409.5	18023.9	16628.7	13708.1	20307.0	21769.5	16610.7	35.6	4741.0	4259.6	8920.5
1449	10157.8	6398.9	17995.2	13732.1	15370.2	21666.9	47205.9	23035.2	0.0	2019.4	3413.2	11321.7
1450	10790.3	10182.1	18145.4	13103.7	20806.8	17730.0	31082.4	24585.9	14246.1	2177.3	8287.1	8706.5
1451	4431.8	8657.2	21962.6	14590.4	15750.7	21229.9	26565.0	29771.7	4131.3	3989.8	6607.9	12418.0
1452	5105.9	4615.0	12719.4	9609.4	12892.6	27165.8	30160.0	22741.3	106.8	4283.8	6239.3	8824.2
1453	12388.3	8562.3	20687.9	16306.9	24216.4	18963.4	27500.5	27963.2	6446.3	4871.7	518.8	14963.7
1454	15193.0	13261.2	33967.8	28169.2	23315.4	40056.5	43349.2	33953.8	15599.4	10461.8	5583.9	33440.9
1455	12388.3	12498.7	22369.4	7601.7	11805.3	19465.7	33532.5	23799.3	28136.0	4327.3	4669.2	9546.2
1456	15101.5	18722.5	20831.4	9640.1	4046.4	9950.3	16372.1	14399.8	3775.2	19029.4	18922.6	6594.1
1457	6420.9	10444.8	26537.8	16352.8	12519.8	17587.1	51628.5	25087.8	11254.4	8910.5	4218.7	6053.9
1458	27506.3	21641.1	36344.9	12567.3	9273.4	25183.1	31609.1	21760.2	31911.2	21348.2	19728.0	13824.5
1459	37689.1	28714.9	63188.2	45901.4	27400.7	36842.5	58681.1	38904.4	49006.5	18735.4	15154.4	52217.7
1460	6500.0	8664.5	25697.0	9594.1	11486.8	17840.3	36299.9	24179.1	7123.0	4893.4	573.4	6572.7
1461	11148.2	7416.8	27351.5	7295.2	16574.0	19322.7	45747.0	29061.9	12465.3	5100.3	163.8	5540.5
1462	4694.0	8960.0	14135.8	9670.7	3417.3	24000.8	39669.2	17424.5	0.0	5611.9	4095.8	8663.8
1463	20336.4	20842.1	20539.4	8398.6	4155.1	11959.6	10088.2	14725.4	7407.9	23149.9	40548.3	14696.2
1464	9387.9	4465.4	15906.8	16230.2	15222.6	26404.1	28707.6	18875.8	2350.6	4713.8	4778.4	11348.5
1465	3682.8	6741.9	19737.4	7647.7	11634.4	19353.4	23208.8	14576.2	3383.4	7517.1	5706.8	9492.7
1466	17294.5	15855.1	37092.8	17088.5	14873.1	21681.2	40886.1	19653.4	16454.2	4360.0	10676.4	11385.9
1467	8368.4	5001.7	20926.0	12567.3	10617.0	23631.2	25743.9	20390.3	747.9	4087.8	1624.7	12455.5
1468	4848.0	6238.4	19766.2	11080.7	15673.1	19373.8	22819.5	22483.6	15848.8	2258.9	3713.5	6032.5
1469	9392.1	15982.7	35021.3	25395.2	28790.9	22710.3	30748.8	41079.1	9936.7	8279.1	6362.1	18124.3
1470	9837.4	10769.5	19376.2	10789.5	9319.9	20799.0	32564.3	19599.1	0.0	4245.7	4041.2	6786.6
1471	9541.9	6844.0	19737.5	9686.0	12201.4	18408.0	21782.6	25544.4	0.0	2362.3	13447.8	6578.0
1472	7810.8	10222.2	20466.8	8597.9	14779.9	13178.6	30287.5	19807.1	1602.7	7288.4	3194.7	7572.8
1473	6703.9	6380.7	21645.2	15509.9	16045.9	20801.1	37402.3	25544.4	1780.8	3451.0	9147.3	7107.5
1474	8759.6	10893.5	28378.0	11709.1	16752.6	18487.6	26332.7	22388.7	34902.9	1409.8	682.7	12926.1
1475	14281.7	8547.7	27231.6	11234.0	15649.8	22587.8	32341.8	21113.7	16383.0	5546.6	1856.8	5668.9
1476	11381.2	10860.7	18839.3	9670.7	14034.3	21468.8	21412.9	20087.4	926.0	5519.4	3904.7	6449.7
1477	6354.3	15763.8	21216.4	10053.9	12411.1	18230.3	32361.5	15543.7	712.3	860.0	4164.1	9086.3
1478	9221.5	9167.9	20433.0	17226.4	13824.6	17672.9	35164.8	19468.0	7123.0	1872.5	7508.9	7396.3
1479	6849.5	6373.4	18243.3	7571.0	18880.7	12339.4	29106.7	22031.5	534.2	3108.1	491.5	8658.4
1480	8181.2	7146.8	13257.9	8368.0	9987.9	29156.7	37493.9	22565.0	3561.5	19606.4	3645.3	10562.3
1481	6799.6	7041.0	21829.2	12674.6	13700.3	24160.1	40814.1	20105.5	1210.9	3325.8	1761.2	8663.8
1482	5867.5	3287.0	19982.2	5640.0	11238.3	20786.8	33705.9	16646.8	5021.7	6912.9	0.0	6759.9
1483	4623.2	5359.2	15922.0	12061.6	11059.7	26624.7	33862.9	21412.1	8725.7	3755.8	10198.5	7075.4
1484	13807.3	11845.7	37195.7	25119.3	16084.7	27514.9	38599.5	25481.1	17558.3	10761.2	8887.9	21445.4
1485	5035.2	6198.3	20313.1	19295.4	12807.2	32621.8	33993.8	34202.4	3597.1	1175.7	1856.8	8182.4
1486	8547.4	9025.6	20328.3	7433.1	8015.2	15267.5	23094.3	16230.9	213.7	4104.2	805.5	2155.2
1487	10702.9	8854.2	30436.0	11663.1	14073.1	23906.9	31808.6	13305.7	14246.1	10559.8	7304.1	9161.1
1488	23066.2	26372.8	14470.1	22314.7	27936.6	8461.7	6859.6	13540.8	31163.3	12954.8	8041.4	27504.7
1489	62041.2	43548.5	56546.6	42177.2	25257.1	98324.9	75740.2	35350.8	55915.8	27292.1	25066.2	45596.9
1490	9487.8	8992.8	22020.0	10314.4	16263.3	14932.6	29715.1	21091.1	9081.9	1643.8	1938.7	9797.5
1491	10898.5	13958.0	14441.4	11172.7	17614.7	11163.2	8671.8	15023.7	1994.4	41395.5	25284.7	26173.0
1492	3815.9	9737.0	19242.8	11402.5	13607.1	20378.4	28930.0	17894.7	2671.1	6237.9	1856.8	8690.5
1493	18422.2	21163.2	11120.6	11034.7	3696.9	12551.7	7275.0	6840.5	5199.8	41210.4	34117.9	8909.8
1494	8955.2	11586.7	26816.3	24567.6	13350.8	25809.9	28769.7	27212.7	13818.7	4757.3	7741.0	13519.7
1495	5817.5	5786.0	24331.2	16521.4	18321.5	13137.8	17396.0	25169.2	28349.7	5824.2	2348.3	12728.2
1496	11997.1	12651.9	21191.0	17395.0	14609.0	38749.6	41399.6	16515.7	3704.0	5530.3	2580.3	16172.3
1497	11526.9	11426.1	22990.7	22851.1	15626.5	26730.8	26169.2	29505.0	3668.4	5394.2	955.7	17685.8
1498	7024.3	10109.2	21049.2	6651.5	13537.2	15347.1	26816.9	22085.8	3561.5	1513.2	5461.0	6289.2
1499	13187.2	9634.9	26531.0	14667.0	10702.4	34663.7	41854.3	27692.0	16988.4	4806.3	1515.4	5781.2
1500	12758.6	9799.1	23421.2	13073.1	9428.7	17529.9	31537.1	14151.2	8440.8	1741.8	2621.3	9113.0
1501	6437.6	8744.7	18346.3	14299.2	9793.7	26608.3	18864.7	19160.6	10577.7	5497.6	1829.5	7973.9
1502	8876.1	11243.7	19818.5	15847.1	19882.6	21205.4	30562.3	19626.3	2279.4	11125.9	4996.9	11931.4
1503	9200.7	8146.4	17536.0	7356.5	11502.4	17879.1	28658.5	13812.1	21654.0	8480.5	10744.6	6567.3
1504	13129.0	22994.6	17936.1	12674.6	7308.4	16102.6	11661.6	15819.5	6980.6	25958.6	22636.1	7749.3
1505	6995.2	7562.7	20399.3	11188.0	12325.6	23108.5	29244.1	22438.4	10684.6	1105.0	3085.5	12819.1
1506	9105.0	7942.1	25092.6	18774.4	21731.0	24578.7	32040.9	32213.1	11325.6	6744.1	1133.2	16669.6
1507	17648.2	30954.9	23983.4	13962.0	3005.7	23126.9	16081.0	2649.4	0.0	15360.7	7181.3	7765.3
1508	8081.3	13812.1	21432.5	7632.3	13350.8	23890.5	45056.8	20173.3	9260.0	5459.5	6116.4	13669.4
1509	8926.0	6559.4	25762.9	8245.4	9778.2	16451.8	34752.7	13785.0	3561.5	1834.3	13.7	9867.1
1510	36898.5	35785.1	13492.6	17042.5	4970.7	22610.2	7870.4	6180.4	19908.9	24962.5	29639.9	8877.7
1511	7856.6	6482.8	15432.4	10804.8	10539.3	18926.6	18946.5	14879.1	3668.3	6188.9	8014.1	11022.2
1512	6083.9	10951.9	22485.9	11433.2	7595.8	22969.6	34690.5	17849.5	4416.3	2210.0	3891.0	10166.5
1513	7719.3	5395.7	16190.4	9226.3	9863.6	24717.5	29695.5	15258.8	3062.9	3195.1	4232.3	10246.7
1514	8797.0	8234.0	15032.3	22743.8	17661.3	26030.5	26525.7	29102.6	20193.8	8371.6	10963.1	15723.1
1515	104145.5	103043.2	104001.9	106975.4	105377.6	89162.7	145768.9	99989.5	150438.5	52287.3	123351.5	116719.7
1516	4985.3	5589.0	17726.7	14774.3	12884.8	20182.4	24883.6	17257.2	0.0	6096.4	6635.2	6604.8
1517	4989.4	3805.1	16455.5	337.2	10042.3	16551.9	33565.2	16375.6	7372.3	4735.6	6826.3	8348.2
1518	15659.1	12867.2	9525.2	18069.4	2594.1	14463.0	18197.4	4665.8	51179.0	28549.5	37094.2	15535.9
1519	24214.8	20221.9	14176.3	15126.8	9358.8	11600.2	20228.8	12822.0	13676.2	26404.9	8000.4	16701.8
1520	8380.9	11448.0	16717.2	5302.8	7316.2	23900.7	22443.3	15299.5	3561.5	3483.7	3577.0	4406.8
1521	9625.1	11324.0	28403.3	11525.2	17412.8	23561.8	24052.7	31625.4	21582.8	7674.9	7945.8	8829.5
1522	5255.8	6734.6	16896.1	4950.3	11805.3	20937.9	23306.9	24929.6	1780.8	3832.0	9406.6	3133.9
1523	7731.8	9868.4	18039.1	13180.4	16123.5	20564.2	26529.0	21262.9	1032.8	5176.5	3140.1	9161.1
1524	7053.4	5300.8	20612.0	14099.9	15354.6	27847.8	46646.6	25463.1	0.0	1807.1	8587.5	9225.3
1525	4111.4	4680.6	10742.4	10176.5	10166.5	31997.0	49937.3	9584.8	5556.0	2536.5	2170.8	4930.9
1526	6936.9	6938.9	22695.3	22192.0	11292.7	15657.5	28831.9	19639.8	13640.6	5383.3	10553.5	9690.6
1527	8597.3	8226.7	23296.3	16368.2	16574.0	18359.0	24929.4	26625.0	5805.3	3538.1	2047.9	5845.4
1528	5418.1	3757.6	20900.7	8827.8	18166.1	19823.0	31524.1	20263.8	4095.7	2117.4	2088.9	8182.4
1529	9475.3	7683.1	22119.6	6958.0	10011.2	17895.4	26061.2	21168.0	6695.6	2868.6	7959.5	6631.5
1530	9329.7	14063.8	31268.3	15586.5	21948.5	18932.7	18082.9	33072.1	3169.7	6755.0	2757.8	14209.6
1531	16603.7	22914.3	26620.5	12889.2	2267.9	15322.6	28481.9	7206.7	7123.1	5965.7	10184.9	12509.0
1532	5222.5	10959.2	24579.4	24015.8	18725.3	19071.6	29430.5	27068.1	4273.8	9433.0	914.7	12123.9
1533	5630.3	9463.4	21032.4	6421.6	14632.3	22136.5	25609.8	15620.5	0.0	4234.8	2293.6	5711.7
1534	10170.3	7657.6	23007.6	15341.3	16247.8	18552.9	12257.0	21484.5	12109.2	11387.2	8205.2	5262.4
1535	6138.0	5910.1	14004.1	8475.3	12139.2	25742.6	28432.8	24057.0	0.0	1012.4	0.0	5380.1
1536	7269.8	7533.5	17902.3	7004.0	5941.5	31878.5	31638.5	16891.0	0.0	3979.0	628.0	4289.1
1537	2954.5	12148.5	22153.3	22268.7	10570.4	19104.3	40434.6	20724.9	9580.5	3429.2	8751.4	9316.2
1538	6666.4	11218.2	18023.9	17165.1	11952.8	21309.5	38684.6	20431.0	5484.7	11251.1	1884.1	16311.3
1539	3004.5	5902.8	14432.9	9778.0	11385.9	24566.4	29564.6	17523.9	11717.4	1872.5	1433.5	7620.9
1540	7507.0	5975.7	20274.3	14789.6	17016.7	24678.7	39685.6	28315.9	9473.7	4131.4	4846.7	9594.3
1541	5151.7	6471.9	16869.1	13425.6	10290.8	25638.4	25057.0	22687.1	284.9	3723.1	5297.2	6011.2
1542	8152.0	2845.6	20635.6	2605.4	6935.6	20292.7	45845.1	14693.7	7764.1	4931.5	7850.3	4775.8
1543	10519.8	11331.3	29558.1	29456.6	23641.6	16735.6	34222.7	29012.2	1816.4	10418.3	9952.8	20825.0
1544	6787.1	7365.7	19241.1	16919.9	11269.4	25754.8	31789.0	23324.6	8084.6	4033.4	614.4	16605.5
1545	6237.8	9003.7	19999.1	11111.3	15789.6	21889.4	31141.3	18803.4	16952.8	4681.1	1611.0	8642.4
1546	12446.5	9113.2	24520.3	10406.4	15090.6	14989.8	27899.6	17754.5	10613.3	4147.7	6116.4	2861.2
1547	9458.7	6865.9	23804.5	7555.7	18399.1	18836.8	28508.1	22384.2	2920.4	5269.0	1283.3	9075.6
1548	2792.3	6647.0	22678.4	14038.6	14228.5	25456.7	21053.1	22750.4	1638.3	2857.7	273.1	8925.8
1549	25275.9	26314.4	16847.2	6436.9	7991.9	11804.4	15047.3	8725.8	11574.9	27150.6	20615.5	5283.8
1550	7536.2	6836.7	16882.6	9088.3	6757.0	27868.2	33140.0	20720.4	7479.2	4169.5	163.8	8455.2
1551	6662.3	4972.5	21690.8	18851.0	22694.1	15063.3	28521.1	29740.1	3561.5	6466.5	4710.2	15749.8
1552	9042.6	10583.4	17812.8	5640.0	6749.2	23951.8	37533.1	15466.8	0.0	4174.9	5242.6	5717.0
1553	15584.2	14290.0	25592.3	16398.8	26577.4	34102.2	36522.4	34197.9	15314.5	6031.1	4887.7	16696.4
1554	12371.6	7347.5	17973.2	8092.1	10989.8	14340.4	23290.6	15611.5	17807.6	30552.6	11413.6	10214.7
1555	8522.4	7238.0	17353.6	9624.7	10407.3	16116.9	24484.5	13192.7	10684.6	2808.7	5502.0	7989.9
1556	4827.1	7646.6	15795.4	10437.0	8861.7	21838.4	22011.6	16425.3	3454.7	4942.4	2730.5	5952.3
1557	6092.2	7037.4	19913.0	9839.3	7308.4	16770.3	39692.1	17356.7	8975.0	1747.3	4177.7	7385.6
1558	3994.9	9397.7	16176.9	7540.4	7650.1	29867.2	26591.2	18500.5	3134.1	1284.6	3058.2	6369.5
1559	10053.8	8635.3	21525.3	16552.1	18857.4	28803.4	49456.5	22140.0	5484.7	3380.3	2880.7	12450.1
1560	10936.0	10773.1	21895.0	7862.2	11813.1	27745.7	28845.0	20973.6	6838.1	2596.4	2594.0	8530.1
1561	5584.5	7062.9	22393.1	11218.6	14601.3	20335.5	43669.8	19734.8	783.5	6847.5	7372.4	4652.8
1562	11248.1	11572.1	24542.2	10299.1	11463.6	19030.8	24209.8	18663.3	5947.7	6221.6	3508.7	7792.0
1563	23311.7	22804.9	40270.1	27724.7	26359.9	25289.2	37003.2	30269.0	21867.7	12383.3	10621.8	26082.1
1564	6728.9	8876.1	20105.5	4551.8	15207.1	21193.2	29819.8	21344.3	0.0	3200.6	3781.8	3486.9
1565	5022.7	9335.7	19040.2	11816.3	14003.2	19821.0	32312.4	12428.6	1780.8	3630.6	4942.3	10150.5
1566	5613.6	7179.7	16804.9	8643.9	8986.0	21109.4	31998.4	19775.5	534.2	5181.9	8983.4	8460.5
1567	13740.7	4144.4	20027.8	17762.8	15308.0	24251.9	33581.6	22556.0	0.0	4316.5	887.4	8540.8
1568	7769.2	10021.6	28023.4	9119.0	5988.1	35211.0	44176.8	11565.1	2136.9	3211.5	2662.3	5920.2
1569	4935.3	7818.1	21555.7	4092.0	13490.6	24207.0	44252.1	15286.0	12821.5	1807.1	9352.1	7171.7
1570	4515.1	6497.4	13965.3	21027.3	14189.6	24782.9	38354.2	21027.8	178.1	3734.0	136.5	12236.2
1571	8177.0	9955.9	20774.0	9471.5	15300.3	21346.3	34461.5	29098.0	3561.5	4147.7	2785.2	8262.7
1572	6013.1	8566.0	25199.0	11479.2	15424.5	13636.0	55390.3	22212.4	0.0	2808.7	682.7	11589.1
1573	7323.9	14720.5	14907.3	17073.2	7852.1	19865.9	28897.3	10782.9	16846.0	15899.5	17502.7	14177.5
1574	7140.8	8956.3	17649.1	10437.0	20441.8	27165.8	29378.2	24423.2	22223.9	5214.6	7782.0	13920.8
1575	6770.5	8062.5	19261.4	9164.9	11145.1	19188.0	21805.5	13319.3	7123.0	2748.8	0.0	3684.8
1576	3121.0	6150.9	13268.0	8306.7	6423.0	35547.9	39502.4	8838.8	3704.0	6199.8	10485.2	7749.3
1577	8709.7	7580.9	16826.9	4214.7	11432.5	31600.8	37425.2	13803.0	783.5	3222.4	2457.5	13904.8
1578	9388.0	6800.2	16626.0	9256.9	15401.2	24742.0	32551.2	21249.4	0.0	2841.4	355.0	7973.9
1579	6088.0	5545.3	14569.7	12751.2	9514.1	19079.8	24985.0	13500.1	4879.3	1594.8	0.0	4080.5
1580	30669.0	21564.5	14223.6	13287.6	7836.5	20999.2	8917.1	7563.9	5627.2	50534.6	37107.9	6642.2
1581	11252.2	9357.6	22972.2	15816.4	17684.6	25187.1	47484.0	26480.3	2350.6	5671.8	3522.4	14626.7
1582	7473.8	4625.9	17644.0	10268.4	10601.4	22107.9	30156.7	15489.4	4950.5	3804.8	0.0	4075.2
1583	6853.7	11065.0	20698.1	19678.6	21241.7	18891.9	18933.4	16384.6	8903.8	620.5	10580.8	4278.4
1584	5959.0	11995.3	16236.0	15264.7	12457.7	29109.7	21406.4	21190.6	17522.7	5160.1	409.6	7225.1
1585	10374.2	14570.9	21521.9	21471.7	18406.9	24595.0	27726.2	27095.2	106.8	8164.8	4286.9	15733.8
1586	14984.9	14133.1	21066.1	14850.9	18810.8	22779.7	18086.2	20833.4	13462.6	12345.2	2962.6	8824.2
1587	8984.3	10295.2	20343.5	14053.9	19098.1	16010.7	22096.6	22388.7	7372.3	3255.0	3058.2	7626.2
1588	34946.8	28817.1	22958.7	38682.8	20713.6	17211.4	30267.9	16737.3	3561.5	8698.2	15168.1	38473.4
1589	10103.7	9733.4	24410.6	6804.7	14073.1	16143.5	23094.3	17614.4	4167.0	4038.9	4095.8	5476.4
1590	5497.1	4979.8	13604.0	5456.1	9327.7	21117.6	22391.0	13093.2	6482.0	4490.6	3208.4	9006.0
1591	25883.4	23822.7	35011.1	28230.5	23230.0	38690.4	44716.6	41431.7	28919.5	18724.6	24602.0	35558.7
1592	6500.0	4826.6	15373.3	15004.2	13506.2	24243.8	19021.7	17040.2	0.0	4675.7	286.7	6048.6
1593	9483.6	8069.8	17946.2	9042.3	18010.8	25789.5	33931.6	32507.0	5342.3	2580.1	2867.1	9647.8
1594	6200.4	8938.1	23632.3	4505.8	10298.5	16509.0	20804.5	22488.1	676.7	4898.9	2047.9	8530.1
1595	7457.1	11546.5	18072.8	4413.9	11370.3	12231.1	24095.3	18690.4	0.0	4044.3	3249.3	4219.6
1596	9958.0	8580.6	25747.7	6835.4	15277.0	17826.0	27893.1	21954.6	10577.7	6907.4	2047.9	6257.2
1597	6683.1	11433.4	26269.3	19065.5	21125.2	17505.4	26296.8	30165.0	0.0	11027.9	4560.0	12856.5
1598	9196.5	7949.4	22171.9	8582.6	11059.7	27406.7	19787.2	15697.4	18733.6	4550.5	3290.3	7834.8
1599	4494.2	4844.8	21145.5	15877.7	16325.5	24147.8	31959.1	16004.8	5484.7	8001.5	6703.5	12974.2
1600	9908.1	7690.4	19084.1	23249.5	15634.2	23420.9	23320.0	29030.2	1709.5	3646.9	11359.0	5508.4
1601	9475.3	7329.2	19109.4	11203.3	11844.1	22724.6	38671.5	19291.7	10862.6	4920.7	1365.3	15252.4
1602	8405.9	12053.6	20804.4	7892.9	16939.0	17370.7	28553.8	21403.1	3490.3	2727.0	8328.1	7316.1
1603	4356.9	10174.8	19509.5	4475.2	15595.4	13895.3	37853.7	17112.5	2208.1	6662.5	532.5	7551.4
1604	3865.9	5260.7	16107.7	11387.2	15890.5	19518.8	30114.2	17492.3	0.0	1796.3	1024.0	7225.1
1605	6071.4	9572.9	30694.3	20138.4	15859.5	28052.0	36283.6	33194.2	17950.1	6210.7	3959.3	11851.1
1606	7161.6	7756.1	21240.0	9103.6	8271.5	22350.9	27425.3	21050.4	6945.0	4060.6	300.4	4535.1
1607	10881.9	11353.2	16712.1	17165.1	11595.6	13597.2	37997.7	18405.6	3561.5	3772.1	7345.1	10086.3
1608	8172.8	9131.4	16970.4	9272.2	11945.1	17074.6	32171.7	13608.6	0.0	2204.5	942.0	8401.7
1609	8172.8	12389.3	22707.1	9655.4	16442.0	25981.5	33542.4	18003.2	5235.4	11893.4	8792.3	10712.0
1610	10549.0	14366.6	18829.2	15295.3	21296.1	28033.6	37359.8	25228.0	13533.7	4599.5	4778.4	9476.7
1611	14627.1	15683.6	32058.4	22452.6	15579.9	25999.8	27435.1	25838.3	21547.2	12323.4	3918.3	12573.1
1612	5284.9	8051.6	18604.6	5379.4	8240.4	18271.1	33032.1	16488.6	1389.0	4017.1	7003.8	8492.6
1613	26341.2	26073.6	17297.9	5716.6	7541.4	10961.1	7144.2	11863.5	16846.0	29208.2	13284.0	11097.1
1614	6058.9	5421.2	19852.2	11632.4	18088.5	21048.2	34121.3	21054.9	7194.3	3412.9	5338.2	8134.3
1615	8946.8	7030.1	24145.5	16919.9	15028.4	26853.4	35377.5	24463.9	26319.6	5252.7	1365.3	6920.3
1616	8788.7	18361.4	16060.4	11586.5	13498.4	20388.6	30042.2	18383.0	11111.9	10848.3	2867.1	17637.6
1617	5784.3	7456.9	22462.3	11264.6	9234.5	23137.0	37654.2	17067.3	8155.9	3902.8	1843.1	13466.2
1618	7702.6	6296.8	14161.1	10697.5	9607.3	24276.5	32178.3	14820.3	8334.0	7968.8	4710.2	9343.0
1619	10598.9	5647.4	16367.7	14605.7	6275.4	19267.6	35243.3	12415.0	21404.8	1823.5	7672.8	8888.4
1620	4839.6	5508.8	15412.1	7862.2	12115.9	31835.7	23977.5	18224.7	10933.9	6183.5	1488.1	7150.3
1621	7228.2	6566.8	18878.1	8322.0	13413.0	22028.3	44131.1	14381.7	4914.9	4980.5	4778.4	7193.1
1622	3216.7	9886.6	17242.2	4505.8	10003.4	14728.4	25142.0	17388.3	0.0	718.5	2730.5	7246.5
1623	12513.1	15461.0	18719.4	14713.0	19921.4	13117.3	24883.6	15114.2	22829.3	30465.5	9734.3	14311.2
1624	6079.7	12177.7	27655.4	15004.2	15882.8	17915.9	22587.3	23347.2	8405.2	2128.3	8191.6	10786.9
1625	8476.6	7278.1	22766.2	9318.2	7269.6	24648.1	36551.8	15796.9	5342.3	2874.0	4860.3	9209.3
1626	2542.6	8493.0	15810.6	7279.9	7603.5	20707.2	37382.7	18450.8	12109.2	1954.1	682.7	9492.7
1627	6445.9	6811.2	18410.5	14069.3	8574.4	22273.3	31079.2	16936.2	5484.7	2531.1	3304.0	9439.2
1628	4436.0	5286.2	13004.7	9057.7	8854.0	24401.0	16601.1	17686.7	9758.6	2825.0	232.1	2684.7
1629	11514.4	7675.8	21727.9	21226.5	21451.4	20756.2	25793.0	19608.2	24432.0	5584.7	2594.0	11717.4
1630	9350.5	10608.9	21707.7	5548.0	14088.7	23449.5	29973.5	22913.1	2493.0	2950.2	6976.5	5765.1
1631	3362.4	8628.0	12501.6	6360.3	10733.5	21744.5	26535.6	17844.9	3561.5	3336.7	6539.6	5519.1
1632	8951.0	5049.1	18734.6	2666.7	4543.5	15835.1	20958.2	11307.4	712.3	2335.1	2457.5	3743.6
1633	3940.8	8952.7	17704.8	15310.7	15820.6	29183.2	34994.7	27524.7	2849.2	3592.5	3358.6	13674.8
1634	11651.7	9689.6	16254.6	18391.2	16108.0	23721.1	35452.7	21045.9	2920.4	2890.3	4000.2	10524.8
1635	6212.9	6315.0	17373.9	4230.0	3696.9	22967.6	19646.5	18699.4	0.0	2144.6	3017.2	4192.8
1636	4315.3	9332.1	19246.2	9256.9	13599.4	14128.1	28328.1	13531.8	4736.8	5508.5	1733.9	4246.3
1637	5135.1	6271.2	16428.5	11188.0	9669.4	18867.4	25256.5	16343.9	0.0	3456.4	9529.5	5273.1
1638	8385.1	10809.6	25656.5	18682.4	17762.3	24987.1	38606.1	18211.2	5805.2	7468.0	2225.4	11118.5
1639	13923.8	6599.6	20127.4	16291.5	14422.6	29105.6	45226.9	25576.1	2564.3	3940.9	5461.1	15985.1
1640	15047.3	16336.6	12277.0	8996.4	6710.4	12515.0	12829.4	12708.9	14246.1	26758.7	2689.6	11145.2
1641	6604.0	10368.2	27452.8	8000.2	10741.2	18218.1	28390.3	18301.6	29845.5	4262.0	4177.7	3299.7
1642	6949.4	7526.2	16533.1	7709.0	9824.8	13246.0	37340.1	17374.7	12963.9	3478.2	4546.3	5583.3
1643	14801.8	15194.7	18452.7	9532.8	5848.3	11716.6	21854.5	6763.6	12892.7	28413.4	18840.6	6096.7
1644	11006.7	11739.9	20789.2	11969.6	5988.1	15114.3	24383.1	15905.4	6482.0	19062.0	16137.4	9321.6
1645	7702.6	14231.6	18798.8	6697.5	12900.4	13505.3	24075.7	17121.5	1780.8	1823.5	3235.7	6166.2
1646	6267.0	9306.5	17654.1	3295.1	6120.1	17274.7	28056.6	13635.7	8547.6	6384.9	9611.5	7300.0
1647	5967.3	10233.2	20917.5	16306.9	17832.2	19377.9	39018.3	26946.0	7657.3	8540.4	9297.4	12311.1
1648	46727.5	43548.5	66146.0	46851.6	30204.4	32870.9	43830.1	50627.7	19730.8	16536.4	28916.3	56538.9
1649	4610.7	9186.2	20633.9	13333.6	13972.2	21336.1	15230.5	20245.7	0.0	2852.2	9270.1	6711.7
1650	10478.2	11776.4	15611.3	4827.7	7999.6	16310.9	16624.0	14653.0	5235.4	12541.1	12068.9	5310.6
1651	17086.4	16920.3	12930.4	13778.1	9226.8	13607.4	12613.5	8463.6	8618.9	39653.6	22758.9	4668.8
1652	8339.3	11583.0	25155.1	23586.7	14539.1	12363.9	20755.4	30115.3	676.7	5350.6	4327.9	11466.1
1653	16079.3	18241.0	24446.0	5180.2	9894.7	15120.5	17566.1	11872.5	7977.8	29371.4	22349.4	10230.7
1654	6558.2	8770.3	17936.1	8551.9	10461.7	23047.2	17981.5	17144.2	7621.7	6199.8	9543.2	5524.5
1655	7398.8	13647.9	20687.9	19494.7	10826.7	18463.1	24487.8	18722.0	24788.1	4762.8	4655.6	24520.5
1656	5929.9	4487.3	14355.3	13563.5	11549.0	25027.9	32505.4	13088.7	0.0	7223.1	0.0	6690.3
1657	12450.7	10747.6	16195.5	6421.6	6158.9	9874.7	13742.1	12397.0	3597.1	56211.8	38145.4	12359.2
1658	3932.5	4334.1	15940.5	10375.7	17218.6	14832.5	26656.6	16081.7	5342.3	3772.1	245.7	4690.2
1659	11705.8	9186.2	28087.6	13517.5	13273.2	28946.3	32407.3	14219.0	1495.8	4501.5	3126.5	7187.7
1660	31434.6	32910.4	19470.7	15617.2	7518.1	31104.6	17520.3	10235.9	46050.4	39038.6	96565.1	15749.8
1661	8622.3	6289.5	29168.1	14145.9	26546.3	11116.2	15371.1	27402.6	5947.7	6994.5	5297.2	10819.0
1662	7494.5	7325.6	13523.0	2620.7	10725.7	14367.0	31236.2	16321.3	5128.6	2264.4	7099.3	5898.8
1663	5035.2	7059.3	18599.6	8122.8	13389.7	18955.2	28884.2	18283.5	10577.7	4055.2	2047.9	13840.6
1664	11339.6	11707.1	28310.4	17992.7	16348.8	14244.5	22358.3	19364.0	284.9	4066.1	1966.0	12690.8
1665	11655.9	7172.3	22685.1	22345.3	17373.9	26851.3	47673.7	33375.1	4523.1	2645.4	6034.5	10204.0
1666	6462.5	5902.8	15884.8	8720.5	13591.6	24223.4	33172.7	21231.3	5342.3	2901.2	5624.9	10187.9
1667	13615.9	11185.4	33003.8	12689.9	20162.2	22091.6	18642.3	31358.6	10577.7	8638.3	0.0	6524.6
1668	7927.3	5990.3	19099.3	6973.3	12108.2	16611.1	28086.1	16999.5	5698.4	1219.3	1365.3	5417.5
1669	6970.2	16894.8	31136.6	18942.9	24348.4	8261.6	8688.2	34740.4	6624.4	1584.0	0.0	12214.8
1670	6970.2	10244.1	20291.2	21594.3	21148.5	17509.5	24039.7	35594.9	3419.0	3908.2	4396.2	14797.9
1671	5884.1	2769.0	15533.7	4751.1	13102.3	16247.6	24922.9	19924.7	4736.8	3989.9	6703.5	9048.8
1672	8006.4	9569.2	19227.6	14268.5	15463.4	20429.5	18619.4	19061.1	8334.0	2748.8	3467.8	4449.5
1673	10960.9	6377.0	20735.2	14621.0	9257.8	23106.4	35158.3	18274.4	3062.9	3429.2	2375.5	9893.8
1674	7340.6	10324.4	24739.8	11908.3	19657.3	24153.9	25789.7	23934.9	22722.5	6107.3	5652.2	10631.8
1675	7124.2	8934.4	15592.8	6958.0	6679.3	21499.4	27932.3	14151.2	9509.3	3238.7	7959.5	9102.3
1676	8589.0	7971.3	18550.6	18054.0	5724.0	24356.1	25515.0	13694.5	8797.0	5192.8	5884.3	4700.9
1677	11797.4	17427.4	36549.2	21042.6	30686.0	33446.7	33143.3	36512.7	10470.9	11817.2	12901.8	20413.2
1678	9695.9	9915.8	18255.2	6467.6	7836.5	22979.8	20264.8	14015.5	5377.9	3940.9	1815.8	3599.2
1679	8160.4	3228.7	13099.2	12184.2	20325.3	31317.0	34706.9	26408.0	926.0	1393.5	2307.3	5192.9
1680	8988.5	10240.5	24039.1	11847.0	11370.3	20748.0	27330.4	22149.1	7123.1	2569.2	1324.3	5412.2
1681	8859.5	6632.4	16857.3	13149.7	8030.7	20323.3	30349.7	15480.4	0.0	5993.0	7331.5	6626.2
1682	11984.6	9806.3	24570.9	10391.0	20682.5	19812.8	31442.3	22985.5	2956.1	4953.3	6607.9	11177.3
1683	5630.3	2758.0	17254.0	9548.1	12830.5	16964.3	39136.0	21909.4	4060.1	2950.2	3331.3	5743.8
1684	26253.8	30294.6	8600.0	7555.7	2935.8	9854.3	7242.3	4923.5	18448.7	25261.8	34036.0	3556.4
1685	6167.1	4217.3	15901.7	9394.8	12302.3	23304.5	25138.8	17126.1	391.8	5241.8	3249.3	7059.4
1686	4531.7	6107.1	17166.2	16352.8	13630.4	25740.5	27974.9	24644.7	2065.7	4153.2	5269.9	10252.1
1687	6807.9	9043.9	19516.3	20153.7	14251.8	28013.2	31141.3	19138.0	6517.6	5089.4	914.8	11487.5
1688	8247.8	5406.6	6555.5	1716.5	3502.7	9394.9	14344.0	4625.1	0.0	89246.5	61368.6	3845.2
1689	10053.8	9616.6	15974.3	9824.0	17979.7	18214.0	16260.9	18165.9	16881.6	3706.8	4464.4	7513.9
1690	5775.9	8657.2	20922.6	11739.7	17599.2	28803.4	32129.2	18184.0	926.0	1115.8	2826.1	16113.5
1691	6995.2	4034.9	18182.6	8797.1	9848.1	12909.1	41268.8	18690.4	8013.4	3793.9	641.7	6481.8
1692	5838.4	6464.6	14463.3	12230.1	11269.4	23819.1	20961.5	22017.9	391.8	3015.5	1392.6	3813.1
1693	4789.7	10331.7	20394.2	26759.2	17684.6	17064.4	22090.1	24576.9	1032.8	6216.1	9925.5	11241.5
1694	10386.7	8022.4	23284.5	8551.9	11789.8	23563.8	29446.9	25793.1	10684.6	3717.7	3112.8	14412.8
1695	3391.5	6574.0	16136.4	15004.2	13187.7	31498.8	18645.5	20101.0	3169.7	1007.0	7481.6	4182.1
1696	4506.7	8766.6	24856.3	18866.3	18818.5	24964.6	30287.6	19590.1	12572.2	3037.3	1392.6	13894.1
1697	8122.9	9007.4	4853.7	2145.6	3564.9	7201.9	2083.7	2961.4	7123.0	93758.9	70215.5	3829.2
1698	12438.2	10353.6	22555.2	11096.0	11976.1	27825.3	31161.0	17157.7	8298.4	3200.6	2921.7	20172.6
1699	7490.4	8857.8	20367.2	7172.6	16271.1	20568.3	26856.1	14318.4	7407.9	1937.8	955.7	5701.0
1700	6487.5	10036.2	19369.4	9716.7	9739.4	18289.5	18004.4	15805.9	2208.1	5584.7	3071.8	4738.3
1701	32599.8	27959.8	32374.1	35510.3	30087.9	17460.5	22528.4	32918.4	30166.1	25158.4	22718.0	43992.5
1702	13133.1	9846.5	12849.4	5241.5	6259.9	13131.6	15119.2	4968.7	5057.4	33960.1	15809.7	11904.6
1703	7274.0	5538.0	19496.0	6850.7	12752.8	19606.6	35459.2	18125.2	1780.8	4474.3	5611.2	10637.1
1704	5014.4	5235.2	14463.3	9701.4	7122.0	11732.9	27958.5	16881.9	605.5	2302.5	3672.5	4610.0
1705	5859.2	4906.8	15234.9	6482.9	13677.0	19179.8	31641.8	19897.5	0.0	1703.7	7154.0	5722.4
1706	5334.8	12411.2	19938.4	5256.8	4535.7	13607.4	29917.9	15765.2	13462.5	9307.8	5133.4	4599.3
1707	12321.7	12309.0	24209.7	11678.4	19657.3	24572.5	32790.0	23641.0	7657.3	6950.9	7577.2	8375.0
1708	6054.7	6388.0	20848.3	5731.9	11036.4	14644.7	28514.6	18098.1	5342.3	3701.4	2047.9	4545.8
1709	10831.9	4979.8	19296.8	6314.3	13754.7	15336.9	26208.4	16276.1	3419.0	1393.5	4737.5	7273.3
1710	6903.6	12360.1	18486.5	6406.3	14725.5	22649.0	22119.5	16086.2	0.0	2754.3	300.4	4856.0
1711	9175.7	13363.3	17745.3	4276.0	15665.3	16284.4	24530.3	15227.2	21440.3	5873.2	764.5	4802.5
1712	10440.8	7369.3	18754.9	11034.7	10896.6	24352.0	26882.3	17555.6	1282.1	3521.8	5583.9	9685.2
1713	8784.6	11039.4	16838.7	20720.8	14080.9	25354.6	32318.9	18952.6	3561.5	3031.9	3536.1	5770.5
1714	9246.5	7303.7	16210.7	4168.7	10352.9	20059.9	25717.8	12279.4	8797.0	7163.2	10690.0	5845.4
1715	9050.9	10561.5	24587.8	3295.1	12147.0	21432.1	31897.0	15756.2	926.0	5094.8	3030.9	5305.2
1716	5151.7	7161.4	15700.8	28491.0	12046.0	38761.9	34939.1	15439.7	16667.9	6842.1	5611.2	22365.3
1717	5418.1	7103.0	14851.6	5394.8	8527.8	22651.1	15799.6	15313.1	1780.8	2307.9	6184.7	5706.3
1718	6670.6	7902.0	14140.9	7954.2	7859.8	11498.1	32181.6	13454.9	5342.3	2258.9	2853.4	6037.9
1719	10748.7	13140.8	22923.2	10620.9	13506.2	25485.3	21174.1	26561.7	2457.4	1306.4	778.2	6481.8
1720	7074.3	6304.1	18862.9	12444.7	11735.4	14808.0	26031.8	18134.3	0.0	1464.2	314.0	8754.7
1721	23370.0	14133.1	9346.2	1471.3	3696.9	10665.0	5266.6	7681.4	20906.1	28527.8	26991.2	5909.5
1722	7132.5	7383.9	19815.1	17563.6	11090.8	30698.3	34729.8	15484.9	6161.4	5769.8	5515.7	13952.9
1723	7440.4	9675.0	24949.1	7172.6	10919.9	23202.4	25799.5	22999.0	2635.5	5650.0	4546.3	5385.4
1724	5888.3	7537.2	22651.4	8475.3	14616.8	21783.3	38334.6	22262.1	1673.9	4479.8	4587.3	7786.7
1725	5617.8	5395.7	14959.7	12061.6	10842.2	25730.3	32286.2	17872.1	26853.8	5111.2	3413.2	13182.8
1726	11672.5	9135.1	22987.4	15080.8	10888.8	18358.9	12816.4	16239.9	12821.5	2095.6	7154.0	3802.4
1727	7365.5	6898.7	20358.7	9854.6	10205.4	21256.4	27768.8	17492.3	5413.5	4164.0	4450.8	3888.0
1728	7286.5	7219.8	22506.2	9180.3	11696.6	20672.5	35027.4	16099.8	4273.8	9449.4	2143.5	9717.3
1729	7910.7	7212.5	19301.9	8889.1	16278.9	17877.1	33532.5	19626.3	4950.5	2895.8	1365.2	8685.1
1730	6113.0	3374.6	14073.3	5241.5	16768.2	16876.5	22829.3	20819.8	0.0	3652.4	1215.1	9867.1
1731	7894.0	7617.4	20276.0	24567.6	14857.6	24288.7	21762.9	22962.9	1780.8	6477.4	16219.3	12535.7
1732	1335.8	5913.7	14240.5	12030.9	13576.1	26581.8	29028.2	18866.7	0.0	6281.4	1938.7	9738.7
1733	7948.1	6617.8	22236.1	12061.6	11875.2	27000.4	31965.7	17596.3	2564.3	4376.3	7959.5	12658.7
1734	5193.3	5424.9	18007.0	12659.3	8442.3	20537.7	21851.3	20896.7	4345.0	3549.0	6962.8	7818.8
1735	11863.9	10517.7	19929.9	6544.2	19074.8	21129.8	19656.3	22718.7	4345.0	2601.8	6239.3	7738.6
1736	12925.1	10875.3	19663.2	10912.1	15649.8	30551.3	37222.4	26435.1	9260.0	4773.7	3372.2	14327.2
1737	5967.3	9642.2	19931.6	7417.8	6803.6	16651.9	20137.2	13468.5	0.0	7424.5	10662.7	4118.0
1738	16100.2	17741.2	14395.8	9348.9	2772.7	10205.6	7886.7	7206.7	569.8	18544.9	15686.9	9310.9
1739	5617.8	6388.0	15589.4	16567.4	17381.7	27868.2	30948.3	29712.9	11147.6	4044.3	832.8	12070.4
1740	10744.5	10700.1	18126.9	13303.0	11331.5	16427.3	18583.4	18902.9	13569.4	20030.9	5897.9	12829.8
1741	12887.6	10838.8	27079.7	11157.3	13987.7	22973.7	40611.3	20214.0	12465.3	5601.0	12150.8	8776.0
1742	9928.9	12976.6	22460.6	18038.7	17203.1	24235.6	18779.7	17492.3	8975.0	5089.4	4041.2	12562.4
1743	23848.6	21750.5	9386.7	5931.2	3953.2	15040.8	7863.8	7966.3	16525.4	36398.6	30732.1	7588.8
1744	6837.0	5527.0	20124.1	17119.1	15199.3	21562.7	48720.5	21199.6	7550.4	2841.4	7508.9	7401.6
1745	7070.1	8642.6	19463.9	7433.1	7634.6	15249.1	32361.5	16660.4	391.8	4953.3	6212.0	13519.7
1746	37555.9	44916.6	19332.3	10774.2	11005.3	18361.0	12044.4	10050.5	37075.4	25800.7	37135.2	12840.5
1747	3820.1	9419.6	17326.6	15050.1	11906.3	19923.1	33558.7	19309.8	6268.3	2182.7	1338.0	3481.5
1748	7540.3	9339.4	19992.4	23295.5	14088.7	21873.1	21275.5	24084.1	10364.0	6782.2	6498.7	7128.9
1749	6108.8	2696.0	18559.0	9134.3	6873.5	25201.4	22319.0	20449.1	12785.9	5622.8	9666.1	3572.5
1750	7074.3	8821.3	16989.0	8551.9	10888.8	18887.8	20755.4	17406.4	6517.5	9367.7	11536.5	6150.2
1751	5081.0	6519.3	18795.4	7310.5	13047.9	16333.4	23915.4	19382.1	3098.5	3233.3	4041.2	13412.7
1752	8805.4	7584.6	14424.5	19632.6	10127.7	26204.0	29653.0	21914.0	6588.8	6940.1	7208.6	8262.7
1753	3483.0	6424.5	17657.5	7525.1	13156.7	15998.5	21095.6	21434.7	2991.7	4577.7	4355.2	4540.5
1754	5409.7	6946.2	12636.6	6896.7	7230.7	29330.2	21246.1	11434.0	2208.1	2220.8	3822.7	5027.1
1755	7694.3	7066.6	20605.2	16628.7	11983.9	12153.5	22050.8	19748.3	4701.2	3810.2	8191.6	8546.1
1756	9874.8	8015.1	20900.7	11463.8	11145.1	22524.5	28409.9	21805.4	0.0	2171.8	2047.9	9637.1
1757	4735.6	12867.2	14348.5	13778.1	16775.9	16388.5	29600.6	18211.1	5912.1	941.7	1692.9	5930.9
1758	12342.5	14731.4	17936.1	11203.3	8411.3	18606.0	23130.3	13269.5	0.0	15034.1	9474.9	14043.8
1759	4381.9	6727.3	19698.6	11785.7	8690.9	20386.6	27258.5	19721.2	6375.1	6520.9	1201.4	11893.9
1760	9708.4	8770.3	24319.4	18682.4	12667.4	19929.2	26944.4	24649.3	2671.1	4006.2	3481.4	18070.8
1761	5871.6	6763.7	16962.0	15540.6	7720.0	18150.7	30673.5	24183.6	16026.8	6368.5	1529.1	7642.3
1762	5755.1	7996.8	15572.5	3402.4	11160.6	19410.5	25950.0	19874.9	6553.2	8758.1	6034.5	3668.7
1763	5189.2	3837.9	14645.7	11509.8	9351.0	24503.1	24909.8	18735.6	9865.4	4332.8	2730.5	8599.6
1764	2871.3	6220.2	14819.5	7617.0	10019.0	31370.1	21929.8	14942.4	1780.8	2307.9	1419.9	4872.0
1765	4939.5	5096.5	20411.1	11402.5	12504.3	18279.3	31605.8	22099.3	1852.0	6477.4	682.7	6963.1
1766	5164.2	6570.4	17340.1	11004.1	8706.4	22199.8	37556.0	14928.8	12109.2	2716.2	3317.6	7075.4
1767	8847.0	9153.3	17156.1	7800.9	11595.6	17834.2	23431.2	15932.5	0.0	2046.6	6130.0	3888.0
1768	7423.8	5968.4	16992.3	8827.8	14585.7	17409.5	26754.7	22126.5	12643.4	1507.7	1542.8	13257.6
1769	9654.3	11090.5	23269.3	11448.5	15836.2	17697.4	27461.3	19689.6	2279.4	3467.3	4095.8	8150.4
1770	5501.3	8270.4	20677.8	6421.6	13894.5	34743.4	33797.5	19246.5	7906.6	2982.9	327.7	3583.2
1771	6104.7	6048.7	14973.2	8904.4	13389.7	22983.9	34150.8	18527.6	641.1	1535.0	996.7	5663.5
1772	2696.5	7343.8	18743.1	18084.7	8760.8	14863.2	33234.9	22556.0	17059.7	2830.5	12724.2	8332.2
1773	5409.7	6066.9	17208.4	8735.8	8100.6	15743.2	26643.5	19034.0	1780.8	2209.9	6089.1	6048.6
1774	5505.5	10280.6	20892.2	16782.0	9840.3	17964.9	21720.4	17989.6	3561.5	3940.9	1228.8	9722.7
1775	9762.5	9831.9	21922.1	18835.7	10772.3	20411.1	39966.9	23198.0	4273.8	4610.4	3003.6	9893.8
1776	32437.5	31046.1	35938.0	55847.9	37800.2	24437.8	28867.9	36829.2	12216.0	11305.5	12260.1	29617.1
1777	4952.0	4622.3	17838.2	8551.9	12457.7	15643.2	34801.7	16859.3	3561.5	4136.8	3863.7	4583.2
1778	3516.3	5355.6	17870.2	8153.4	10508.3	21720.0	32603.5	15616.0	3383.4	2079.3	1447.2	6321.3
1779	55774.2	51479.7	35987.0	26743.9	18368.1	48454.9	33683.0	20286.4	52033.8	25833.4	25926.3	37115.0
1780	6171.2	6249.3	14733.5	15326.0	13397.4	13054.0	24929.4	14951.4	3419.0	2427.7	1365.3	4299.8
1781	7274.0	6271.2	18942.3	11218.6	8628.7	13699.3	32547.9	12835.5	5092.9	2171.8	737.3	7915.0
1782	8651.4	13188.2	20318.2	9272.2	4225.0	11449.1	31324.5	13418.7	8903.8	11615.8	2471.1	9364.3
1783	8268.5	6384.3	18393.6	6697.5	14096.4	18471.3	26571.5	14011.0	0.0	1905.1	1310.6	10220.0
1784	7540.3	10342.6	12557.3	5149.5	10927.7	19147.1	23450.9	10597.5	0.0	16329.6	7072.1	5241.0
1785	40481.4	38886.1	15256.8	5348.8	5203.6	11067.2	8361.0	7595.5	18876.0	25490.5	41476.7	7423.0
1786	2030.7	7230.7	16254.6	9226.3	9094.7	25728.3	21448.9	22393.2	7407.9	1736.4	4723.8	5679.6
1787	9945.6	8420.0	19315.4	7739.6	15665.3	20607.1	19355.4	20996.2	3810.8	2596.4	218.4	5460.3
1788	7340.6	6778.3	16561.8	16322.2	21560.2	20903.2	28125.3	19721.2	1282.2	1437.0	1064.9	9011.4
1789	9625.1	4202.7	13247.8	2574.8	10865.5	11216.3	25276.2	17410.9	0.0	3004.7	0.0	3572.5
1790	9150.8	6913.3	16480.8	3279.8	9576.3	21832.3	23087.8	12713.4	8797.0	13237.8	10894.8	6128.8
1791	7523.7	9773.5	21771.8	9624.7	11479.1	21395.3	38939.7	16976.9	4736.8	4779.1	4382.5	7439.1
1792	4660.7	4925.1	16274.8	9134.3	13094.5	16600.9	29760.9	15186.5	498.6	2542.0	5160.7	3043.0
1793	12920.9	11685.2	22651.4	15218.7	17366.2	31321.1	29675.9	15711.0	17558.3	4289.2	6635.2	17616.3
1794	13516.0	8463.8	26078.6	9670.7	18810.8	15490.0	40647.3	19789.0	8903.8	5552.0	3208.4	10829.7
1795	5155.9	3827.0	13570.2	6222.4	7914.2	22185.5	27474.4	16135.9	890.4	3206.0	5870.6	7417.7
1796	6512.5	7241.7	15839.3	11065.4	7650.1	17266.5	23967.7	17370.2	5199.8	2732.5	3617.9	9845.6
1797	7140.8	4837.5	17162.9	5486.7	7883.1	17148.1	29679.1	13097.7	9438.0	2204.5	2730.6	3379.9
1798	3125.2	5472.3	17340.1	6758.8	10329.6	18138.4	23663.5	14268.7	0.0	3815.7	778.2	4412.1
1799	6321.1	2779.9	11730.0	9762.7	17498.2	22050.8	31916.6	27475.0	0.0	2041.2	7235.9	7508.6
1800	6508.3	10422.9	19273.2	10483.0	12613.0	28076.5	34998.0	28551.0	1780.8	3075.4	0.0	9840.3
1801	4793.9	6406.2	22818.5	7938.9	11595.6	25383.2	45400.3	18622.6	4558.7	5078.5	1829.5	8701.2
1802	6204.5	7482.4	19160.1	7402.5	10065.6	24011.0	26777.6	14793.2	11931.1	1736.4	2034.2	5342.7
1803	6113.0	10266.0	16128.0	4950.3	11331.5	15731.0	37837.4	15760.7	1780.8	3227.8	6826.3	9369.7
1804	2617.5	8478.4	15022.1	6682.1	15113.9	16484.5	20425.0	21489.0	997.2	5165.6	6812.7	7931.1
1805	12712.8	17321.6	14022.7	15433.3	6982.2	11410.3	10928.9	13305.7	13676.2	19840.4	17598.3	8979.3
1806	6554.1	12031.7	16006.4	24797.5	9079.2	15769.8	23205.5	16294.2	1282.1	10265.8	6935.5	11765.6
1807	11293.8	7737.8	22916.4	6375.6	10881.0	11892.2	33503.1	18360.3	2457.4	2487.5	5829.7	4733.0
1808	4773.1	8055.2	14454.9	6896.7	11347.0	18160.9	27824.4	19874.9	0.0	5552.1	2047.9	7118.2
1809	5185.0	9788.1	18729.6	12628.6	12814.9	37163.1	39728.1	28813.2	854.8	4528.7	1392.6	11220.1
1810	8272.7	9131.4	18488.1	17441.0	12115.9	12743.7	26715.5	20123.6	11824.3	6531.8	11413.6	12220.1
1811	11123.2	12859.9	25779.7	29962.3	26740.5	17252.2	30222.1	27059.0	13854.3	19551.9	15127.1	20755.5
1812	8235.3	8555.0	11836.4	12827.9	10469.4	12141.3	20153.5	12044.3	8547.6	14250.3	25776.2	19675.2
1813	7311.5	8635.3	14541.0	3724.2	5661.9	19316.6	31291.8	12677.3	12358.5	3396.5	2239.0	6915.0
1814	9404.6	9529.1	22200.6	10161.1	14181.9	20882.8	35763.5	17424.5	3347.8	1660.2	3986.6	8423.1
1815	5717.7	5388.4	17166.2	3724.2	11292.7	15949.5	28498.2	19784.5	7123.0	2237.2	3959.3	8134.3
1816	6508.3	4852.1	19393.1	19816.5	6896.8	13442.0	25449.5	13766.9	1068.4	4474.3	3454.1	6316.0
1817	5176.7	6639.7	15126.8	15463.9	8279.2	24942.1	19031.5	11167.2	1531.4	5949.4	901.1	9070.2
1818	3229.2	5738.6	16951.8	12122.9	11813.0	23071.7	17140.8	15579.8	1353.4	1774.5	0.0	10460.7
1819	5434.7	2893.0	13257.9	13379.6	4893.0	23239.2	38020.6	15313.1	7123.1	3734.0	1419.9	8193.1
1820	3545.5	3801.4	13045.2	12843.2	6811.3	18618.3	31746.5	15878.2	1246.5	1616.6	10294.1	7016.6
1821	8797.0	9120.5	23301.4	3647.6	12349.0	14757.0	28406.6	20697.8	1780.8	6090.9	6430.4	4310.5
1822	8801.2	11094.2	16896.1	8475.3	6772.5	13227.6	14412.7	16407.2	0.0	4800.9	7577.2	8829.5
1823	7107.5	7274.5	13869.1	6436.9	12659.6	25918.2	49181.7	15959.6	14103.6	3260.5	2047.9	5337.3
1824	7889.9	7920.2	14414.4	5134.2	7448.2	15551.3	22999.4	11397.8	16525.5	5258.1	1092.2	1791.6
1825	13033.3	14749.6	23260.9	13379.6	10119.9	18369.2	25106.1	21945.6	16169.3	3549.0	273.1	14706.9
1826	12267.6	10098.2	24800.5	5164.9	15106.1	13791.2	39669.2	17410.9	0.0	5372.4	5433.7	8567.5
1827	5284.9	3433.0	12737.9	10437.0	7650.1	22818.5	30758.6	13916.1	2849.2	1584.0	2047.9	4668.8
1828	12621.3	16931.3	11105.4	4291.3	6360.9	10056.5	11324.7	6935.4	1745.1	25403.4	28738.8	7610.2
1829	5896.6	12199.6	10992.3	11096.0	7005.5	24490.9	13421.5	12573.3	1780.8	19611.8	983.0	3759.6
1830	2921.3	6285.8	13708.7	10467.7	9537.4	21293.2	26339.3	10782.9	3062.9	1954.1	1365.2	7770.6
1831	6541.6	6953.5	14532.5	11693.7	12325.6	18938.9	29195.0	18663.3	3062.9	2841.4	327.7	2823.7
1832	21509.9	23990.5	13418.3	18146.0	6927.8	7495.9	3581.9	10113.8	8832.6	28979.5	7727.4	14311.2
1833	7469.6	7792.5	12278.7	15402.6	10492.7	17295.1	21098.9	14160.2	213.7	16013.9	4041.2	12150.6
1834	5259.9	7617.4	16597.3	3402.4	10694.7	19765.8	25626.2	17795.2	5662.8	1186.6	4396.2	3855.9
1835	5484.6	5085.6	13649.6	10130.5	7479.3	18832.7	34415.7	10986.4	712.3	8126.7	2416.5	4593.9
1836	6341.9	8434.6	18370.0	14038.6	12892.6	19347.2	27605.2	12993.7	2421.8	2721.6	4205.0	6829.4
1837	17094.7	15169.2	14144.2	9210.9	12224.7	13603.3	12410.7	14191.9	0.0	24314.7	23032.0	6380.2
1838	12392.4	7927.5	18098.1	16276.2	9234.5	26063.1	25799.5	16759.9	7586.0	6417.5	7358.8	15412.9
1839	7598.6	5844.4	17785.8	17379.7	17467.1	16061.8	22400.8	20562.1	23292.3	10434.6	14280.7	6225.1
1840	6387.6	7143.1	18376.7	15801.1	16387.6	24650.1	23529.4	24201.7	6980.5	778.4	3372.2	11471.4
1841	7174.1	6191.0	17191.5	15969.7	15735.2	20541.8	28485.2	23880.7	19624.0	10189.6	4095.8	8936.5
1842	5235.0	4822.9	15326.0	5762.6	10384.0	23471.9	33297.0	15575.3	15207.7	522.6	0.0	4786.5
1843	7236.5	11156.2	21979.5	22483.2	14842.0	28066.3	20274.6	28343.0	7728.5	2389.6	6471.4	13129.3
1844	24422.8	23436.0	12950.6	5670.6	7378.3	7265.2	8148.4	7161.5	34724.8	28908.8	22390.3	5503.1
1845	5538.7	9390.4	14925.9	8950.4	9677.2	22963.5	40552.4	17967.0	1780.8	7674.9	450.5	9155.8
1846	2155.6	4388.8	17475.2	10161.1	6104.6	21679.1	31769.4	14752.5	213.7	3097.2	1187.8	10583.7
1847	3370.7	6785.6	19409.9	13425.6	9972.4	16786.7	31723.6	16750.8	4380.7	5748.0	6498.7	9022.1
1848	7631.9	7982.2	21277.1	5180.2	8294.8	15077.6	29970.3	9697.9	18626.7	12949.3	12505.8	8294.7
1849	5447.2	4841.1	14855.0	18973.6	14515.8	26810.5	29224.4	29382.9	8155.9	9139.1	3727.2	10722.7
1850	9458.7	8150.1	16683.4	27249.6	17506.0	17113.4	21089.1	17379.3	5128.6	5611.9	0.0	11396.6
1851	13245.5	8405.4	20942.9	10283.7	17529.3	21317.7	32184.8	22632.8	463.0	4131.4	0.0	11311.0
1852	40023.6	39400.5	42870.0	33334.1	22134.9	33275.2	44392.7	27737.2	19980.1	18730.0	38309.3	32173.5
1853	4098.9	6869.5	13887.6	10069.2	11603.3	24448.0	27713.2	14472.2	8868.2	1491.4	177.5	1759.5
1854	5863.3	2958.7	12781.8	7509.7	7556.9	22465.3	25600.0	10764.8	9972.3	5552.1	2170.8	5235.7
1855	7140.8	8000.5	19769.5	4904.3	10026.7	20770.5	14487.9	21791.9	8547.6	7664.0	7345.1	989.4
1856	15126.4	20273.0	12928.7	14728.3	7525.9	8133.0	7347.0	3544.6	15385.8	29643.6	19468.7	18258.0
1857	2813.1	7300.0	17699.7	8981.0	9498.6	24827.8	25161.7	18645.2	13391.3	2264.4	109.2	5551.2
1858	7336.4	6442.7	15889.9	3601.6	11611.1	12886.6	21929.8	20168.8	0.0	3924.5	163.8	7476.5
1859	3295.8	4764.5	17286.1	15739.8	12317.9	20860.3	27287.9	17637.0	2101.3	3461.9	1938.7	7096.8
1860	4481.8	2783.6	14414.4	4505.8	7922.0	20351.9	31370.3	11836.3	8440.8	2716.2	7686.4	4695.5
1861	8505.7	7737.8	21834.3	13977.3	10026.7	16345.6	21259.2	24192.6	16240.5	3407.5	4095.8	9273.4
1862	7544.5	7011.8	21797.1	14789.6	9063.7	20157.9	34203.1	15742.6	16454.2	2917.5	8437.3	9401.8
1863	4078.1	9401.4	18089.7	5670.6	12015.0	16694.8	36100.4	22931.2	5876.5	1823.5	5461.0	6096.7
1864	10174.4	7664.9	15712.6	10912.1	8846.2	10162.7	22194.7	12225.2	6695.7	17004.5	13925.7	6583.4
1865	10403.3	9474.4	17286.1	11540.5	18329.2	20088.5	31789.0	20155.2	3846.4	4496.1	2143.5	8268.0
1866	11114.9	15957.2	16048.6	10697.5	6127.9	16529.4	13918.7	11773.0	5342.3	21979.6	4710.2	13985.0
1867	9121.6	9813.6	23189.9	23525.4	21482.5	18973.6	30395.5	35061.4	7051.8	4343.6	6293.9	21787.7
1868	4752.2	4965.2	17319.9	8689.8	10314.1	18591.7	29826.3	19413.8	3525.9	6559.0	3426.8	11680.0
1869	3428.9	3349.1	15116.7	13425.6	7766.6	10634.3	29698.8	14237.1	3561.5	3864.7	1146.8	4818.5
1870	10790.3	7584.6	15719.4	7877.6	12970.3	22685.8	32044.2	18975.2	2884.8	3146.2	11045.0	13407.4
1871	13129.0	13144.4	10617.5	5563.3	2508.6	18569.3	20405.4	7405.6	18947.3	19704.3	18431.0	7850.9
1872	4198.8	5279.0	19388.0	10360.4	14073.1	25234.1	24451.8	15665.7	5876.5	2313.4	1378.9	4663.5
1873	8031.4	11590.3	13458.8	5946.5	6345.3	20027.2	21861.1	13974.8	0.0	4251.1	4314.2	5059.2
1874	6217.0	4906.8	13592.2	4092.0	7479.3	20321.2	24798.6	11538.0	6481.9	636.8	8505.6	5610.1
1875	6562.4	3148.4	11311.4	8230.1	14686.7	13156.1	27821.1	22221.4	0.0	2977.4	2812.4	10326.9
1876	6845.4	6077.9	13651.3	8368.0	7626.8	26483.8	37045.7	20087.4	0.0	2188.2	4764.8	7530.0
1877	4743.9	12152.1	19838.7	7157.2	9288.9	24029.4	20012.9	16063.6	9473.7	3799.3	573.4	4224.9
1878	4290.3	6563.1	17561.3	8414.0	6399.7	18024.1	22685.4	9440.1	7123.0	936.2	1556.4	8161.0
1879	4502.6	5632.8	20534.3	4092.0	7541.4	13462.4	27451.5	10963.8	0.0	3167.9	5447.4	5941.6
1880	4860.4	4257.5	13014.8	8873.8	10422.8	20978.7	34850.8	14431.5	13248.9	1676.5	2047.9	6348.1
1881	5264.1	6249.4	16931.6	5548.0	8822.9	13554.3	26116.8	14996.6	7016.2	223.2	1064.9	4134.0
1882	10960.9	13812.1	27206.3	33870.5	26934.7	20535.6	35285.9	32407.5	18341.8	6569.9	9625.1	22707.5
1883	5405.6	4742.6	15678.9	10881.5	5964.8	24770.6	33440.9	10810.0	1780.8	1540.4	5338.2	4770.4
1884	7989.8	11057.7	24910.3	27801.4	17801.1	14904.0	18197.4	23311.0	0.0	990.7	1884.1	12091.8
1885	4669.0	4082.3	14441.4	8291.4	13568.3	16509.0	27353.3	19088.3	7123.0	2781.5	3071.9	9219.9
1886	8859.5	8850.5	15655.2	9042.3	9141.3	21581.1	23617.7	20295.4	1353.4	4022.5	7386.1	7706.5
1887	7740.1	8292.3	18003.6	7525.1	15121.6	15998.5	22443.3	21751.2	0.0	3113.5	2539.4	7032.6
1888	10195.2	10951.9	20929.4	17732.2	14702.2	13729.9	21216.7	18111.7	12536.5	2623.6	16369.5	6000.5
1889	8068.8	11411.6	18250.1	13946.7	16255.6	21021.6	23493.4	20756.6	6517.6	3777.6	2757.8	8401.7
1890	14706.1	11148.9	15699.1	4490.5	5933.7	10891.6	15737.5	13061.6	1780.8	19366.9	6498.6	5786.5
1891	4490.1	3035.3	12366.5	13778.1	6407.5	23067.6	34929.3	13803.0	0.0	3804.8	969.3	6182.3
1892	9700.0	7456.9	19052.0	18391.2	23369.8	21511.7	21236.3	25218.9	676.7	6744.1	3181.1	13140.0
1893	7311.4	7923.9	13735.7	12153.5	12387.8	17615.7	23676.6	19770.9	2136.9	7266.7	1119.5	9551.5
1894	6150.4	5508.8	22828.7	10590.3	8333.6	13801.4	25030.8	13093.2	4772.4	3674.1	1597.4	5647.5
1895	18218.3	17080.8	23581.6	12644.0	18515.6	14661.0	23585.0	24396.1	3775.2	10663.2	14622.0	12984.9
1896	3054.4	4979.8	20333.4	11157.3	15191.5	17195.1	18459.1	20299.9	6446.3	1360.8	4327.9	8952.6
1897	9949.7	7639.3	23926.0	3525.0	7797.7	12276.1	18773.1	13020.9	0.0	4387.2	5010.6	6898.9
1898	7944.0	9675.0	20259.1	15341.3	13583.8	20686.7	21530.7	19630.8	8583.3	3347.6	6785.3	4273.1
1899	9267.3	11375.1	22177.0	21333.8	7953.0	24895.2	27592.1	16918.1	10898.2	2422.2	1843.1	13685.5
1900	6466.7	9861.1	19919.8	13517.5	20069.0	16184.3	27566.0	21050.4	2243.7	2591.0	4969.6	3861.3
1901	7074.3	10094.6	18525.3	6513.6	10251.9	13717.7	19607.3	18663.3	11040.7	2683.5	1351.6	6267.9
1902	14244.2	18160.7	14640.6	14559.7	6516.2	6460.7	5518.4	8621.8	28990.8	27831.0	56672.1	9428.5
1903	5139.3	5556.2	14951.2	16889.3	12799.4	20792.9	27942.1	16452.4	0.0	3265.9	1556.4	8380.3
1904	5422.2	7278.1	16919.7	7969.5	10360.7	19435.0	26237.9	19327.9	3775.2	1355.4	2949.0	7300.0
1905	6870.4	5486.9	16644.6	11801.0	14445.9	16717.2	27497.3	14205.4	1602.7	2095.6	5843.3	7070.1
1906	8114.6	9171.6	15494.9	15525.2	12271.3	16437.5	18612.8	19698.6	18056.9	9046.6	10089.3	12813.8
1907	5309.9	5990.4	13934.9	6666.8	10391.8	14340.5	35770.0	16610.7	2849.2	4588.6	4437.1	6123.5
1908	6504.2	2137.8	13436.9	9747.3	7984.1	17785.2	22806.4	15552.7	3561.5	3538.1	532.5	6075.3
1909	8772.1	8099.0	20379.0	18023.4	15012.9	15026.5	22862.1	22008.9	1780.8	1975.9	2635.0	12316.4
1910	8622.3	9766.2	21687.4	13701.4	15797.3	14816.2	30990.9	26209.1	7123.0	7609.6	10198.5	7781.3
1911	5093.5	6898.7	15712.6	5195.5	8061.8	23874.2	30258.1	18012.2	0.0	2035.7	1447.2	8123.6
1912	5530.4	7584.6	16418.3	28276.5	16667.2	14902.0	29332.4	22253.0	3953.3	8268.2	3440.5	10471.4
1913	5684.4	6395.3	11664.2	5302.8	7743.3	17879.1	18805.8	11352.6	712.3	3320.4	655.3	2754.2
1914	9258.9	8854.2	20107.2	16705.3	8496.7	15420.6	26663.1	16167.6	5520.4	4615.8	655.3	9161.1
1915	10266.0	11170.8	19300.2	10896.8	10220.9	9844.1	33362.4	16321.3	5342.3	4528.7	4846.7	7267.9
1916	6108.8	2739.8	16847.2	3065.2	10018.9	27292.4	19378.3	18012.2	569.8	3233.3	41.0	3850.6
1917	6749.7	10422.9	13735.7	5640.0	12947.0	23951.8	27670.6	14969.5	926.0	1692.8	7454.3	5936.3
1918	4760.6	4979.8	16793.1	14896.9	9506.3	22812.4	34978.4	16280.6	997.2	3799.4	5706.8	8380.3
1919	15671.6	13764.6	30069.6	20521.5	19439.9	9315.3	9849.4	22922.2	1424.6	2454.9	464.2	17220.5
1920	5322.3	7803.5	20779.1	10559.6	11106.3	22604.1	34023.2	16732.7	1602.7	1371.7	2047.9	10968.7
1921	6778.8	10280.6	16320.4	4873.7	13646.0	14544.6	20578.8	16606.1	5413.5	6559.1	4942.3	2171.3
1922	11822.3	19970.2	32706.7	9716.7	18111.8	19067.5	24141.1	31385.7	10150.4	7473.5	2566.7	10321.6
1923	8659.7	7398.5	17043.0	6329.6	10011.2	20517.3	27752.4	17139.6	4665.6	2612.7	5106.1	7984.6
1924	5925.7	7011.8	17394.1	7755.0	6058.0	18193.6	21687.7	14336.5	8832.5	2879.5	1665.6	3283.7
1925	5734.3	6209.2	18793.7	6835.4	11844.1	15471.7	27549.6	16868.4	534.2	3826.6	2621.3	3048.4
1926	4602.4	5195.0	14735.1	13027.1	11013.1	15590.1	29352.0	14228.0	3561.5	2400.5	928.4	6310.6
1927	12783.6	7471.5	19935.0	19065.5	11261.6	14642.7	24958.9	21986.3	3169.7	7636.8	5979.9	8701.2
1928	5447.2	3874.4	14588.3	9977.2	11890.7	18689.7	34477.9	18441.7	71.2	5503.1	1433.6	7850.9
1929	4793.9	6351.5	14444.8	4092.0	4458.0	21468.8	24821.5	11831.8	4238.2	4256.6	10976.7	2823.7
1930	4881.2	8671.8	16897.8	5946.5	6570.6	25783.4	36077.5	20521.4	3704.0	2552.9	2375.6	9455.3
1931	12579.7	12892.7	15185.9	9287.6	5320.1	13415.5	16041.7	13102.3	3241.0	16193.5	10580.8	14188.2
1932	9009.3	11258.3	13609.1	15617.2	13413.0	14497.7	16738.5	14445.0	534.2	3026.4	3017.3	9203.9
1933	4943.7	7186.9	13134.7	9272.2	8962.7	14963.2	19947.5	15986.8	3597.1	4316.4	0.0	11252.1
1934	8447.5	8759.3	22291.8	14191.9	29295.7	13523.7	17798.3	30187.6	4950.5	2797.8	409.6	16899.6
1935	8372.6	6836.7	15444.2	2682.1	18896.2	14005.6	16149.7	24807.5	5876.5	3189.7	1365.2	2759.6
1936	27181.8	21520.7	42059.6	23172.9	27556.0	31641.7	30699.7	34509.9	55880.2	9694.3	12096.2	29889.9
1937	6974.4	5508.8	14689.6	7019.3	8737.5	12990.7	34549.9	14766.0	1104.1	2982.9	6280.2	7032.6
1938	5738.5	4677.0	14878.6	9088.3	15921.6	21769.0	30215.6	17338.6	534.2	800.1	4150.4	4433.5
1939	11514.4	5771.4	17520.8	15402.6	5483.2	17593.2	28694.5	17410.9	1780.8	5900.4	3167.4	8701.2
1940	9437.9	8690.0	18614.8	5823.9	16302.2	16549.8	27673.9	19056.6	6766.9	4681.2	1392.6	7278.6
1941	12159.4	21648.4	14814.5	14697.6	14119.7	8382.1	14177.1	17062.8	9366.8	6156.2	6689.8	32243.0
1942	7373.9	7435.0	22144.9	12689.9	14181.9	15543.1	22495.7	18093.6	11681.8	7070.7	682.7	9530.1
1943	14215.1	5698.5	17993.5	11540.5	15277.0	20376.4	16238.0	21638.2	1495.8	3919.1	1529.1	5556.6
1944	7839.9	12553.4	13784.6	5854.5	5211.4	8149.3	12512.1	11090.4	16026.8	12437.7	11509.2	4588.6
1945	5126.8	8795.8	18290.6	8751.1	10174.3	21644.4	27768.8	26304.0	1780.8	4610.4	4546.3	15182.9
1946	3990.7	3345.4	13627.6	9854.6	13956.6	21064.5	33820.4	22352.5	7123.0	3652.4	8027.8	13535.7
1947	10291.0	7588.2	19122.9	5854.5	8318.1	20678.6	36892.0	15814.9	926.0	1954.1	0.0	10171.9
1948	6608.2	6654.3	13867.4	12735.9	6446.3	18420.2	21785.8	15136.8	0.0	2465.8	5570.3	3347.8
1949	11984.6	7752.4	17230.4	18605.8	17669.1	23702.7	21749.9	17790.7	2030.1	6940.1	709.9	15076.0
1950	3682.8	4604.0	16506.1	9073.0	8325.8	23200.4	25318.7	21398.6	7123.0	3641.5	8451.0	6096.7
1951	6724.7	10236.8	14627.1	14406.4	15463.4	21848.6	28766.5	20345.1	3739.6	6455.6	983.0	6551.3
1952	5097.6	7632.0	14157.8	22452.6	13180.0	27139.2	30582.0	28939.8	3419.1	2601.8	4450.8	8744.0
1953	3516.3	5388.4	13185.3	10590.3	5203.6	20117.1	28387.0	17790.7	320.5	1643.9	0.0	7460.5
1954	11318.8	11732.6	16577.0	10651.6	10857.8	10922.3	17503.9	17320.5	2350.6	7495.3	13953.0	8663.8
1955	6899.5	6854.9	13661.4	6973.3	15719.7	20554.0	20261.5	14200.9	7158.6	7070.7	6212.0	5369.4
1956	7049.3	8438.3	18998.0	7632.3	16007.0	14501.8	17798.3	19865.9	26105.9	11104.1	7563.6	3182.1
1957	5472.2	4366.9	17996.9	7279.9	10966.5	17221.6	21092.4	19364.0	11218.8	6188.9	4068.5	8733.3
1958	6591.5	4684.3	13470.6	9440.8	12271.3	18528.4	20981.1	17316.0	12928.3	8409.7	1884.0	7038.0
1959	20369.7	20294.9	17353.6	11831.7	7665.7	8255.5	9309.7	11113.0	1389.0	13384.8	12068.9	16027.9
1960	11402.0	11539.2	9130.1	6820.1	3145.5	8870.1	11645.3	10565.9	35579.6	26339.6	21885.2	10562.3
1961	7756.7	8241.3	14517.3	4444.5	10958.7	18898.0	27049.1	16520.2	0.0	5067.6	1938.7	4754.4
1962	6183.7	4585.8	20549.5	12981.1	9203.5	16384.4	25446.3	16836.7	5520.3	5769.8	1105.9	8530.1
1963	9870.7	12761.4	20161.2	20766.7	18911.7	23112.6	34010.1	27199.2	854.8	5982.1	3181.1	12589.1
1964	7719.2	5727.7	20122.4	5594.0	9599.6	15641.2	20575.5	14273.2	2172.5	3679.6	1870.4	5326.6
1965	4519.2	5122.1	13811.7	22575.2	27618.1	18624.4	30415.1	24961.2	1282.1	4844.4	10362.3	9856.4
1966	4436.0	4943.3	10934.9	8414.0	8815.1	23190.1	27140.7	11669.1	1531.4	2373.2	5106.1	3262.3
1967	4664.9	5085.6	14179.7	8352.7	13203.3	18632.6	31196.9	20408.4	0.0	4414.4	2839.7	8225.2
1968	7265.7	8241.3	19558.5	4168.7	9793.7	18573.4	10948.5	13120.3	6553.2	1997.7	9939.1	2224.8
1969	6366.8	7285.4	18776.8	10299.1	11556.7	36246.2	36931.3	21353.3	14032.4	3755.8	3017.2	7428.4
1970	6778.8	8690.0	19376.2	20398.9	17777.8	23913.0	24484.5	16249.0	4772.4	6227.0	682.7	7706.5
1971	3853.4	3447.6	13394.7	9563.4	6640.5	18893.9	34177.0	16041.0	4487.5	1480.6	1365.3	7054.0
1972	14735.3	14844.5	14247.2	13456.2	10772.3	13568.6	5534.8	16674.0	7835.3	28734.6	8901.5	14771.1
1973	4194.6	5071.0	13359.2	6574.9	5700.7	17154.2	21563.4	10891.4	1495.8	3445.5	1338.0	5476.4
1974	7211.6	6446.4	16923.1	7555.7	6850.2	28619.6	36836.4	25033.6	2493.0	10162.4	7577.2	15578.7
1975	9179.9	9981.5	19627.7	3693.6	11207.3	23022.7	31883.9	16674.0	5627.2	4321.9	5884.3	9145.1
1976	8892.8	9182.5	17135.8	9195.6	9288.9	16537.6	19770.8	12338.2	0.0	9536.5	2553.0	9594.3
1977	4340.3	6125.3	14861.8	8735.8	15044.0	24588.9	30153.4	21145.4	0.0	1420.7	1365.2	9407.1
1978	8955.2	9397.7	18484.8	5394.8	8729.7	16012.8	24958.9	14951.4	1780.8	4490.6	1337.9	2636.6
1979	17885.4	13804.8	24462.9	12153.5	8916.1	9513.3	10124.2	8721.3	1780.8	15627.4	16669.9	14776.5
1980	5567.9	13155.4	23210.2	12015.6	8388.0	18309.9	21040.0	22610.2	4131.3	3625.2	1774.8	5471.0
1981	7099.2	5479.6	16548.3	13318.3	11510.1	16419.1	24752.8	23175.4	1958.8	4713.8	4218.7	8786.8
1982	3175.1	8431.0	15525.2	17303.1	14127.5	19102.2	25779.9	17646.0	6660.1	6335.9	2102.5	8706.5
1983	6146.3	5818.9	17345.2	6283.7	15253.7	18855.1	29960.4	15390.0	9295.6	2732.5	4396.2	6872.2
1984	6304.4	3983.9	15447.6	6421.6	6562.8	19175.7	32155.4	14680.1	21369.1	3440.1	2239.0	8711.9
1985	2492.6	3287.0	10273.1	10758.9	5242.5	19047.1	33977.4	18694.9	1816.4	1121.3	1638.3	8273.4
1986	5576.2	9613.0	18476.3	12613.3	5428.9	18377.3	34729.8	15851.1	7692.9	2923.0	2730.5	4658.1
1987	6895.3	8489.3	21351.4	15663.2	14337.2	29995.9	28897.3	25191.8	7764.1	3984.4	6416.7	11947.4
1988	2759.0	9660.4	13369.3	5931.2	9553.0	18303.8	18779.7	21525.1	249.3	5639.1	0.0	9193.2
1989	19187.9	13308.6	12044.0	8751.1	4419.2	9352.0	5181.5	6817.9	17985.7	42505.9	21857.9	9455.3
1990	12396.6	13283.1	21390.3	10329.7	10912.1	19963.9	34196.6	17126.1	1460.2	2112.0	6840.0	8460.5
1991	17444.3	19120.2	21663.8	11310.6	10904.3	21231.9	17481.0	16303.2	17700.8	21952.4	13693.6	17257.9
1992	5305.7	7391.2	13862.3	23035.0	7277.3	22761.4	41847.8	17474.2	9936.6	2307.9	1788.5	9396.4
1993	7615.2	4421.6	17904.0	5226.2	8411.3	18687.7	25999.1	14087.9	0.0	713.0	4805.7	7417.7
1994	1473.1	5129.4	13877.5	12996.4	2671.7	14083.2	21766.2	12772.2	0.0	5388.8	2539.4	6872.2
1995	167959.4	157043.8	143779.0	140539.3	163526.4	151888.6	141447.7	163308.1	189152.2	67212.5	104906.8	170311.8
1996	5634.4	2156.1	18309.2	15693.8	11882.9	16302.7	31409.6	19942.7	4950.5	2672.6	6867.3	6209.0
1997	6454.2	5494.2	12459.4	16981.2	16985.6	21897.6	24232.7	14146.6	1780.8	7059.8	2757.8	7011.2
1998	6758.0	2491.7	15327.7	6099.7	7440.4	16839.8	22283.1	11632.9	7123.0	963.4	2839.8	3444.1
1999	7552.8	6515.7	18304.1	10835.5	16084.7	17987.3	32826.0	22800.1	3383.4	6346.7	2730.6	11546.3
[truncated: 3,501 more rows]
