# Supplementary material for: Identification of 1600 replication origins in S. cerevisiae
Source: eLife. 2024 Feb 5;12:RP88087. doi: 10.7554/eLife.88087 (PMC10945306; doi:10.7554/eLife.88087)
Supplement: Figure 2—source data 1. [file elife-88087-fig2-data1.txt]

coord	rad53_HU_2hr_GSM93702_notnormto100_181_measurements
-10000	2.5833
-9999	2.5833
-9998	2.5834
-9997	2.5834
-9996	2.5834
-9995	2.5835
-9994	2.5835
-9993	2.5835
-9992	2.5836
-9991	2.5836
-9990	2.5837
-9989	2.5837
-9988	2.5837
-9987	2.5838
-9986	2.5838
-9985	2.5839
-9984	2.5839
-9983	2.5839
-9982	2.584
-9981	2.584
-9980	2.5841
-9979	2.5841
-9978	2.5841
-9977	2.5842
-9976	2.5842
-9975	2.5842
-9974	2.5843
-9973	2.5843
-9972	2.5844
-9971	2.5844
-9970	2.5844
-9969	2.5845
-9968	2.5845
-9967	2.5845
-9966	2.5846
-9965	2.5846
-9964	2.5846
-9963	2.5847
-9962	2.5847
-9961	2.5848
-9960	2.5848
-9959	2.5848
-9958	2.5849
-9957	2.5849
-9956	2.5849
-9955	2.585
-9954	2.585
-9953	2.5851
-9952	2.5851
-9951	2.5851
-9950	2.5852
-9949	2.5852
-9948	2.5852
-9947	2.5853
-9946	2.5853
-9945	2.5854
-9944	2.5854
-9943	2.5854
-9942	2.5855
-9941	2.5855
-9940	2.5856
-9939	2.5856
-9938	2.5856
-9937	2.5857
-9936	2.5857
-9935	2.5858
-9934	2.5858
-9933	2.5858
-9932	2.5859
-9931	2.5859
-9930	2.586
-9929	2.586
-9928	2.586
-9927	2.5861
-9926	2.5861
-9925	2.5862
-9924	2.5862
-9923	2.5863
-9922	2.5863
-9921	2.5863
-9920	2.5864
-9919	2.5864
-9918	2.5865
-9917	2.5865
-9916	2.5866
-9915	2.5866
-9914	2.5866
-9913	2.5867
-9912	2.5867
-9911	2.5868
-9910	2.5868
-9909	2.5869
-9908	2.5869
-9907	2.5869
-9906	2.587
-9905	2.587
-9904	2.5871
-9903	2.5871
-9902	2.5871
-9901	2.5872
-9900	2.5872
-9899	2.5873
-9898	2.5873
-9897	2.5874
-9896	2.5874
-9895	2.5874
-9894	2.5875
-9893	2.5875
-9892	2.5876
-9891	2.5876
-9890	2.5876
-9889	2.5877
-9888	2.5877
-9887	2.5878
-9886	2.5878
-9885	2.5878
-9884	2.5879
-9883	2.5879
-9882	2.588
-9881	2.588
-9880	2.588
-9879	2.5881
-9878	2.5881
-9877	2.5882
-9876	2.5882
-9875	2.5883
-9874	2.5883
-9873	2.5883
-9872	2.5884
-9871	2.5884
-9870	2.5885
-9869	2.5885
-9868	2.5885
-9867	2.5886
-9866	2.5886
-9865	2.5887
-9864	2.5887
-9863	2.5887
-9862	2.5888
-9861	2.5888
-9860	2.5889
-9859	2.5889
-9858	2.5889
-9857	2.589
-9856	2.589
-9855	2.5891
-9854	2.5891
-9853	2.5891
-9852	2.5892
-9851	2.5892
-9850	2.5892
-9849	2.5893
-9848	2.5893
-9847	2.5894
-9846	2.5894
-9845	2.5894
-9844	2.5895
-9843	2.5895
-9842	2.5896
-9841	2.5896
-9840	2.5896
-9839	2.5897
-9838	2.5897
-9837	2.5898
-9836	2.5898
-9835	2.5898
-9834	2.5899
-9833	2.5899
-9832	2.5899
-9831	2.59
-9830	2.59
-9829	2.5901
-9828	2.5901
-9827	2.5901
-9826	2.5902
-9825	2.5902
-9824	2.5903
-9823	2.5903
-9822	2.5903
-9821	2.5904
-9820	2.5904
-9819	2.5904
-9818	2.5905
-9817	2.5905
-9816	2.5905
-9815	2.5906
-9814	2.5906
-9813	2.5907
-9812	2.5907
-9811	2.5907
-9810	2.5908
-9809	2.5908
-9808	2.5908
-9807	2.5909
-9806	2.5909
-9805	2.5909
-9804	2.591
-9803	2.591
-9802	2.5911
-9801	2.5911
-9800	2.5911
-9799	2.5912
-9798	2.5912
-9797	2.5912
-9796	2.5913
-9795	2.5913
-9794	2.5914
-9793	2.5914
-9792	2.5914
-9791	2.5915
-9790	2.5915
-9789	2.5915
-9788	2.5916
-9787	2.5916
-9786	2.5917
-9785	2.5917
-9784	2.5917
-9783	2.5918
-9782	2.5918
-9781	2.5918
-9780	2.5919
-9779	2.5919
-9778	2.592
-9777	2.592
-9776	2.592
-9775	2.5921
-9774	2.5921
-9773	2.5921
-9772	2.5922
-9771	2.5922
-9770	2.5923
-9769	2.5923
-9768	2.5923
-9767	2.5924
-9766	2.5924
-9765	2.5924
-9764	2.5925
-9763	2.5925
-9762	2.5925
-9761	2.5926
-9760	2.5926
-9759	2.5926
-9758	2.5927
-9757	2.5927
-9756	2.5927
-9755	2.5928
-9754	2.5928
-9753	2.5929
-9752	2.5929
-9751	2.5929
-9750	2.593
-9749	2.593
-9748	2.593
-9747	2.5931
-9746	2.5931
-9745	2.5931
-9744	2.5932
-9743	2.5932
-9742	2.5933
-9741	2.5933
-9740	2.5933
-9739	2.5934
-9738	2.5934
-9737	2.5934
-9736	2.5935
-9735	2.5935
-9734	2.5935
-9733	2.5936
-9732	2.5936
-9731	2.5936
-9730	2.5937
-9729	2.5937
-9728	2.5937
-9727	2.5938
-9726	2.5938
-9725	2.5939
-9724	2.5939
-9723	2.5939
-9722	2.594
-9721	2.594
-9720	2.594
-9719	2.5941
-9718	2.5941
-9717	2.5941
-9716	2.5942
-9715	2.5942
-9714	2.5942
-9713	2.5943
-9712	2.5943
-9711	2.5943
-9710	2.5944
-9709	2.5944
-9708	2.5944
-9707	2.5945
-9706	2.5945
-9705	2.5945
-9704	2.5946
-9703	2.5946
-9702	2.5947
-9701	2.5947
-9700	2.5947
-9699	2.5948
-9698	2.5948
-9697	2.5948
-9696	2.5949
-9695	2.5949
-9694	2.5949
-9693	2.595
-9692	2.595
-9691	2.595
-9690	2.5951
-9689	2.5951
-9688	2.5951
-9687	2.5952
-9686	2.5952
-9685	2.5952
-9684	2.5953
-9683	2.5953
-9682	2.5953
-9681	2.5953
-9680	2.5954
-9679	2.5954
-9678	2.5955
-9677	2.5955
-9676	2.5955
-9675	2.5956
-9674	2.5956
-9673	2.5956
-9672	2.5957
-9671	2.5957
-9670	2.5957
-9669	2.5958
-9668	2.5958
-9667	2.5958
-9666	2.5959
-9665	2.5959
-9664	2.5959
-9663	2.596
-9662	2.596
-9661	2.596
-9660	2.5961
-9659	2.5961
-9658	2.5961
-9657	2.5962
-9656	2.5962
-9655	2.5963
-9654	2.5963
-9653	2.5963
-9652	2.5963
-9651	2.5964
-9650	2.5964
-9649	2.5964
-9648	2.5965
-9647	2.5965
-9646	2.5965
-9645	2.5966
-9644	2.5966
-9643	2.5966
-9642	2.5967
-9641	2.5967
-9640	2.5968
-9639	2.5968
-9638	2.5968
-9637	2.5969
-9636	2.5969
-9635	2.5969
-9634	2.597
-9633	2.597
-9632	2.597
-9631	2.5971
-9630	2.5971
-9629	2.5971
-9628	2.5972
-9627	2.5972
-9626	2.5973
-9625	2.5973
-9624	2.5973
-9623	2.5974
-9622	2.5974
-9621	2.5974
-9620	2.5975
-9619	2.5975
-9618	2.5975
-9617	2.5976
-9616	2.5976
-9615	2.5976
-9614	2.5977
-9613	2.5977
-9612	2.5977
-9611	2.5978
-9610	2.5978
-9609	2.5978
-9608	2.5979
-9607	2.5979
-9606	2.5979
-9605	2.598
-9604	2.598
-9603	2.598
-9602	2.598
-9601	2.5981
-9600	2.5981
-9599	2.5981
-9598	2.5982
-9597	2.5982
-9596	2.5982
-9595	2.5983
-9594	2.5983
-9593	2.5983
-9592	2.5984
-9591	2.5984
-9590	2.5984
-9589	2.5985
-9588	2.5985
-9587	2.5985
-9586	2.5986
-9585	2.5986
-9584	2.5986
-9583	2.5986
-9582	2.5987
-9581	2.5987
-9580	2.5987
-9579	2.5988
-9578	2.5988
-9577	2.5988
-9576	2.5989
-9575	2.5989
-9574	2.5989
-9573	2.599
-9572	2.599
-9571	2.599
-9570	2.5991
-9569	2.5991
-9568	2.5991
-9567	2.5992
-9566	2.5992
-9565	2.5992
-9564	2.5993
-9563	2.5993
-9562	2.5993
-9561	2.5994
-9560	2.5994
-9559	2.5994
-9558	2.5994
-9557	2.5995
-9556	2.5995
-9555	2.5995
-9554	2.5996
-9553	2.5996
-9552	2.5996
-9551	2.5997
-9550	2.5997
-9549	2.5997
-9548	2.5998
-9547	2.5998
-9546	2.5999
-9545	2.5999
-9544	2.5999
-9543	2.6
-9542	2.6
-9541	2.6
-9540	2.6001
-9539	2.6001
-9538	2.6002
-9537	2.6002
-9536	2.6002
-9535	2.6003
-9534	2.6003
-9533	2.6003
-9532	2.6004
-9531	2.6004
-9530	2.6005
-9529	2.6005
-9528	2.6005
-9527	2.6006
-9526	2.6006
-9525	2.6006
-9524	2.6007
-9523	2.6007
-9522	2.6008
-9521	2.6008
-9520	2.6008
-9519	2.6009
-9518	2.6009
-9517	2.601
-9516	2.601
-9515	2.601
-9514	2.6011
-9513	2.6011
-9512	2.6012
-9511	2.6012
-9510	2.6012
-9509	2.6013
-9508	2.6013
-9507	2.6013
-9506	2.6014
-9505	2.6014
-9504	2.6015
-9503	2.6015
-9502	2.6015
-9501	2.6016
-9500	2.6016
-9499	2.6017
-9498	2.6017
-9497	2.6017
-9496	2.6018
-9495	2.6018
-9494	2.6019
-9493	2.6019
-9492	2.602
-9491	2.602
-9490	2.602
-9489	2.6021
-9488	2.6021
-9487	2.6022
-9486	2.6022
-9485	2.6023
-9484	2.6023
-9483	2.6024
-9482	2.6024
-9481	2.6025
-9480	2.6025
-9479	2.6026
-9478	2.6026
-9477	2.6026
-9476	2.6027
-9475	2.6027
-9474	2.6028
-9473	2.6028
-9472	2.6029
-9471	2.6029
-9470	2.603
-9469	2.603
-9468	2.6031
-9467	2.6031
-9466	2.6031
-9465	2.6032
-9464	2.6032
-9463	2.6033
-9462	2.6033
-9461	2.6034
-9460	2.6034
-9459	2.6035
-9458	2.6035
-9457	2.6035
-9456	2.6036
-9455	2.6036
-9454	2.6037
-9453	2.6037
-9452	2.6038
-9451	2.6038
-9450	2.6038
-9449	2.6039
-9448	2.6039
-9447	2.604
-9446	2.604
-9445	2.6041
-9444	2.6041
-9443	2.6041
-9442	2.6042
-9441	2.6042
-9440	2.6043
-9439	2.6043
-9438	2.6044
-9437	2.6044
-9436	2.6044
-9435	2.6045
-9434	2.6045
-9433	2.6046
-9432	2.6046
-9431	2.6046
-9430	2.6047
-9429	2.6047
-9428	2.6048
-9427	2.6048
-9426	2.6049
-9425	2.6049
-9424	2.6049
-9423	2.605
-9422	2.605
-9421	2.6051
-9420	2.6051
-9419	2.6052
-9418	2.6052
-9417	2.6052
-9416	2.6053
-9415	2.6053
-9414	2.6054
-9413	2.6054
-9412	2.6055
-9411	2.6055
-9410	2.6055
-9409	2.6056
-9408	2.6056
-9407	2.6057
-9406	2.6057
-9405	2.6057
-9404	2.6058
-9403	2.6058
-9402	2.6059
-9401	2.6059
-9400	2.606
-9399	2.606
-9398	2.606
-9397	2.6061
-9396	2.6061
-9395	2.6062
-9394	2.6062
-9393	2.6062
-9392	2.6063
-9391	2.6063
-9390	2.6064
-9389	2.6064
-9388	2.6065
-9387	2.6065
-9386	2.6065
-9385	2.6066
-9384	2.6066
-9383	2.6067
-9382	2.6067
-9381	2.6068
-9380	2.6068
-9379	2.6069
-9378	2.6069
-9377	2.6069
-9376	2.607
-9375	2.607
-9374	2.6071
-9373	2.6071
-9372	2.6072
-9371	2.6072
-9370	2.6073
-9369	2.6073
-9368	2.6073
-9367	2.6074
-9366	2.6074
-9365	2.6075
-9364	2.6075
-9363	2.6076
-9362	2.6076
-9361	2.6076
-9360	2.6077
-9359	2.6077
-9358	2.6078
-9357	2.6078
-9356	2.6079
-9355	2.6079
-9354	2.6079
-9353	2.608
-9352	2.608
-9351	2.6081
-9350	2.6081
-9349	2.6082
-9348	2.6082
-9347	2.6082
-9346	2.6083
-9345	2.6083
-9344	2.6084
-9343	2.6084
-9342	2.6085
-9341	2.6085
-9340	2.6086
-9339	2.6086
-9338	2.6087
-9337	2.6087
-9336	2.6088
-9335	2.6089
-9334	2.6089
-9333	2.609
-9332	2.609
-9331	2.6091
-9330	2.6091
-9329	2.6092
-9328	2.6093
-9327	2.6093
-9326	2.6094
-9325	2.6094
-9324	2.6095
-9323	2.6096
-9322	2.6096
-9321	2.6097
-9320	2.6097
-9319	2.6098
-9318	2.6098
-9317	2.6099
-9316	2.61
-9315	2.61
-9314	2.6101
-9313	2.6101
-9312	2.6102
-9311	2.6103
-9310	2.6103
-9309	2.6104
-9308	2.6104
-9307	2.6105
-9306	2.6105
-9305	2.6106
-9304	2.6106
-9303	2.6107
-9302	2.6108
-9301	2.6108
-9300	2.6109
-9299	2.6109
-9298	2.611
-9297	2.611
-9296	2.6111
-9295	2.6111
-9294	2.6112
-9293	2.6113
-9292	2.6113
-9291	2.6114
-9290	2.6114
-9289	2.6115
-9288	2.6115
-9287	2.6116
-9286	2.6116
-9285	2.6117
-9284	2.6117
-9283	2.6118
-9282	2.6119
-9281	2.6119
-9280	2.612
-9279	2.612
-9278	2.6121
-9277	2.6121
-9276	2.6122
-9275	2.6123
-9274	2.6123
-9273	2.6124
-9272	2.6125
-9271	2.6125
-9270	2.6126
-9269	2.6126
-9268	2.6127
-9267	2.6128
-9266	2.6128
-9265	2.6129
-9264	2.613
-9263	2.613
-9262	2.6131
-9261	2.6132
-9260	2.6132
-9259	2.6133
-9258	2.6134
-9257	2.6134
-9256	2.6135
-9255	2.6136
-9254	2.6136
-9253	2.6137
-9252	2.6138
-9251	2.6138
-9250	2.6139
-9249	2.614
-9248	2.614
-9247	2.6141
-9246	2.6142
-9245	2.6142
-9244	2.6143
-9243	2.6144
-9242	2.6144
-9241	2.6145
-9240	2.6146
-9239	2.6146
-9238	2.6147
-9237	2.6148
-9236	2.6148
-9235	2.6149
-9234	2.615
-9233	2.615
-9232	2.6151
-9231	2.6152
-9230	2.6152
-9229	2.6153
-9228	2.6154
-9227	2.6155
-9226	2.6155
-9225	2.6156
-9224	2.6157
-9223	2.6157
-9222	2.6158
-9221	2.6159
-9220	2.6159
-9219	2.616
-9218	2.6161
-9217	2.6161
-9216	2.6162
-9215	2.6163
-9214	2.6163
-9213	2.6164
-9212	2.6165
-9211	2.6166
-9210	2.6166
-9209	2.6167
-9208	2.6168
-9207	2.6168
-9206	2.6169
-9205	2.617
-9204	2.617
-9203	2.6171
-9202	2.6172
-9201	2.6172
-9200	2.6173
-9199	2.6174
-9198	2.6175
-9197	2.6175
-9196	2.6176
-9195	2.6176
-9194	2.6177
-9193	2.6178
-9192	2.6178
-9191	2.6179
-9190	2.618
-9189	2.618
-9188	2.6181
-9187	2.6182
-9186	2.6182
-9185	2.6183
-9184	2.6183
-9183	2.6184
-9182	2.6185
-9181	2.6185
-9180	2.6186
-9179	2.6187
-9178	2.6187
-9177	2.6188
-9176	2.6188
-9175	2.6189
-9174	2.619
-9173	2.619
-9172	2.6191
-9171	2.6192
-9170	2.6192
-9169	2.6193
-9168	2.6194
-9167	2.6194
-9166	2.6195
-9165	2.6196
-9164	2.6196
-9163	2.6197
-9162	2.6198
-9161	2.6198
-9160	2.6199
-9159	2.62
-9158	2.62
-9157	2.6201
-9156	2.6202
-9155	2.6202
-9154	2.6203
-9153	2.6204
-9152	2.6204
-9151	2.6205
-9150	2.6206
-9149	2.6207
-9148	2.6207
-9147	2.6208
-9146	2.6209
-9145	2.6209
-9144	2.621
-9143	2.6211
-9142	2.6211
-9141	2.6212
-9140	2.6213
-9139	2.6214
-9138	2.6228
-9137	2.6228
-9136	2.6229
-9135	2.623
-9134	2.623
-9133	2.6231
-9132	2.6231
-9131	2.6232
-9130	2.6232
-9129	2.6233
-9128	2.6233
-9127	2.6234
-9126	2.6234
-9125	2.6235
-9124	2.6235
-9123	2.6236
-9122	2.6236
-9121	2.6237
-9120	2.6238
-9119	2.6238
-9118	2.6239
-9117	2.6239
-9116	2.624
-9115	2.624
-9114	2.6241
-9113	2.6241
-9112	2.6242
-9111	2.6242
-9110	2.6243
-9109	2.6243
-9108	2.6244
-9107	2.6244
-9106	2.6245
-9105	2.6245
-9104	2.6246
-9103	2.6246
-9102	2.6247
-9101	2.6247
-9100	2.6248
-9099	2.6248
-9098	2.6249
-9097	2.6249
-9096	2.625
-9095	2.625
-9094	2.6251
-9093	2.6251
-9092	2.6252
-9091	2.6252
-9090	2.6253
-9089	2.6253
-9088	2.6254
-9087	2.6254
-9086	2.6255
-9085	2.6255
-9084	2.6256
-9083	2.6256
-9082	2.6257
-9081	2.6257
-9080	2.6258
-9079	2.6258
-9078	2.6259
-9077	2.6259
-9076	2.626
-9075	2.626
-9074	2.6261
-9073	2.6261
-9072	2.6262
-9071	2.6262
-9070	2.6263
-9069	2.6263
-9068	2.6264
-9067	2.6264
-9066	2.6265
-9065	2.6265
-9064	2.6266
-9063	2.6266
-9062	2.6267
-9061	2.6267
-9060	2.6268
-9059	2.6268
-9058	2.6269
-9057	2.6269
-9056	2.627
-9055	2.627
-9054	2.6271
-9053	2.6271
-9052	2.6272
-9051	2.6272
-9050	2.6273
-9049	2.6273
-9048	2.6274
-9047	2.6274
-9046	2.6275
-9045	2.6276
-9044	2.6276
-9043	2.6277
-9042	2.6277
-9041	2.6278
-9040	2.6278
-9039	2.6279
-9038	2.6279
-9037	2.628
-9036	2.628
-9035	2.6281
-9034	2.6281
-9033	2.6282
-9032	2.6282
-9031	2.6283
-9030	2.6283
-9029	2.6283
-9028	2.6284
-9027	2.6284
-9026	2.6285
-9025	2.6285
-9024	2.6285
-9023	2.6286
-9022	2.6286
-9021	2.6287
-9020	2.6287
-9019	2.6287
-9018	2.6288
-9017	2.6288
-9016	2.6289
-9015	2.6289
-9014	2.6289
-9013	2.629
-9012	2.629
-9011	2.629
-9010	2.6291
-9009	2.6291
-9008	2.6292
-9007	2.6292
-9006	2.6293
-9005	2.6293
-9004	2.6294
-9003	2.6294
-9002	2.6295
-9001	2.6295
-9000	2.6296
-8999	2.6297
-8998	2.6297
-8997	2.6298
-8996	2.6298
-8995	2.6299
-8994	2.6299
-8993	2.63
-8992	2.63
-8991	2.6301
-8990	2.6301
-8989	2.6302
-8988	2.6302
-8987	2.6303
-8986	2.6303
-8985	2.6304
-8984	2.6304
-8983	2.6305
-8982	2.6306
-8981	2.6306
-8980	2.6307
-8979	2.6307
-8978	2.6308
-8977	2.6308
-8976	2.6309
-8975	2.6309
-8974	2.631
-8973	2.631
-8972	2.6311
-8971	2.6311
-8970	2.6312
-8969	2.6312
-8968	2.6313
-8967	2.6313
-8966	2.6314
-8965	2.6314
-8964	2.6315
-8963	2.6316
-8962	2.6316
-8961	2.6317
-8960	2.6317
-8959	2.6318
-8958	2.6319
-8957	2.6319
-8956	2.632
-8955	2.632
-8954	2.6321
-8953	2.6322
-8952	2.6322
-8951	2.6323
-8950	2.6323
-8949	2.6324
-8948	2.6324
-8947	2.6325
-8946	2.6326
-8945	2.6326
-8944	2.6327
-8943	2.6327
-8942	2.6328
-8941	2.6329
-8940	2.6329
-8939	2.633
-8938	2.633
-8937	2.6331
-8936	2.6331
-8935	2.6332
-8934	2.6333
-8933	2.6333
-8932	2.6334
-8931	2.6334
-8930	2.6335
-8929	2.6335
-8928	2.6336
-8927	2.6337
-8926	2.6337
-8925	2.6338
-8924	2.6338
-8923	2.6339
-8922	2.634
-8921	2.634
-8920	2.6341
-8919	2.6341
-8918	2.6342
-8917	2.6342
-8916	2.6343
-8915	2.6344
-8914	2.6344
-8913	2.6345
-8912	2.6345
-8911	2.6346
-8910	2.6346
-8909	2.6347
-8908	2.6348
-8907	2.6348
-8906	2.6349
-8905	2.6349
-8904	2.635
-8903	2.635
-8902	2.6351
-8901	2.6351
-8900	2.6352
-8899	2.6353
-8898	2.6353
-8897	2.6354
-8896	2.6354
-8895	2.6355
-8894	2.6355
-8893	2.6356
-8892	2.6357
-8891	2.6357
-8890	2.6358
-8889	2.6358
-8888	2.6359
-8887	2.6359
-8886	2.636
-8885	2.636
-8884	2.6361
-8883	2.6362
-8882	2.6362
-8881	2.6363
-8880	2.6363
-8879	2.6364
-8878	2.6364
-8877	2.6365
-8876	2.6365
-8875	2.6366
-8874	2.6366
-8873	2.6367
-8872	2.6367
-8871	2.6368
-8870	2.6368
-8869	2.6369
-8868	2.6369
-8867	2.6369
-8866	2.637
-8865	2.637
-8864	2.6371
-8863	2.6371
-8862	2.6372
-8861	2.6372
-8860	2.6373
-8859	2.6373
-8858	2.6374
-8857	2.6374
-8856	2.6375
-8855	2.6375
-8854	2.6376
-8853	2.6376
-8852	2.6377
-8851	2.6377
-8850	2.6378
-8849	2.6378
-8848	2.6379
-8847	2.6379
-8846	2.638
-8845	2.638
-8844	2.6381
-8843	2.6381
-8842	2.6382
-8841	2.6382
-8840	2.6383
-8839	2.6383
-8838	2.6384
-8837	2.6384
-8836	2.6385
-8835	2.6385
-8834	2.6386
-8833	2.6386
-8832	2.6387
-8831	2.6387
-8830	2.6388
-8829	2.6388
-8828	2.6389
-8827	2.6389
-8826	2.6389
-8825	2.639
-8824	2.639
-8823	2.6391
-8822	2.6391
-8821	2.6392
-8820	2.6392
-8819	2.6393
-8818	2.6393
-8817	2.6394
-8816	2.6394
-8815	2.6395
-8814	2.6395
-8813	2.6396
-8812	2.6396
-8811	2.6397
-8810	2.6397
-8809	2.6398
-8808	2.6398
-8807	2.6399
-8806	2.6399
-8805	2.64
-8804	2.64
-8803	2.6401
-8802	2.6401
-8801	2.6402
-8800	2.6402
-8799	2.6403
-8798	2.6403
-8797	2.6404
-8796	2.6404
-8795	2.6405
-8794	2.6405
-8793	2.6406
-8792	2.6406
-8791	2.6407
-8790	2.6407
-8789	2.6408
-8788	2.6408
-8787	2.6409
-8786	2.6409
-8785	2.641
-8784	2.641
-8783	2.6411
-8782	2.6411
-8781	2.6412
-8780	2.6412
-8779	2.6413
-8778	2.6413
-8777	2.6414
-8776	2.6414
-8775	2.6415
-8774	2.6415
-8773	2.6416
-8772	2.6416
-8771	2.6417
-8770	2.6417
-8769	2.6418
-8768	2.6418
-8767	2.6419
-8766	2.6419
-8765	2.642
-8764	2.642
-8763	2.6421
-8762	2.6421
-8761	2.6422
-8760	2.6422
-8759	2.6423
-8758	2.6423
-8757	2.6424
-8756	2.6424
-8755	2.6425
-8754	2.6425
-8753	2.6426
-8752	2.6426
-8751	2.6427
-8750	2.6427
-8749	2.6428
-8748	2.6428
-8747	2.6429
-8746	2.6429
-8745	2.643
-8744	2.643
-8743	2.6431
-8742	2.6431
-8741	2.6432
-8740	2.6432
-8739	2.6433
-8738	2.6433
-8737	2.6434
-8736	2.6434
-8735	2.6435
-8734	2.6435
-8733	2.6436
-8732	2.6436
-8731	2.6437
-8730	2.6437
-8729	2.6438
-8728	2.6438
-8727	2.6439
-8726	2.6439
-8725	2.644
-8724	2.644
-8723	2.6441
-8722	2.6441
-8721	2.6442
-8720	2.6442
-8719	2.6443
-8718	2.6443
-8717	2.6444
-8716	2.6444
-8715	2.6445
-8714	2.6445
-8713	2.6446
-8712	2.6446
-8711	2.6446
-8710	2.6447
-8709	2.6447
-8708	2.6448
-8707	2.6448
-8706	2.6449
-8705	2.6449
-8704	2.645
-8703	2.645
-8702	2.6451
-8701	2.6451
-8700	2.6452
-8699	2.6452
-8698	2.6453
-8697	2.6453
-8696	2.6453
-8695	2.6454
-8694	2.6454
-8693	2.6455
-8692	2.6455
-8691	2.6456
-8690	2.6456
-8689	2.6457
-8688	2.6457
-8687	2.6458
-8686	2.6458
-8685	2.6458
-8684	2.6459
-8683	2.6459
-8682	2.646
-8681	2.646
-8680	2.6461
-8679	2.6461
-8678	2.6462
-8677	2.6462
-8676	2.6463
-8675	2.6463
-8674	2.6464
-8673	2.6464
-8672	2.6464
-8671	2.6465
-8670	2.6465
-8669	2.6466
-8668	2.6466
-8667	2.6467
-8666	2.6467
-8665	2.6467
-8664	2.6468
-8663	2.6468
-8662	2.6469
-8661	2.6469
-8660	2.6469
-8659	2.647
-8658	2.647
-8657	2.6471
-8656	2.6471
-8655	2.6471
-8654	2.6472
-8653	2.6472
-8652	2.6473
-8651	2.6473
-8650	2.6473
-8649	2.6474
-8648	2.6474
-8647	2.6475
-8646	2.6475
-8645	2.6475
-8644	2.6476
-8643	2.6476
-8642	2.6477
-8641	2.6477
-8640	2.6477
-8639	2.6478
-8638	2.6478
-8637	2.6478
-8636	2.6479
-8635	2.6479
-8634	2.648
-8633	2.648
-8632	2.648
-8631	2.6481
-8630	2.6481
-8629	2.6482
-8628	2.6482
-8627	2.6482
-8626	2.6483
-8625	2.6483
-8624	2.6484
-8623	2.6484
-8622	2.6484
-8621	2.6485
-8620	2.6485
-8619	2.6486
-8618	2.6486
-8617	2.6486
-8616	2.6487
-8615	2.6487
-8614	2.6487
-8613	2.6488
-8612	2.6488
-8611	2.6489
-8610	2.6489
-8609	2.6489
-8608	2.649
-8607	2.649
-8606	2.649
-8605	2.6491
-8604	2.6491
-8603	2.6492
-8602	2.6492
-8601	2.6492
-8600	2.6493
-8599	2.6493
-8598	2.6494
-8597	2.6494
-8596	2.6494
-8595	2.6495
-8594	2.6495
-8593	2.6495
-8592	2.6496
-8591	2.6496
-8590	2.6496
-8589	2.6497
-8588	2.6497
-8587	2.6498
-8586	2.6498
-8585	2.6498
-8584	2.6499
-8583	2.6499
-8582	2.6499
-8581	2.65
-8580	2.65
-8579	2.6501
-8578	2.6501
-8577	2.6501
-8576	2.6502
-8575	2.6502
-8574	2.6503
-8573	2.6503
-8572	2.6503
-8571	2.6504
-8570	2.6504
-8569	2.6504
-8568	2.6505
-8567	2.6505
-8566	2.6506
-8565	2.6506
-8564	2.6506
-8563	2.6507
-8562	2.6507
-8561	2.6507
-8560	2.6508
-8559	2.6508
-8558	2.6508
-8557	2.6509
-8556	2.6509
-8555	2.651
-8554	2.651
-8553	2.651
-8552	2.6511
-8551	2.6511
-8550	2.6511
-8549	2.6512
-8548	2.6512
-8547	2.6512
-8546	2.6513
-8545	2.6513
-8544	2.6514
-8543	2.6514
-8542	2.6514
-8541	2.6515
-8540	2.6515
-8539	2.6515
-8538	2.6516
-8537	2.6516
-8536	2.6517
-8535	2.6517
-8534	2.6517
-8533	2.6518
-8532	2.6518
-8531	2.6518
-8530	2.6519
-8529	2.6519
-8528	2.652
-8527	2.652
-8526	2.652
-8525	2.6521
-8524	2.6521
-8523	2.6521
-8522	2.6522
-8521	2.6522
-8520	2.6523
-8519	2.6523
-8518	2.6523
-8517	2.6524
-8516	2.6524
-8515	2.6525
-8514	2.6525
-8513	2.6525
-8512	2.6526
-8511	2.6526
-8510	2.6527
-8509	2.6527
-8508	2.6527
-8507	2.6528
-8506	2.6528
-8505	2.6528
-8504	2.6529
-8503	2.6529
-8502	2.653
-8501	2.653
-8500	2.6531
-8499	2.6531
-8498	2.6531
-8497	2.6532
-8496	2.6532
-8495	2.6533
-8494	2.6533
-8493	2.6533
-8492	2.6534
-8491	2.6534
-8490	2.6535
-8489	2.6535
-8488	2.6535
-8487	2.6536
-8486	2.6536
-8485	2.6537
-8484	2.6537
-8483	2.6538
-8482	2.6538
-8481	2.6538
-8480	2.6539
-8479	2.6539
-8478	2.654
-8477	2.654
-8476	2.654
-8475	2.6541
-8474	2.6541
-8473	2.6542
-8472	2.6542
-8471	2.6542
-8470	2.6543
-8469	2.6543
-8468	2.6544
-8467	2.6544
-8466	2.6544
-8465	2.6545
-8464	2.6545
-8463	2.6546
-8462	2.6546
-8461	2.6546
-8460	2.6547
-8459	2.6547
-8458	2.6548
-8457	2.6548
-8456	2.6549
-8455	2.6549
-8454	2.6549
-8453	2.655
-8452	2.655
-8451	2.6551
-8450	2.6551
-8449	2.6552
-8448	2.6552
-8447	2.6552
-8446	2.6553
-8445	2.6553
-8444	2.6554
-8443	2.6554
-8442	2.6555
-8441	2.6555
-8440	2.6555
-8439	2.6556
-8438	2.6556
-8437	2.6557
-8436	2.6557
-8435	2.6557
-8434	2.6558
-8433	2.6558
-8432	2.6559
-8431	2.6559
-8430	2.656
-8429	2.656
-8428	2.656
-8427	2.6561
-8426	2.6561
-8425	2.6562
-8424	2.6562
-8423	2.6563
-8422	2.6563
-8421	2.6564
-8420	2.6564
-8419	2.6565
-8418	2.6565
-8417	2.6566
-8416	2.6566
-8415	2.6567
-8414	2.6567
-8413	2.6568
-8412	2.6568
-8411	2.6568
-8410	2.6569
-8409	2.6569
-8408	2.657
-8407	2.657
-8406	2.6571
-8405	2.6571
-8404	2.6572
-8403	2.6572
-8402	2.6573
-8401	2.6574
-8400	2.6574
-8399	2.6575
-8398	2.6575
-8397	2.6576
-8396	2.6576
-8395	2.6577
-8394	2.6577
-8393	2.6577
-8392	2.6578
-8391	2.6578
-8390	2.6579
-8389	2.6579
-8388	2.658
-8387	2.658
-8386	2.6581
-8385	2.6581
-8384	2.6581
-8383	2.6582
-8382	2.6582
-8381	2.6583
-8380	2.6583
-8379	2.6584
-8378	2.6584
-8377	2.6585
-8376	2.6585
-8375	2.6585
-8374	2.6586
-8373	2.6586
-8372	2.6587
-8371	2.6587
-8370	2.6588
-8369	2.6588
-8368	2.6588
-8367	2.6589
-8366	2.6589
-8365	2.659
-8364	2.659
-8363	2.6591
-8362	2.6591
-8361	2.6592
-8360	2.6592
-8359	2.6592
-8358	2.6593
-8357	2.6593
-8356	2.6594
-8355	2.6594
-8354	2.6595
-8353	2.6595
-8352	2.6596
-8351	2.6596
-8350	2.6596
-8349	2.6597
-8348	2.6597
-8347	2.6598
-8346	2.6598
-8345	2.6599
-8344	2.6599
-8343	2.6599
-8342	2.66
-8341	2.66
-8340	2.6601
-8339	2.6601
-8338	2.6602
-8337	2.6602
-8336	2.6603
-8335	2.6603
-8334	2.6603
-8333	2.6604
-8332	2.6604
-8331	2.6604
-8330	2.6605
-8329	2.6605
-8328	2.6606
-8327	2.6606
-8326	2.6606
-8325	2.6607
-8324	2.6607
-8323	2.6608
-8322	2.6608
-8321	2.6608
-8320	2.6609
-8319	2.6609
-8318	2.661
-8317	2.661
-8316	2.661
-8315	2.6611
-8314	2.6611
-8313	2.6611
-8312	2.6612
-8311	2.6612
-8310	2.6613
-8309	2.6613
-8308	2.6613
-8307	2.6614
-8306	2.6614
-8305	2.6615
-8304	2.6615
-8303	2.6615
-8302	2.6616
-8301	2.6616
-8300	2.6617
-8299	2.6617
-8298	2.6617
-8297	2.6618
-8296	2.6618
-8295	2.6618
-8294	2.6619
-8293	2.6619
-8292	2.662
-8291	2.662
-8290	2.662
-8289	2.662
-8288	2.6621
-8287	2.6602
-8286	2.6602
-8285	2.6603
-8284	2.6603
-8283	2.6603
-8282	2.6604
-8281	2.6604
-8280	2.6604
-8279	2.6605
-8278	2.6605
-8277	2.6605
-8276	2.6606
-8275	2.6606
-8274	2.6606
-8273	2.6607
-8272	2.6607
-8271	2.6607
-8270	2.6608
-8269	2.6608
-8268	2.6608
-8267	2.6609
-8266	2.6609
-8265	2.6609
-8264	2.661
-8263	2.661
-8262	2.661
-8261	2.6611
-8260	2.6611
-8259	2.6611
-8258	2.6612
-8257	2.6612
-8256	2.6612
-8255	2.6613
-8254	2.6613
-8253	2.6613
-8252	2.6614
-8251	2.6614
-8250	2.6614
-8249	2.6615
-8248	2.6615
-8247	2.6615
-8246	2.6616
-8245	2.6616
-8244	2.6616
-8243	2.6617
-8242	2.6617
-8241	2.6617
-8240	2.6618
-8239	2.6618
-8238	2.6618
-8237	2.6618
-8236	2.6619
-8235	2.6619
-8234	2.6619
-8233	2.662
-8232	2.662
-8231	2.662
-8230	2.6621
-8229	2.6621
-8228	2.6621
-8227	2.6622
-8226	2.6622
-8225	2.6622
-8224	2.6623
-8223	2.6623
-8222	2.6623
-8221	2.6624
-8220	2.6624
-8219	2.6624
-8218	2.6625
-8217	2.6625
-8216	2.6625
-8215	2.6626
-8214	2.6626
-8213	2.6627
-8212	2.6627
-8211	2.6627
-8210	2.6628
-8209	2.6628
-8208	2.6628
-8207	2.6629
-8206	2.6629
-8205	2.6629
-8204	2.663
-8203	2.663
-8202	2.663
-8201	2.6631
-8200	2.6631
-8199	2.6631
-8198	2.6632
-8197	2.6632
-8196	2.6632
-8195	2.6633
-8194	2.6633
-8193	2.6633
-8192	2.6634
-8191	2.6634
-8190	2.6635
-8189	2.6635
-8188	2.6635
-8187	2.6636
-8186	2.6636
-8185	2.6636
-8184	2.6637
-8183	2.6637
-8182	2.6637
-8181	2.6638
-8180	2.6638
-8179	2.6638
-8178	2.6639
-8177	2.6639
-8176	2.6639
-8175	2.664
-8174	2.664
-8173	2.6641
-8172	2.6641
-8171	2.6641
-8170	2.6642
-8169	2.6642
-8168	2.6642
-8167	2.6643
-8166	2.6643
-8165	2.6643
-8164	2.6644
-8163	2.6644
-8162	2.6644
-8161	2.6645
-8160	2.6645
-8159	2.6645
-8158	2.6646
-8157	2.6646
-8156	2.6647
-8155	2.6647
-8154	2.6647
-8153	2.6648
-8152	2.6648
-8151	2.6648
-8150	2.6649
-8149	2.6649
-8148	2.6649
-8147	2.665
-8146	2.665
-8145	2.665
-8144	2.6651
-8143	2.6651
-8142	2.6652
-8141	2.6652
-8140	2.6652
-8139	2.6653
-8138	2.6653
-8137	2.6653
-8136	2.6654
-8135	2.6654
-8134	2.6654
-8133	2.6655
-8132	2.6655
-8131	2.6656
-8130	2.6656
-8129	2.6656
-8128	2.6657
-8127	2.6657
-8126	2.6657
-8125	2.6658
-8124	2.6658
-8123	2.6659
-8122	2.6659
-8121	2.6659
-8120	2.666
-8119	2.666
-8118	2.666
-8117	2.6661
-8116	2.6661
-8115	2.6661
-8114	2.6662
-8113	2.6662
-8112	2.6663
-8111	2.6663
-8110	2.6663
-8109	2.6664
-8108	2.6664
-8107	2.6664
-8106	2.6665
-8105	2.6665
-8104	2.6665
-8103	2.6666
-8102	2.6666
-8101	2.6667
-8100	2.6667
-8099	2.6667
-8098	2.6668
-8097	2.6668
-8096	2.6668
-8095	2.6669
-8094	2.6669
-8093	2.667
-8092	2.667
-8091	2.667
-8090	2.6671
-8089	2.6671
-8088	2.6672
-8087	2.6672
-8086	2.6672
-8085	2.6673
-8084	2.6673
-8083	2.6674
-8082	2.6674
-8081	2.6675
-8080	2.6675
-8079	2.6675
-8078	2.6676
-8077	2.6676
-8076	2.6677
-8075	2.6677
-8074	2.6678
-8073	2.6678
-8072	2.6678
-8071	2.6679
-8070	2.6679
-8069	2.668
-8068	2.668
-8067	2.6681
-8066	2.6681
-8065	2.6681
-8064	2.6682
-8063	2.6682
-8062	2.6683
-8061	2.6683
-8060	2.6684
-8059	2.6684
-8058	2.6685
-8057	2.6685
-8056	2.6686
-8055	2.6686
-8054	2.6686
-8053	2.6687
-8052	2.6687
-8051	2.6688
-8050	2.6688
-8049	2.6689
-8048	2.6689
-8047	2.669
-8046	2.669
-8045	2.669
-8044	2.6691
-8043	2.6691
-8042	2.6692
-8041	2.6692
-8040	2.6693
-8039	2.6693
-8038	2.6694
-8037	2.6694
-8036	2.6695
-8035	2.6695
-8034	2.6696
-8033	2.6696
-8032	2.6697
-8031	2.6697
-8030	2.6698
-8029	2.6698
-8028	2.6699
-8027	2.6699
-8026	2.67
-8025	2.67
-8024	2.6701
-8023	2.6701
-8022	2.6702
-8021	2.6702
-8020	2.6703
-8019	2.6703
-8018	2.6704
-8017	2.6704
-8016	2.6705
-8015	2.6705
-8014	2.6706
-8013	2.6706
-8012	2.6707
-8011	2.6707
-8010	2.6708
-8009	2.6708
-8008	2.6708
-8007	2.6709
-8006	2.6709
-8005	2.671
-8004	2.671
-8003	2.6711
-8002	2.6711
[truncated: 18,002 more rows]
