# Supplementary material for: Identification of 1600 replication origins in S. cerevisiae
Source: eLife. 2024 Feb 5;12:RP88087. doi: 10.7554/eLife.88087 (PMC10945306; doi:10.7554/eLife.88087)
Supplement: Figure 2—figure supplement 1—source data 1. [file elife-88087-fig2-figsupp1-data1.zip › Figure_2_source_data_2.txt]

coord_relative_to_midpoint	WT_HU_30min_GSM93696_189smpls_1to200	WT_HU_1hr_GSM93697_189smpls_1to200	WT_HU_2hr_GSM93698_189smpls_1to200	WT_HU_3hr_GSM93699_189smpls_1to200	rad53_HU_30min_GSM93700_189smpls_1to200	rad53_HU_1hr_GSM93701_189smpls_1to200	rad53_HU_2hr_GSM93702_189smpls_1to200	rad53_HU_3hr_GSM93703_189smpls_1to200	smooth2000_log2_to_mean_rad53_2_2014_GSM1357071_LC039_IPA_rad53_filled_192smpls_1to200	WT_HU_30min_GSM93696_164smpls_201to400	WT_HU_1hr_GSM93697_164smpls_201to400	WT_HU_2hr_GSM93698_164smpls_201to400	WT_HU_3hr_GSM93699_164smpls_201to400	rad53_HU_30min_GSM93700_164smpls_201to400	rad53_HU_1hr_GSM93701_164smpls_201to400	rad53_HU_2hr_GSM93702_164smpls_201to400	rad53_HU_3hr_GSM93703_164smpls_201to400	smooth2000_log2_to_mean_rad53_2_2014_GSM1357071_LC039_IPA_rad53_filled_167smpls_201to400	WT_HU_30min_GSM93696_178smpls_401to600	WT_HU_1hr_GSM93697_178smpls_401to600	WT_HU_2hr_GSM93698_178smpls_401to600	WT_HU_3hr_GSM93699_178smpls_401to600	rad53_HU_30min_GSM93700_178smpls_401to600	rad53_HU_1hr_GSM93701_178smpls_401to600	rad53_HU_2hr_GSM93702_178smpls_401to600	rad53_HU_3hr_GSM93703_178smpls_401to600	smooth2000_log2_to_mean_rad53_2_2014_GSM1357071_LC039_IPA_rad53_filled_182smpls_401to600	WT_HU_30min_GSM93696_188smpls_601to800	WT_HU_1hr_GSM93697_188smpls_601to800	WT_HU_2hr_GSM93698_188smpls_601to800	WT_HU_3hr_GSM93699_188smpls_601to800	rad53_HU_30min_GSM93700_188smpls_601to800	rad53_HU_1hr_GSM93701_188smpls_601to800	rad53_HU_2hr_GSM93702_188smpls_601to800	rad53_HU_3hr_GSM93703_188smpls_601to800	smooth2000_log2_to_mean_rad53_2_2014_GSM1357071_LC039_IPA_rad53_filled_190smpls_601to800	WT_HU_30min_GSM93696_191smpls_801to1000	WT_HU_1hr_GSM93697_191smpls_801to1000	WT_HU_2hr_GSM93698_191smpls_801to1000	WT_HU_3hr_GSM93699_191smpls_801to1000	rad53_HU_30min_GSM93700_191smpls_801to1000	rad53_HU_1hr_GSM93701_191smpls_801to1000	rad53_HU_2hr_GSM93702_191smpls_801to1000	rad53_HU_3hr_GSM93703_191smpls_801to1000	smooth2000_log2_to_mean_rad53_2_2014_GSM1357071_LC039_IPA_rad53_filled_191smpls_801to1000	WT_HU_30min_GSM93696_192smpls_1001to1200	WT_HU_1hr_GSM93697_192smpls_1001to1200	WT_HU_2hr_GSM93698_192smpls_1001to1200	WT_HU_3hr_GSM93699_192smpls_1001to1200
-10000	-1.33780846560847	-1.03256613756614	-1.02660582010582	-0.427614285714286	-0.683457671957672	2.35157777777778	2.5677	2.58791164021164	-1.54953236350378	-1.30401585365854	-0.991829878048781	-0.9638	-0.335956097560976	-0.634034146341463	2.3552987804878	2.54774634146341	2.52328597560976	-1.38944307383429	-1.33074606741573	-1.02561460674157	-1.04370898876404	-0.444340449438202	-0.65217191011236	2.4247095505618	2.65187078651685	2.6151202247191	-1.41384271716398	-1.29499787234043	-0.991366489361702	-1.01999840425532	-0.420171808510638	-0.584343617021277	2.57657606382979	2.73202712765957	2.69730478723404	-1.21462617551441	-1.31243455497382	-1.00334816753927	-1.04139109947644	-0.461685340314136	-0.640904188481675	2.42287486910995	2.62600261780105	2.57491518324607	-1.49436486091384	-1.28711041666667	-0.980797395833333	-1.0095765625	-0.421459375
-9999	-1.33780423280423	-1.03254973544974	-1.02659153439153	-0.427610052910053	-0.683448677248677	2.35157301587302	2.5677126984127	2.58793915343915	-1.54946698783659	-1.30403231707317	-0.991834146341463	-0.963767682926829	-0.335928658536585	-0.634018292682927	2.35530914634146	2.5477743902439	2.52334329268293	-1.38955817188839	-1.33074382022472	-1.0256191011236	-1.04371011235955	-0.44433595505618	-0.652183146067416	2.42468988764045	2.65188595505618	2.61514887640449	-1.41385620969548	-1.29499627659574	-0.991369680851064	-1.01998723404255	-0.420171808510638	-0.584361170212766	2.57654840425532	2.73202287234043	2.69730744680851	-1.2146984711308	-1.31243403141361	-1.00334607329843	-1.04139947643979	-0.461676963350785	-0.640908376963351	2.42287068062827	2.62599319371728	2.57489895287958	-1.49421229002387	-1.2871171875	-0.9807984375	-1.00958229166667	-0.421468229166667
-9998	-1.33780264550265	-1.03252592592593	-1.02657989417989	-0.427606878306878	-0.683440211640212	2.35157195767196	2.56773015873016	2.58796402116402	-1.54940703967297	-1.30404817073171	-0.991835365853659	-0.963739634146342	-0.335912804878049	-0.633999390243902	2.35532256097561	2.54780365853659	2.52339207317073	-1.38965200838379	-1.33074887640449	-1.02561573033708	-1.04370561797753	-0.444326966292135	-0.652192134831461	2.42467921348315	2.65190505617978	2.6151797752809	-1.41386529271189	-1.29500425531915	-0.991370212765957	-1.01998085106383	-0.420176595744681	-0.584384574468085	2.57651223404255	2.73201808510638	2.69730957446809	-1.21481130579435	-1.31242722513089	-1.00333612565445	-1.04140942408377	-0.461671727748691	-0.640913089005236	2.4228664921466	2.62598376963351	2.57487696335079	-1.49404625839488	-1.2871109375	-0.9807984375	-1.00958125	-0.42146875
-9997	-1.3378	-1.0325037037037	-1.02656243386243	-0.427600529100529	-0.683434920634921	2.3515671957672	2.56774497354497	2.58799100529101	-1.54933194045632	-1.30406463414634	-0.991832926829268	-0.963710365853658	-0.335889634146341	-0.633984756097561	2.35533292682927	2.54782926829268	2.52344146341463	-1.38975947711224	-1.33074943820225	-1.0256191011236	-1.04370674157303	-0.444320786516854	-0.6522	2.42466573033708	2.65192528089888	2.61520112359551	-1.41390861550462	-1.29500478723404	-0.991365957446809	-1.01996595744681	-0.420171808510638	-0.584398936170213	2.57648085106383	2.7320164893617	2.69731489361702	-1.2148878652374	-1.31241832460733	-1.00333612565445	-1.04141937172775	-0.461664397905759	-0.640921465968586	2.42286596858639	2.62597905759162	2.57485968586387	-1.49387669439697	-1.28711145833333	-0.980796354166667	-1.00958385416667	-0.421481770833333
-9996	-1.33779682539683	-1.03247989417989	-1.02655079365079	-0.427597354497354	-0.68342962962963	2.35156455026455	2.56776296296296	2.58801693121693	-1.54920168549516	-1.30408048780488	-0.991837804878049	-0.963684756097561	-0.335862804878049	-0.633968902439024	2.35534329268293	2.54785975609756	2.5234993902439	-1.38984840582494	-1.33075168539326	-1.02561741573034	-1.04370449438202	-0.444311235955056	-0.652206741573034	2.42464719101124	2.6519404494382	2.61523146067416	-1.41392881570701	-1.29501063829787	-0.991365425531915	-1.01995319148936	-0.420178723404255	-0.584417553191489	2.57644734042553	2.7320085106383	2.69731755319149	-1.21495226216131	-1.31242356020942	-1.00332879581152	-1.04142984293194	-0.46165445026178	-0.640929319371728	2.42286335078534	2.62596963350785	2.57483769633508	-1.4937261711631	-1.28711041666667	-0.980799479166667	-1.0095859375	-0.421486979166667
-9995	-1.3377962962963	-1.03246243386243	-1.02653333333333	-0.427592592592593	-0.68341746031746	2.3515582010582	2.56777301587302	2.58803650793651	-1.54910439461264	-1.30409573170732	-0.991837195121951	-0.963662195121951	-0.335837195121951	-0.633954268292683	2.35535792682927	2.5478993902439	2.52355670731707	-1.38995885490912	-1.33074831460674	-1.02561853932584	-1.04370617977528	-0.444306179775281	-0.652211235955056	2.42463707865169	2.65195561797753	2.61525393258427	-1.41397632903631	-1.29501436170213	-0.99136329787234	-1.01994787234043	-0.420178723404255	-0.584441489361702	2.57641329787234	2.73200638297872	2.69732021276596	-1.21495596248881	-1.3124167539267	-1.00332617801047	-1.04143769633508	-0.461644502617801	-0.640929842931937	2.42285759162304	2.62596230366492	2.57481308900524	-1.49361231599206	-1.28710833333333	-0.9807921875	-1.009590625	-0.421494270833333
-9994	-1.33779947089947	-1.03244603174603	-1.02652063492064	-0.427587830687831	-0.683415873015873	2.35155714285714	2.56779312169312	2.58805714285714	-1.54896568224581	-1.30411280487805	-0.991837195121951	-0.963634756097561	-0.335813414634146	-0.633942073170732	2.35537743902439	2.54793597560976	2.52361402439024	-1.39004923217612	-1.33074943820225	-1.02561853932584	-1.04370505617978	-0.444299438202247	-0.652222471910112	2.42461404494382	2.65197247191011	2.61528651685393	-1.41402569909822	-1.29501861702128	-0.991363829787234	-1.01993191489362	-0.420184574468085	-0.584454787234043	2.57637872340426	2.73199042553191	2.69732340425532	-1.21495440783257	-1.31241361256545	-1.00331884816754	-1.04144554973822	-0.461642931937173	-0.640937696335079	2.42285340314136	2.6259497382199	2.57479476439791	-1.49352351370648	-1.28710989583333	-0.980790625	-1.00959791666667	-0.4215015625
-9993	-1.3377962962963	-1.03242328042328	-1.02650846560847	-0.427584126984127	-0.683407936507936	2.35155132275132	2.56780317460317	2.58808042328042	-1.54888221129503	-1.30413170731707	-0.991840243902439	-0.963607926829268	-0.335789634146341	-0.633928658536585	2.35538536585366	2.54797317073171	2.52366951219512	-1.39012211233824	-1.33075112359551	-1.02562134831461	-1.04369831460674	-0.444292134831461	-0.652230337078652	2.42459831460674	2.65198707865169	2.61531179775281	-1.41409637968591	-1.29502127659574	-0.991362234042553	-1.01992712765957	-0.420185106382979	-0.584475	2.57634095744681	2.73198617021277	2.69733085106383	-1.21494858396035	-1.31241047120419	-1.00332094240838	-1.04145759162304	-0.461632460732984	-0.640941361256544	2.42285183246073	2.62595287958115	2.57477486910995	-1.49346602483306	-1.28710625	-0.980791145833333	-1.0096015625	-0.42150625
-9992	-1.33778994708995	-1.03240158730159	-1.02649206349206	-0.427582010582011	-0.683404761904762	2.3515417989418	2.56781534391534	2.58810105820106	-1.54882886300427	-1.30414268292683	-0.991842682926829	-0.963582926829268	-0.335765243902439	-0.633916463414634	2.35540182926829	2.54800670731707	2.52372865853659	-1.39019712951094	-1.33074831460674	-1.02561966292135	-1.04369775280899	-0.444283146067416	-0.652239325842697	2.42458202247191	2.65200056179775	2.61533707865169	-1.41421180594886	-1.29502446808511	-0.991364361702128	-1.01991808510638	-0.420185638297872	-0.584493085106383	2.57631117021277	2.73197765957447	2.69733138297872	-1.21496460874523	-1.31240628272251	-1.00331518324607	-1.04146387434555	-0.461624607329843	-0.640949214659686	2.42285340314136	2.6259387434555	2.57475235602094	-1.49345744291296	-1.28710729166667	-0.980789583333333	-1.00960885416667	-0.421511979166667
-9991	-1.33778994708995	-1.03238253968254	-1.02647936507937	-0.42757619047619	-0.683397354497355	2.35154021164021	2.56783650793651	2.58812275132275	-1.54874764408933	-1.30415670731707	-0.991843902439024	-0.963559146341463	-0.335745121951219	-0.633909146341463	2.35541524390244	2.54804634146341	2.52378719512195	-1.39030321136705	-1.33075168539326	-1.02562640449438	-1.04369325842697	-0.444272471910112	-0.652243820224719	2.42456966292135	2.65201685393258	2.61536685393258	-1.41431564120701	-1.29502765957447	-0.991363829787234	-1.01990159574468	-0.420184042553192	-0.584509574468085	2.57628031914894	2.73197127659574	2.6973335106383	-1.21501201560458	-1.31240523560209	-1.00331151832461	-1.04147382198953	-0.46161780104712	-0.640955497382199	2.4228497382199	2.62593036649215	2.57472984293194	-1.49344520183055	-1.2871109375	-0.980794270833333	-1.00961510416667	-0.4215203125
-9990	-1.3377835978836	-1.0323619047619	-1.0264671957672	-0.427573544973545	-0.683392063492063	2.35153333333333	2.56784603174603	2.58814232804233	-1.54860202780818	-1.3041743902439	-0.991844512195122	-0.963534146341463	-0.335720731707317	-0.633890853658537	2.35542926829268	2.54808414634146	2.52384512195122	-1.39042572336713	-1.33075617977528	-1.02562528089888	-1.04369719101124	-0.444266292134831	-0.652252808988764	2.42455056179775	2.65203370786517	2.61539101123596	-1.41440648365043	-1.29503404255319	-0.991360106382979	-1.01989361702128	-0.420188829787234	-0.584535106382979	2.57624521276596	2.7319670212766	2.69733989361702	-1.21507737575312	-1.31239842931937	-1.0033057591623	-1.04148429319372	-0.461612041884817	-0.640958115183246	2.42284712041885	2.62592984293194	2.57471465968586	-1.49342206578252	-1.28711510416667	-0.980794791666667	-1.00961614583333	-0.421529166666667
-9989	-1.33778677248677	-1.0323417989418	-1.02645396825397	-0.427569841269841	-0.683384656084656	2.35153121693122	2.5678671957672	2.58815978835979	-1.54846897282886	-1.30419207317073	-0.991843292682927	-0.963509146341463	-0.335696951219512	-0.633876219512195	2.35544146341463	2.54812134146341	2.52389573170732	-1.39056492137035	-1.33075674157303	-1.0256297752809	-1.04369213483146	-0.444255617977528	-0.652258988764045	2.42453595505618	2.65205	2.6154106741573	-1.41448675684123	-1.29503723404255	-0.991362765957447	-1.01988138297872	-0.420196276595745	-0.584547872340425	2.57621968085106	2.73196010638298	2.69734361702128	-1.21513710337875	-1.31239790575916	-1.00330890052356	-1.04149633507853	-0.461603664921466	-0.64096387434555	2.42284188481675	2.62591780104712	2.57469109947644	-1.49338657155583	-1.28711770833333	-0.9808	-1.00962916666667	-0.421539583333333
-9988	-1.33778571428571	-1.03232433862434	-1.02643650793651	-0.427568253968254	-0.683379894179894	2.3515253968254	2.56787936507936	2.58818306878307	-1.54831346248215	-1.30420670731707	-0.991846951219512	-0.963482926829268	-0.335669512195122	-0.633865853658537	2.35545609756098	2.54815487804878	2.52395304878049	-1.39071657771677	-1.33076011235955	-1.02563426966292	-1.04369157303371	-0.444248876404494	-0.652270224719101	2.4245202247191	2.65206348314607	2.61544157303371	-1.41455487481297	-1.29503829787234	-0.991362234042553	-1.01987234042553	-0.420198936170213	-0.584568617021277	2.57618936170213	2.73195265957447	2.69734946808511	-1.21518819319578	-1.31239528795812	-1.0033	-1.04149947643979	-0.461595811518325	-0.640968586387435	2.4228335078534	2.62590785340314	2.57466858638743	-1.49329598809307	-1.287125	-0.980797395833333	-1.00963645833333	-0.421546875
-9987	-1.33777989417989	-1.03230476190476	-1.02642275132275	-0.427561375661376	-0.683372486772487	2.35152275132275	2.56789894179894	2.58820423280423	-1.54815077559608	-1.30422134146341	-0.991851219512195	-0.963459756097561	-0.33564756097561	-0.633853048780488	2.35546829268293	2.54819207317073	2.52401890243902	-1.39086837734239	-1.3307595505618	-1.02563483146067	-1.0436904494382	-0.444243258426966	-0.652273595505618	2.42450224719101	2.65208146067416	2.61546853932584	-1.41462855823654	-1.29504255319149	-0.991360638297872	-1.01986063829787	-0.420200531914894	-0.584588829787234	2.57615638297872	2.73194521276596	2.69735319148936	-1.2152666669688	-1.31238952879581	-1.00330052356021	-1.04151204188482	-0.461587434554974	-0.640976963350785	2.42283193717277	2.62590104712042	2.57465392670157	-1.49323721353084	-1.2871296875	-0.9807984375	-1.00964322916667	-0.421554166666667
-9986	-1.33777883597884	-1.03228201058201	-1.02641058201058	-0.427557142857143	-0.683366137566138	2.35151693121693	2.5679126984127	2.5882291005291	-1.54796107226489	-1.30424207317073	-0.99184756097561	-0.963436585365854	-0.335625	-0.633840243902439	2.35548841463415	2.5482243902439	2.52407012195122	-1.3910681922855	-1.33075617977528	-1.02563595505618	-1.04369101123595	-0.44423202247191	-0.652289325842697	2.42448595505618	2.65209719101124	2.61549213483146	-1.41473571463872	-1.29505265957447	-0.991362234042553	-1.01985478723404	-0.4202	-0.584611170212766	2.57612606382979	2.73193989361702	2.6973585106383	-1.21541526548084	-1.31238691099476	-1.00329738219895	-1.04151989528796	-0.46158167539267	-0.640983246073298	2.42283298429319	2.62589685863874	2.57463036649215	-1.49317865890158	-1.28713645833333	-0.9808	-1.0096484375	-0.4215640625
-9985	-1.33778042328042	-1.0322582010582	-1.02639894179894	-0.427556084656085	-0.683362433862434	2.3515126984127	2.56792592592593	2.58824708994709	-1.54779281499023	-1.30425182926829	-0.991849390243902	-0.963411585365854	-0.335601219512195	-0.63382743902439	2.3555	2.54826280487805	2.52412804878049	-1.39123017990288	-1.33075617977528	-1.02563595505618	-1.04368820224719	-0.444226966292135	-0.652292134831461	2.42447078651685	2.65211348314607	2.6155191011236	-1.41480797227112	-1.29505691489362	-0.991359042553191	-1.01984308510638	-0.420204255319149	-0.584626595744681	2.57609680851064	2.73193031914894	2.69736276595745	-1.21555606116645	-1.31238376963351	-1.00329162303665	-1.04152879581152	-0.46157277486911	-0.640989005235602	2.42282931937173	2.62589214659686	2.57460942408377	-1.49314727861838	-1.28714270833333	-0.980804166666667	-1.00965677083333	-0.421572395833333
-9984	-1.33778095238095	-1.0322455026455	-1.0263835978836	-0.427550793650794	-0.683357671957672	2.35150740740741	2.56794021164021	2.58826878306878	-1.54764707147892	-1.30427134146341	-0.991851829268293	-0.963388414634146	-0.335580487804878	-0.633815243902439	2.35551219512195	2.5482993902439	2.52418414634146	-1.39138297261297	-1.33075730337079	-1.0256393258427	-1.04368426966292	-0.444216292134831	-0.652297752808989	2.42445786516854	2.65212752808989	2.61554606741573	-1.41491550032346	-1.29506010638298	-0.991364361702128	-1.01983191489362	-0.420207446808511	-0.584648936170213	2.57606329787234	2.731925	2.6973664893617	-1.21564764856419	-1.31237643979058	-1.00328743455497	-1.04153926701571	-0.461565968586387	-0.640993193717277	2.42282879581152	2.62587958115183	2.57459005235602	-1.49312742295159	-1.28714427083333	-0.980803645833333	-1.00966354166667	-0.421585416666667
-9983	-1.33778148148148	-1.03222592592593	-1.02637354497354	-0.427550793650794	-0.68335291005291	2.35150317460317	2.56796084656085	2.58829259259259	-1.5475158167294	-1.30428780487805	-0.991856707317073	-0.963361585365854	-0.335556097560976	-0.633799390243902	2.35552682926829	2.54833719512195	2.52424451219512	-1.39152446075632	-1.33076179775281	-1.0256404494382	-1.04368426966292	-0.444207865168539	-0.652310674157303	2.42443876404494	2.6521404494382	2.61557415730337	-1.41502214215467	-1.29506329787234	-0.991364893617021	-1.01981595744681	-0.420209574468085	-0.584668085106383	2.57603404255319	2.73192074468085	2.69736595744681	-1.21575681969726	-1.31237486910995	-1.00328167539267	-1.04154764397906	-0.461553403141361	-0.641003141361257	2.4228219895288	2.62587068062827	2.57457696335079	-1.49313296492878	-1.28715104166667	-0.980798958333333	-1.00966875	-0.421590104166667
-9982	-1.3377835978836	-1.03221164021164	-1.02635873015873	-0.427543386243386	-0.683343915343915	2.35149682539683	2.56797301587302	2.58830634920635	-1.54743605096792	-1.3042993902439	-0.991853048780488	-0.963332926829268	-0.335531097560976	-0.633785365853659	2.35551585365854	2.54835670731707	2.52427195121951	-1.3916188375439	-1.33076292134831	-1.02563707865169	-1.04368483146067	-0.444205056179775	-0.652315730337079	2.42442359550562	2.65216235955056	2.61559550561798	-1.41517416722649	-1.29507074468085	-0.991359042553191	-1.01980531914894	-0.42021329787234	-0.584686170212766	2.57600265957447	2.73190957446809	2.69737127659574	-1.21585578909378	-1.31237120418848	-1.0032780104712	-1.04155916230367	-0.461547120418848	-0.641002617801047	2.42282460732984	2.62586387434555	2.57455811518325	-1.49311999678883	-1.28715572916667	-0.9808046875	-1.0096765625	-0.421598958333333
-9981	-1.33778148148148	-1.03219100529101	-1.02635185185185	-0.427541798941799	-0.683330687830688	2.35148835978836	2.56798518518519	2.58832962962963	-1.5473141366703	-1.30431402439024	-0.991855487804878	-0.963307317073171	-0.335501829268293	-0.633776219512195	2.35550975609756	2.54836646341463	2.52431158536585	-1.39170559939158	-1.33076123595506	-1.02564157303371	-1.04368314606742	-0.444190449438202	-0.652326966292135	2.42440505617978	2.65217808988764	2.61562247191011	-1.41527599879559	-1.29507606382979	-0.991358510638298	-1.01979787234043	-0.420214893617021	-0.584702659574468	2.57597127659574	2.73190159574468	2.69737340425532	-1.21600181346448	-1.31236596858639	-1.00327434554974	-1.04156701570681	-0.461541361256544	-0.641009947643979	2.42282251308901	2.62585287958115	2.57453664921466	-1.49311422862632	-1.28715833333333	-0.980803125	-1.00968489583333	-0.421604166666667
-9980	-1.33777724867725	-1.03217354497354	-1.02633862433862	-0.427531746031746	-0.683333862433863	2.35148571428571	2.56800423280423	2.58835396825397	-1.54717789988593	-1.30432256097561	-0.991856097560976	-0.963281097560976	-0.335476829268293	-0.633763414634146	2.35550182926829	2.54838780487805	2.5243487804878	-1.39177549288861	-1.33076460674157	-1.02564438202247	-1.04368033707865	-0.444187640449438	-0.652333707865169	2.42439438202247	2.65219101123596	2.61564831460674	-1.41537676978524	-1.2950835106383	-0.991361170212766	-1.01978457446809	-0.420218085106383	-0.584726595744681	2.57594521276596	2.73189893617021	2.69737872340426	-1.21617993207188	-1.31236335078534	-1.00326858638743	-1.04157486910995	-0.461535078534031	-0.641013612565445	2.42281780104712	2.62584607329843	2.57451465968586	-1.4931547211501	-1.28716145833333	-0.980806770833333	-1.0096890625	-0.421616145833333
-9979	-1.33777830687831	-1.03215238095238	-1.02632433862434	-0.427528042328042	-0.683328571428571	2.35147724867725	2.56801851851852	2.58837354497355	-1.54705733984125	-1.30433841463415	-0.991853048780488	-0.96325243902439	-0.33545	-0.633748170731707	2.35549512195122	2.54840365853659	2.52437926829268	-1.39182004534276	-1.33076685393258	-1.02564494382022	-1.04367752808989	-0.444176966292135	-0.652340449438202	2.42437528089888	2.65220280898876	2.61567584269663	-1.41545920032714	-1.29508085106383	-0.991359574468085	-1.019775	-0.420220744680851	-0.58474414893617	2.57590904255319	2.73188882978723	2.6973835106383	-1.21635393632093	-1.31235863874346	-1.00326806282723	-1.04158691099476	-0.46152722513089	-0.641019895287958	2.42281832460733	2.62583979057592	2.57449895287958	-1.49321156707702	-1.28716770833333	-0.980808333333333	-1.0097	-0.4216234375
-9978	-1.33777671957672	-1.03214021164021	-1.0263164021164	-0.42752380952381	-0.683322751322751	2.35147354497354	2.56803756613757	2.58839735449735	-1.54695583078839	-1.30434756097561	-0.991853048780488	-0.96322743902439	-0.335428048780488	-0.633737804878049	2.35548048780488	2.54841524390244	2.52441646341463	-1.39191645748713	-1.33076741573034	-1.02564606741573	-1.04367865168539	-0.44416797752809	-0.652351685393258	2.4243595505618	2.65222247191011	2.61570337078652	-1.41548992236894	-1.29508882978723	-0.991359042553191	-1.01975904255319	-0.420225	-0.584763829787234	2.57587925531915	2.73188031914894	2.69738723404255	-1.21649094900503	-1.31235968586387	-1.00326596858639	-1.04159109947644	-0.46151780104712	-0.641023560209424	2.42281518324607	2.62583507853403	2.57447434554974	-1.49328873315504	-1.2871734375	-0.980804166666667	-1.00970364583333	-0.421627604166667
-9977	-1.33777989417989	-1.03211957671958	-1.02629947089947	-0.427520634920635	-0.683314814814815	2.3514708994709	2.56805079365079	2.58841534391534	-1.54685962077448	-1.30436219512195	-0.991860365853659	-0.963199390243902	-0.335403658536585	-0.63372743902439	2.35547682926829	2.54843414634146	2.52444756097561	-1.39196973850541	-1.33076741573034	-1.02565056179775	-1.04367921348315	-0.444165168539326	-0.652357865168539	2.42434101123595	2.65223820224719	2.61572584269663	-1.41555253388552	-1.2950914893617	-0.991361170212766	-1.01975478723404	-0.420225531914894	-0.584781914893617	2.57584734042553	2.73187712765957	2.69739042553191	-1.21658616356718	-1.31235340314136	-1.00326282722513	-1.04159790575916	-0.461509947643979	-0.641034554973822	2.42281256544503	2.62582356020942	2.57445863874346	-1.49335780573821	-1.28717864583333	-0.980807291666667	-1.00971145833333	-0.421638020833333
-9976	-1.33777883597884	-1.0321	-1.02629153439153	-0.427513227513228	-0.683314285714286	2.35146031746032	2.56806878306878	2.58843915343915	-1.54672360824923	-1.30437256097561	-0.991860365853659	-0.963171951219512	-0.335376829268293	-0.633715243902439	2.35545975609756	2.54845487804878	2.52448048780488	-1.39203956743184	-1.33077134831461	-1.02565	-1.04367078651685	-0.444151123595506	-0.652365168539326	2.42432415730337	2.65225505617978	2.61575393258427	-1.41562977403494	-1.29509680851064	-0.991358510638298	-1.01974095744681	-0.420227659574468	-0.584802127659575	2.57582021276596	2.73187340425532	2.69739468085106	-1.21667691535924	-1.31235078534031	-1.00325445026178	-1.04161256544503	-0.4615	-0.641035078534031	2.42280837696335	2.62582041884817	2.57444188481675	-1.49338344618888	-1.28718072916667	-0.9808125	-1.00972135416667	-0.4216453125
-9975	-1.33778042328042	-1.03208095238095	-1.02627883597884	-0.427507936507937	-0.683308465608466	2.35145873015873	2.56808042328042	2.58845661375661	-1.54661371900602	-1.30438170731707	-0.991857926829268	-0.963145731707317	-0.33535487804878	-0.633700609756098	2.35545182926829	2.54846463414634	2.52451890243902	-1.39211031371992	-1.33076853932584	-1.02565056179775	-1.04367415730337	-0.444148876404494	-0.652371348314607	2.42431292134831	2.65226853932584	2.61577808988764	-1.41571122334948	-1.29509946808511	-0.991363829787234	-1.01972978723404	-0.420233510638298	-0.584819680851064	2.57578617021277	2.73186010638298	2.69739893617021	-1.21677227594337	-1.31234345549738	-1.00324869109948	-1.04162356020942	-0.461495811518325	-0.641042931937173	2.42280785340314	2.62581361256544	2.57442670157068	-1.49342664554007	-1.28719270833333	-0.9808125	-1.0097265625	-0.42165
-9974	-1.33777248677249	-1.03206349206349	-1.02626349206349	-0.427505291005291	-0.683303703703704	2.35145079365079	2.56809788359788	2.58847619047619	-1.54651490872726	-1.30439817073171	-0.991858536585366	-0.963120121951219	-0.335331097560976	-0.633689634146341	2.35544207317073	2.54848658536585	2.52455670731707	-1.39220495273981	-1.3307702247191	-1.02565	-1.04367191011236	-0.444137078651685	-0.652380898876404	2.42429382022472	2.65228426966292	2.61580337078652	-1.41582202940774	-1.29510319148936	-0.991362765957447	-1.01972393617021	-0.420230319148936	-0.584842021276596	2.57575319148936	2.73185531914894	2.69740106382979	-1.21681081688181	-1.31234083769634	-1.00324554973822	-1.04162565445026	-0.461485340314136	-0.641047120418848	2.42280837696335	2.62580314136126	2.57440471204188	-1.49347589577254	-1.28719791666667	-0.9808171875	-1.0097328125	-0.421656770833333
-9973	-1.33777354497355	-1.03204391534392	-1.02625079365079	-0.427503174603175	-0.683301058201058	2.35144285714286	2.56811216931217	2.58849206349206	-1.54637106214699	-1.30440792682927	-0.991859756097561	-0.963089634146341	-0.335307317073171	-0.633676829268293	2.35543170731707	2.54850121951219	2.52458719512195	-1.39229031470386	-1.33076685393258	-1.02565561797753	-1.04366797752809	-0.444130337078652	-0.652390449438202	2.42427471910112	2.65229831460674	2.6158308988764	-1.41593130034753	-1.29510957446809	-0.99136170212766	-1.01971223404255	-0.420234574468085	-0.584855319148936	2.57572712765957	2.73184734042553	2.69740531914894	-1.21688066365572	-1.3123335078534	-1.00324554973822	-1.04163769633508	-0.461483246073298	-0.641051832460733	2.42280523560209	2.62579633507853	2.57438429319372	-1.49348804799223	-1.28720364583333	-0.980815104166667	-1.009734375	-0.421661458333333
-9972	-1.33777513227513	-1.03203015873016	-1.02623915343915	-0.427498412698413	-0.683294708994709	2.35143756613757	2.5681253968254	2.58851375661376	-1.5462393790113	-1.30441829268293	-0.991860975609756	-0.963061585365854	-0.335281097560976	-0.633658536585366	2.35542073170732	2.54851646341463	2.52462317073171	-1.3923632595271	-1.33077359550562	-1.02565337078652	-1.04366629213483	-0.444120224719101	-0.652394943820225	2.42425898876404	2.65231797752809	2.61586011235955	-1.41599546267197	-1.29511808510638	-0.991357978723404	-1.01969627659574	-0.420237765957447	-0.584878191489362	2.57569680851064	2.73183776595745	2.69740744680851	-1.2169692649943	-1.31233089005236	-1.0032387434555	-1.0416502617801	-0.461471727748691	-0.641059162303665	2.42280052356021	2.62578848167539	2.57436858638743	-1.49352047353304	-1.28721510416667	-0.980818229166667	-1.00974322916667	-0.421660416666667
-9971	-1.33777989417989	-1.03200740740741	-1.02622962962963	-0.427494708994709	-0.683293121693122	2.35143015873016	2.56814126984127	2.58853121693122	-1.54614448693085	-1.30443414634146	-0.991860365853659	-0.963035975609756	-0.335256097560976	-0.633648780487805	2.35540975609756	2.54852987804878	2.52466219512195	-1.39239967260328	-1.33077415730337	-1.02565280898876	-1.04366235955056	-0.444112921348315	-0.652403370786517	2.42424382022472	2.6523297752809	2.61588539325843	-1.41604355868473	-1.29511914893617	-0.991360106382979	-1.01968882978723	-0.420248404255319	-0.584896808510638	2.57566329787234	2.73183457446808	2.69741436170213	-1.21716701561921	-1.31232565445026	-1.00324136125654	-1.04165392670157	-0.461467015706806	-0.641061256544503	2.42279895287958	2.62577643979058	2.5743502617801	-1.49350873860263	-1.28722447916667	-0.980821875	-1.00974583333333	-0.421669270833333
-9970	-1.33777513227513	-1.03199153439153	-1.02621693121693	-0.427491005291005	-0.683286243386243	2.35142698412698	2.56815026455026	2.58855291005291	-1.5460941757666	-1.3044487804878	-0.991863414634146	-0.963007317073171	-0.335234146341463	-0.633638414634146	2.35540304878049	2.54854512195122	2.52469146341463	-1.39243256805128	-1.33077584269663	-1.02565393258427	-1.0436606741573	-0.444104494382022	-0.652412921348315	2.42422808988764	2.65234831460674	2.61590786516854	-1.41610140434101	-1.29512180851064	-0.991358510638298	-1.01967553191489	-0.42024414893617	-0.584917553191489	2.57563404255319	2.73182765957447	2.69741595744681	-1.2173218773574	-1.31232356020942	-1.00323612565445	-1.04166596858639	-0.461453926701571	-0.641067539267016	2.42279371727749	2.62577015706806	2.57432984293194	-1.49352396761967	-1.28722552083333	-0.980823958333333	-1.00975208333333	-0.421669270833333
-9969	-1.33777354497355	-1.03197301587302	-1.02620423280423	-0.427485185185185	-0.683280952380952	2.35141481481481	2.56816825396825	2.58857566137566	-1.54608583033557	-1.30445670731707	-0.991860365853659	-0.962981707317073	-0.335207317073171	-0.633624390243902	2.35539390243902	2.54856646341463	2.52472987804878	-1.39248512632407	-1.33077752808989	-1.02565617977528	-1.04365561797753	-0.44409606741573	-0.652420786516854	2.42421292134831	2.65235786516854	2.61592921348315	-1.41610888093572	-1.29512606382979	-0.991360638297872	-1.01966223404255	-0.420245212765957	-0.584935106382979	2.57560106382979	2.73181968085106	2.69742180851064	-1.2174546215775	-1.31231937172775	-1.00322931937173	-1.04167539267016	-0.461453403141361	-0.641071727748691	2.42279267015707	2.6257664921466	2.5743109947644	-1.49356269576271	-1.2872328125	-0.980825520833333	-1.00975729166667	-0.421676041666667
-9968	-1.33777513227513	-1.03195767195767	-1.02619365079365	-0.427484126984127	-0.68327671957672	2.35141005291005	2.56818412698413	2.58859417989418	-1.5461048152217	-1.30447134146341	-0.991860365853659	-0.962951829268293	-0.335181707317073	-0.633614634146341	2.35538658536585	2.54858231707317	2.52476036585366	-1.39254874406084	-1.3307808988764	-1.02565730337079	-1.04365561797753	-0.444084269662921	-0.652423033707865	2.42419438202247	2.65237921348315	2.61595505617978	-1.4160628689827	-1.29513244680851	-0.991357978723404	-1.01965372340426	-0.420252659574468	-0.584953723404255	2.57556861702128	2.73181223404255	2.69742340425532	-1.2175879837302	-1.31231989528796	-1.00322722513089	-1.04168586387435	-0.461448691099476	-0.641081151832461	2.42279214659686	2.6257554973822	2.5742942408377	-1.49359507302354	-1.28724166666667	-0.9808296875	-1.0097578125	-0.421678645833333
-9967	-1.33777301587302	-1.03193703703704	-1.02618095238095	-0.427476190476191	-0.683271428571429	2.35140211640212	2.56820158730159	2.58861428571429	-1.54609593537355	-1.30448231707317	-0.991862804878049	-0.96292743902439	-0.335154268292683	-0.633601829268293	2.3553737804878	2.54859512195122	2.52479695121951	-1.39258892225287	-1.33078033707865	-1.02565786516854	-1.04365168539326	-0.444073595505618	-0.652437078651685	2.42417528089888	2.65239213483146	2.61598314606742	-1.41598521667288	-1.29513723404255	-0.991359042553191	-1.0196420212766	-0.420256914893617	-0.584975	2.57553989361702	2.73180585106383	2.69742446808511	-1.21773441512149	-1.31231047120419	-1.00322146596859	-1.04169214659686	-0.46143612565445	-0.641088481675393	2.42279162303665	2.62574869109948	2.57427486910995	-1.49360225080793	-1.28725	-0.9808296875	-1.00976666666667	-0.421683854166667
-9966	-1.33777513227513	-1.03192222222222	-1.02616825396825	-0.427475132275132	-0.683267195767196	2.35139735449735	2.5682126984127	2.58863439153439	-1.54606840029911	-1.30449512195122	-0.991862195121951	-0.9629	-0.335134756097561	-0.633584146341463	2.35536463414634	2.54860975609756	2.52483353658537	-1.39258638150046	-1.33078033707865	-1.0256595505618	-1.04364831460674	-0.44406404494382	-0.652444943820225	2.4241595505618	2.65240617977528	2.61601629213483	-1.4159262080352	-1.29514361702128	-0.991360638297872	-1.01963085106383	-0.42026170212766	-0.584995212765957	2.57551063829787	2.7318	2.69743138297872	-1.21787072916267	-1.3123109947644	-1.00321989528796	-1.04170523560209	-0.461433507853403	-0.641091623036649	2.42279057591623	2.62574345549738	2.57426073298429	-1.49361211561261	-1.287253125	-0.980832291666667	-1.00977135416667	-0.421686458333333
-9965	-1.33777513227513	-1.03190052910053	-1.02615714285714	-0.427474074074074	-0.68325873015873	2.351391005291	2.5682253968254	2.58864973544974	-1.54600531046967	-1.30450548780488	-0.991862804878049	-0.962868902439024	-0.335105487804878	-0.633573170731707	2.35535975609756	2.54862804878049	2.52486585365854	-1.3925712371129	-1.3307808988764	-1.02566123595506	-1.04363988764045	-0.444058988764045	-0.652449438202247	2.42414382022472	2.65242078651685	2.61603707865169	-1.41593328257881	-1.29515053191489	-0.991361170212766	-1.01961436170213	-0.420259574468085	-0.585011170212766	2.57548138297872	2.73179361702128	2.6974329787234	-1.21797778803436	-1.31230209424084	-1.00321623036649	-1.0417109947644	-0.461423560209424	-0.641094240837696	2.42278272251309	2.62573455497382	2.57423612565445	-1.49366052458677	-1.28725885416667	-0.980828125	-1.00977760416667	-0.4216921875
-9964	-1.33777037037037	-1.03188465608466	-1.02614391534392	-0.427466666666667	-0.683257142857143	2.35138412698413	2.56824074074074	2.58867248677249	-1.54595964400875	-1.30451890243902	-0.991866463414634	-0.962848780487805	-0.335084146341463	-0.633560365853658	2.35534512195122	2.54864329268293	2.52490182926829	-1.39255209899855	-1.33078370786517	-1.02566179775281	-1.04364213483146	-0.444049438202247	-0.652461235955056	2.42412528089888	2.65243707865169	2.61606011235955	-1.41595930157188	-1.29515159574468	-0.991359042553191	-1.01961010638298	-0.42026329787234	-0.585036170212766	2.57542340425532	2.73175	2.69741063829787	-1.2180573352651	-1.31230209424084	-1.00321308900524	-1.04172146596859	-0.461415183246073	-0.641098952879581	2.4227780104712	2.62572617801047	2.57422094240838	-1.49366672047327	-1.28726145833333	-0.980832291666667	-1.00978072916667	-0.421691145833333
-9963	-1.33777354497355	-1.03186613756614	-1.02613597883598	-0.427462433862434	-0.683251851851852	2.35137513227513	2.56825608465608	2.58868994708995	-1.54588270247738	-1.30453109756098	-0.991860975609756	-0.962821951219512	-0.335060975609756	-0.633548170731707	2.35533658536585	2.54865914634146	2.52493170731707	-1.39254488509016	-1.33078426966292	-1.02566011235955	-1.04364382022472	-0.444041573033708	-0.652465168539326	2.42410617977528	2.65245112359551	2.61608651685393	-1.41594720882719	-1.29516276595745	-0.991366489361702	-1.01960212765957	-0.420268085106383	-0.585062234042553	2.57536489361702	2.73171489361702	2.69738138297872	-1.21808762584063	-1.31229790575916	-1.00320942408377	-1.04173089005236	-0.461404712041885	-0.641107329842932	2.4227780104712	2.62571937172775	2.57419895287958	-1.49366205745924	-1.287265625	-0.980834375	-1.00978854166667	-0.421696354166667
-9962	-1.33777248677249	-1.03184656084656	-1.02612169312169	-0.427457671957672	-0.683243915343915	2.35136825396825	2.56826931216931	2.58871216931217	-1.54578180649529	-1.30454146341463	-0.991862804878049	-0.96279512195122	-0.335032317073171	-0.633533536585366	2.355325	2.5486756097561	2.52496951219512	-1.39249178180068	-1.33078595505618	-1.02566179775281	-1.04363370786517	-0.444033707865169	-0.652476966292135	2.42409157303371	2.65246516853933	2.6161106741573	-1.41593981337297	-1.2951664893617	-0.991364893617021	-1.01959468085106	-0.420273936170213	-0.585086170212766	2.57530638297872	2.731675	2.69735691489362	-1.21812344826947	-1.31229319371728	-1.00320418848168	-1.04173979057592	-0.461402617801047	-0.64111780104712	2.42278010471204	2.62571256544503	2.57418219895288	-1.49366810223904	-1.28727135416667	-0.980833333333333	-1.00978802083333	-0.4217
-9961	-1.33777248677249	-1.03182751322751	-1.02610687830688	-0.427454497354497	-0.683242328042328	2.35136243386243	2.56828518518518	2.5887328042328	-1.54570229049296	-1.30455975609756	-0.991867682926829	-0.962768292682927	-0.335017073170732	-0.633534146341463	2.35532317073171	2.54869024390244	2.5250006097561	-1.39245071765168	-1.33079157303371	-1.02566011235955	-1.04363595505618	-0.444023595505618	-0.65248595505618	2.42407865168539	2.6524797752809	2.61614157303371	-1.41590764745949	-1.295175	-0.991366489361702	-1.01958617021277	-0.420279255319149	-0.585112234042553	2.57525	2.73163989361702	2.69732978723404	-1.21815734609746	-1.31229109947644	-1.00320261780105	-1.04174712041885	-0.46139057591623	-0.64111832460733	2.42277748691099	2.62570785340314	2.57416282722513	-1.49370533242787	-1.28727239583333	-0.98083125	-1.00979479166667	-0.421697395833333
-9960	-1.3377708994709	-1.03181216931217	-1.02609788359788	-0.427450793650794	-0.683241798941799	2.35135396825397	2.56829735449735	2.58874867724868	-1.54564339535694	-1.30457012195122	-0.991863414634146	-0.962741463414634	-0.334996341463415	-0.633524390243902	2.35530792682927	2.54870243902439	2.52503597560976	-1.39238244304204	-1.33078764044944	-1.02566348314607	-1.04362808988764	-0.444016853932584	-0.652494943820225	2.42405674157303	2.65249606741573	2.61616292134831	-1.41588346707451	-1.29518138297872	-0.991369680851064	-1.01957446808511	-0.420286170212766	-0.585138829787234	2.57518882978723	2.73159680851064	2.69730319148936	-1.21820602387428	-1.31228795811518	-1.00319633507853	-1.04175863874346	-0.461384816753927	-0.641123560209424	2.4227722513089	2.62570104712042	2.57414502617801	-1.49373971583092	-1.28727864583333	-0.980835416666667	-1.0097875	-0.421698958333333
-9959	-1.33776878306878	-1.03179153439153	-1.02608835978836	-0.42744708994709	-0.683235978835979	2.35135026455026	2.56830899470899	2.58876931216931	-1.5455990499946	-1.30457804878049	-0.991870731707317	-0.962715243902439	-0.334981097560976	-0.633517682926829	2.3552987804878	2.54872012195122	2.52506707317073	-1.39228863617975	-1.33079325842697	-1.02566460674157	-1.04362752808989	-0.444004494382022	-0.6525	2.42403820224719	2.65250674157303	2.61618595505618	-1.41587298740028	-1.29518882978723	-0.991373936170213	-1.0195670212766	-0.420288829787234	-0.585163829787234	2.57512712765957	2.73156276595745	2.69727765957447	-1.21825463553393	-1.31228795811518	-1.00319842931937	-1.04176858638743	-0.461379581151832	-0.641133507853403	2.42276910994764	2.6256890052356	2.57412827225131	-1.49381206703501	-1.28727604166667	-0.980830729166667	-1.00979322916667	-0.4217
-9958	-1.33777248677249	-1.0317746031746	-1.02607513227513	-0.427438095238095	-0.683230158730159	2.35134074074074	2.5683253968254	2.58879100529101	-1.54555195351729	-1.30459268292683	-0.991873780487805	-0.962692073170732	-0.334960365853659	-0.633510365853659	2.35529329268293	2.54873231707317	2.52509756097561	-1.39217771312562	-1.33079269662921	-1.02566123595506	-1.04362303370787	-0.443997752808989	-0.652508988764045	2.42401966292135	2.65252191011236	2.61621741573034	-1.41582601664925	-1.29519946808511	-0.991373404255319	-1.01955053191489	-0.420292553191489	-0.585184574468085	2.57507021276596	2.73151914893617	2.69726170212766	-1.21832359047155	-1.31228586387435	-1.00319267015707	-1.04177958115183	-0.461370680628272	-0.641138743455497	2.42276910994764	2.62568376963351	2.57410680628272	-1.49389949357958	-1.28728020833333	-0.9808265625	-1.00979270833333	-0.421700520833333
-9957	-1.33776931216931	-1.03175873015873	-1.02606137566138	-0.427439153439153	-0.683224867724868	2.35133333333333	2.56834126984127	2.58880899470899	-1.54550274067008	-1.30461280487805	-0.991875	-0.962666463414634	-0.33494756097561	-0.63350243902439	2.35528841463415	2.54874512195122	2.52513292682927	-1.392103666736	-1.3307904494382	-1.02566179775281	-1.0436202247191	-0.443986516853933	-0.652515730337079	2.42400505617978	2.65253426966292	2.61623707865169	-1.41578532297409	-1.29520425531915	-0.991373936170213	-1.01953989361702	-0.420299468085106	-0.58521170212766	2.5750079787234	2.7314835106383	2.69724414893617	-1.21838074799344	-1.31228429319372	-1.00318952879581	-1.04179057591623	-0.461367015706806	-0.641142931937173	2.42276335078534	2.62567277486911	2.57408848167539	-1.49395309050261	-1.28727552083333	-0.980828125	-1.00979010416667	-0.421705208333333
-9956	-1.33776984126984	-1.03173968253968	-1.02604814814815	-0.427434391534392	-0.683219576719577	2.35132698412698	2.56835767195767	2.58882751322751	-1.54544195051661	-1.30462195121951	-0.991875609756098	-0.962631707317073	-0.33492256097561	-0.6335	2.35527865853659	2.54876036585366	2.52516158536585	-1.39206741780381	-1.33079325842697	-1.02566516853933	-1.04362134831461	-0.443983707865169	-0.652521910112359	2.42398539325843	2.65255	2.6162606741573	-1.41568234083126	-1.2952079787234	-0.991375	-1.01952659574468	-0.420299468085106	-0.585233510638298	2.57494734042553	2.73144308510638	2.69721542553191	-1.21845927908222	-1.31228219895288	-1.00318586387435	-1.04180104712042	-0.461362303664921	-0.641153926701571	2.42276439790576	2.62566910994764	2.57406963350785	-1.49402235598534	-1.28727916666667	-0.980827083333333	-1.00978697916667	-0.421703125
-9955	-1.33776137566138	-1.03171904761905	-1.02603756613757	-0.427430158730159	-0.683218518518518	2.35131693121693	2.56836825396825	2.58885238095238	-1.54535624920383	-1.30463414634146	-0.991880487804878	-0.962615243902439	-0.334908536585366	-0.633490853658537	2.35527195121951	2.5487756097561	2.5252012195122	-1.39206160260642	-1.33079606741573	-1.02566516853933	-1.04361235955056	-0.44397191011236	-0.652529775280899	2.42396573033708	2.65256516853933	2.61629325842697	-1.41558977961403	-1.29521276595745	-0.991372872340425	-1.01951436170213	-0.420304255319149	-0.585258510638298	2.5748920212766	2.73140585106383	2.69719787234043	-1.21854001134977	-1.31228062827225	-1.00318691099476	-1.04180890052356	-0.461356020942408	-0.641157068062827	2.42276282722513	2.62566073298429	2.57405445026178	-1.49408425497592	-1.28727916666667	-0.980826041666667	-1.0097890625	-0.4217078125
-9954	-1.3377619047619	-1.03170634920635	-1.02602645502646	-0.427424867724868	-0.683213227513227	2.35131111111111	2.56838253968254	2.58886878306878	-1.54530819505106	-1.30464390243902	-0.99187743902439	-0.962590853658537	-0.334889024390244	-0.633484146341463	2.35525731707317	2.54878658536585	2.52523048780488	-1.3920322611052	-1.33079831460674	-1.0256691011236	-1.04361460674157	-0.443963483146067	-0.652541011235955	2.42395056179775	2.65257640449438	2.61631516853933	-1.41545862085966	-1.29522287234043	-0.991376595744681	-1.01950425531915	-0.420310106382979	-0.585282446808511	2.5748335106383	2.7313664893617	2.69717553191489	-1.21862555636319	-1.31227696335079	-1.00317905759162	-1.04182041884817	-0.461346596858639	-0.641162303664921	2.42276020942408	2.6256554973822	2.57403036649215	-1.49416201242849	-1.28728645833333	-0.9808265625	-1.00979322916667	-0.421705208333333
-9953	-1.33776243386243	-1.03168306878307	-1.02601481481481	-0.427420634920635	-0.683203174603175	2.35130423280423	2.56839841269841	2.58888835978836	-1.54522414614747	-1.30465975609756	-0.991887195121951	-0.962569512195122	-0.334875	-0.63347743902439	2.35525304878049	2.5488	2.52525914634146	-1.39202361651995	-1.33080056179775	-1.0256691011236	-1.0436106741573	-0.443951685393258	-0.65254606741573	2.4239297752809	2.65258764044944	2.61633876404494	-1.41536221731785	-1.29523085106383	-0.991381382978723	-1.01949095744681	-0.420317553191489	-0.585304255319149	2.57477287234043	2.73132925531915	2.69715212765957	-1.21871565468021	-1.31227696335079	-1.00317853403141	-1.04182617801047	-0.461340837696335	-0.641170157068063	2.42275811518325	2.62564136125654	2.57401623036649	-1.49420542204088	-1.28728333333333	-0.980825520833333	-1.00979270833333	-0.421705208333333
-9952	-1.33776402116402	-1.03166402116402	-1.026	-0.427416402116402	-0.683206349206349	2.35129894179894	2.56841058201058	2.58890899470899	-1.54514543629709	-1.30467073170732	-0.991882926829268	-0.962543902439024	-0.334858536585366	-0.633467073170732	2.35524024390244	2.54881890243902	2.52529329268293	-1.39197707839995	-1.33080056179775	-1.02566685393258	-1.04360449438202	-0.443942134831461	-0.652556741573034	2.42391404494382	2.65260112359551	2.61636011235955	-1.41529355344218	-1.29523457446809	-0.991382446808511	-1.01947872340426	-0.420324468085106	-0.585326595744681	2.57471223404255	2.73129308510638	2.6971329787234	-1.21880729059428	-1.31227329842932	-1.00317329842932	-1.04184136125654	-0.461332460732984	-0.64117277486911	2.42275340314136	2.62563979057592	2.57399790575916	-1.49419467806867	-1.28727708333333	-0.98081875	-1.0097859375	-0.421703645833333
-9951	-1.33776031746032	-1.03164708994709	-1.02598624338624	-0.427413227513227	-0.683198941798942	2.35129100529101	2.56842857142857	2.58893015873016	-1.54505864350055	-1.30467987804878	-0.991881097560976	-0.962518902439024	-0.334840853658537	-0.633464634146341	2.35523109756098	2.54882743902439	2.52532804878049	-1.3919450336157	-1.33080337078652	-1.02566966292135	-1.04360393258427	-0.443937640449438	-0.652562921348315	2.42389382022472	2.65261797752809	2.61639325842697	-1.41524869520907	-1.29523989361702	-0.991382978723404	-1.01946755319149	-0.420323404255319	-0.585353723404255	2.57465744680851	2.73125	2.69711436170213	-1.21889881199535	-1.31226806282723	-1.00317434554974	-1.0418502617801	-0.461323036649215	-0.641178534031414	2.4227502617801	2.62563560209424	2.57397539267016	-1.49417414037918	-1.287275	-0.9808109375	-1.00978177083333	-0.4217015625
-9950	-1.33775661375661	-1.03163015873016	-1.02597354497354	-0.427410052910053	-0.683192592592593	2.35128518518519	2.56844232804233	2.58895396825397	-1.54493534171376	-1.30468841463415	-0.991881707317073	-0.962492682926829	-0.334821951219512	-0.633453658536585	2.35522987804878	2.54883475609756	2.52536097560976	-1.39191309336305	-1.33079943820225	-1.02566404494382	-1.04359606741573	-0.443929213483146	-0.652569662921348	2.42387471910112	2.65262921348315	2.61641685393258	-1.41521981344774	-1.29524946808511	-0.991381914893617	-1.01945904255319	-0.420327127659574	-0.585377127659575	2.57459521276596	2.73121276595745	2.69708829787234	-1.21895464790035	-1.31227068062827	-1.00317643979058	-1.0418612565445	-0.461320942408377	-0.641183769633508	2.42273507853403	2.62561727748691	2.57395340314136	-1.49415504272741	-1.2872703125	-0.980798958333333	-1.009771875	-0.4217015625
-9949	-1.33775079365079	-1.03161481481481	-1.02595767195767	-0.427404232804233	-0.68318835978836	2.35127777777778	2.56845767195767	2.58897301587302	-1.54482384317599	-1.3047012195122	-0.991878048780488	-0.962469512195122	-0.334803658536585	-0.633448170731707	2.35522256097561	2.5488506097561	2.52538658536585	-1.39191237629705	-1.33080337078652	-1.0256691011236	-1.04359606741573	-0.443920224719101	-0.652580337078652	2.42386123595506	2.65264719101124	2.61643707865169	-1.41522322171676	-1.29525478723404	-0.991381382978723	-1.0194414893617	-0.420335638297872	-0.585403191489362	2.5745335106383	2.73117393617021	2.69706595744681	-1.2189898878035	-1.31226596858639	-1.00317120418848	-1.04187277486911	-0.461316230366492	-0.64119057591623	2.42271989528796	2.62560209424084	2.57392460732984	-1.49411567347694	-1.2872671875	-0.980794791666667	-1.009775	-0.4216953125
-9948	-1.33775873015873	-1.03159047619048	-1.02594814814815	-0.427401058201058	-0.683184656084656	2.35127142857143	2.56846878306878	2.58898994708995	-1.54470414179244	-1.30470975609756	-0.991881707317073	-0.962441463414634	-0.334787804878049	-0.633442073170732	2.35521463414634	2.54886219512195	2.52541951219512	-1.39188341716849	-1.33080337078652	-1.02566966292135	-1.0435893258427	-0.443911235955056	-0.652584269662921	2.42383820224719	2.65265786516854	2.61646629213483	-1.41524504043655	-1.29526276595745	-0.99138670212766	-1.01942819148936	-0.420337765957447	-0.585426595744681	2.57447712765957	2.73113670212766	2.6970420212766	-1.21902908254569	-1.3122664921466	-1.0031664921466	-1.04188376963351	-0.461316230366492	-0.641196335078534	2.42270471204188	2.62559005235602	2.57389633507853	-1.49406947708007	-1.28725729166667	-0.980784375	-1.00977135416667	-0.421692708333333
-9947	-1.33775185185185	-1.03157777777778	-1.0259328042328	-0.427395767195767	-0.683174603174603	2.35126560846561	2.56848835978836	2.58900899470899	-1.54458943355173	-1.30471585365854	-0.991879268292683	-0.962415853658537	-0.334768902439024	-0.633439634146342	2.35520609756098	2.5488756097561	2.52545182926829	-1.39184106489	-1.33080280898876	-1.02567134831461	-1.04359494382022	-0.4439	-0.652596629213483	2.42382359550562	2.65266797752809	2.61648988764045	-1.4153007639766	-1.29527180851064	-0.991386170212766	-1.01941808510638	-0.42034414893617	-0.585448404255319	2.57441329787234	2.73109255319149	2.69702074468085	-1.2190604986973	-1.31226178010471	-1.00316806282723	-1.04189842931937	-0.461311518324607	-0.641201047120419	2.42269109947644	2.62557277486911	2.57386596858639	-1.49404107335335	-1.28725625	-0.980778645833333	-1.00977083333333	-0.421690104166667
-9946	-1.3377544973545	-1.03155714285714	-1.02592222222222	-0.427387301587302	-0.683175132275132	2.35126137566138	2.56850423280423	2.58903386243386	-1.54447987011382	-1.30472987804878	-0.991875609756098	-0.962394512195122	-0.33475487804878	-0.633431097560976	2.3552012195122	2.54889329268293	2.52548353658537	-1.39179538880374	-1.33080730337079	-1.02567078651685	-1.04358876404494	-0.443890449438202	-0.652605056179775	2.42380842696629	2.65268202247191	2.61651460674157	-1.41534312080603	-1.29527872340426	-0.991390425531915	-1.01941010638298	-0.420345212765957	-0.585475	2.57435744680851	2.73105053191489	2.6969914893617	-1.21911140009465	-1.31226230366492	-1.00316701570681	-1.04190523560209	-0.461307853403141	-0.641208376963351	2.42267748691099	2.62555811518325	2.57384293193717	-1.49395736922091	-1.28724739583333	-0.980769791666667	-1.0097609375	-0.4216859375
-9945	-1.33774973544974	-1.03153915343915	-1.02591111111111	-0.427387301587302	-0.683171428571429	2.35124867724868	2.56851481481481	2.58905608465608	-1.54439229517327	-1.30474329268293	-0.991876829268293	-0.962367682926829	-0.334735975609756	-0.633426219512195	2.35519512195122	2.5489	2.52551951219512	-1.39169241649711	-1.33080786516854	-1.02567247191011	-1.04358707865169	-0.443880337078652	-0.652611235955056	2.4237893258427	2.65270224719101	2.61654213483146	-1.41536901633722	-1.29529042553191	-0.991397872340426	-1.01939787234043	-0.420351595744681	-0.585498404255319	2.57430053191489	2.73101170212766	2.69696595744681	-1.21914527217792	-1.31225811518325	-1.00316806282723	-1.04191937172775	-0.461302617801047	-0.641212041884817	2.42266335078534	2.62554240837696	2.57381465968586	-1.49389586914265	-1.28724427083333	-0.980761979166667	-1.00976197916667	-0.421688541666667
-9944	-1.33774920634921	-1.03152116402116	-1.02589841269841	-0.427379894179894	-0.683167195767196	2.35124285714286	2.5685328042328	2.58907407407407	-1.54430196883768	-1.3047512195122	-0.991875609756098	-0.962342682926829	-0.33472012195122	-0.633418902439024	2.35518963414634	2.54891768292683	2.52554695121951	-1.39164854910943	-1.33081011235955	-1.02567584269663	-1.04358258426966	-0.443876404494382	-0.652621348314607	2.42377808988764	2.65271573033708	2.61656460674157	-1.41538307582304	-1.29529627659574	-0.991393085106383	-1.01938510638298	-0.420356382978723	-0.585523936170213	2.5742329787234	2.73097234042553	2.69694308510638	-1.21916406229848	-1.31225445026178	-1.00316439790576	-1.04193193717277	-0.461298429319372	-0.641219371727749	2.42264869109948	2.62552722513089	2.57378638743456	-1.49384909734065	-1.2872375	-0.98075625	-1.00975833333333	-0.421684375
-9943	-1.33775079365079	-1.03150105820106	-1.02587989417989	-0.42737671957672	-0.683159788359788	2.35124074074074	2.56855343915344	2.58909523809524	-1.54420661864145	-1.30475975609756	-0.991874390243903	-0.962317073170732	-0.33470243902439	-0.633405487804878	2.35518414634146	2.54892804878049	2.52558048780488	-1.39162040200791	-1.3308106741573	-1.02567808988764	-1.04358314606742	-0.443867415730337	-0.652624157303371	2.42376123595506	2.6527308988764	2.6165904494382	-1.41537696756889	-1.29530319148936	-0.991396808510638	-1.01937021276596	-0.420359574468085	-0.585547340425532	2.57417712765957	2.73092553191489	2.69691595744681	-1.21913088398668	-1.31225602094241	-1.00316178010471	-1.04194869109948	-0.461294240837696	-0.641228272251309	2.42263507853403	2.62551047120419	2.57375602094241	-1.49380983470094	-1.28723020833333	-0.9807484375	-1.00975729166667	-0.42168125
-9942	-1.3377455026455	-1.0314835978836	-1.02586825396825	-0.42737037037037	-0.683156084656085	2.35123068783069	2.56856666666667	2.58911693121693	-1.5441079150645	-1.3047756097561	-0.991873780487805	-0.962294512195122	-0.334682926829268	-0.633401829268293	2.35517317073171	2.54894207317073	2.52561219512195	-1.3916133479992	-1.3308106741573	-1.02567752808989	-1.04357247191011	-0.443858988764045	-0.652634831460674	2.42374213483146	2.65274494382022	2.61661404494382	-1.41537750917977	-1.29530691489362	-0.991395212765957	-1.01936223404255	-0.42036914893617	-0.585570212765957	2.5741164893617	2.73088563829787	2.69689468085106	-1.2190742031438	-1.31225235602094	-1.00316230366492	-1.04195863874346	-0.461289528795812	-0.641235078534031	2.42261989528796	2.62549685863874	2.57373036649215	-1.49377910728548	-1.28723072916667	-0.98074375	-1.00975416666667	-0.421681770833333
-9941	-1.33774497354497	-1.03146560846561	-1.02585555555556	-0.427369841269841	-0.683149735449735	2.35122698412698	2.56857883597884	2.58913703703704	-1.54402083456496	-1.30478475609756	-0.99187256097561	-0.962264634146341	-0.334667682926829	-0.633396341463415	2.35516585365854	2.54895	2.52564268292683	-1.39157076501338	-1.33081516853933	-1.02568483146067	-1.04357359550562	-0.443848876404494	-0.652641011235955	2.42372752808989	2.65275786516854	2.61663595505618	-1.41538320968384	-1.29531808510638	-0.991398936170213	-1.01934734042553	-0.420370744680851	-0.585596276595745	2.57405585106383	2.73084468085106	2.69686755319149	-1.21899680391933	-1.3122502617801	-1.00316178010471	-1.04196596858639	-0.461289005235602	-0.641238743455497	2.42260209424084	2.62547591623037	2.57370052356021	-1.49376657134091	-1.287228125	-0.980734375	-1.00974947916667	-0.421671875
-9940	-1.3377417989418	-1.03144656084656	-1.02584444444444	-0.427365079365079	-0.683147619047619	2.35122063492063	2.56859682539683	2.58915608465608	-1.54391700823209	-1.30479146341463	-0.991868292682927	-0.962240853658537	-0.334648780487805	-0.633390853658537	2.35516280487805	2.54896402439024	2.52567621951219	-1.39149963654321	-1.3308202247191	-1.0256797752809	-1.04357191011236	-0.443838764044944	-0.652647191011236	2.42371235955056	2.65277191011236	2.61666460674157	-1.41538346927026	-1.29532819148936	-0.991399468085106	-1.0193329787234	-0.420377127659574	-0.585623936170213	2.57399734042553	2.73080691489362	2.69683723404255	-1.21898969629356	-1.31225235602094	-1.00316230366492	-1.04197958115183	-0.461283769633508	-0.641246596858639	2.42258376963351	2.6254664921466	2.57367172774869	-1.49378293064534	-1.28722291666667	-0.980732291666667	-1.00974739583333	-0.421675
-9939	-1.3377455026455	-1.03142857142857	-1.02583333333333	-0.427359259259259	-0.683138624338624	2.35121587301587	2.56860952380952	2.58917989417989	-1.54384383658672	-1.30480426829268	-0.991870121951219	-0.962215243902439	-0.334631707317073	-0.633382926829268	2.35515731707317	2.54898231707317	2.52570609756098	-1.39139239069161	-1.33082134831461	-1.02567752808989	-1.04356573033708	-0.443833146067416	-0.652658426966292	2.42369775280899	2.65278764044944	2.61669325842697	-1.41537244676299	-1.29533510638298	-0.991404255319149	-1.01932234042553	-0.420380319148936	-0.585646808510638	2.57393776595745	2.73076489361702	2.69681489361702	-1.21891093735209	-1.31225340314136	-1.00316020942408	-1.04199790575916	-0.461279057591623	-0.641251832460733	2.42256910994764	2.62544240837696	2.57364136125654	-1.49383371717491	-1.28722447916667	-0.9807265625	-1.009746875	-0.421671875
-9938	-1.33774285714286	-1.03141375661376	-1.02581534391534	-0.427356084656085	-0.683137037037037	2.35120740740741	2.56862169312169	2.58919894179894	-1.54377314708793	-1.30481524390244	-0.991869512195122	-0.962192682926829	-0.334617073170732	-0.63337987804878	2.35514634146341	2.54898536585366	2.52573719512195	-1.39131414512631	-1.33082134831461	-1.0256808988764	-1.04356741573034	-0.443822471910112	-0.652666292134831	2.4236797752809	2.65280168539326	2.61671685393258	-1.41538767308259	-1.29534255319149	-0.991404787234042	-1.01931010638298	-0.420386170212766	-0.585669680851064	2.57387340425532	2.73072287234043	2.69679042553192	-1.21887100702827	-1.31224921465969	-1.00316073298429	-1.04200523560209	-0.461277486910995	-0.64125445026178	2.42255287958115	2.62542984293194	2.57361047120419	-1.49386898054987	-1.287215625	-0.980719791666667	-1.00974583333333	-0.421671354166667
-9937	-1.33774126984127	-1.03139100529101	-1.02580634920635	-0.42735291005291	-0.683135978835979	2.35119047619048	2.5686380952381	2.58922063492063	-1.54371700491765	-1.30482134146341	-0.991865243902439	-0.962164024390244	-0.334595731707317	-0.633374390243902	2.35515487804878	2.54901158536585	2.52578109756098	-1.39122565765221	-1.3308202247191	-1.02568483146067	-1.04356292134831	-0.443816292134831	-0.652675280898876	2.42366235955056	2.65281685393258	2.61673764044944	-1.41540206994496	-1.29535265957447	-0.991405319148936	-1.01929893617021	-0.420391489361702	-0.585694680851064	2.5738	2.73067074468085	2.69675904255319	-1.21886212722924	-1.31225287958115	-1.00316230366492	-1.04202094240838	-0.461270157068063	-0.641262303664921	2.42253612565445	2.62540994764398	2.57358429319372	-1.49388669884358	-1.28721354166667	-0.980711979166667	-1.00974166666667	-0.421661458333333
-9936	-1.33774232804233	-1.03137671957672	-1.02579259259259	-0.427349735449735	-0.683130158730159	2.35118571428571	2.56865396825397	2.58923068783069	-1.54366369347654	-1.30483170731707	-0.991861585365854	-0.962136585365854	-0.334576829268293	-0.633371341463415	2.35516097560976	2.54903658536585	2.52581707317073	-1.3911276267658	-1.33082471910112	-1.02568707865169	-1.04355786516854	-0.443813483146067	-0.652686516853933	2.42364550561798	2.6528308988764	2.61677078651685	-1.41544519629633	-1.29535691489362	-0.991408510638298	-1.01928723404255	-0.420397872340426	-0.585717553191489	2.57372446808511	2.7306164893617	2.696725	-1.21883090425956	-1.31224921465969	-1.00315811518325	-1.04203612565445	-0.461274345549738	-0.641270680628272	2.42251413612565	2.62539581151832	2.57355392670157	-1.49391415928574	-1.28720989583333	-0.980711458333333	-1.00973697916667	-0.4216625
-9935	-1.33773915343915	-1.0313544973545	-1.02577407407407	-0.427342857142857	-0.683124338624339	2.35117407407407	2.56866455026455	2.58924761904762	-1.54365087943126	-1.30483963414634	-0.991862195121951	-0.962108536585366	-0.334556707317073	-0.633366463414634	2.35516463414634	2.54906219512195	2.52586219512195	-1.39099389887737	-1.33082640449438	-1.02568483146067	-1.04355786516854	-0.443803370786517	-0.652692696629213	2.42363258426966	2.65284606741573	2.61679325842697	-1.41550521962877	-1.29536382978723	-0.991407978723404	-1.01927606382979	-0.42040585106383	-0.585740957446809	2.57365212765957	2.73056595744681	2.69669361702128	-1.2188341775817	-1.31225130890052	-1.00316387434555	-1.04204554973822	-0.461265968586387	-0.64128167539267	2.42250471204188	2.62537748691099	2.57352513089005	-1.49394407522529	-1.2872078125	-0.980703125	-1.00973489583333	-0.421659895833333
-9934	-1.33773386243386	-1.03134232804233	-1.02576455026455	-0.427342328042328	-0.683122222222222	2.35116613756614	2.56868201058201	2.58926349206349	-1.54361613778181	-1.30485182926829	-0.991859756097561	-0.962084756097561	-0.334540853658537	-0.633367682926829	2.35516524390244	2.54908963414634	2.5258987804878	-1.39087535420857	-1.33082191011236	-1.02568539325843	-1.04355280898876	-0.443793820224719	-0.652701685393258	2.4236191011236	2.65285898876405	2.61681573033708	-1.41560881539424	-1.29536542553191	-0.99141170212766	-1.01926542553191	-0.420411170212766	-0.585760638297872	2.573575	2.73051063829787	2.69665478723404	-1.21885072146984	-1.31225235602094	-1.00316282722513	-1.04205654450262	-0.461268586387435	-0.641288481675393	2.42248481675393	2.6253664921466	2.57349842931937	-1.49395819723809	-1.28720416666667	-0.980699479166667	-1.00973541666667	-0.4216640625
-9933	-1.33773121693122	-1.03132486772487	-1.02574761904762	-0.427340211640212	-0.683119576719577	2.35115291005291	2.56869047619048	2.58928095238095	-1.54353610507108	-1.30485548780488	-0.991860975609756	-0.962064024390244	-0.334525609756098	-0.633362195121951	2.35516768292683	2.54911280487805	2.52593780487805	-1.39077602486089	-1.33082471910112	-1.02568876404494	-1.04355056179775	-0.443783146067416	-0.652710112359551	2.42360168539326	2.65287303370787	2.61684213483146	-1.41575078499633	-1.29537712765957	-0.991410638297872	-1.01924893617021	-0.420415957446809	-0.585785638297872	2.57350425531915	2.73045585106383	2.69662287234043	-1.21889949508057	-1.3122497382199	-1.00316335078534	-1.0420722513089	-0.461261256544503	-0.641293193717277	2.42246910994764	2.62534502617801	2.5734664921466	-1.49398221284278	-1.28720416666667	-0.9806953125	-1.00973333333333	-0.4216578125
-9932	-1.33773227513228	-1.03130899470899	-1.02573650793651	-0.427336507936508	-0.683115343915344	2.3511417989418	2.5687037037037	2.58930105820106	-1.54348678225618	-1.30486829268293	-0.991856707317073	-0.962035975609756	-0.334505487804878	-0.633357317073171	2.3551737804878	2.54913536585366	2.52598170731707	-1.39069484513064	-1.33082752808989	-1.02568595505618	-1.04354662921348	-0.443778089887641	-0.652719662921348	2.42358202247191	2.65288595505618	2.61686797752809	-1.41586949987337	-1.29537765957447	-0.991409042553191	-1.01923670212766	-0.420420212765957	-0.585805319148936	2.57342925531915	2.73040106382979	2.69658882978723	-1.21891075210378	-1.31224816753927	-1.00316230366492	-1.04208219895288	-0.461260209424084	-0.641304188481675	2.42245130890052	2.62532565445026	2.57343769633508	-1.49397796900044	-1.28719947916667	-0.980684895833333	-1.00972760416667	-0.421658333333333
-9931	-1.33773068783069	-1.03129047619048	-1.02572380952381	-0.427335978835979	-0.683112169312169	2.35113597883598	2.5687126984127	2.58931322751323	-1.54344411543086	-1.30487804878049	-0.991853658536585	-0.962014024390244	-0.334490243902439	-0.633353048780488	2.35517317073171	2.54915487804878	2.52601585365854	-1.39063791098781	-1.3308308988764	-1.02568876404494	-1.04354662921348	-0.443766853932584	-0.652724719101124	2.42357303370787	2.65290168539326	2.61689550561798	-1.41598109865784	-1.29538936170213	-0.991414893617021	-1.01922872340426	-0.420430319148936	-0.585832978723404	2.57335319148936	2.73035159574468	2.69655957446808	-1.21891315149248	-1.31225392670157	-1.0031612565445	-1.0421	-0.461260209424084	-0.641306806282723	2.42243821989529	2.62530628272251	2.57340942408377	-1.49396966154553	-1.2871953125	-0.980678125	-1.0097234375	-0.421649479166667
-9930	-1.33772962962963	-1.03127619047619	-1.02571322751323	-0.42732962962963	-0.683110582010582	2.35112275132275	2.56872380952381	2.58932804232804	-1.54341938167846	-1.30487804878049	-0.991848780487805	-0.961985365853659	-0.334474390243902	-0.633353658536585	2.355175	2.54917987804878	2.5260487804878	-1.39056491831359	-1.3308297752809	-1.02569269662921	-1.04354269662921	-0.443764606741573	-0.652737078651685	2.42355168539326	2.65291741573034	2.61691741573034	-1.41610659500162	-1.29539255319149	-0.991408510638298	-1.01921436170213	-0.42043670212766	-0.585853723404255	2.57327925531915	2.73029734042553	2.69652393617021	-1.21887773100971	-1.31224712041885	-1.0031612565445	-1.0421109947644	-0.461256544502618	-0.641315183246073	2.4224167539267	2.62529476439791	2.57337905759162	-1.49394571239287	-1.2871953125	-0.980670833333333	-1.00971614583333	-0.421642708333333
-9929	-1.33772486772487	-1.03125343915344	-1.02569523809524	-0.427325396825397	-0.683102645502646	2.35111322751323	2.56873968253968	2.58934232804233	-1.54339161640207	-1.30488780487805	-0.991848170731707	-0.961962804878049	-0.334458536585366	-0.633351219512195	2.3551743902439	2.54920182926829	2.52608475609756	-1.39045547512666	-1.33083258426966	-1.02569325842697	-1.04353876404494	-0.443755056179775	-0.652740449438202	2.42353539325843	2.6529308988764	2.61694157303371	-1.41620371548113	-1.29540053191489	-0.991415425531915	-1.01920691489362	-0.420449468085106	-0.585877127659575	2.57320691489362	2.7302414893617	2.6964914893617	-1.21889227834746	-1.31224764397906	-1.0031612565445	-1.04212408376963	-0.461255497382199	-0.641321465968586	2.42240052356021	2.62527853403141	2.57334816753927	-1.49394322510058	-1.28719375	-0.98066875	-1.009715625	-0.421646354166667
-9928	-1.33772592592593	-1.03124074074074	-1.0256835978836	-0.427320105820106	-0.6831	2.35109894179894	2.56874444444444	2.5893619047619	-1.54331037846944	-1.3049	-0.991845731707317	-0.961942073170732	-0.334439024390244	-0.63334756097561	2.3551737804878	2.54922073170732	2.52612682926829	-1.39033518394307	-1.33083539325843	-1.02569101123596	-1.04353707865169	-0.44374606741573	-0.652751685393258	2.42351741573034	2.65294494382022	2.61697247191011	-1.41627884710556	-1.29540478723404	-0.99141329787234	-1.0191914893617	-0.420448936170213	-0.585901063829787	2.57312978723404	2.73018563829787	2.69645904255319	-1.21891237224487	-1.31224659685864	-1.00315916230366	-1.04213507853403	-0.461255497382199	-0.641329319371728	2.42237958115183	2.62525654450262	2.57331832460733	-1.49389418755131	-1.2871859375	-0.980659375	-1.00971041666667	-0.421644270833333
-9927	-1.33772433862434	-1.03121798941799	-1.02567142857143	-0.42731746031746	-0.683096825396825	2.35108941798942	2.56876137566138	2.58937883597884	-1.5432505249118	-1.3049006097561	-0.991836585365854	-0.961912195121951	-0.33442256097561	-0.633348780487805	2.35517317073171	2.54924268292683	2.52615975609756	-1.39020678562329	-1.33083876404494	-1.02569662921348	-1.04352921348315	-0.443739325842697	-0.652757303370787	2.42350561797753	2.65295842696629	2.61699494382022	-1.41633472967417	-1.29540744680851	-0.991417021276596	-1.01918085106383	-0.420457446808511	-0.585920212765958	2.5730579787234	2.73013404255319	2.69642553191489	-1.21896520376867	-1.31225078534031	-1.00315916230366	-1.04214816753927	-0.461247120418848	-0.64133612565445	2.42236753926702	2.62524031413613	2.57328952879581	-1.49382236335283	-1.28719010416667	-0.980655729166667	-1.0097046875	-0.4216359375
-9926	-1.33772592592593	-1.03120634920635	-1.02566296296296	-0.427316402116402	-0.683095767195767	2.35107830687831	2.56876984126984	2.58939100529101	-1.54320480729167	-1.30491341463415	-0.991837804878049	-0.961890243902439	-0.33440487804878	-0.633343292682927	2.35517134146341	2.54926402439024	2.52619024390244	-1.39007486173492	-1.33083651685393	-1.02569887640449	-1.04353146067416	-0.443727528089888	-0.65276797752809	2.42349101123596	2.65297584269663	2.61701741573034	-1.41634647679083	-1.29541595744681	-0.991416489361702	-1.01916861702128	-0.420462765957447	-0.585945212765957	2.57298404255319	2.73007659574468	2.69639042553192	-1.21905033710066	-1.3122497382199	-1.00315916230366	-1.04216439790576	-0.461243455497382	-0.641339790575916	2.42234869109948	2.62522984293194	2.57326230366492	-1.4937537354494	-1.28718958333333	-0.980644270833333	-1.00970104166667	-0.421638541666667
-9925	-1.33772116402116	-1.03118095238095	-1.02565079365079	-0.42731164021164	-0.683090476190476	2.35106402116402	2.56877671957672	2.58940158730159	-1.54312560758496	-1.30492012195122	-0.991836585365854	-0.961862804878049	-0.334389024390244	-0.633339634146341	2.35517195121951	2.54928536585366	2.52623109756098	-1.39000037676236	-1.33083988764045	-1.02569943820225	-1.04353202247191	-0.443720224719101	-0.652775842696629	2.42347359550562	2.65298764044944	2.61704438202247	-1.41636618425194	-1.29542180851064	-0.991410106382979	-1.01915531914894	-0.420467553191489	-0.585967553191489	2.57290425531915	2.730025	2.69636117021277	-1.21913217008257	-1.31224554973822	-1.00315916230366	-1.04217539267016	-0.461241361256544	-0.641349214659686	2.42233036649215	2.62520942408377	2.57323246073298	-1.49370145915704	-1.28718333333333	-0.980640104166667	-1.00969322916667	-0.4216265625
-9924	-1.33772010582011	-1.03117354497354	-1.0256380952381	-0.427312169312169	-0.68308835978836	2.35105291005291	2.56879417989418	2.58941798941799	-1.54305456308659	-1.30492926829268	-0.991831097560976	-0.961839634146342	-0.334375609756098	-0.633334146341463	2.35517256097561	2.54930792682927	2.52626036585366	-1.38996165687765	-1.33084213483146	-1.02569606741573	-1.04352752808989	-0.443715730337079	-0.652783707865168	2.42346348314607	2.65300337078652	2.61707078651685	-1.41632768534127	-1.29542819148936	-0.991415957446809	-1.01914468085106	-0.420478723404255	-0.585992021276596	2.57283404255319	2.72996861702128	2.6963329787234	-1.21920551289246	-1.31224502617801	-1.00316387434555	-1.04218691099476	-0.461241361256544	-0.641360209424084	2.42231780104712	2.62518952879581	2.5732109947644	-1.49365265196956	-1.28718489583333	-0.980633333333333	-1.00968489583333	-0.421625520833333
-9923	-1.33772222222222	-1.03115343915344	-1.02562275132275	-0.427308465608466	-0.683082010582011	2.3510380952381	2.56880740740741	2.5894328042328	-1.54305142744238	-1.30493353658537	-0.991829268292683	-0.961809756097561	-0.334359146341463	-0.633334146341463	2.35517073170732	2.5493243902439	2.52629573170732	-1.38995323018346	-1.33084157303371	-1.02570056179775	-1.04352584269663	-0.443707865168539	-0.652792696629213	2.42344157303371	2.65301741573034	2.61709382022472	-1.41627821053487	-1.2954335106383	-0.991423404255319	-1.01913563829787	-0.420481914893617	-0.58601329787234	2.57276276595745	2.72992021276596	2.69629042553191	-1.21928145340778	-1.31224397905759	-1.00316073298429	-1.04220052356021	-0.46123612565445	-0.641358115183246	2.42229790575916	2.62516492146597	2.57318848167539	-1.49359221860407	-1.28718489583333	-0.980626041666667	-1.00968072916667	-0.421625
-9922	-1.33771904761905	-1.03113915343915	-1.02560846560847	-0.427310582010582	-0.683083068783069	2.35102645502645	2.56882380952381	2.58944708994709	-1.54305385898568	-1.30494573170732	-0.991825	-0.961792682926829	-0.33434512195122	-0.633331097560976	2.35517073170732	2.54934573170732	2.52632865853659	-1.38998318568754	-1.33084494382022	-1.02570056179775	-1.04352303370787	-0.443695505617978	-0.652802247191011	2.42342696629213	2.65303033707865	2.61711966292135	-1.41624582129854	-1.2954420212766	-0.991417553191489	-1.019125	-0.420490957446809	-0.586034574468085	2.57268989361702	2.72986170212766	2.69626382978723	-1.21928571378829	-1.3122445026178	-1.00316178010471	-1.04221361256545	-0.46123664921466	-0.641371727748691	2.42228167539267	2.62514607329843	2.57316335078534	-1.49353396031743	-1.28717552083333	-0.980614583333333	-1.009675	-0.421619270833333
-9921	-1.33771798941799	-1.03112063492063	-1.02559470899471	-0.427300529100529	-0.683077777777778	2.35101534391534	2.56883121693122	2.5894671957672	-1.54306814795685	-1.30495243902439	-0.991820121951219	-0.961770731707317	-0.33432743902439	-0.63332987804878	2.35516402439024	2.54936402439024	2.52636463414634	-1.38999230167238	-1.33084494382022	-1.02570730337079	-1.04351741573034	-0.443689887640449	-0.652807865168539	2.42340842696629	2.65304494382023	2.61714325842697	-1.41621011070633	-1.29544893617021	-0.991418617021277	-1.01911010638298	-0.420502659574468	-0.586059574468085	2.57261329787234	2.72980904255319	2.69622819148936	-1.21932888834928	-1.31224554973822	-1.00316335078534	-1.04222827225131	-0.461232984293194	-0.641379057591623	2.42226596858639	2.62512722513089	2.57314607329843	-1.49347545631266	-1.2871796875	-0.980608854166667	-1.00967395833333	-0.421613020833333
-9920	-1.33771957671958	-1.03110793650794	-1.02558888888889	-0.427302116402116	-0.683068783068783	2.35100634920635	2.56884867724868	2.58948095238095	-1.54309377286552	-1.30496341463415	-0.991819512195122	-0.961744512195122	-0.334307926829268	-0.63332987804878	2.35516524390244	2.54938170731707	2.5264	-1.38997282312909	-1.33085056179775	-1.02569831460674	-1.04351629213483	-0.443679775280899	-0.65281404494382	2.42339325842697	2.65306123595506	2.61716966292135	-1.41618961692858	-1.29545372340426	-0.991422872340425	-1.01909734042553	-0.420506382978723	-0.58608085106383	2.5725420212766	2.72975638297872	2.69619734042553	-1.21935850850456	-1.31224554973822	-1.00316282722513	-1.04224083769634	-0.46122722513089	-0.641383769633508	2.42225183246073	2.62510628272251	2.57312617801047	-1.49340502691255	-1.28717708333333	-0.9806	-1.009665625	-0.421608854166667
-9919	-1.33771904761905	-1.03108783068783	-1.0255746031746	-0.427297883597884	-0.683068253968254	2.35098835978836	2.56886031746032	2.58949259259259	-1.54311009855544	-1.30496646341463	-0.991820121951219	-0.96172256097561	-0.334289634146341	-0.633323780487805	2.35516463414634	2.54940304878049	2.52642926829268	-1.38994040613769	-1.33084719101124	-1.02570393258427	-1.04351404494382	-0.443674719101124	-0.65282808988764	2.42337528089888	2.65307752808989	2.61719382022472	-1.41614463473778	-1.29546063829787	-0.991422340425532	-1.01908776595745	-0.42051170212766	-0.58610585106383	2.57246755319149	2.72970531914894	2.6961579787234	-1.21940046538182	-1.31224764397906	-1.00316492146597	-1.04225759162304	-0.461230366492147	-0.641393193717278	2.42223298429319	2.62508586387435	2.5731057591623	-1.49332470300982	-1.287175	-0.980588020833333	-1.00965885416667	-0.421608333333333
-9918	-1.3377164021164	-1.0310708994709	-1.02556084656085	-0.427299470899471	-0.683065079365079	2.35097724867725	2.56887513227513	2.58951005291005	-1.54308727268287	-1.30497195121951	-0.991815243902439	-0.961695121951219	-0.334278658536585	-0.633318292682927	2.35515975609756	2.54942743902439	2.52646646341463	-1.38988182199719	-1.33084943820225	-1.02570393258427	-1.04350561797753	-0.443664606741573	-0.652834831460674	2.42335674157303	2.65308651685393	2.61721853932584	-1.41607744442032	-1.2954664893617	-0.991422340425532	-1.01907446808511	-0.420517021276596	-0.586128723404255	2.57239468085106	2.72965319148936	2.6961329787234	-1.21944794960617	-1.31224293193717	-1.00316439790576	-1.04227068062827	-0.461228272251309	-0.641404188481675	2.42221465968586	2.62506439790576	2.57308376963351	-1.49325505188196	-1.28717395833333	-0.980583854166667	-1.00965208333333	-0.421605208333333
-9917	-1.3377164021164	-1.03105608465608	-1.02554708994709	-0.427290476190476	-0.683061375661376	2.35096772486772	2.56888624338624	2.5895253968254	-1.54308528512233	-1.30498231707317	-0.991810365853659	-0.961667682926829	-0.334257926829268	-0.633314634146341	2.35516280487805	2.54944512195122	2.52649573170732	-1.38980463148914	-1.33085224719101	-1.02570393258427	-1.04350674157303	-0.443658988764045	-0.652841011235955	2.42334719101124	2.65309887640449	2.61724662921348	-1.41599873155472	-1.29547127659574	-0.991424468085106	-1.01905638297872	-0.42051914893617	-0.586151063829787	2.57231436170213	2.72959308510638	2.69609414893617	-1.21952521748082	-1.31224293193717	-1.00316387434555	-1.04228481675393	-0.461230890052356	-0.641405759162304	2.42219581151832	2.62504502617801	2.57305916230366	-1.49325553143168	-1.28716979166667	-0.980578125	-1.00964583333333	-0.421599479166667
-9916	-1.3377164021164	-1.03104126984127	-1.0255380952381	-0.427288888888889	-0.683059788359788	2.35095079365079	2.56890052910053	2.5895417989418	-1.54310663870762	-1.30499390243902	-0.991811585365854	-0.961644512195122	-0.334245731707317	-0.633315853658537	2.35515731707317	2.54946280487805	2.52653353658537	-1.38977174920883	-1.33085393258427	-1.02570280898876	-1.04350561797753	-0.443652808988764	-0.652847191011236	2.4233297752809	2.65311797752809	2.61727303370786	-1.41592162939268	-1.29547712765957	-0.991423404255319	-1.01904840425532	-0.420531382978723	-0.586176595744681	2.57224361702128	2.72953776595745	2.69606063829787	-1.21960539607068	-1.31224293193717	-1.00315811518325	-1.04229738219895	-0.461226701570681	-0.641412565445026	2.42218272251309	2.62502303664921	2.57304031413613	-1.49324131212273	-1.2871703125	-0.980571354166667	-1.00963854166667	-0.421595833333333
-9915	-1.33771957671958	-1.03102751322751	-1.02552328042328	-0.427291534391534	-0.683052380952381	2.35093756613757	2.56891534391534	2.58955555555556	-1.54310908682417	-1.30500365853659	-0.991806097560976	-0.96162256097561	-0.334226219512195	-0.633308536585366	2.35515365853659	2.54948292682927	2.52656219512195	-1.38971626431552	-1.33085617977528	-1.02570730337079	-1.04350393258427	-0.443648314606742	-0.652854494382022	2.42331179775281	2.65313707865169	2.61729494382022	-1.41585468300796	-1.29548670212766	-0.991428723404255	-1.01903882978723	-0.420540425531915	-0.586198404255319	2.57216808510638	2.72948244680851	2.69602765957447	-1.21967170684158	-1.31223926701571	-1.00316230366492	-1.0423109947644	-0.461222513089005	-0.64141832460733	2.4221664921466	2.62500680628272	2.57301413612565	-1.49323224412267	-1.28716875	-0.980563541666667	-1.00963697916667	-0.421595833333333
-9914	-1.33771587301587	-1.03100529100529	-1.02551164021164	-0.427284126984127	-0.683051322751323	2.35092804232804	2.56892698412698	2.5895708994709	-1.54309494952405	-1.3050006097561	-0.991804268292683	-0.961598170731707	-0.334212195121951	-0.633306097560976	2.35515243902439	2.54950365853659	2.52658719512195	-1.3896336965778	-1.33085505617978	-1.02571123595506	-1.04350056179775	-0.443641011235955	-0.652862359550562	2.42329382022472	2.65315337078652	2.61732359550562	-1.41584269132637	-1.29548085106383	-0.991426595744681	-1.01902765957447	-0.420548404255319	-0.586219680851064	2.57209414893617	2.72942978723404	2.69599574468085	-1.21973918752818	-1.31224083769634	-1.00316335078534	-1.0423219895288	-0.461221465968586	-0.641427748691099	2.42215235602094	2.62498848167539	2.57299738219895	-1.49324095046817	-1.28716354166667	-0.9805578125	-1.00963072916667	-0.421590104166667
-9913	-1.33771534391534	-1.03098941798942	-1.02550105820106	-0.427283068783069	-0.683048148148148	2.35091798941799	2.56893862433862	2.58958571428571	-1.54305405905248	-1.30500365853659	-0.991798780487805	-0.961571341463415	-0.334196951219512	-0.633308536585366	2.35514390243902	2.54952134146341	2.52661219512195	-1.38955282392391	-1.33085898876404	-1.02571011235955	-1.04349494382022	-0.443628651685393	-0.652872471910112	2.4232797752809	2.65316348314607	2.61734550561798	-1.41582376474351	-1.29549308510638	-0.991426063829787	-1.01901861702128	-0.420551063829787	-0.586243617021277	2.57201861702128	2.729375	2.69595265957447	-1.21980556439386	-1.31223455497382	-1.00315811518325	-1.04233717277487	-0.461215183246073	-0.641433507853403	2.4221387434555	2.62497434554974	2.57298115183246	-1.49324390876993	-1.28715989583333	-0.980550520833333	-1.00962916666667	-0.421584895833333
-9912	-1.33771428571429	-1.03097671957672	-1.02548994708995	-0.427279365079365	-0.68304708994709	2.35090793650794	2.5689544973545	2.5896	-1.543002826133	-1.30500975609756	-0.991790853658537	-0.961541463414634	-0.334174390243902	-0.633310365853659	2.35514268292683	2.54953902439024	2.52664451219512	-1.38947265437379	-1.33085786516854	-1.02571123595506	-1.04349382022472	-0.443621348314607	-0.652879213483146	2.42326573033708	2.65317808988764	2.6173702247191	-1.41584006199889	-1.29549521276596	-0.991423404255319	-1.01900159574468	-0.420557978723404	-0.586261170212766	2.57194308510638	2.7293164893617	2.69592446808511	-1.21989804798563	-1.3122387434555	-1.00315968586387	-1.04234921465969	-0.46121832460733	-0.641438743455497	2.42212251308901	2.62495340314136	2.57295602094241	-1.49325637914907	-1.28715989583333	-0.980550520833333	-1.009621875	-0.4215859375
-9911	-1.33771375661376	-1.03096031746032	-1.02547671957672	-0.427277248677249	-0.683038095238095	2.35089365079365	2.56896349206349	2.58961746031746	-1.54298003982809	-1.30500731707317	-0.991791463414634	-0.961510365853659	-0.334162195121951	-0.63330243902439	2.35513475609756	2.54955487804878	2.52666951219512	-1.38941269345201	-1.33085842696629	-1.02571235955056	-1.04349325842697	-0.443619662921348	-0.652887078651685	2.42324494382022	2.65319213483146	2.61739662921348	-1.41581846659149	-1.29550531914894	-0.991427659574468	-1.0189914893617	-0.420562234042553	-0.586290957446808	2.57187287234043	2.72926382978723	2.69588617021277	-1.21994633949088	-1.31223560209424	-1.00316020942408	-1.04236544502618	-0.461214136125654	-0.641446073298429	2.42210732984293	2.62493560209424	2.57293926701571	-1.49324956159357	-1.28715885416667	-0.9805484375	-1.00961875	-0.421583854166667
-9910	-1.3377164021164	-1.0309380952381	-1.02546243386243	-0.427277248677249	-0.683037566137566	2.35087883597884	2.56897883597884	2.58963068783069	-1.54296096498153	-1.30501036585366	-0.991789634146341	-0.961480487804878	-0.334146341463415	-0.633298780487805	2.35512926829268	2.54957804878049	2.52669695121951	-1.38942622761477	-1.3308606741573	-1.02571516853933	-1.04348764044944	-0.44361404494382	-0.652893820224719	2.42322865168539	2.65320786516854	2.61741404494382	-1.41585017336986	-1.29551010638298	-0.991426595744681	-1.01898085106383	-0.420571808510638	-0.586308510638298	2.5717920212766	2.7292085106383	2.69585	-1.22001831356111	-1.3122335078534	-1.00315759162304	-1.04238010471204	-0.461218848167539	-0.641451308900524	2.42209371727749	2.62491465968586	2.57291623036649	-1.49326035372394	-1.2871640625	-0.98054375	-1.0096140625	-0.4215859375
-9909	-1.33771534391534	-1.03092645502645	-1.02545343915344	-0.427278306878307	-0.683033862433862	2.35087142857143	2.56899259259259	2.58964761904762	-1.54289565177021	-1.30501341463415	-0.991783536585366	-0.961458536585366	-0.334129268292683	-0.6333	2.35512012195122	2.54958841463415	2.5267243902439	-1.38942068709272	-1.33086853932584	-1.02571348314607	-1.04348651685393	-0.44360393258427	-0.652899438202247	2.42320730337079	2.65322191011236	2.61744438202247	-1.41588953739199	-1.29551755319149	-0.991427659574468	-1.01896755319149	-0.420573936170213	-0.586338829787234	2.57171808510638	2.72915265957447	2.69581595744681	-1.22008988427939	-1.31223769633508	-1.0031612565445	-1.04239005235602	-0.461212565445026	-0.641457591623037	2.42207696335079	2.62489581151832	2.57289633507853	-1.49328158177484	-1.2871765625	-0.980547916666667	-1.00961822916667	-0.42159375
-9908	-1.3377164021164	-1.03090952380952	-1.02543915343915	-0.427272486772487	-0.683031216931217	2.3508582010582	2.56900529100529	2.5896619047619	-1.54284938673597	-1.30501585365854	-0.991776219512195	-0.961431097560976	-0.334114634146341	-0.63329756097561	2.35511951219512	2.54960792682927	2.5267506097561	-1.38937283621521	-1.33086797752809	-1.02571235955056	-1.04348595505618	-0.443597752808989	-0.652907865168539	2.42319325842697	2.65323651685393	2.61746123595506	-1.41593750851477	-1.29552287234043	-0.991427127659574	-1.01895425531915	-0.420585106382979	-0.58635585106383	2.57164308510638	2.72909574468085	2.6957829787234	-1.22014188191052	-1.31224188481675	-1.00315654450262	-1.04240418848168	-0.461209947643979	-0.641468062827225	2.42206335078534	2.6248780104712	2.57287172774869	-1.49332583921643	-1.28718541666667	-0.980547916666667	-1.00961875	-0.421588541666667
-9907	-1.33771693121693	-1.03089470899471	-1.0254253968254	-0.427270899470899	-0.683026984126984	2.35084285714286	2.56901904761905	2.58967830687831	-1.54279919279549	-1.30501585365854	-0.99177256097561	-0.961404268292683	-0.334096951219512	-0.633290853658537	2.35511829268293	2.5496262195122	2.5267756097561	-1.38928725774671	-1.33086797752809	-1.02571292134831	-1.0434797752809	-0.443587078651685	-0.652916292134831	2.42317359550562	2.65325	2.61748370786517	-1.41601431882671	-1.29552659574468	-0.991427659574468	-1.01894042553191	-0.42058829787234	-0.586381914893617	2.57156755319149	2.72903723404255	2.69575531914894	-1.22019722435085	-1.31224712041885	-1.00315497382199	-1.04241518324607	-0.461211518324607	-0.641471204188482	2.42204816753927	2.62485759162304	2.57284659685864	-1.49339439896307	-1.28719635416667	-0.980552604166667	-1.00961770833333	-0.421597916666667
-9906	-1.33771164021164	-1.03087936507937	-1.02541375661376	-0.427264021164021	-0.683020634920635	2.35082804232804	2.56902857142857	2.58969312169312	-1.54271411031333	-1.30502012195122	-0.991767682926829	-0.961373780487805	-0.334081097560976	-0.633291463414634	2.35510975609756	2.54964329268293	2.52680365853659	-1.38923289883644	-1.33086966292135	-1.02571235955056	-1.04347752808989	-0.443583707865168	-0.652924157303371	2.42315730337079	2.65326348314607	2.61751292134831	-1.41610208088252	-1.2955335106383	-0.991429255319149	-1.01893244680851	-0.420592553191489	-0.586398936170213	2.57149468085106	2.72898882978723	2.69571382978723	-1.22027086722969	-1.31225392670157	-1.00315078534031	-1.04242879581152	-0.461204188481675	-0.641476963350785	2.42203036649215	2.62483979057592	2.57282251308901	-1.49346887729609	-1.2872015625	-0.980555729166667	-1.00961875	-0.4215984375
-9905	-1.3377126984127	-1.03085978835979	-1.02539947089947	-0.427267195767196	-0.683016931216931	2.3508164021164	2.56904391534392	2.58971216931217	-1.54264489625136	-1.30501829268293	-0.991766463414634	-0.961343902439024	-0.334067682926829	-0.633287195121951	2.35510426829268	2.54966036585366	2.52682987804878	-1.38917098565314	-1.33087191011236	-1.02571629213483	-1.04347752808989	-0.443576966292135	-0.652931460674157	2.42314325842697	2.65327752808989	2.61753370786517	-1.41618603090252	-1.29553404255319	-0.991428191489362	-1.01891914893617	-0.420601063829787	-0.586423936170213	2.57142872340426	2.7289420212766	2.69569095744681	-1.22035377056184	-1.31226230366492	-1.00314816753927	-1.04243664921466	-0.461203141361257	-0.641478010471204	2.42202460732984	2.62482408376963	2.57280261780105	-1.4935343113972	-1.28721354166667	-0.980554166666667	-1.0096171875	-0.4216015625
-9904	-1.33771534391534	-1.03084656084656	-1.02539365079365	-0.427262433862434	-0.68301164021164	2.35080317460317	2.56906296296296	2.58972328042328	-1.54259093583521	-1.30502012195122	-0.991761585365854	-0.961321341463415	-0.334046341463415	-0.633285975609756	2.3550987804878	2.5496743902439	2.52685365853659	-1.38913640021556	-1.33087415730337	-1.02571629213483	-1.04347528089888	-0.44356797752809	-0.652940449438202	2.42312303370787	2.65328876404494	2.61755449438202	-1.4163008241409	-1.29553989361702	-0.991423936170213	-1.01891010638298	-0.420609042553191	-0.586445212765957	2.57136382978723	2.72889734042553	2.6956670212766	-1.22042294353971	-1.3122664921466	-1.00314554973822	-1.04245183246073	-0.461196858638743	-0.64148219895288	2.42201256544503	2.62480785340314	2.57277696335079	-1.49359826116081	-1.28722083333333	-0.980557291666667	-1.009615625	-0.4216109375
-9903	-1.33771957671958	-1.0308253968254	-1.0253746031746	-0.427260846560847	-0.68301164021164	2.35079417989418	2.5690746031746	2.58973862433862	-1.5425221962524	-1.30501829268293	-0.991756097560976	-0.961291463414634	-0.334034146341463	-0.633282317073171	2.35509817073171	2.5496993902439	2.52688292682927	-1.38912039131438	-1.33087471910112	-1.02571516853933	-1.04347415730337	-0.443561235955056	-0.652946629213483	2.42310224719101	2.65330561797753	2.61758258426966	-1.41638391184155	-1.29553989361702	-0.991429255319149	-1.01889468085106	-0.420618085106383	-0.586465425531915	2.57129893617021	2.72885425531915	2.69564361702128	-1.22047482351368	-1.31227329842932	-1.00313769633508	-1.04246230366492	-0.461192146596859	-0.641484816753927	2.42199842931937	2.62479685863874	2.57275968586387	-1.49365292034851	-1.28723229166667	-0.980565625	-1.00961510416667	-0.421608854166667
-9902	-1.33771693121693	-1.03081375661376	-1.02536349206349	-0.427259259259259	-0.683007407407407	2.35077936507937	2.56908888888889	2.58975291005291	-1.54247330250292	-1.30501585365854	-0.991745121951219	-0.961264024390244	-0.334013414634146	-0.63327743902439	2.35509634146341	2.54971829268293	2.52689817073171	-1.38910862747835	-1.3308797752809	-1.02571853932584	-1.04347359550562	-0.443555056179775	-0.652955056179775	2.42309157303371	2.65332191011236	2.61760730337079	-1.41645448509503	-1.29554414893617	-0.991429255319149	-1.01888563829787	-0.420625	-0.586485638297872	2.57123244680851	2.72881063829787	2.69562234042553	-1.22052888783415	-1.31227382198953	-1.0031387434555	-1.04247015706806	-0.461189005235602	-0.641489005235602	2.42198743455497	2.62477905759162	2.57273717277487	-1.49370720754668	-1.2872421875	-0.980565625	-1.009615625	-0.421614583333333
-9901	-1.33771746031746	-1.03079735449735	-1.02535185185185	-0.42725873015873	-0.683004761904762	2.35076984126984	2.56910211640212	2.58977037037037	-1.54240112237652	-1.30500853658537	-0.99172987804878	-0.961239024390244	-0.333989634146341	-0.63327743902439	2.35509573170732	2.54973292682927	2.52691402439024	-1.38908938341441	-1.33088146067416	-1.02571629213483	-1.04347134831461	-0.443547191011236	-0.652960674157303	2.42307528089888	2.6533404494382	2.61762865168539	-1.41653757725412	-1.29554680851064	-0.99143085106383	-1.01887180851064	-0.420631382978723	-0.586510106382979	2.57116861702128	2.7287664893617	2.69559521276596	-1.22059469168104	-1.31228010471204	-1.00313036649215	-1.04248115183246	-0.461183246073298	-0.641494764397906	2.42197643979058	2.62476544502618	2.57271308900524	-1.49375396457508	-1.28724635416667	-0.980568229166667	-1.0096140625	-0.421615104166667
-9900	-1.33771693121693	-1.03077777777778	-1.02533915343915	-0.42725873015873	-0.683001058201058	2.35075714285714	2.5691164021164	2.58978518518519	-1.54234031620846	-1.30500121951219	-0.991721341463415	-0.961205487804878	-0.333969512195122	-0.633271951219512	2.35509024390244	2.54975975609756	2.52693353658537	-1.38902553526279	-1.33088426966292	-1.02572078651685	-1.04346853932584	-0.443543820224719	-0.652970224719101	2.42305786516854	2.65335	2.61765168539326	-1.41663671385883	-1.29554680851064	-0.991425531914894	-1.01885957446809	-0.420639361702128	-0.586526595744681	2.57110478723404	2.72872340425532	2.69556914893617	-1.22067903737392	-1.31228586387435	-1.00313246073298	-1.04249581151832	-0.461180104712042	-0.641500523560209	2.42196073298429	2.6247445026178	2.57269371727749	-1.49378304211013	-1.28725104166667	-0.980568229166667	-1.00961510416667	-0.421618229166667
-9899	-1.33771851851852	-1.03076402116402	-1.02532962962963	-0.427258201058201	-0.682997354497355	2.35074126984127	2.56913015873016	2.58980211640212	-1.54229563816539	-1.30499512195122	-0.991713414634146	-0.961182926829268	-0.333946951219512	-0.633265243902439	2.35509146341463	2.54977865853659	2.5269493902439	-1.38900371016159	-1.33088651685393	-1.02572359550562	-1.04346741573034	-0.443536516853933	-0.652975842696629	2.4230404494382	2.65336966292135	2.61767640449438	-1.41674831306494	-1.29554893617021	-0.991429255319149	-1.01884734042553	-0.420648936170213	-0.586545212765957	2.5710420212766	2.72867872340426	2.69554627659574	-1.22077788252256	-1.31228952879581	-1.00312670157068	-1.04250471204188	-0.461173821989529	-0.641503664921466	2.42195445026178	2.6247387434555	2.57266753926702	-1.49387612402147	-1.28726458333333	-0.980572395833333	-1.00961666666667	-0.4216203125
-9898	-1.33771904761905	-1.03074656084656	-1.02531798941799	-0.427252380952381	-0.682993121693122	2.35073174603175	2.56914444444444	2.58981693121693	-1.54226325230983	-1.30498292682927	-0.99169756097561	-0.961156707317073	-0.333925609756098	-0.633265243902439	2.35509329268293	2.54979695121951	2.52696585365854	-1.38897400008202	-1.33089269662921	-1.02572865168539	-1.04346460674157	-0.443527528089888	-0.652980898876404	2.42302134831461	2.65338426966292	2.61769943820225	-1.4168610887565	-1.29555478723404	-0.991424468085106	-1.01883510638298	-0.420654787234043	-0.586568617021277	2.57097819148936	2.72863670212766	2.69552340425532	-1.22087715315784	-1.31229947643979	-1.00312094240838	-1.04251361256545	-0.461164921465969	-0.641503664921466	2.42194764397906	2.62472303664921	2.57264293193717	-1.49397732137784	-1.2872734375	-0.980572395833333	-1.00961770833333	-0.421624479166667
-9897	-1.33771851851852	-1.03073227513228	-1.02530423280423	-0.427248677248677	-0.682991005291005	2.35071957671958	2.56915661375661	2.5898328042328	-1.54228473559358	-1.30498109756098	-0.991682926829268	-0.961124390243903	-0.333903658536585	-0.633260365853659	2.35508719512195	2.54981829268293	2.52697804878049	-1.38894826979974	-1.33089831460674	-1.02572808988764	-1.04346348314607	-0.443526404494382	-0.652986516853933	2.42300674157303	2.65339719101124	2.61771797752809	-1.41696489025464	-1.29555	-0.991426595744681	-1.01882180851064	-0.42066329787234	-0.586587765957447	2.57091436170213	2.72859787234043	2.69550212765957	-1.22097437400432	-1.31230157068063	-1.00310837696335	-1.04252408376963	-0.461159685863874	-0.641506282722513	2.42194136125654	2.6247109947644	2.57262146596859	-1.49407790714558	-1.2872796875	-0.980577604166667	-1.0096171875	-0.421621354166667
-9896	-1.33771375661376	-1.03071851851852	-1.02529470899471	-0.427246560846561	-0.682985185185185	2.35070687830688	2.56916984126984	2.58985026455026	-1.5423010589815	-1.30496829268293	-0.991679268292683	-0.961099390243903	-0.33387987804878	-0.633259756097561	2.35508597560976	2.54984085365854	2.52700243902439	-1.38891747851399	-1.33090056179775	-1.02573146067416	-1.0434606741573	-0.443511235955056	-0.652998314606742	2.42298539325843	2.65341516853933	2.61774213483146	-1.41704921323015	-1.29555425531915	-0.991427659574468	-1.01880957446809	-0.420670212765957	-0.586606382978723	2.57085425531915	2.72855106382979	2.69548031914894	-1.22111173595559	-1.31230366492147	-1.00310890052356	-1.04253612565445	-0.461157068062827	-0.641510471204188	2.4219335078534	2.62469842931937	2.57260052356021	-1.4941980141909	-1.28729114583333	-0.980580729166667	-1.00961614583333	-0.421630729166667
-9895	-1.33771851851852	-1.03069523809524	-1.02528253968254	-0.42724708994709	-0.682983068783069	2.3506962962963	2.5691873015873	2.5898671957672	-1.54236077429651	-1.30496524390244	-0.991660365853658	-0.961070731707317	-0.333863414634146	-0.633251829268293	2.35508902439024	2.54986219512195	2.52701890243902	-1.38888756339798	-1.33090786516854	-1.02573314606742	-1.04346011235955	-0.443509550561798	-0.653004494382022	2.42297359550562	2.65343258426966	2.61776741573034	-1.41715241764983	-1.29556117021277	-0.991425531914894	-1.01879946808511	-0.420672340425532	-0.586633510638298	2.57078670212766	2.72851382978723	2.6954579787234	-1.22122478372898	-1.3123109947644	-1.00310523560209	-1.04254502617801	-0.461148691099476	-0.641515183246073	2.42193089005236	2.62468795811518	2.57257591623037	-1.49429638013674	-1.287296875	-0.980580729166667	-1.00961510416667	-0.4216296875
-9894	-1.33771851851852	-1.03068253968254	-1.02527195767196	-0.427246031746032	-0.682980423280423	2.35068201058201	2.56920317460317	2.58988042328042	-1.5424183831011	-1.30495609756098	-0.991653658536585	-0.961042682926829	-0.333840243902439	-0.633246951219512	2.35508841463415	2.54988231707317	2.52703414634146	-1.38888054535134	-1.33090337078652	-1.02573033707865	-1.04346235955056	-0.443501685393258	-0.653012921348315	2.42295898876404	2.65345112359551	2.61779438202247	-1.41721355012124	-1.29556489361702	-0.991424468085106	-1.01878670212766	-0.420679255319149	-0.586651063829787	2.57072606382979	2.72846808510638	2.69543723404255	-1.22133700699974	-1.31232041884817	-1.00310052356021	-1.04255392670157	-0.461143455497382	-0.641514659685864	2.42191832460733	2.62467486910995	2.57255340314136	-1.49438739896216	-1.28730625	-0.9805796875	-1.00961458333333	-0.421634895833333
-9893	-1.33772328042328	-1.0306671957672	-1.02525767195767	-0.42724708994709	-0.682975661375661	2.35066825396825	2.56921481481481	2.58989735449735	-1.54246527442959	-1.30494756097561	-0.991639634146341	-0.961017073170732	-0.333823780487805	-0.63324756097561	2.35508719512195	2.54990487804878	2.5270487804878	-1.38885669476913	-1.33090337078652	-1.02573539325843	-1.04345786516854	-0.443497752808989	-0.653017415730337	2.42294438202247	2.65346348314607	2.61781460674157	-1.41726536615817	-1.29556117021277	-0.991421808510638	-1.01877446808511	-0.420692553191489	-0.58666914893617	2.57066436170213	2.72843138297872	2.69541382978723	-1.22140327735561	-1.31232146596859	-1.00309162303665	-1.04255916230366	-0.461141361256545	-0.641522513089005	2.42191623036649	2.62466387434555	2.57253246073298	-1.49443607671486	-1.28731510416667	-0.980584375	-1.00961302083333	-0.421632291666667
-9892	-1.33771851851852	-1.03065291005291	-1.02524391534392	-0.427239682539683	-0.682973015873016	2.35065873015873	2.56922169312169	2.58991375661376	-1.54254875456016	-1.30493963414634	-0.991621951219512	-0.960987195121951	-0.333796951219512	-0.633235365853659	2.35509085365854	2.549925	2.527075	-1.38881386345077	-1.33091011235955	-1.02573539325843	-1.04345786516854	-0.443489325842697	-0.65302808988764	2.42293370786517	2.65348258426966	2.61784213483146	-1.41727821728332	-1.2955664893617	-0.991421808510638	-1.01876276595745	-0.420697340425532	-0.586692553191489	2.57060531914894	2.72838670212766	2.69539308510638	-1.22151392712845	-1.31232565445026	-1.00308848167539	-1.04256858638743	-0.461137172774869	-0.641526701570681	2.42190837696335	2.62465078534031	2.57250628272251	-1.49448028072189	-1.28732135416667	-0.980588020833333	-1.00960885416667	-0.421639583333333
-9891	-1.33771957671958	-1.03063597883598	-1.0252328042328	-0.42724126984127	-0.682971428571429	2.35064708994709	2.56924232804233	2.58993121693122	-1.54262074250324	-1.30492987804878	-0.991610365853659	-0.960951829268293	-0.333773170731707	-0.633233536585366	2.35509146341463	2.54994817073171	2.52709268292683	-1.38876194797748	-1.33091629213483	-1.02573651685393	-1.04345842696629	-0.443486516853933	-0.653033707865168	2.42291685393258	2.65349831460674	2.61786292134831	-1.41725918904042	-1.2955670212766	-0.991425531914894	-1.01875212765957	-0.420707446808511	-0.586707446808511	2.57053936170213	2.72834627659574	2.6953664893617	-1.22163319289091	-1.31233246073298	-1.00308219895288	-1.04257958115183	-0.461122513089005	-0.641526701570681	2.42190366492147	2.62464345549738	2.57248167539267	-1.49457657635195	-1.28733177083333	-0.980590104166667	-1.00961302083333	-0.421640104166667
-9890	-1.33772222222222	-1.0306164021164	-1.02521851851852	-0.427239153439153	-0.682965079365079	2.35063227513228	2.56925608465608	2.5899455026455	-1.54269402810256	-1.30491951219512	-0.991592073170732	-0.960924390243902	-0.333754268292683	-0.63322743902439	2.35509085365854	2.54997134146341	2.52710792682927	-1.38865910899541	-1.33091741573034	-1.0257404494382	-1.04345224719101	-0.443476966292135	-0.653037078651685	2.42290449438202	2.65351685393258	2.61788876404494	-1.41723436762098	-1.29557234042553	-0.991421808510638	-1.01873670212766	-0.420715425531915	-0.586733510638298	2.57047659574468	2.72830265957447	2.69534680851064	-1.22172727040395	-1.3123335078534	-1.00307486910995	-1.04258743455497	-0.461122513089005	-0.641530366492147	2.42189633507853	2.62463089005236	2.5724554973822	-1.49472520732233	-1.28733958333333	-0.980593229166667	-1.009609375	-0.421640625
-9889	-1.33771746031746	-1.03059947089947	-1.02520476190476	-0.427232275132275	-0.682963492063492	2.35061957671958	2.56927037037037	2.58995661375661	-1.54275452345994	-1.30491219512195	-0.991587195121951	-0.960890243902439	-0.333729268292683	-0.633224390243902	2.35509390243902	2.54998841463415	2.5271262195122	-1.38856785278554	-1.33091741573034	-1.02574213483146	-1.04345112359551	-0.443467415730337	-0.653044943820225	2.42289325842697	2.65353314606742	2.61790842696629	-1.41725514200709	-1.29557234042553	-0.991420212765957	-1.01872659574468	-0.420723936170213	-0.586753723404255	2.57041489361702	2.72826223404255	2.69532712765957	-1.22184566320965	-1.31234083769634	-1.00307329842932	-1.04259738219895	-0.461112565445026	-0.64153612565445	2.42188691099476	2.62461937172775	2.57243193717277	-1.49485941258003	-1.28735052083333	-0.980597916666667	-1.00961302083333	-0.421650520833333
-9888	-1.33772063492063	-1.03058941798942	-1.02519841269841	-0.427232275132275	-0.68295873015873	2.35061058201058	2.56928095238095	2.58997407407407	-1.54279302767149	-1.30490304878049	-0.99157012195122	-0.960866463414634	-0.333711585365854	-0.63322012195122	2.35509390243902	2.55001585365854	2.52714695121951	-1.38846797806181	-1.33092247191011	-1.02574157303371	-1.04345056179775	-0.443460112359551	-0.653054494382022	2.42288146067416	2.65355505617978	2.61793314606742	-1.41724141960671	-1.29557872340426	-0.991423404255319	-1.01871276595745	-0.420727127659574	-0.586775531914894	2.57035	2.72822021276596	2.69530531914894	-1.22193912680412	-1.31234397905759	-1.00306439790576	-1.04260418848168	-0.461105759162304	-0.641538743455497	2.42187591623037	2.62461204188482	2.57240523560209	-1.49497656049027	-1.28736354166667	-0.980602604166667	-1.0096140625	-0.421657291666667
-9887	-1.33772063492063	-1.03056825396825	-1.02518095238095	-0.427228042328042	-0.68295291005291	2.35059947089947	2.56929894179894	2.58998994708995	-1.54284047953929	-1.30489817073171	-0.991559146341463	-0.960834756097561	-0.333684146341463	-0.633214024390244	2.35509329268293	2.55003231707317	2.52716341463415	-1.38837473998572	-1.33092528089888	-1.0257404494382	-1.04345280898876	-0.443458426966292	-0.65306404494382	2.42286516853933	2.6535691011236	2.6179595505618	-1.41720076336953	-1.29557659574468	-0.991426063829787	-1.01870531914894	-0.42073085106383	-0.58679414893617	2.5702920212766	2.72817819148936	2.69528404255319	-1.22206672119811	-1.3123445026178	-1.00306073298429	-1.04261727748691	-0.461098429319372	-0.641541884816754	2.42187068062827	2.62460209424084	2.57238219895288	-1.49505583635328	-1.28737291666667	-0.980610416666667	-1.00961979166667	-0.4216640625
-9886	-1.33772380952381	-1.03055661375661	-1.0251746031746	-0.427226984126984	-0.682945502645503	2.35058624338624	2.56931005291005	2.59000317460317	-1.54291332255292	-1.30488414634146	-0.991546341463415	-0.960801829268293	-0.333661585365854	-0.633218902439024	2.35508902439024	2.55005121951219	2.52718292682927	-1.38829818622907	-1.33092528089888	-1.02573988764045	-1.04345056179775	-0.443444943820225	-0.653068539325843	2.42285449438202	2.65358370786517	2.61798539325843	-1.41715590261992	-1.29558031914894	-0.991421276595745	-1.01868989361702	-0.420742021276596	-0.586815957446808	2.57022978723404	2.72813723404255	2.69526117021277	-1.2221741198374	-1.31235706806283	-1.00305654450262	-1.04262303664921	-0.461094764397906	-0.641544502617801	2.42186596858639	2.62459162303665	2.57236387434555	-1.49514049389168	-1.28738958333333	-0.9806140625	-1.009625	-0.421668229166667
-9885	-1.33772328042328	-1.03053597883598	-1.02516084656085	-0.427222751322751	-0.682946031746032	2.35057195767196	2.56932275132275	2.59002063492063	-1.54298243758611	-1.3048756097561	-0.991533536585366	-0.960771951219512	-0.333640853658537	-0.633214024390244	2.35508780487805	2.55007134146341	2.52719817073171	-1.38827464582506	-1.33093146067416	-1.02574157303371	-1.04344943820225	-0.443446629213483	-0.653079213483146	2.42284325842697	2.65360393258427	2.61800561797753	-1.41710011856388	-1.29558457446808	-0.991421276595745	-1.01867819148936	-0.420751595744681	-0.586835638297872	2.57016170212766	2.72809574468085	2.69523723404255	-1.22231165575824	-1.31236230366492	-1.00305340314136	-1.04263298429319	-0.461083246073298	-0.641549214659686	2.42185759162304	2.62458010471204	2.57233717277487	-1.49519604235538	-1.28739791666667	-0.980619791666667	-1.0096265625	-0.421675520833333
-9884	-1.33772380952381	-1.03052433862434	-1.02515185185185	-0.427220634920635	-0.682941798941799	2.35056455026455	2.56933439153439	2.59003333333333	-1.54312401564013	-1.30487012195122	-0.991517073170732	-0.96074756097561	-0.333620731707317	-0.633214634146341	2.35508536585366	2.55009085365854	2.52721768292683	-1.38825616751856	-1.3309308988764	-1.02574438202247	-1.04344775280899	-0.443433146067416	-0.65308202247191	2.4228202247191	2.65362471910112	2.61803033707865	-1.41705311780703	-1.29558563829787	-0.991421276595745	-1.01867021276596	-0.420754787234043	-0.586853723404255	2.57010425531915	2.72805531914894	2.69521436170213	-1.22245398772272	-1.31236806282722	-1.00304816753927	-1.04264083769633	-0.461079057591623	-0.641551832460733	2.42184712041885	2.62457068062827	2.57231413612565	-1.49519525587158	-1.2874078125	-0.980625	-1.00963020833333	-0.4216875
-9883	-1.33772116402116	-1.03050317460317	-1.02513915343915	-0.427224867724868	-0.682937037037037	2.35054867724868	2.56934973544974	2.59005291005291	-1.54326839343374	-1.30486524390244	-0.991504268292683	-0.960712804878049	-0.333596341463415	-0.633210975609756	2.35508170731707	2.55011158536585	2.52723597560976	-1.38824727157929	-1.3309308988764	-1.02574438202247	-1.04344438202247	-0.443427528089888	-0.653090449438202	2.42281348314607	2.65364213483146	2.6180595505618	-1.41700800160964	-1.29558882978723	-0.991419680851064	-1.01865744680851	-0.420765957446809	-0.586872872340426	2.5700414893617	2.72801436170213	2.69519255319149	-1.22257119259954	-1.31237382198953	-1.00303821989529	-1.04265392670157	-0.461074869109948	-0.641557591623037	2.42184397905759	2.62455706806283	2.57228691099476	-1.49518724371601	-1.2874171875	-0.980630729166667	-1.0096390625	-0.421694791666667
-9882	-1.33772328042328	-1.03049100529101	-1.02512645502645	-0.427219576719577	-0.682935978835979	2.35053915343915	2.56936507936508	2.5900671957672	-1.54343811367527	-1.30485975609756	-0.991493292682927	-0.960682317073171	-0.33357256097561	-0.633209146341463	2.35507926829268	2.5501256097561	2.52725304878049	-1.38821951214874	-1.33093820224719	-1.02575112359551	-1.04344269662921	-0.443421348314607	-0.653097191011236	2.42280112359551	2.65366179775281	2.61808595505618	-1.41698356887487	-1.29558829787234	-0.991420212765957	-1.01864574468085	-0.420769680851064	-0.586896276595745	2.56997978723404	2.72797234042553	2.69516968085106	-1.22270145015205	-1.31237853403141	-1.00303246073298	-1.04266282722513	-0.46106387434555	-0.641559162303665	2.42183036649215	2.62454921465969	2.57226335078534	-1.49518148705783	-1.287428125	-0.980640625	-1.00963854166667	-0.421703645833333
-9881	-1.33772433862434	-1.03047248677249	-1.02511746031746	-0.427218518518518	-0.682933862433862	2.35052169312169	2.56937830687831	2.59008042328042	-1.54365658087738	-1.30485487804878	-0.991479268292683	-0.960657317073171	-0.333548170731707	-0.633206097560976	2.3550762195122	2.55014695121951	2.52726829268293	-1.38815262813126	-1.33094382022472	-1.02574831460674	-1.04344213483146	-0.443410112359551	-0.653106741573034	2.42278707865169	2.65368202247191	2.61811123595506	-1.41693961774479	-1.29559468085106	-0.991417553191489	-1.01862712765957	-0.420780319148936	-0.58691329787234	2.56991489361702	2.72792925531915	2.69514414893617	-1.22286247620697	-1.31238534031414	-1.00303141361257	-1.04266753926702	-0.461058638743456	-0.641559685863874	2.42182722513089	2.62453455497382	2.57223769633508	-1.49519990018791	-1.28744166666667	-0.9806453125	-1.0096453125	-0.421711458333333
-9880	-1.33772169312169	-1.0304544973545	-1.02510211640212	-0.427213756613757	-0.6829291005291	2.35051481481481	2.56938994708995	2.59009576719577	-1.54388200198574	-1.30484268292683	-0.991468902439024	-0.960619512195122	-0.333528658536585	-0.633208536585366	2.35507378048781	2.55016341463415	2.52728719512195	-1.3881351220715	-1.3309393258427	-1.02574831460674	-1.04343876404494	-0.443405056179775	-0.653110112359551	2.42277696629214	2.6537	2.61813707865169	-1.41691338406208	-1.2956	-0.991418085106383	-1.01861755319149	-0.42078829787234	-0.586937234042553	2.56985372340426	2.7278914893617	2.69513138297872	-1.22302707106786	-1.31239109947644	-1.00302722513089	-1.04267539267016	-0.461052356020942	-0.64156387434555	2.4218167539267	2.62452617801047	2.57221518324607	-1.49521769631669	-1.2874515625	-0.980649479166667	-1.00964375	-0.421716145833333
-9879	-1.33772645502645	-1.03044074074074	-1.02509259259259	-0.427214285714286	-0.682921693121693	2.35049682539683	2.56940423280423	2.59011111111111	-1.54411894210452	-1.30483536585366	-0.991454878048781	-0.960592682926829	-0.33350487804878	-0.633201829268293	2.35507073170732	2.5501762195122	2.52730792682927	-1.38813961682951	-1.33094325842697	-1.02575168539326	-1.04344101123595	-0.443397191011236	-0.653115730337079	2.42276629213483	2.65371966292135	2.6181702247191	-1.41695242970505	-1.29559893617021	-0.991418085106383	-1.01860904255319	-0.42079414893617	-0.586959574468085	2.56979574468085	2.72784680851064	2.69510159574468	-1.22316646082527	-1.31239267015707	-1.00301727748691	-1.04268638743455	-0.461043979057592	-0.641567015706806	2.42180942408377	2.62451570680628	2.57219267015707	-1.49524815496371	-1.28746041666667	-0.980654166666667	-1.00965	-0.421722395833333
-9878	-1.3377253968254	-1.03042169312169	-1.02508095238095	-0.427208994708995	-0.682921164021164	2.3504873015873	2.56941851851852	2.59012592592593	-1.54431337232747	-1.30483353658537	-0.991442682926829	-0.960560975609756	-0.333484756097561	-0.633205487804878	2.35506219512195	2.55019817073171	2.52732682926829	-1.38819654892783	-1.33094831460674	-1.02575561797753	-1.04343764044944	-0.44339606741573	-0.653123595505618	2.42275393258427	2.65374157303371	2.61819719101124	-1.4170064281603	-1.29560478723404	-0.991418085106383	-1.01859946808511	-0.420802127659574	-0.586980319148936	2.56972765957447	2.7278079787234	2.69508244680851	-1.2232991686749	-1.31239581151832	-1.00301308900524	-1.04269581151832	-0.461039790575916	-0.641570157068063	2.42179842931937	2.62450523560209	2.5721664921466	-1.49526048717093	-1.2874703125	-0.980661979166667	-1.00965625	-0.421733333333333
-9877	-1.33772380952381	-1.03040846560847	-1.02506666666667	-0.42721164021164	-0.682918518518518	2.35047248677249	2.56943174603175	2.59014074074074	-1.54450415046708	-1.30482865853659	-0.991436585365854	-0.960533536585366	-0.333459146341463	-0.633200609756097	2.35506158536585	2.55021280487805	2.52733719512195	-1.38828328891284	-1.33094831460674	-1.02575674157303	-1.04343707865169	-0.443384831460674	-0.653130898876405	2.42274325842697	2.65375898876405	2.61821797752809	-1.41708065186717	-1.29560585106383	-0.991423936170213	-1.01859042553191	-0.420813829787234	-0.587	2.56966808510638	2.72776223404255	2.69506276595745	-1.22338877996518	-1.31240261780105	-1.00300942408377	-1.04270261780105	-0.461029319371728	-0.641575916230366	2.42179214659686	2.62449109947644	2.57214345549738	-1.49520296379474	-1.28748333333333	-0.980666666666667	-1.00965989583333	-0.421743229166667
-9876	-1.33772328042328	-1.03039417989418	-1.02505608465608	-0.427206878306878	-0.682914814814815	2.3504619047619	2.56944656084656	2.59015555555556	-1.54463820178378	-1.30482256097561	-0.991421341463415	-0.96050487804878	-0.333436585365854	-0.633206707317073	2.35505914634146	2.55023231707317	2.52735914634146	-1.38839360383167	-1.33095056179775	-1.02575786516854	-1.04343595505618	-0.443379775280899	-0.653132584269663	2.42272808988764	2.65378483146067	2.61824775280899	-1.41717275801834	-1.29560957446809	-0.991426595744681	-1.01857819148936	-0.420820212765957	-0.587021276595745	2.56960531914894	2.72772553191489	2.69503936170213	-1.22351349601112	-1.31240628272251	-1.00300366492147	-1.04270837696335	-0.461023560209424	-0.641579057591623	2.42177905759162	2.62448586387435	2.57211989528796	-1.49514507866299	-1.2874953125	-0.980676041666667	-1.009665625	-0.421748958333333
-9875	-1.33772486772487	-1.03037619047619	-1.02504391534392	-0.427209523809524	-0.68291164021164	2.35045343915344	2.56945608465608	2.59017037037037	-1.54474745544422	-1.30481707317073	-0.991410365853658	-0.96047256097561	-0.333414634146341	-0.633201829268293	2.3550506097561	2.55024451219512	2.52737743902439	-1.38850827108561	-1.33095168539326	-1.02575561797753	-1.04343876404494	-0.443373595505618	-0.653141011235955	2.42271685393258	2.65380112359551	2.6182797752809	-1.41723764694815	-1.29561595744681	-0.991424468085106	-1.01856914893617	-0.420827659574468	-0.587041489361702	2.56953882978723	2.72768936170213	2.69501755319149	-1.22367461600089	-1.31241308900524	-1.00299842931937	-1.04271832460733	-0.461014136125655	-0.641583246073298	2.42177068062827	2.62447434554974	2.57209581151832	-1.49507026172051	-1.2875015625	-0.980677083333333	-1.009665625	-0.421759375
-9874	-1.33772592592593	-1.03035502645503	-1.02503068783069	-0.427203703703704	-0.68290582010582	2.35043915343915	2.56947248677249	2.59018412698413	-1.54480371978175	-1.30481158536585	-0.991398780487805	-0.960443292682927	-0.333390243902439	-0.63319756097561	2.3550493902439	2.55026463414634	2.52739634146341	-1.38862194879826	-1.33095224719101	-1.02575786516854	-1.04343764044944	-0.443365168539326	-0.653143820224719	2.42270337078652	2.65382303370786	2.61830056179775	-1.41729518360944	-1.29562234042553	-0.991424468085106	-1.01855744680851	-0.42083670212766	-0.587063829787234	2.56947819148936	2.72764308510638	2.69499893617021	-1.22385095393073	-1.31241832460733	-1.00298952879581	-1.04272460732984	-0.461012041884817	-0.641585863874346	2.42176753926702	2.62445602094241	2.57206963350785	-1.49501708247435	-1.28751666666667	-0.980686979166667	-1.0096703125	-0.421763020833333
-9873	-1.33772698412698	-1.03034708994709	-1.02502169312169	-0.427199470899471	-0.682907936507937	2.35043121693122	2.56948518518519	2.5902	-1.54481057774977	-1.3048012195122	-0.991387804878049	-0.960414634146342	-0.333371341463415	-0.6332	2.35504573170732	2.55028109756098	2.52741036585366	-1.38873102926892	-1.33095842696629	-1.02575730337079	-1.04343146067416	-0.443358426966292	-0.653156179775281	2.4226893258427	2.65384438202247	2.6183297752809	-1.41731506204657	-1.29562340425532	-0.991426595744681	-1.01854946808511	-0.420846276595745	-0.587086170212766	2.56941542553191	2.72760531914894	2.69498085106383	-1.22403995533121	-1.31242041884817	-1.00298481675393	-1.04273507853403	-0.460997905759162	-0.641586387434555	2.42175445026178	2.62445183246073	2.57204607329843	-1.49487814759809	-1.28752447916667	-0.980689583333333	-1.009675	-0.4217734375
-9872	-1.33772116402116	-1.03032592592593	-1.02499682539683	-0.427196296296296	-0.682898412698413	2.35041481481481	2.56950264550265	2.59021798941799	-1.54483005889487	-1.30479512195122	-0.991375	-0.960384146341463	-0.333348170731707	-0.63319756097561	2.35504268292683	2.55029573170732	2.52742743902439	-1.38885896491967	-1.33095898876404	-1.02576179775281	-1.04342808988764	-0.443355056179775	-0.653162359550562	2.42267865168539	2.65386516853933	2.61836179775281	-1.4172880869464	-1.29562872340426	-0.991428191489362	-1.01854095744681	-0.420854255319149	-0.587102659574468	2.56935531914894	2.72756755319149	2.6949585106383	-1.22419794240031	-1.31242827225131	-1.0029832460733	-1.0427502617801	-0.460995811518325	-0.641594240837696	2.42174712041885	2.62443769633508	2.57202041884817	-1.49475374351741	-1.28753385416667	-0.980698958333333	-1.009678125	-0.4217765625
-9871	-1.33771693121693	-1.03031058201058	-1.02497566137566	-0.427183597883598	-0.682895238095238	2.35040264550265	2.56951904761905	2.59023492063492	-1.54483822780039	-1.30479146341463	-0.991368292682927	-0.960351829268293	-0.333320731707317	-0.633198170731707	2.35503902439024	2.55031646341463	2.52744695121951	-1.38898436970164	-1.33096235955056	-1.02576011235955	-1.04343202247191	-0.443344943820225	-0.653168539325843	2.42266685393258	2.65388595505618	2.61838820224719	-1.41725759412542	-1.2956335106383	-0.991427659574468	-1.01852819148936	-0.420857446808511	-0.587122872340425	2.56929893617021	2.72752925531915	2.69493670212766	-1.22435159649398	-1.31243193717277	-1.0029780104712	-1.04275340314136	-0.460990052356021	-0.641598429319372	2.42173612565445	2.62442722513089	2.57199842931937	-1.49461089807548	-1.28754739583333	-0.980705208333333	-1.009684375	-0.4217875
-9870	-1.33771534391534	-1.03028941798942	-1.02495185185185	-0.427178835978836	-0.682886243386243	2.35039153439153	2.56953439153439	2.59025502645503	-1.54487196623716	-1.30478231707317	-0.991354878048781	-0.96032256097561	-0.333304878048781	-0.63319756097561	2.35503536585366	2.55033048780488	2.52746036585366	-1.38907047955664	-1.3309691011236	-1.02576235955056	-1.04343202247191	-0.443339887640449	-0.653175842696629	2.42265224719101	2.65390674157303	2.61841460674157	-1.41721251743489	-1.29563457446809	-0.991427659574468	-1.01851436170213	-0.420867021276596	-0.587140957446808	2.56923829787234	2.7274914893617	2.69491170212766	-1.22447422369554	-1.31243612565445	-1.00296963350785	-1.04275916230366	-0.460979057591623	-0.641599476439791	2.42173141361257	2.62441413612565	2.57197068062827	-1.4945069822147	-1.28755572916667	-0.980708854166667	-1.00968385416667	-0.4218015625
-9869	-1.33771058201058	-1.0302746031746	-1.02492804232804	-0.427167195767196	-0.682879365079365	2.35038253968254	2.56954920634921	2.59027142857143	-1.5448820296995	-1.30477926829268	-0.991340853658537	-0.960293292682927	-0.333283536585366	-0.633198780487805	2.35503475609756	2.55034756097561	2.52748048780488	-1.38915964246503	-1.3309691011236	-1.02576179775281	-1.04342640449438	-0.443334269662921	-0.653180898876405	2.42264550561798	2.65391797752809	2.61843764044944	-1.41710558966742	-1.29564255319149	-0.991431914893617	-1.01850425531915	-0.420878723404255	-0.58715585106383	2.56918138297872	2.72746063829787	2.69489414893617	-1.22465278649733	-1.31244293193717	-1.00296387434555	-1.04277434554974	-0.460974345549738	-0.641602094240838	2.42172513089005	2.62440261780105	2.57194764397906	-1.49440461141997	-1.28756510416667	-0.980716145833333	-1.00968854166667	-0.421803645833333
-9868	-1.33770952380952	-1.03025343915344	-1.02490634920635	-0.427159788359788	-0.682874074074074	2.3503671957672	2.56956772486773	2.5902873015873	-1.54491744420351	-1.30477256097561	-0.991326829268293	-0.960259146341463	-0.333256707317073	-0.63319756097561	2.35503109756098	2.55036707317073	2.5274993902439	-1.38920607530286	-1.33096685393258	-1.02576460674157	-1.04342247191011	-0.443325280898876	-0.653187640449438	2.42263033707865	2.65394157303371	2.61846966292135	-1.41702663029528	-1.29565053191489	-0.991433510638298	-1.01849680851064	-0.420887234042553	-0.587171276595745	2.56912127659574	2.72742659574468	2.69486595744681	-1.22486468571775	-1.31244816753927	-1.00295916230366	-1.04278062827225	-0.460964921465969	-0.641603664921466	2.42171256544503	2.6243942408377	2.57192565445026	-1.49430554347861	-1.28757239583333	-0.980722395833333	-1.00969479166667	-0.421814583333333
-9867	-1.33770582010582	-1.03023915343915	-1.02488095238095	-0.427148677248677	-0.682865608465609	2.35035608465608	2.56958465608466	2.59030423280423	-1.5449817021971	-1.30476585365854	-0.991318902439024	-0.960229268292683	-0.333234146341463	-0.633193902439024	2.355025	2.55038170731707	2.52751585365854	-1.38923297111591	-1.33097696629213	-1.02576460674157	-1.04342528089888	-0.443316292134831	-0.653193820224719	2.42261741573034	2.6539691011236	2.61849831460674	-1.41693538093601	-1.29565212765957	-0.991435638297872	-1.01849042553191	-0.420902127659574	-0.587194680851064	2.56906170212766	2.72739734042553	2.69484468085106	-1.22506826111688	-1.31245287958115	-1.00295445026178	-1.04278848167539	-0.460962303664921	-0.641604712041885	2.42170471204188	2.62438534031414	2.57189895287958	-1.49418952815506	-1.2875859375	-0.980727083333333	-1.00969791666667	-0.421823958333333
-9866	-1.33770476190476	-1.03021904761905	-1.02486031746032	-0.427143386243386	-0.682861375661376	2.3503380952381	2.56959788359788	2.59032380952381	-1.54504513675319	-1.30475914634146	-0.991307317073171	-0.960201219512195	-0.333218292682927	-0.633192682926829	2.35502743902439	2.5504	2.52753353658537	-1.38928072211693	-1.33097471910112	-1.02577134831461	-1.04342134831461	-0.443308988764045	-0.653201685393258	2.42260786516854	2.65398258426966	2.61852078651685	-1.4168599886564	-1.29565691489362	-0.991437234042553	-1.0184835106383	-0.420910106382979	-0.587207446808511	2.56900372340426	2.72736382978723	2.69481861702128	-1.22529348901674	-1.31245654450262	-1.00295130890052	-1.04279319371728	-0.460949738219895	-0.641609947643979	2.42169947643979	2.62437120418848	2.57187539267016	-1.4940185089048	-1.28759791666667	-0.980739583333333	-1.00970520833333	-0.421827604166667
-9865	-1.33769841269841	-1.03020105820106	-1.02483333333333	-0.427137037037037	-0.682855555555556	2.35032962962963	2.56961481481481	2.59034285714286	-1.54512732857538	-1.30475365853659	-0.991290243902439	-0.960169512195122	-0.333192682926829	-0.633190853658537	2.35501951219512	2.55041524390244	2.52755182926829	-1.38937116968924	-1.33097528089888	-1.02576797752809	-1.04341853932584	-0.443301123595506	-0.653205056179775	2.42259382022472	2.65400505617978	2.61854831460674	-1.41678168919136	-1.29566170212766	-0.991439893617021	-1.01847287234043	-0.420924468085106	-0.587226595744681	2.56894734042553	2.72732925531915	2.69479734042553	-1.22551475684843	-1.31245759162304	-1.00294345549738	-1.04280680628272	-0.460941361256545	-0.641613089005236	2.42168743455497	2.6243612565445	2.57185340314136	-1.49385712090658	-1.28760989583333	-0.98074375	-1.00971145833333	-0.421841666666667
-9864	-1.33769523809524	-1.03018835978836	-1.02481216931217	-0.427122751322751	-0.682849206349206	2.35031693121693	2.5696328042328	2.59035661375661	-1.54518766102257	-1.30474329268293	-0.991285975609756	-0.960142682926829	-0.333165243902439	-0.633192073170732	2.35501402439024	2.55043170731707	2.52757134146341	-1.38949623183341	-1.33098146067416	-1.0257691011236	-1.04342078651685	-0.443297191011236	-0.653211797752809	2.42258707865169	2.65402191011236	2.61857584269663	-1.41673878484295	-1.29566861702128	-0.991444680851064	-1.01846223404255	-0.420931914893617	-0.587245212765957	2.56888829787234	2.72729946808511	2.69477446808511	-1.22578828442892	-1.31246230366492	-1.0029387434555	-1.04281413612565	-0.460940314136126	-0.641616753926702	2.42168115183246	2.62434607329843	2.57182356020942	-1.4937361521661	-1.28761927083333	-0.980750520833333	-1.0097125	-0.421846354166667
-9863	-1.33769100529101	-1.03016984126984	-1.02479153439153	-0.427116931216931	-0.682846031746032	2.35030317460317	2.56964708994709	2.59037142857143	-1.54520623669892	-1.30474207317073	-0.991268902439024	-0.960107317073171	-0.333148170731707	-0.633190243902439	2.35501219512195	2.55044695121951	2.52758658536585	-1.38960995257218	-1.33098258426966	-1.02577078651685	-1.04341741573034	-0.443291573033708	-0.65321797752809	2.42257359550562	2.65403764044944	2.61860280898876	-1.41672365400858	-1.29567021276596	-0.991448936170213	-1.01845053191489	-0.420942553191489	-0.587264361702128	2.56883563829787	2.72726010638298	2.69475	-1.22604820634329	-1.3124722513089	-1.00293298429319	-1.04282041884817	-0.460929319371728	-0.641617277486911	2.42167120418848	2.62433769633508	2.57180157068063	-1.49362542426332	-1.28763072916667	-0.980758333333333	-1.0097140625	-0.421857291666667
-9862	-1.33769047619048	-1.03015026455026	-1.02476666666667	-0.427110052910053	-0.682837037037037	2.35029206349206	2.56966031746032	2.59039153439153	-1.54523413034402	-1.30473597560976	-0.991259756097561	-0.96007987804878	-0.333121341463415	-0.633187804878049	2.35500731707317	2.55045731707317	2.52760426829268	-1.38974516506935	-1.33098314606742	-1.02577247191011	-1.0434202247191	-0.443281460674157	-0.65322808988764	2.4225606741573	2.65406235955056	2.61862696629213	-1.4166970796686	-1.29567659574468	-0.99145	-1.01844574468085	-0.420957446808511	-0.587276595744681	2.56877553191489	2.72722925531915	2.694725	-1.22625996889311	-1.31247696335079	-1.00292513089005	-1.04283089005236	-0.460926701570681	-0.641622513089005	2.42166753926702	2.62432722513089	2.57178062827225	-1.49357177384745	-1.2876375	-0.980766145833333	-1.00971822916667	-0.421866145833333
-9861	-1.3376873015873	-1.03013174603175	-1.02474391534392	-0.427098941798942	-0.682830158730159	2.35028148148148	2.56968095238095	2.59041111111111	-1.54526454352037	-1.30473170731707	-0.991245121951219	-0.960045731707317	-0.33310243902439	-0.633187804878049	2.3550006097561	2.55048048780488	2.52762256097561	-1.38986564353684	-1.33098764044944	-1.0257691011236	-1.04341853932584	-0.443275842696629	-0.653230898876405	2.42254213483146	2.65408033707865	2.61865730337079	-1.41662459956491	-1.29568191489362	-0.991452659574468	-1.01843723404255	-0.420965957446808	-0.587296808510638	2.56871542553191	2.72719574468085	2.69469787234043	-1.22645480384797	-1.31248167539267	-1.00292408376963	-1.04283403141361	-0.460916230366492	-0.641626701570681	2.42165654450262	2.62431780104712	2.57175863874346	-1.49357924352674	-1.28764791666667	-0.980773958333333	-1.00972135416667	-0.421869791666667
-9860	-1.33767989417989	-1.03011587301587	-1.02472010582011	-0.427091534391534	-0.682824338624339	2.35026507936508	2.56969788359788	2.59042592592593	-1.54527909836339	-1.30472682926829	-0.991234146341463	-0.960019512195122	-0.333082317073171	-0.633193292682927	2.35499573170732	2.55049390243902	2.52763902439024	-1.39000814686668	-1.33099101123596	-1.02577134831461	-1.04342078651685	-0.443265168539326	-0.653240449438202	2.42253483146067	2.65410112359551	2.61868483146067	-1.41656140350911	-1.29569042553191	-0.991453723404255	-1.01842340425532	-0.420978723404255	-0.587309574468085	2.5686585106383	2.72716063829787	2.69467553191489	-1.22661549414101	-1.31248481675393	-1.00291727748691	-1.0428445026178	-0.460912041884817	-0.641624083769634	2.42165078534031	2.62430785340314	2.5717335078534	-1.49358781719543	-1.28766197916667	-0.980775520833333	-1.00973125	-0.421880729166667
-9859	-1.33767989417989	-1.0300962962963	-1.02469682539683	-0.427085714285714	-0.682821164021164	2.35025343915344	2.56971111111111	2.59044656084656	-1.54528740398766	-1.30471646341463	-0.991221341463415	-0.959985975609756	-0.333056097560976	-0.633185365853658	2.35499268292683	2.55051219512195	2.52765426829268	-1.39018443831178	-1.33099213483146	-1.02577584269663	-1.04341573033708	-0.443266853932584	-0.653242696629213	2.42252528089888	2.65411853932584	2.6187106741573	-1.41649186160333	-1.29569734042553	-0.991460638297872	-1.01842021276596	-0.420991489361702	-0.587329255319149	2.56860265957447	2.72713138297872	2.69465425531915	-1.22678658834206	-1.31248638743455	-1.00291308900524	-1.04285340314136	-0.460901047120419	-0.641628272251309	2.42164659685864	2.62430052356021	2.57170994764398	-1.49358205787982	-1.2876734375	-0.980788020833333	-1.00973333333333	-0.4218859375
-9858	-1.33767407407407	-1.03008095238095	-1.02467354497354	-0.427075132275132	-0.682809523809524	2.35023968253968	2.56973015873016	2.59046507936508	-1.54525948513277	-1.30471280487805	-0.991210975609756	-0.959956097560976	-0.333029268292683	-0.633182317073171	2.35498963414634	2.550525	2.52767256097561	-1.3903244546882	-1.33099269662921	-1.02577696629213	-1.04341853932584	-0.443255617977528	-0.653254494382023	2.42251348314607	2.65414213483146	2.61873370786517	-1.4164402454505	-1.29569787234043	-0.991458510638298	-1.01840691489362	-0.421006914893617	-0.587349468085106	2.56855106382979	2.72709946808511	2.69463085106383	-1.22694166866813	-1.31248848167539	-1.0029057591623	-1.04286282722513	-0.460897905759162	-0.641629842931937	2.42164083769633	2.62428429319372	2.57168691099476	-1.4935761158417	-1.28768541666667	-0.980796875	-1.00973958333333	-0.421902083333333
-9857	-1.33766931216931	-1.03005978835979	-1.02464867724868	-0.427068783068783	-0.682804232804233	2.35022857142857	2.56974708994709	2.59048201058201	-1.54523068789245	-1.30470609756098	-0.991201219512195	-0.959929268292683	-0.333010365853659	-0.633186585365854	2.35498170731707	2.55054024390244	2.52769024390244	-1.39047891975399	-1.33099438202247	-1.02578146067416	-1.04341853932584	-0.443252808988764	-0.653258988764045	2.42249887640449	2.65415898876404	2.61875898876405	-1.41641955535971	-1.29570319148936	-0.99146329787234	-1.01839893617021	-0.421013829787234	-0.587364893617021	2.56849468085106	2.7270670212766	2.6946079787234	-1.2271099106084	-1.31249214659686	-1.00289528795812	-1.04287015706806	-0.460889528795812	-0.641634554973822	2.42163612565445	2.62427486910995	2.57166544502618	-1.49356371846411	-1.28769166666667	-0.9808	-1.009740625	-0.421907291666667
-9856	-1.33766560846561	-1.03004444444444	-1.02462592592593	-0.427056084656085	-0.682802645502645	2.35021587301587	2.5697619047619	2.59049365079365	-1.54519588101672	-1.30469695121951	-0.991187804878049	-0.959896341463415	-0.332989024390244	-0.633186585365854	2.35498048780488	2.55056158536585	2.52770853658537	-1.39062038130208	-1.33099325842697	-1.02578314606742	-1.04341685393258	-0.443248314606742	-0.653265730337079	2.42248258426966	2.65417921348315	2.6187893258427	-1.41641447220391	-1.29570478723404	-0.991459042553191	-1.01838723404255	-0.421025531914894	-0.58738085106383	2.56843989361702	2.72703617021277	2.69458882978723	-1.22725170648281	-1.31250157068063	-1.00289057591623	-1.04287958115183	-0.46088219895288	-0.641631413612565	2.42162460732984	2.62426544502618	2.57164397905759	-1.49361845729345	-1.2877046875	-0.980809895833333	-1.0097484375	-0.421916666666667
-9855	-1.33766560846561	-1.03002698412698	-1.0246	-0.427050793650794	-0.68279417989418	2.35019788359788	2.56978095238095	2.5905126984127	-1.54516856294307	-1.30466951219512	-0.991154268292683	-0.959860365853659	-0.332960365853659	-0.633184756097561	2.35497134146341	2.55058109756098	2.52770853658537	-1.3907328920953	-1.33099775280899	-1.02577528089888	-1.04341292134831	-0.443236516853933	-0.653268539325843	2.42247752808989	2.65420112359551	2.61881516853933	-1.41637491122958	-1.29571276595745	-0.991467553191489	-1.01838138297872	-0.421039893617021	-0.587399468085106	2.56838563829787	2.72701436170213	2.69456595744681	-1.22742516964173	-1.31249842931937	-1.00288848167539	-1.04289319371728	-0.460875916230367	-0.641635602094241	2.42161465968586	2.62425287958115	2.57162094240838	-1.49368331497097	-1.28771302083333	-0.98081875	-1.00974947916667	-0.421922916666667
-9854	-1.33766560846561	-1.03000740740741	-1.02457830687831	-0.427046560846561	-0.682787301587301	2.35018994708995	2.56979417989418	2.59053015873016	-1.545184243249	-1.30463719512195	-0.991123780487805	-0.959826219512195	-0.332930487804878	-0.633183536585366	2.35495975609756	2.55060792682927	2.52770792682927	-1.39084264191439	-1.33099831460674	-1.02577865168539	-1.04341292134831	-0.443233707865169	-0.653274157303371	2.42246573033708	2.65421797752809	2.61884213483146	-1.41633611035474	-1.2957164893617	-0.99146914893617	-1.01836968085106	-0.421050531914894	-0.58741170212766	2.56833457446809	2.72697659574468	2.69454627659574	-1.22758614690403	-1.31250314136126	-1.00287329842932	-1.04289371727749	-0.460866492146597	-0.641638219895288	2.42161256544503	2.62424869109948	2.57160157068063	-1.49374545092073	-1.28772552083333	-0.980825520833333	-1.00975260416667	-0.421934895833333
-9853	-1.33765925925926	-1.02999206349206	-1.02455714285714	-0.427032275132275	-0.682781481481482	2.35018095238095	2.5698126984127	2.59054338624339	-1.54518169048201	-1.30460670731707	-0.991096341463415	-0.959785365853658	-0.332906097560976	-0.63317743902439	2.35495914634146	2.55062926829268	2.52770975609756	-1.3909687477536	-1.33099719101124	-1.02577808988764	-1.04341292134831	-0.443227528089888	-0.653287078651685	2.42245561797753	2.65424101123596	2.6188702247191	-1.41633411539704	-1.29571861702128	-0.99146914893617	-1.01835904255319	-0.421063829787234	-0.587432446808511	2.56828085106383	2.72694893617021	2.69452712765957	-1.22771293046815	-1.31250104712042	-1.0028664921466	-1.0429057591623	-0.460853926701571	-0.641643979057592	2.42160471204188	2.62423664921466	2.57158586387435	-1.49376888946994	-1.28774010416667	-0.980834895833333	-1.0097625	-0.4219453125
-9852	-1.33765291005291	-1.0299746031746	-1.02453544973545	-0.427025925925926	-0.682773015873016	2.35016296296296	2.56982698412698	2.59057037037037	-1.54517546219418	-1.3045743902439	-0.991065853658536	-0.959748780487805	-0.332871951219512	-0.633176219512195	2.35495182926829	2.55065426829268	2.52771585365854	-1.39109433233592	-1.33099719101124	-1.02577808988764	-1.04341123595506	-0.443216853932584	-0.653287640449438	2.42244382022472	2.6542606741573	2.61890337078652	-1.4163510809501	-1.29572021276596	-0.991471276595745	-1.01835531914894	-0.421073404255319	-0.587450531914894	2.56822393617021	2.72691542553192	2.69450691489362	-1.22784163518087	-1.31250366492147	-1.00285706806283	-1.04291413612565	-0.460846073298429	-0.641639267015707	2.42160157068063	2.62423507853403	2.57156544502618	-1.4937673376054	-1.28774791666667	-0.980838541666667	-1.00976822916667	-0.421951041666667
-9851	-1.33765026455026	-1.02995767195767	-1.02451005291005	-0.427015873015873	-0.682768783068783	2.35014867724868	2.5698455026455	2.59058624338624	-1.54521209143298	-1.30454756097561	-0.991033536585366	-0.959711585365854	-0.332848780487805	-0.633180487804878	2.35494024390244	2.5506762195122	2.52771524390244	-1.39120558430907	-1.33100168539326	-1.02577640449438	-1.04340842696629	-0.443211235955056	-0.653297191011236	2.42243651685393	2.6542808988764	2.61892752808989	-1.41637345965407	-1.29572765957447	-0.991473404255319	-1.01834468085106	-0.421089361702128	-0.587468617021277	2.56817127659574	2.7268835106383	2.69448670212766	-1.22799975167962	-1.31250523560209	-1.00284869109948	-1.04292356020942	-0.460832984293194	-0.641640314136126	2.42159842931937	2.62422356020942	2.57154293193717	-1.49377252945146	-1.28776041666667	-0.980848958333333	-1.00977135416667	-0.421957291666667
-9850	-1.3376455026455	-1.02993915343915	-1.0244873015873	-0.42700582010582	-0.682761375661376	2.35014338624339	2.56986349206349	2.59060317460317	-1.54528414011955	-1.30451646341463	-0.99100487804878	-0.959674390243902	-0.332818292682927	-0.633176829268293	2.35493658536585	2.5506993902439	2.52771524390244	-1.39137697083371	-1.33100168539326	-1.02577471910112	-1.04340505617978	-0.443202247191011	-0.653302808988764	2.42242359550562	2.65430112359551	2.61895505617978	-1.41634954794965	-1.29573085106383	-0.991477127659574	-1.01833563829787	-0.421094680851064	-0.587482446808511	2.56811968085106	2.72685372340426	2.6944670212766	-1.22816791997456	-1.31250732984293	-1.00284293193717	-1.04293455497382	-0.460829842931937	-0.64164502617801	2.42159790575916	2.62421465968586	2.57152460732984	-1.49375937941271	-1.28777135416667	-0.980859895833333	-1.00977395833333	-0.421965625
-9849	-1.33764761904762	-1.02992433862434	-1.02446560846561	-0.427002645502646	-0.682759259259259	2.35012592592593	2.56988201058201	2.59061957671958	-1.54536132908629	-1.30448292682927	-0.99097256097561	-0.959637804878049	-0.332790243902439	-0.633169512195122	2.35492621951219	2.55072317073171	2.52772256097561	-1.39150260984048	-1.33099775280899	-1.02577471910112	-1.04340056179775	-0.443196629213483	-0.653307865168539	2.42241404494382	2.65432303370787	2.61898426966292	-1.41639723543243	-1.29573191489362	-0.991478723404255	-1.01832393617021	-0.421106382978723	-0.587503191489362	2.56806010638298	2.72682287234043	2.69444308510638	-1.22836347456246	-1.31250942408377	-1.00283298429319	-1.04293979057592	-0.460823560209424	-0.641653403141361	2.42159685863874	2.62420994764398	2.5715057591623	-1.49373335926936	-1.28777604166667	-0.9808671875	-1.00977708333333	-0.4219734375
-9848	-1.33764497354497	-1.02990740740741	-1.02444126984127	-0.426993650793651	-0.68275291005291	2.35011587301587	2.56990211640212	2.59063968253968	-1.54546567239583	-1.30445487804878	-0.990945731707317	-0.959601829268293	-0.332761585365854	-0.633171951219512	2.35491707317073	2.5507493902439	2.527725	-1.39161630728067	-1.33099943820225	-1.02577528089888	-1.04340337078652	-0.443187640449438	-0.653310674157303	2.42239831460674	2.65434325842697	2.61901404494382	-1.41645829546859	-1.29574255319149	-0.991482446808511	-1.01831436170213	-0.421117553191489	-0.587517021276596	2.56801063829787	2.72678989361702	2.69442021276596	-1.22856284336107	-1.31250994764398	-1.00282408376963	-1.04295183246073	-0.46081780104712	-0.641657068062827	2.42159476439791	2.62419895287958	2.57148167539267	-1.49368096189628	-1.28778802083333	-0.980872395833333	-1.00978645833333	-0.4219796875
-9847	-1.33764126984127	-1.02988465608466	-1.02441481481481	-0.426984126984127	-0.682744444444444	2.35010317460317	2.56992063492063	2.59066031746032	-1.54555403984375	-1.3044243902439	-0.990912195121951	-0.959564024390244	-0.332734146341463	-0.633171951219512	2.35491219512195	2.5507756097561	2.52772134146341	-1.39170253111952	-1.33099887640449	-1.02577808988764	-1.04339719101124	-0.443183146067416	-0.65332191011236	2.42238764044944	2.65436404494382	2.61904606741573	-1.41648974251271	-1.29574734042553	-0.991482978723404	-1.01830691489362	-0.421132978723404	-0.587536170212766	2.56795531914894	2.72676223404255	2.69439946808511	-1.22877111846236	-1.31250994764398	-1.00281413612565	-1.0429612565445	-0.460810471204188	-0.641665968586387	2.42159633507853	2.62418743455497	2.57145863874346	-1.49367262080593	-1.2877984375	-0.980883854166667	-1.00978802083333	-0.421984375
-9846	-1.33763703703704	-1.02986772486772	-1.0243962962963	-0.426975132275132	-0.68273544973545	2.35009153439153	2.5699417989418	2.59068148148148	-1.54569384479167	-1.30439207317073	-0.990879878048781	-0.959526219512195	-0.332705487804878	-0.633167682926829	2.35490426829268	2.55080365853659	2.52772865853659	-1.3917917767847	-1.33100056179775	-1.02577303370787	-1.04339887640449	-0.443170224719101	-0.653322471910112	2.42237808988764	2.65438202247191	2.61907359550562	-1.41657008666898	-1.29574946808511	-0.991483510638298	-1.01829308510638	-0.421146276595745	-0.587552127659574	2.56789946808511	2.72672872340426	2.69438031914894	-1.22898759400023	-1.31250785340314	-1.00280890052356	-1.04297539267016	-0.460810994764398	-0.641671727748691	2.42159214659686	2.62418534031414	2.57143246073298	-1.49362514620772	-1.28780677083333	-0.9808921875	-1.0097921875	-0.421991666666667
-9845	-1.3376291005291	-1.02984708994709	-1.02436455026455	-0.426962962962963	-0.682728571428571	2.35008201058201	2.56996560846561	2.5906962962963	-1.545828128125	-1.30436158536585	-0.99085	-0.959490243902439	-0.332679268292683	-0.633167073170732	2.35489634146341	2.55082317073171	2.52773475609756	-1.39187655825121	-1.33099943820225	-1.02577247191011	-1.04339494382022	-0.443167415730337	-0.653331460674157	2.42236741573034	2.65440449438202	2.61910280898876	-1.4166877347091	-1.29575159574468	-0.99148829787234	-1.01828191489362	-0.421154255319149	-0.58756914893617	2.56784946808511	2.72669946808511	2.69435744680851	-1.22918213541685	-1.31251151832461	-1.00280209424084	-1.04298062827225	-0.460804712041885	-0.641673821989529	2.4215890052356	2.62417172774869	2.57141151832461	-1.49354689016338	-1.2878140625	-0.9809015625	-1.00979739583333	-0.421999479166667
-9844	-1.33762804232804	-1.02982962962963	-1.02434444444444	-0.426955026455026	-0.682721164021164	2.35007142857143	2.56998201058201	2.59071693121693	-1.5460003859375	-1.30433170731707	-0.990818292682927	-0.959451219512195	-0.332646951219512	-0.633165243902439	2.35489207317073	2.55085243902439	2.52773048780488	-1.39194125401702	-1.33100280898876	-1.02577865168539	-1.04339831460674	-0.443162921348315	-0.653337640449438	2.42235898876404	2.65442584269663	2.61913146067416	-1.41676348517725	-1.29576063829787	-0.991486170212766	-1.01827712765957	-0.421165957446808	-0.587584042553192	2.56779521276596	2.72666914893617	2.69433829787234	-1.22934839140945	-1.31251151832461	-1.00279214659686	-1.04299005235602	-0.460796858638743	-0.64168167539267	2.42158743455497	2.62416492146597	2.57138376963351	-1.49342265613631	-1.28782604166667	-0.980907291666667	-1.00980052083333	-0.422004166666667
-9843	-1.33762275132275	-1.02981111111111	-1.02432169312169	-0.42694708994709	-0.682716931216931	2.3500544973545	2.57000423280423	2.59073492063492	-1.54616619661458	-1.30430304878049	-0.990792073170732	-0.959415243902439	-0.332619512195122	-0.633166463414634	2.35488170731707	2.55086829268293	2.52772865853659	-1.39201153547012	-1.33100561797753	-1.02577471910112	-1.04339325842697	-0.443157303370787	-0.653342134831461	2.42234831460674	2.65445056179775	2.61916179775281	-1.41681473141014	-1.29575691489362	-0.991488829787234	-1.01826489361702	-0.421179255319149	-0.587604787234043	2.56773563829787	2.72663670212766	2.69431489361702	-1.22945370877846	-1.3125167539267	-1.00278376963351	-1.04300052356021	-0.460794764397906	-0.641686387434555	2.42158429319372	2.62415602094241	2.57136073298429	-1.49327570875845	-1.28783489583333	-0.980916145833333	-1.00980625	-0.422016666666667
-9842	-1.33762063492063	-1.02979153439153	-1.02429417989418	-0.426941798941799	-0.682710582010582	2.3500455026455	2.57002645502646	2.5907582010582	-1.5463297609375	-1.3042756097561	-0.990760365853659	-0.959378658536585	-0.332592682926829	-0.633164634146341	2.35487256097561	2.55089512195122	2.52772743902439	-1.39208520367984	-1.33100056179775	-1.02577865168539	-1.04338988764045	-0.44314606741573	-0.653348314606742	2.42233539325843	2.6544702247191	2.61918651685393	-1.4169156272692	-1.29576436170213	-0.991488829787234	-1.01825638297872	-0.421185638297872	-0.587619680851064	2.56768723404255	2.7266085106383	2.69429095744681	-1.22956136731399	-1.31251570680628	-1.00277486910995	-1.04300942408377	-0.460785340314136	-0.64169109947644	2.42158272251309	2.62414816753927	2.5713335078534	-1.4931851679251	-1.287846875	-0.980925520833333	-1.009809375	-0.422027083333333
-9841	-1.33761798941799	-1.02977142857143	-1.0242746031746	-0.426930687830688	-0.682702116402116	2.35004285714286	2.57004444444444	2.59077619047619	-1.54648775677083	-1.30424512195122	-0.990729268292683	-0.959342073170732	-0.332564634146341	-0.633157317073171	2.35486524390244	2.55091646341463	2.52773170731707	-1.39208561237943	-1.33100168539326	-1.0257797752809	-1.04338876404494	-0.443144382022472	-0.653357303370787	2.42232584269663	2.65448876404494	2.61920898876404	-1.41697074140286	-1.29576861702128	-0.991490957446808	-1.01824680851064	-0.4212	-0.587635638297872	2.56762872340426	2.72657606382979	2.69427127659574	-1.2296366840002	-1.31251308900524	-1.00276701570681	-1.04301518324607	-0.460786387434555	-0.641697905759162	2.42158219895288	2.62413769633508	2.57130890052356	-1.49310783969444	-1.28786145833333	-0.980939583333333	-1.00981666666667	-0.422033333333333
-9840	-1.3376164021164	-1.02975291005291	-1.02425396825397	-0.426921164021164	-0.682694708994709	2.3500328042328	2.57007195767196	2.59080264550265	-1.54665546276042	-1.30421341463415	-0.990695731707317	-0.959307926829268	-0.332532317073171	-0.633153658536585	2.35485853658537	2.55094146341463	2.52772987804878	-1.39211748569988	-1.33100224719101	-1.02578258426966	-1.04338820224719	-0.443137078651685	-0.653366292134831	2.42231123595506	2.65450617977528	2.6192393258427	-1.41702909298579	-1.29577127659574	-0.991496808510638	-1.01823936170213	-0.42121329787234	-0.587650531914894	2.56758457446809	2.72655957446809	2.69425957446809	-1.22969702384437	-1.31251727748691	-1.00275811518325	-1.04302513089005	-0.460776439790576	-0.641700523560209	2.4215780104712	2.62412722513089	2.57128952879581	-1.49303469121315	-1.2878703125	-0.9809484375	-1.00981822916667	-0.422044270833333
-9839	-1.33762698412698	-1.02974232804233	-1.02423492063492	-0.426910582010582	-0.682686243386243	2.35003492063492	2.57009576719577	2.59083068783069	-1.54685057838542	-1.30418536585366	-0.990671951219512	-0.959271341463415	-0.332506707317073	-0.633151219512195	2.35484634146341	2.55097012195122	2.52772682926829	-1.39214611092853	-1.33100505617978	-1.0257808988764	-1.04339213483146	-0.44313202247191	-0.653371348314607	2.42230617977528	2.65452640449438	2.61926235955056	-1.41706885543026	-1.29577127659574	-0.991498936170213	-1.01823510638298	-0.421225531914894	-0.58766170212766	2.56754042553192	2.72653457446808	2.69424680851064	-1.22979710020316	-1.31251937172775	-1.0027502617801	-1.04303560209424	-0.460773821989529	-0.641706806282722	2.42157591623037	2.62411937172775	2.57126544502618	-1.49296121604871	-1.287875	-0.980951041666667	-1.009821875	-0.422048958333333
-9838	-1.33762804232804	-1.02972698412698	-1.02421322751323	-0.426902116402116	-0.68268253968254	2.3500291005291	2.57012380952381	2.59085502645503	-1.54707107994792	-1.30415487804878	-0.990640853658537	-0.959229878048781	-0.332479268292683	-0.633149390243902	2.35484146341463	2.55098658536585	2.5277256097561	-1.39220967183611	-1.33101292134831	-1.02578033707865	-1.04338595505618	-0.443128651685393	-0.653376966292135	2.42228764044944	2.65454438202247	2.61928764044944	-1.41709155443549	-1.29577287234043	-0.991495744680851	-1.01822340425532	-0.42123085106383	-0.587681382978723	2.56749414893617	2.72652393617021	2.69423510638298	-1.22992596236867	-1.31252146596859	-1.00273769633508	-1.04304554973822	-0.460762303664921	-0.641713089005236	2.42157748691099	2.62411204188482	2.5712387434555	-1.49285063983715	-1.287878125	-0.9809578125	-1.00981979166667	-0.422054166666667
-9837	-1.33762804232804	-1.02971005291005	-1.02420052910053	-0.426894708994709	-0.682669841269841	2.3500253968254	2.57015238095238	2.59088783068783	-1.54731586770833	-1.30412682926829	-0.990609146341463	-0.959198170731707	-0.332445731707317	-0.633148780487805	2.35483353658537	2.55101280487805	2.52772743902439	-1.39228267500133	-1.33101123595506	-1.02578033707865	-1.04339157303371	-0.443120224719101	-0.65338202247191	2.42228146067416	2.65456966292135	2.61931629213483	-1.41709023427991	-1.29577446808511	-0.9915	-1.0182164893617	-0.421239361702128	-0.587693617021277	2.56744787234043	2.7265079787234	2.69422659574468	-1.23005507885712	-1.31252408376963	-1.00273036649215	-1.04305340314136	-0.460760732984293	-0.641716753926702	2.42157539267016	2.62410157068063	2.57121570680628	-1.49271333595139	-1.28788229166667	-0.9809640625	-1.00982447916667	-0.4220625
-9836	-1.3376328042328	-1.02969365079365	-1.02417513227513	-0.426886772486772	-0.682664021164021	2.35002380952381	2.57018571428571	2.59091375661376	-1.54758259713542	-1.3041012195122	-0.990583536585366	-0.959160365853659	-0.332421951219512	-0.633143292682927	2.35482195121951	2.55103902439024	2.52772195121951	-1.39236713716491	-1.33101460674157	-1.02577696629213	-1.04338707865169	-0.443116292134832	-0.653393820224719	2.42227247191011	2.65459438202247	2.61933988764045	-1.41712467453496	-1.29578031914894	-0.991495744680851	-1.0182085106383	-0.421254787234043	-0.587712765957447	2.56740319148936	2.72648936170213	2.69421382978723	-1.23020845548781	-1.31252565445026	-1.00272670157068	-1.0430612565445	-0.460756020942408	-0.641728795811518	2.42157591623037	2.62409162303665	2.57119476439791	-1.49258153049517	-1.28789114583333	-0.980971354166667	-1.009825	-0.422071875
-9835	-1.33763439153439	-1.02968306878307	-1.02415873015873	-0.426880952380952	-0.682654497354497	2.35001904761905	2.57020846560847	2.59093968253968	-1.54783578515625	-1.30407012195122	-0.99055243902439	-0.959125	-0.332396951219512	-0.633140243902439	2.35481646341463	2.55106158536585	2.52771707317073	-1.39243327169439	-1.33101348314607	-1.02577865168539	-1.04338595505618	-0.443111797752809	-0.653403370786517	2.42226573033708	2.65461685393258	2.61936573033708	-1.41713961195824	-1.29578457446809	-0.991497872340426	-1.01819893617021	-0.421262765957447	-0.587723404255319	2.56735957446808	2.72647180851064	2.69420425531915	-1.23030971349769	-1.31252460732984	-1.00271465968586	-1.04307696335079	-0.460752356020942	-0.641728272251309	2.42157277486911	2.62408219895288	2.57116701570681	-1.49250360662147	-1.28789427083333	-0.980972916666667	-1.00982447916667	-0.422072395833333
-9834	-1.33763756613757	-1.0296619047619	-1.02413703703704	-0.42686455026455	-0.682651322751323	2.35001746031746	2.5702328042328	2.5909671957672	-1.54813460416667	-1.30404512195122	-0.990521341463415	-0.959092682926829	-0.332366463414634	-0.633133536585366	2.35480670731707	2.55108658536585	2.52772012195122	-1.39256511457293	-1.3310106741573	-1.02577584269663	-1.04338370786517	-0.443101685393258	-0.653402808988764	2.42226235955056	2.6546404494382	2.61939831460674	-1.4171406440217	-1.29578563829787	-0.991498404255319	-1.01819095744681	-0.421278723404255	-0.587745212765957	2.56731329787234	2.72645585106383	2.69419042553191	-1.23040173446286	-1.3125219895288	-1.00270680628272	-1.0430832460733	-0.460741884816754	-0.641734554973822	2.42157329842932	2.62407382198953	2.57114031413613	-1.49244097803573	-1.2878984375	-0.980982291666667	-1.009825	-0.422082291666667
-9833	-1.33764126984127	-1.02964920634921	-1.02411957671958	-0.426860846560847	-0.682646560846561	2.35001746031746	2.57025873015873	2.59099312169312	-1.54844721875	-1.30400792682927	-0.990488414634146	-0.959053048780488	-0.332340243902439	-0.633131097560976	2.3547993902439	2.55111402439024	2.5277256097561	-1.39268872984836	-1.33101516853933	-1.02577247191011	-1.0433808988764	-0.443098876404494	-0.653410112359551	2.42225561797753	2.65465898876404	2.61942640449438	-1.41710416208448	-1.29578723404255	-0.991506914893617	-1.01818138297872	-0.421290957446809	-0.587756382978723	2.56727021276596	2.72643829787234	2.69418031914894	-1.23049547234634	-1.31252408376963	-1.00269633507853	-1.04309109947644	-0.460737696335079	-0.64173612565445	2.42156858638743	2.62406282722513	2.57111570680628	-1.49236946511116	-1.2879078125	-0.980990104166667	-1.00982239583333	-0.422090625
-9832	-1.33764391534392	-1.02963121693122	-1.02409841269841	-0.426850264550265	-0.682637566137566	2.35000740740741	2.57029047619048	2.59102169312169	-1.54867177604167	-1.30398048780488	-0.990457317073171	-0.959018292682927	-0.332315243902439	-0.633126829268293	2.35478841463415	2.55113780487805	2.52773170731707	-1.39282968410404	-1.3310106741573	-1.02577191011236	-1.04337865168539	-0.443093258426966	-0.653420224719101	2.42224775280899	2.65468651685393	2.61945505617978	-1.41704798081845	-1.29578829787234	-0.991501063829787	-1.01817180851064	-0.421296276595745	-0.587776595744681	2.56722340425532	2.72641861702128	2.69416861702128	-1.23060657163745	-1.3125277486911	-1.00269109947644	-1.04309842931937	-0.46073612565445	-0.64174502617801	2.42156701570681	2.62405078534031	2.57109842931937	-1.49229223667254	-1.2879109375	-0.9809984375	-1.00982552083333	-0.422096875
-9831	-1.33765343915344	-1.02962169312169	-1.02408148148148	-0.426842328042328	-0.682628571428571	2.35000899470899	2.57031428571429	2.59104497354497	-1.54888042526042	-1.3039493902439	-0.990429268292683	-0.958987195121951	-0.332287804878049	-0.633121951219512	2.35478475609756	2.55116646341463	2.52773292682927	-1.39301910589341	-1.33101348314607	-1.02577078651685	-1.0433797752809	-0.443083707865169	-0.653423033707865	2.42224382022472	2.65471179775281	2.61948651685393	-1.41699955985602	-1.29579414893617	-0.991507978723404	-1.01816276595745	-0.421304787234043	-0.587792021276596	2.56717659574468	2.7264	2.69415638297872	-1.23067888472019	-1.31253089005236	-1.00268167539267	-1.04311308900524	-0.460732460732984	-0.641748691099476	2.42156492146597	2.62404659685864	2.57107172774869	-1.49220316579032	-1.28791458333333	-0.980999479166667	-1.00983177083333	-0.4221015625
-9830	-1.33765132275132	-1.02960317460317	-1.02406296296296	-0.426833333333333	-0.682619576719577	2.35000846560847	2.57034497354497	2.59107248677249	-1.54906942890625	-1.30392317073171	-0.990395731707317	-0.958944512195122	-0.332258536585366	-0.633123170731707	2.35478109756098	2.55119207317073	2.52773353658537	-1.39314145752255	-1.33101404494382	-1.02577078651685	-1.04337640449438	-0.44307808988764	-0.653430337078652	2.42223820224719	2.65473314606742	2.61951348314607	-1.41698684521111	-1.29579840425532	-0.991506382978723	-1.01815691489362	-0.421321808510638	-0.587801595744681	2.56713404255319	2.72638404255319	2.69414521276596	-1.23071479295865	-1.31252931937173	-1.00266806282723	-1.04311780104712	-0.460725654450262	-0.641751308900524	2.42156282722513	2.6240335078534	2.5710445026178	-1.49212435197616	-1.28791770833333	-0.981005208333333	-1.00983020833333	-0.422109375
-9829	-1.33765132275132	-1.02959047619048	-1.02404497354497	-0.426822222222222	-0.682613227513228	2.35000211640212	2.57036455026455	2.59109894179894	-1.54925979739583	-1.30389573170732	-0.990365853658536	-0.958912804878049	-0.332228658536585	-0.633120121951219	2.3547737804878	2.55122134146341	2.52774207317073	-1.39327548600444	-1.33101685393258	-1.02577134831461	-1.04337696629213	-0.443068539325843	-0.653438764044944	2.42223202247191	2.65475730337079	2.61954157303371	-1.41699689566832	-1.29579893617021	-0.991507978723404	-1.01814574468085	-0.421328191489362	-0.587820744680851	2.56708829787234	2.72636755319149	2.69413138297872	-1.23071163041881	-1.31253246073298	-1.00265759162304	-1.04312513089005	-0.460724607329843	-0.641757068062827	2.42155863874346	2.62402722513089	2.5710219895288	-1.49208404671995	-1.28792291666667	-0.981009895833333	-1.00983020833333	-0.422116666666667
-9828	-1.33765555555556	-1.02957883597884	-1.02402804232804	-0.426821164021164	-0.682601058201058	2.3499962962963	2.57039470899471	2.59112751322751	-1.54945530651042	-1.30386219512195	-0.990339024390244	-0.95887987804878	-0.332207317073171	-0.633114634146341	2.35476646341463	2.55124207317073	2.52773963414634	-1.39342704845314	-1.3310106741573	-1.02576966292135	-1.04337415730337	-0.443064606741573	-0.653445505617978	2.42222752808989	2.65478033707865	2.6195691011236	-1.41700632606669	-1.29580265957447	-0.991509042553191	-1.01813989361702	-0.421342021276596	-0.587835106382979	2.56704840425532	2.72634893617021	2.69412234042553	-1.23068736934547	-1.31253507853403	-1.00265340314136	-1.04313926701571	-0.460713612565445	-0.641760732984293	2.42155654450262	2.62401727748691	2.57099633507853	-1.49208629308043	-1.28792916666667	-0.981015625	-1.00983177083333	-0.422125520833333
-9827	-1.33766137566138	-1.02955978835979	-1.02401375661376	-0.42681164021164	-0.682597883597884	2.34998994708995	2.57041798941799	2.59115026455026	-1.54967657708333	-1.30383353658537	-0.990303658536585	-0.958839024390244	-0.332179268292683	-0.633117073170732	2.35475365853659	2.55126341463415	2.52774329268293	-1.39354173013905	-1.33101292134831	-1.02576404494382	-1.04337247191011	-0.443056179775281	-0.65345393258427	2.42221853932584	2.65480393258427	2.61959887640449	-1.41700310777065	-1.29580957446809	-0.991512234042553	-1.01812872340426	-0.421356914893617	-0.587851595744681	2.56700053191489	2.72633138297872	2.69411117021277	-1.23068147210272	-1.31253036649215	-1.00264764397906	-1.0431445026178	-0.460708376963351	-0.641771727748691	2.42155392670157	2.62400628272251	2.57097329842932	-1.49207094965033	-1.2879265625	-0.981025	-1.00982760416667	-0.422127083333333
-9826	-1.33766666666667	-1.02954497354497	-1.02399312169312	-0.426801058201058	-0.682591005291005	2.3499835978836	2.57044021164021	2.5911746031746	-1.54991055234375	-1.30380243902439	-0.990275	-0.958803658536585	-0.33215	-0.633115243902439	2.35474451219512	2.55128170731707	2.52774634146341	-1.39361660655158	-1.3310106741573	-1.02576573033708	-1.04336685393258	-0.443052247191011	-0.653455617977528	2.42221179775281	2.65482640449438	2.61962528089888	-1.41698090815661	-1.29580691489362	-0.991512765957447	-1.0181170212766	-0.42136329787234	-0.587863829787234	2.56695585106383	2.72631436170213	2.69410319148936	-1.23066210105465	-1.31253193717277	-1.0026387434555	-1.04315287958115	-0.460703141361257	-0.641773821989529	2.42156230366492	2.62399947643979	2.57095183246073	-1.4920698973197	-1.28793541666667	-0.981030208333333	-1.00983229166667	-0.422134895833333
-9825	-1.33766507936508	-1.02953386243386	-1.02397142857143	-0.42679417989418	-0.682579894179894	2.34998095238095	2.57046613756614	2.59119894179894	-1.55011837890625	-1.303775	-0.990243292682927	-0.958763414634146	-0.332125609756098	-0.633110975609756	2.35473719512195	2.55130365853659	2.52775670731707	-1.39374221589561	-1.33101460674157	-1.02576404494382	-1.04336853932584	-0.443047752808989	-0.65346797752809	2.42221011235955	2.65485168539326	2.61965617977528	-1.41695031908901	-1.2958085106383	-0.991515957446809	-1.01811170212766	-0.421372340425532	-0.587882978723404	2.56690904255319	2.72629468085106	2.69409255319149	-1.23072643534661	-1.31253036649215	-1.00262460732984	-1.04316335078534	-0.460695287958115	-0.641778534031414	2.4215664921466	2.62399267015707	2.57092984293194	-1.49205694646795	-1.2879375	-0.981036979166667	-1.00983020833333	-0.422138020833333
-9824	-1.3376671957672	-1.02951851851852	-1.02395714285714	-0.426783068783069	-0.682572486772487	2.34997354497354	2.57048941798942	2.59122328042328	-1.55030829375	-1.30374207317073	-0.990210975609756	-0.958726829268293	-0.332094512195122	-0.633107926829268	2.3547243902439	2.5513243902439	2.52776280487805	-1.39389136927921	-1.33101179775281	-1.02576179775281	-1.04336516853933	-0.443038764044944	-0.653472471910112	2.42220112359551	2.65488370786517	2.61968483146067	-1.41688234530794	-1.29581436170213	-0.991515957446809	-1.01810265957447	-0.421383510638298	-0.587894680851064	2.56686382978723	2.72627925531915	2.69408191489362	-1.23076091049143	-1.31253507853403	-1.0026167539267	-1.04317172774869	-0.460692670157068	-0.641780104712042	2.42156282722513	2.62399005235602	2.57090366492147	-1.49203361630155	-1.2879390625	-0.981034375	-1.0098296875	-0.422141145833333
-9823	-1.33766772486772	-1.02950317460317	-1.02394126984127	-0.426778835978836	-0.682561375661376	2.34996931216931	2.57051322751323	2.5912455026455	-1.55052052369792	-1.30371463414634	-0.990178658536585	-0.958692073170732	-0.332065853658537	-0.633100609756098	2.35472134146341	2.55134634146341	2.52776890243902	-1.39407648066531	-1.33101404494382	-1.0257606741573	-1.04336797752809	-0.443036516853933	-0.653483707865169	2.42220056179775	2.65490393258427	2.61971629213483	-1.41678685140079	-1.29582021276596	-0.991518085106383	-1.01809521276596	-0.421396808510638	-0.58791329787234	2.56682021276596	2.72626117021277	2.69406861702128	-1.230846634898	-1.31253089005236	-1.00260209424084	-1.04318638743456	-0.460689005235602	-0.641786387434555	2.42156230366492	2.62398638743456	2.5708890052356	-1.49196378064391	-1.28794322916667	-0.981041145833333	-1.00983020833333	-0.4221515625
-9822	-1.33767248677249	-1.02948941798942	-1.02392380952381	-0.42677037037037	-0.68255873015873	2.34996455026455	2.57053650793651	2.5912708994709	-1.5507098421875	-1.30368109756098	-0.990148170731707	-0.958651829268293	-0.332034146341463	-0.633096341463415	2.35471890243902	2.55137804878049	2.52777317073171	-1.3942380121097	-1.33101235955056	-1.02575842696629	-1.04336516853933	-0.44302808988764	-0.653485393258427	2.42219662921348	2.65493314606742	2.61974325842697	-1.41667983144361	-1.29582234042553	-0.991513297872341	-1.01808510638298	-0.421410106382979	-0.587929787234043	2.56677553191489	2.72624414893617	2.69406010638298	-1.23095954750159	-1.31252722513089	-1.00259581151832	-1.04319581151832	-0.460678010471204	-0.641787434554974	2.42155916230366	2.623977486911	2.57086282722513	-1.49188625022186	-1.28794479166667	-0.981048958333333	-1.00983020833333	-0.4221546875
-9821	-1.33767301587302	-1.02947566137566	-1.02390634920635	-0.426764021164021	-0.682548677248677	2.34996084656085	2.57055978835979	2.59129841269841	-1.55086946744792	-1.30364207317073	-0.990114024390244	-0.958617073170732	-0.332011585365854	-0.633089024390244	2.35470975609756	2.55140365853659	2.52777682926829	-1.39437388387337	-1.3310095505618	-1.0257606741573	-1.04336573033708	-0.443020786516854	-0.653492696629213	2.42219606741573	2.65495617977528	2.61977415730337	-1.41658669075573	-1.29582180851064	-0.991518085106383	-1.01807819148936	-0.421417553191489	-0.587946808510638	2.56673191489362	2.72623031914894	2.69404893617021	-1.23112765939295	-1.31252670157068	-1.00258638743456	-1.04320523560209	-0.460668586387435	-0.641794764397906	2.42156335078534	2.6239722513089	2.57084083769633	-1.49180313065609	-1.28795052083333	-0.981050520833333	-1.00983072916667	-0.422158333333333
-9820	-1.33767566137566	-1.02945978835979	-1.02388783068783	-0.426756613756614	-0.682538095238095	2.34995238095238	2.57058253968254	2.59132275132275	-1.55108638229167	-1.30361280487805	-0.990079878048781	-0.958574390243902	-0.331987804878049	-0.633087804878049	2.35470792682927	2.5514256097561	2.52778597560976	-1.3945231535855	-1.33101123595506	-1.02576123595506	-1.04336179775281	-0.44301404494382	-0.653502808988764	2.4221904494382	2.65497921348315	2.61980561797753	-1.41645537396177	-1.29582819148936	-0.991518085106383	-1.01806914893617	-0.421431382978723	-0.587958510638298	2.56668404255319	2.72621170212766	2.69403617021277	-1.23128199930838	-1.31252460732984	-1.00257434554974	-1.04320994764398	-0.460665968586387	-0.641797905759162	2.42156020942408	2.62396701570681	2.57081884816754	-1.49173544492605	-1.28795052083333	-0.981052083333333	-1.0098328125	-0.422166666666667
-9819	-1.33768253968254	-1.02945079365079	-1.02387037037037	-0.426748677248677	-0.682533862433862	2.34994708994709	2.5706126984127	2.59134497354497	-1.55129943229167	-1.30358231707317	-0.990051219512195	-0.958540243902439	-0.331957926829268	-0.633082317073171	2.35470731707317	2.5514493902439	2.5278006097561	-1.39467582231667	-1.33100842696629	-1.02575898876405	-1.04336011235955	-0.443007865168539	-0.653508426966292	2.4221893258427	2.6550106741573	2.6198297752809	-1.41635102467727	-1.29583138297872	-0.991520744680851	-1.01805744680851	-0.42143670212766	-0.587972340425532	2.56663882978723	2.72619946808511	2.69402606382979	-1.2314123280605	-1.31252513089005	-1.00256073298429	-1.04321884816754	-0.460660732984293	-0.641803141361257	2.42156178010471	2.62396282722513	2.57079581151832	-1.4916635720726	-1.28795885416667	-0.981061458333333	-1.00983489583333	-0.4221703125
-9818	-1.33768042328042	-1.02943121693122	-1.02385343915344	-0.42674126984127	-0.682524338624339	2.34994444444444	2.57063597883598	2.59137513227513	-1.55149119661458	-1.30354451219512	-0.990013414634146	-0.958501829268293	-0.331925609756098	-0.633070731707317	2.35470304878049	2.55147926829268	2.52780487804878	-1.39480105502612	-1.33100505617978	-1.02575337078652	-1.04336011235955	-0.443001685393258	-0.653514606741573	2.42218876404494	2.65503651685393	2.61986179775281	-1.41623200851478	-1.29583563829787	-0.991526595744681	-1.01805106382979	-0.421447872340426	-0.58799414893617	2.56659521276596	2.72617606382979	2.69402021276596	-1.23154655563722	-1.31252303664921	-1.00255183246073	-1.04322670157068	-0.460649738219895	-0.641808376963351	2.42155968586387	2.62395235602094	2.57077172774869	-1.49157515105161	-1.287959375	-0.981059895833333	-1.00983333333333	-0.422177604166667
-9817	-1.33768518518519	-1.02942116402116	-1.02383492063492	-0.426730158730159	-0.682515873015873	2.34993333333333	2.5706544973545	2.5913962962963	-1.55170579817708	-1.30351219512195	-0.989981707317073	-0.958465243902439	-0.331898170731707	-0.633070731707317	2.3547	2.55150182926829	2.52781097560976	-1.39490579060743	-1.33100786516854	-1.02575337078652	-1.0433606741573	-0.44299606741573	-0.653522471910112	2.4221797752809	2.6550595505618	2.61989213483146	-1.41611927242066	-1.29584095744681	-0.991522872340425	-1.01803936170213	-0.421459574468085	-0.588003191489362	2.56655106382979	2.72615904255319	2.6940079787234	-1.23167995854313	-1.31252408376963	-1.00254345549738	-1.04323717277487	-0.460643979057592	-0.641810471204189	2.42156439790576	2.62394712041885	2.5707502617801	-1.4915359678324	-1.28795885416667	-0.9810703125	-1.00983177083333	-0.422183854166667
-9816	-1.33768412698413	-1.02940264550265	-1.02381428571429	-0.426724338624339	-0.682506878306878	2.34993015873016	2.57068201058201	2.59142751322751	-1.55192453854167	-1.30347804878049	-0.989946341463415	-0.958423170731707	-0.331873170731707	-0.633064024390244	2.35469329268293	2.55152378048781	2.52781768292683	-1.39497679938976	-1.33101011235955	-1.02575505617978	-1.04335337078652	-0.442991011235955	-0.653531460674157	2.42217865168539	2.65508707865169	2.61992078651685	-1.41605927854909	-1.29584521276596	-0.991527127659575	-1.01803617021277	-0.421470212765957	-0.588023936170213	2.56650638297872	2.72614840425532	2.69399946808511	-1.23176940521232	-1.3125219895288	-1.00253141361257	-1.04324816753927	-0.460640314136126	-0.641814659685864	2.42156492146597	2.62393821989529	2.57072460732984	-1.49153123894542	-1.28796666666667	-0.9810765625	-1.00983489583333	-0.422186979166667
-9815	-1.3376835978836	-1.02939100529101	-1.0238	-0.426719047619048	-0.682499470899471	2.34992222222222	2.5707037037037	2.59145238095238	-1.55216494322917	-1.30344573170732	-0.989914634146342	-0.958388414634146	-0.331845731707317	-0.633056097560976	2.35469390243902	2.55155487804878	2.5278243902439	-1.39499869833744	-1.33100898876405	-1.02575449438202	-1.04335224719101	-0.442980337078652	-0.653539325842697	2.42217471910112	2.6551095505618	2.61994775280899	-1.41603292053778	-1.29584840425532	-0.99153085106383	-1.01802340425532	-0.421481914893617	-0.588032446808511	2.56646542553192	2.72612978723404	2.69398404255319	-1.23185002328628	-1.3125219895288	-1.00251832460733	-1.04325916230366	-0.460628795811518	-0.641819371727749	2.42156178010471	2.62393560209424	2.57070209424084	-1.49152209717491	-1.287971875	-0.981080208333333	-1.0098359375	-0.4221921875
-9814	-1.33768835978836	-1.02937037037037	-1.02377883597884	-0.426707407407407	-0.682491534391534	2.34991798941799	2.57072275132275	2.59147619047619	-1.55234532890625	-1.30341646341463	-0.989882317073171	-0.958355487804878	-0.331818902439024	-0.633056707317073	2.35468536585366	2.55157804878049	2.52783475609756	-1.39499409965861	-1.33100617977528	-1.02575337078652	-1.04335168539326	-0.442973595505618	-0.65354606741573	2.42217359550562	2.65513876404494	2.61997808988764	-1.41601054359381	-1.29585159574468	-0.991529255319149	-1.01801223404255	-0.421490425531915	-0.588054787234043	2.56641968085106	2.72611436170213	2.69397712765957	-1.23187299689433	-1.31251884816754	-1.00250890052356	-1.04326492146597	-0.460619371727749	-0.641820418848168	2.42156387434555	2.62393036649215	2.57067958115183	-1.49150933053529	-1.2879734375	-0.981085416666667	-1.00983697916667	-0.422201041666667
-9813	-1.33768888888889	-1.02935925925926	-1.02375502645503	-0.42669417989418	-0.682481481481481	2.34991322751323	2.57075396825397	2.59150476190476	-1.55249355833333	-1.30337926829268	-0.989850609756098	-0.958309756097561	-0.331790243902439	-0.63305	2.35468414634146	2.55160365853659	2.52783902439024	-1.39499316112384	-1.33100505617978	-1.02574943820225	-1.04335112359551	-0.44297191011236	-0.653551123595506	2.4221691011236	2.6551606741573	2.62000786516854	-1.41599712618809	-1.29585744680851	-0.991533510638298	-1.01800372340426	-0.421498404255319	-0.58806914893617	2.56637127659574	2.72609893617021	2.69396276595745	-1.23190523352155	-1.3125167539267	-1.00249895287958	-1.04327591623037	-0.460615183246073	-0.641832460732984	2.42156596858639	2.62392513089005	2.57065811518325	-1.49151135063335	-1.28798020833333	-0.981094791666667	-1.00983385416667	-0.422205729166667
-9812	-1.33768994708995	-1.02934444444444	-1.02373439153439	-0.426682010582011	-0.68247037037037	2.34991058201058	2.57077989417989	2.5915380952381	-1.55255701666667	-1.30335	-0.989818902439024	-0.958270121951219	-0.331762195121951	-0.633044512195122	2.35468048780488	2.55163109756098	2.5278493902439	-1.39497007518801	-1.33100280898876	-1.02574887640449	-1.04335112359551	-0.442965168539326	-0.653558426966292	2.42216966292135	2.65518314606742	2.62003764044944	-1.41599416810039	-1.29586170212766	-0.991531382978723	-1.01799787234043	-0.421510638297872	-0.588082446808511	2.56632553191489	2.72607819148936	2.69395265957447	-1.2319420907965	-1.3125167539267	-1.00249057591623	-1.04328219895288	-0.46060942408377	-0.641830890052356	2.42156230366492	2.62391832460733	2.57063507853403	-1.49153426419372	-1.2879875	-0.981097395833333	-1.00983958333333	-0.422208333333333
-9811	-1.33769417989418	-1.02932962962963	-1.02371375661376	-0.426671428571429	-0.682460317460318	2.34990211640212	2.57080476190476	2.59156666666667	-1.55261828203125	-1.30331219512195	-0.989781707317073	-0.958234756097561	-0.331732926829268	-0.633034146341463	2.35466890243902	2.55164451219512	2.52785487804878	-1.39493308988126	-1.33100842696629	-1.02574662921348	-1.04335224719101	-0.442958426966292	-0.653569662921348	2.42216123595506	2.65521292134831	2.62006179775281	-1.41597539268267	-1.29586968085106	-0.991535638297872	-1.0179829787234	-0.421522340425532	-0.588101063829787	2.56628563829787	2.7260579787234	2.69393882978723	-1.2319987210918	-1.31252146596859	-1.00247643979058	-1.04329371727749	-0.460604712041885	-0.64183612565445	2.42156230366492	2.62391204188482	2.57061465968586	-1.49151595471745	-1.28799010416667	-0.9811046875	-1.00984010416667	-0.422216145833333
-9810	-1.33769100529101	-1.02931481481481	-1.02369100529101	-0.426662962962963	-0.68245291005291	2.34989947089947	2.57083650793651	2.59158783068783	-1.55268470911458	-1.30328231707317	-0.989751829268293	-0.958191463414634	-0.331708536585366	-0.633026829268293	2.35466585365854	2.55165975609756	2.52785914634146	-1.39490827228485	-1.33100168539326	-1.02574494382022	-1.04334943820225	-0.442957303370787	-0.653575842696629	2.4221595505618	2.65523820224719	2.62009719101124	-1.41598588252475	-1.29587127659574	-0.991537765957447	-1.01797872340426	-0.421530319148936	-0.588114361702128	2.56623510638298	2.72604468085106	2.69393244680851	-1.23208608335898	-1.31251623036649	-1.00247172774869	-1.04329895287958	-0.460599476439791	-0.641838219895288	2.42156544502618	2.62390628272251	2.57058743455497	-1.49150586304222	-1.28799375	-0.9811109375	-1.00984322916667	-0.422226041666667
-9809	-1.33769523809524	-1.02929841269841	-1.02367037037037	-0.426649735449735	-0.682438624338624	2.34989682539683	2.57086243386243	2.59162116402116	-1.55274632552083	-1.30325426829268	-0.989723780487805	-0.958154878048781	-0.331675609756098	-0.633012804878049	2.35465365853659	2.551675	2.52786524390244	-1.39488569655721	-1.33100561797753	-1.02574662921348	-1.04334438202247	-0.442941011235955	-0.65357808988764	2.42216011235955	2.65526348314607	2.62012528089888	-1.41605894530614	-1.29587287234043	-0.991539893617021	-1.01797127659574	-0.421542553191489	-0.588126063829787	2.56619308510638	2.72602765957447	2.69391968085106	-1.23219456032461	-1.31251256544503	-1.00245706806283	-1.04330837696335	-0.460594764397906	-0.641843979057592	2.42156596858639	2.62389895287958	2.57056701570681	-1.49149782691736	-1.2880046875	-0.981115625	-1.00984479166667	-0.422232291666667
-9808	-1.33769576719577	-1.02928783068783	-1.02364444444444	-0.426642857142857	-0.682433862433862	2.34988624338624	2.57088677248677	2.59164656084656	-1.55284081119792	-1.30322012195122	-0.989687195121951	-0.958117682926829	-0.331651829268293	-0.63300487804878	2.35465	2.55169085365854	2.52786524390244	-1.39486794443644	-1.33100898876405	-1.02574213483146	-1.04334662921348	-0.44294606741573	-0.653583707865169	2.42215505617978	2.65529101123595	2.62014775280899	-1.41610963806855	-1.29587819148936	-0.991540425531915	-1.01795744680851	-0.421552127659575	-0.588145212765957	2.56614521276596	2.72601276595745	2.69391117021277	-1.23233656715077	-1.31251570680628	-1.00244607329843	-1.04332094240838	-0.460588481675393	-0.641846596858639	2.42156282722513	2.62389319371728	2.5705445026178	-1.49148957957898	-1.28755104166667	-0.980847916666667	-1.0092703125	-0.421953645833333
-9807	-1.33770211640212	-1.02927248677249	-1.02362486772487	-0.426628042328042	-0.682421693121693	2.3498873015873	2.57091058201058	2.5916746031746	-1.55290283932292	-1.30318902439024	-0.989657317073171	-0.958076219512195	-0.331625	-0.632993292682927	2.35464390243902	2.55170609756098	2.52786829268293	-1.39486099707032	-1.33100674157303	-1.02574494382022	-1.04333988764045	-0.442930898876405	-0.653595505617978	2.42215393258427	2.65531685393258	2.62017921348315	-1.41619117803508	-1.2958835106383	-0.991543617021277	-1.01795159574468	-0.421568085106383	-0.588159042553192	2.56610372340426	2.72600265957447	2.69390372340426	-1.23251115886443	-1.31251413612565	-1.00243455497382	-1.04332827225131	-0.460581151832461	-0.641853403141361	2.42156387434555	2.62388481675393	2.57052408376963	-1.49145977857567	-1.2875625	-0.980857291666667	-1.00927864583333	-0.421958854166667
-9806	-1.33769947089947	-1.02925343915344	-1.02359947089947	-0.426617989417989	-0.682413227513228	2.34988624338624	2.57093915343915	2.59170529100529	-1.55298611640625	-1.30315853658537	-0.98962256097561	-0.958034146341463	-0.3316	-0.632985365853659	2.35463597560976	2.55172682926829	2.52786951219512	-1.39486028693528	-1.33100280898876	-1.02574325842697	-1.04334662921348	-0.44292808988764	-0.653602808988764	2.42214775280899	2.65533426966292	2.62020730337079	-1.4162441992848	-1.29588882978723	-0.991544680851064	-1.0179414893617	-0.421584574468085	-0.588170212765957	2.56606808510638	2.72598457446809	2.6938920212766	-1.23267931917668	-1.31251151832461	-1.00242565445026	-1.0433387434555	-0.460575916230366	-0.641857591623037	2.4215664921466	2.62388010471204	2.57049895287958	-1.4913920021797	-1.28756510416667	-0.9808578125	-1.0092828125	-0.421968229166667
-9805	-1.33770476190476	-1.02924074074074	-1.02357936507937	-0.426604761904762	-0.682403703703704	2.34988201058201	2.57096349206349	2.59173068783069	-1.55306007604167	-1.3031243902439	-0.989584756097561	-0.957998780487805	-0.331578048780488	-0.632975609756098	2.35462804878049	2.55174451219512	2.52787317073171	-1.39489306546231	-1.33100561797753	-1.02573988764045	-1.04334438202247	-0.442922471910112	-0.653607303370787	2.42214438202247	2.6553606741573	2.62023146067416	-1.41624145164575	-1.29589468085106	-0.99155	-1.01793138297872	-0.421596808510638	-0.588192021276596	2.56601808510638	2.72597021276596	2.69388404255319	-1.23279272926793	-1.31250261780105	-1.00241623036649	-1.04334502617801	-0.460570680628272	-0.64186335078534	2.4215664921466	2.62387486910995	2.57048115183246	-1.4913236974076	-1.28756822916667	-0.980868229166667	-1.00928229166667	-0.421972395833333
-9804	-1.33770052910053	-1.02922804232804	-1.02355925925926	-0.42659417989418	-0.682389947089947	2.34987037037037	2.57098835978836	2.59175873015873	-1.55316181354167	-1.30309512195122	-0.98955	-0.957960365853659	-0.33154756097561	-0.632966463414634	2.35461890243902	2.55175731707317	2.52788109756098	-1.39492513233479	-1.33100449438202	-1.02573988764045	-1.04334157303371	-0.44291797752809	-0.653620224719101	2.42213595505618	2.6553808988764	2.62025224719101	-1.41619136285502	-1.29589414893617	-0.991551063829787	-1.01792340425532	-0.42161170212766	-0.588198936170213	2.56598031914894	2.72595638297872	2.69387712765957	-1.23291419400916	-1.31250628272251	-1.0024057591623	-1.04335759162304	-0.460562303664921	-0.641866492146597	2.42156701570681	2.62387172774869	2.57045602094241	-1.49124795657489	-1.28757395833333	-0.980875	-1.009284375	-0.421978125
-9803	-1.33770317460317	-1.0292126984127	-1.02353703703704	-0.426582010582011	-0.68238253968254	2.34987195767196	2.57101798941799	2.59179153439153	-1.55318638671875	-1.30306585365854	-0.989521951219512	-0.957918902439024	-0.331520731707317	-0.63295487804878	2.35461341463415	2.55176951219512	2.52788292682927	-1.39497834416137	-1.33100280898876	-1.02573202247191	-1.04334101123596	-0.442911797752809	-0.653624157303371	2.42213258426966	2.65540674157303	2.6202808988764	-1.41610045798149	-1.2959	-0.991556382978723	-1.01791542553191	-0.421623404255319	-0.588222340425532	2.5659335106383	2.72593989361702	2.69386755319149	-1.2330295118835	-1.31250628272251	-1.00239476439791	-1.04336073298429	-0.460555497382199	-0.641873298429319	2.4215664921466	2.62386544502618	2.57043141361257	-1.49121423592221	-1.28758489583333	-0.980883854166667	-1.00928697916667	-0.421986458333333
-9802	-1.33770529100529	-1.02919365079365	-1.02350740740741	-0.426569841269841	-0.682379365079365	2.34986613756614	2.57104497354497	2.59181693121693	-1.55321261197917	-1.30303475609756	-0.989488414634146	-0.957882926829268	-0.331493902439024	-0.632946341463415	2.35460548780488	2.55178902439024	2.52788719512195	-1.39497074311336	-1.33100280898876	-1.02573764044944	-1.04333820224719	-0.442904494382023	-0.653630898876404	2.42212808988764	2.6554297752809	2.62030842696629	-1.41599690161515	-1.29590638297872	-0.99155585106383	-1.01790478723404	-0.421637765957447	-0.588234042553191	2.56589308510638	2.72592659574468	2.69385638297872	-1.23316303527619	-1.31250785340314	-1.00238481675393	-1.04337172774869	-0.460548167539267	-0.641878534031414	2.42156910994764	2.62386492146597	2.57041623036649	-1.4911735589868	-1.28759010416667	-0.980890625	-1.00929010416667	-0.421993229166667
-9801	-1.33770264550265	-1.02918518518519	-1.02348994708995	-0.426557671957672	-0.682365079365079	2.3498619047619	2.5710708994709	2.59184920634921	-1.5532560125	-1.3030006097561	-0.989459146341463	-0.957837195121951	-0.331467073170732	-0.632938414634146	2.35459817073171	2.55180304878049	2.52788963414634	-1.39501742913421	-1.33100449438202	-1.02573820224719	-1.0433393258427	-0.442900561797753	-0.653639325842697	2.42212303370786	2.65545112359551	2.62033426966292	-1.41591342752366	-1.29590957446809	-0.991559042553192	-1.01789521276596	-0.421651595744681	-0.588251063829787	2.56585053191489	2.72591170212766	2.69384787234043	-1.23325533964448	-1.31250680628272	-1.00237277486911	-1.04338429319372	-0.460542931937173	-0.641873821989529	2.42156910994764	2.62385863874346	2.57039528795812	-1.49110530741206	-1.28759791666667	-0.980897395833333	-1.00929479166667	-0.4220015625
-9800	-1.33771111111111	-1.02917037037037	-1.0234671957672	-0.426549735449735	-0.682355026455026	2.34985343915344	2.57110052910053	2.59187142857143	-1.55334163932292	-1.30297256097561	-0.989425609756098	-0.95779756097561	-0.331439634146341	-0.632926829268293	2.35459146341463	2.5518237804878	2.52789512195122	-1.39508648586607	-1.33100280898876	-1.02573483146067	-1.04333370786517	-0.442893258426966	-0.653646629213483	2.42212191011236	2.6554797752809	2.62036179775281	-1.41585933090338	-1.29591117021277	-0.991565957446809	-1.01788617021277	-0.421663829787234	-0.588260106382979	2.56580744680851	2.72589734042553	2.69384042553191	-1.23334018338956	-1.31250471204188	-1.00236230366492	-1.04339319371728	-0.46053612565445	-0.641884293193717	2.42156701570681	2.62385706806283	2.57037329842932	-1.49103015197777	-1.2876015625	-0.980905208333333	-1.00929114583333	-0.4220109375
-9799	-1.33771164021164	-1.02915291005291	-1.02344444444444	-0.426530687830688	-0.682346031746032	2.34985026455026	2.57112645502646	2.59190582010582	-1.55346845442708	-1.30293109756098	-0.989392073170732	-0.957759756097561	-0.331407926829268	-0.632920121951219	2.35458475609756	2.55183963414634	2.52789451219512	-1.39512607500547	-1.33099887640449	-1.02573202247191	-1.04333033707865	-0.442889325842697	-0.653651685393258	2.42211348314607	2.65550168539326	2.62038988764045	-1.41578203342456	-1.29592021276596	-0.991563297872341	-1.01787819148936	-0.421679787234043	-0.588277127659575	2.56575957446809	2.72588244680851	2.69383191489362	-1.23341774695421	-1.31250314136126	-1.00235706806283	-1.0434	-0.460531413612565	-0.641891623036649	2.42156806282722	2.6238502617801	2.57035602094241	-1.49095372804275	-1.28760208333333	-0.980911979166667	-1.0093	-0.4220171875
-9798	-1.33771111111111	-1.0291380952381	-1.02341904761905	-0.426524338624339	-0.682335978835979	2.34984656084656	2.57115238095238	2.59193121693122	-1.55357221145833	-1.30290304878049	-0.989359756097561	-0.957721951219512	-0.331389024390244	-0.632910365853659	2.35458109756098	2.55185487804878	2.5279006097561	-1.39514178082148	-1.33099943820225	-1.0257308988764	-1.04333033707865	-0.44288202247191	-0.653658988764045	2.42211235955056	2.65552696629213	2.62041853932584	-1.41571237798625	-1.29592234042553	-0.991566489361702	-1.01786595744681	-0.42169414893617	-0.588289361702128	2.56572180851064	2.72586968085106	2.693825	-1.23347791586016	-1.31250366492147	-1.0023497382199	-1.04341204188482	-0.460522513089005	-0.641894240837696	2.42157172774869	2.6238497382199	2.57033560209424	-1.49084612740616	-1.2876078125	-0.980916666666667	-1.00929479166667	-0.4220203125
-9797	-1.33770846560847	-1.02912645502645	-1.02339523809524	-0.426511111111111	-0.682324867724868	2.3498380952381	2.57117724867725	2.5919619047619	-1.55366103828125	-1.30286829268293	-0.989324390243902	-0.957679878048781	-0.331357926829268	-0.632900609756098	2.3545756097561	2.55187804878049	2.52790426829268	-1.39515814053746	-1.331	-1.02573483146067	-1.04333258426966	-0.44287808988764	-0.653667415730337	2.42210280898876	2.65554719101124	2.62044550561798	-1.41562751872434	-1.29592127659574	-0.991563829787234	-1.01785638297872	-0.421710638297872	-0.58831170212766	2.56568244680851	2.72585638297872	2.69381914893617	-1.23353721689602	-1.31250628272251	-1.00233821989529	-1.04341937172775	-0.46051780104712	-0.6419	2.42158010471204	2.6238445026178	2.57031256544503	-1.49076206718653	-1.28760833333333	-0.980919791666667	-1.00929322916667	-0.422019270833333
-9796	-1.3377164021164	-1.0291126984127	-1.02338412698413	-0.426510582010582	-0.68231746031746	2.34983650793651	2.57119894179894	2.59197936507937	-1.5537482265625	-1.30283902439024	-0.989292682926829	-0.957642073170732	-0.331328048780488	-0.632887804878049	2.35456768292683	2.55189268292683	2.52790548780488	-1.39519923274905	-1.33100449438202	-1.02573370786517	-1.04332640449438	-0.442870786516854	-0.65367191011236	2.42210449438202	2.65557247191011	2.6204691011236	-1.41559821171835	-1.29592712765957	-0.991567553191489	-1.01784840425532	-0.421722872340426	-0.58831914893617	2.56563829787234	2.72584095744681	2.69381223404255	-1.23363476638891	-1.31250680628272	-1.00232879581152	-1.04342460732984	-0.460507853403141	-0.641904712041885	2.42157172774869	2.62384031413613	2.5703	-1.49065207967934	-1.28761041666667	-0.9809265625	-1.0092875	-0.422025
-9795	-1.33772010582011	-1.02910317460317	-1.02336560846561	-0.426502645502645	-0.682317989417989	2.34982433862434	2.57121428571429	2.59201005291005	-1.55384573072917	-1.30280609756098	-0.989256097560976	-0.957596951219512	-0.331309756097561	-0.632881097560976	2.35456341463415	2.55190792682927	2.52790487804878	-1.39523413965496	-1.33099887640449	-1.02573146067416	-1.04332471910112	-0.442857865168539	-0.653679213483146	2.42209943820225	2.65559494382022	2.62049157303371	-1.41556958293689	-1.29593617021277	-0.991573936170213	-1.01784414893617	-0.421739893617021	-0.588337765957447	2.5656	2.72583138297872	2.69381010638298	-1.23368977591771	-1.3125057591623	-1.00232146596859	-1.04343560209424	-0.460505235602094	-0.641910994764398	2.42157434554974	2.62383717277487	2.57027958115183	-1.49058062448718	-1.28761354166667	-0.9809296875	-1.0092875	-0.422025520833333
-9794	-1.33772751322751	-1.02908941798942	-1.02334603174603	-0.426501058201058	-0.682306349206349	2.34981058201058	2.57123597883598	2.59202804232804	-1.55397401484375	-1.30277256097561	-0.989219512195122	-0.957562804878049	-0.331276829268293	-0.632873780487805	2.35456036585366	2.5519243902439	2.52791280487805	-1.39532050070992	-1.331	-1.02573033707865	-1.04332415730337	-0.442855617977528	-0.653689325842697	2.42209382022472	2.65562191011236	2.62052415730337	-1.41550698709044	-1.29593776595745	-0.991578723404255	-1.0178329787234	-0.421748404255319	-0.588352127659574	2.56555957446809	2.72581808510638	2.69380425531915	-1.23373284416884	-1.31250314136126	-1.00230942408377	-1.04344659685864	-0.460495811518325	-0.641915183246073	2.42157958115183	2.6238335078534	2.57025602094241	-1.49052871850968	-1.28761666666667	-0.980929166666667	-1.00928125	-0.4220296875
-9793	-1.33773333333333	-1.02908148148148	-1.02332275132275	-0.426495238095238	-0.682303703703704	2.34980740740741	2.57125555555556	2.59204761904762	-1.55410091223958	-1.30273475609756	-0.989185975609756	-0.957517073170732	-0.331249390243902	-0.632859756097561	2.3545493902439	2.55194207317073	2.52791158536585	-1.39535971314307	-1.33099494382022	-1.02572584269663	-1.04332471910112	-0.442853370786517	-0.653689325842697	2.4220904494382	2.65565168539326	2.62054943820225	-1.41544690528487	-1.29593936170213	-0.991577127659574	-1.01782659574468	-0.421761170212766	-0.588368085106383	2.56552340425532	2.72580744680851	2.69379308510638	-1.23376347638377	-1.31250314136126	-1.00229738219895	-1.04345863874346	-0.460488481675393	-0.641922513089005	2.42157853403141	2.6238277486911	2.57023979057592	-1.49047551738692	-1.28761875	-0.980929166666667	-1.00928072916667	-0.422030208333333
-9792	-1.33773068783069	-1.02906772486772	-1.02330899470899	-0.426486243386243	-0.682291005291005	2.34979576719577	2.57127883597884	2.59207724867725	-1.55424672291667	-1.30270792682927	-0.989157317073171	-0.957478048780488	-0.331223170731707	-0.632848780487805	2.35454756097561	2.55195426829268	2.52791219512195	-1.39541010352837	-1.33099382022472	-1.02572415730337	-1.04332640449438	-0.442846629213483	-0.653697752808989	2.42208764044944	2.6556702247191	2.62057752808989	-1.41536607336611	-1.29594787234043	-0.991578191489362	-1.01781755319149	-0.421777127659574	-0.588381914893617	2.56548457446809	2.72580106382979	2.6937920212766	-1.23377886116153	-1.31250104712042	-1.00229005235602	-1.04346230366492	-0.460484816753927	-0.641923560209424	2.42158272251309	2.62382722513089	2.57021937172775	-1.49045158479704	-1.28762395833333	-0.980936458333333	-1.0092828125	-0.4220328125
-9791	-1.3377380952381	-1.02906402116402	-1.02329047619048	-0.426479894179894	-0.682285714285714	2.34978253968254	2.57129894179894	2.59209576719577	-1.55441003697917	-1.30266951219512	-0.989120121951219	-0.957435975609756	-0.331192073170732	-0.632839634146341	2.35454024390244	2.55197256097561	2.52792073170732	-1.39548179261085	-1.33099550561798	-1.0257202247191	-1.0433202247191	-0.442837078651685	-0.653706179775281	2.42208314606742	2.65569494382022	2.62060561797753	-1.41527618008127	-1.29595319148936	-0.991583510638298	-1.01780531914894	-0.42178829787234	-0.588396808510638	2.56544361702128	2.72579361702128	2.6937835106383	-1.23383346512632	-1.31250366492147	-1.00228062827225	-1.04347329842932	-0.460478010471204	-0.641929842931937	2.42158219895288	2.62382041884817	2.57019842931937	-1.49041422197248	-1.28762552083333	-0.980936979166667	-1.0092765625	-0.422035416666667
-9790	-1.33773756613757	-1.02904708994709	-1.02326825396825	-0.426473015873016	-0.682278835978836	2.34978095238095	2.57133015873016	2.59212592592593	-1.55457481458333	-1.30263597560976	-0.989081707317073	-0.957395121951219	-0.331166463414634	-0.632830487804878	2.35454268292683	2.55199512195122	2.52793292682927	-1.39556498464751	-1.33099325842697	-1.02572247191011	-1.04332134831461	-0.442838202247191	-0.653712921348315	2.42207808988764	2.65572134831461	2.62063146067416	-1.41515864826937	-1.29595	-0.991584574468085	-1.0177920212766	-0.42180585106383	-0.588415425531915	2.56540957446809	2.72577872340426	2.69377819148936	-1.23388852430329	-1.31250261780105	-1.0022722513089	-1.04348062827225	-0.460472251308901	-0.641935602094241	2.42158376963351	2.62382094240838	2.57017905759162	-1.49038157223694	-1.2876234375	-0.980940625	-1.00927395833333	-0.422035416666667
-9789	-1.33774232804233	-1.02903915343915	-1.02325026455026	-0.426471428571429	-0.682271957671958	2.3497746031746	2.57134656084656	2.59214603174603	-1.55477202786458	-1.30260182926829	-0.989050609756097	-0.957359146341463	-0.331137804878049	-0.632820731707317	2.35453902439024	2.55201036585366	2.52793475609756	-1.39560971760522	-1.3309904494382	-1.02571853932584	-1.04331685393258	-0.442827528089888	-0.653724719101124	2.42207471910112	2.65574719101124	2.62065617977528	-1.41504781073374	-1.2959579787234	-0.991587765957447	-1.01778510638298	-0.42181329787234	-0.588428191489362	2.56536861702128	2.72576489361702	2.69377393617021	-1.23392432184915	-1.31249842931937	-1.00225863874346	-1.04348795811518	-0.460464397905759	-0.641938219895288	2.42158062827225	2.62381361256544	2.57015445026178	-1.49038906186965	-1.28762239583333	-0.9809421875	-1.0092671875	-0.422033333333333
-9788	-1.33774021164021	-1.02902592592593	-1.02322962962963	-0.426465608465608	-0.682268253968254	2.34976507936508	2.57137195767196	2.59217248677249	-1.55496281588542	-1.30256585365854	-0.989016463414634	-0.957320121951219	-0.331108536585366	-0.632806097560976	2.35453841463415	2.55203109756098	2.52793597560976	-1.39564662923112	-1.3309893258427	-1.02571797752809	-1.04332078651685	-0.442816853932584	-0.653727528089888	2.42206573033708	2.6557691011236	2.62068426966292	-1.4149312801561	-1.29596117021277	-0.991587765957447	-1.01777819148936	-0.421824468085106	-0.588442021276596	2.56533191489362	2.7257579787234	2.69377287234043	-1.23396912579454	-1.31250209424084	-1.0022497382199	-1.04349633507853	-0.460458638743455	-0.641944502617801	2.4215780104712	2.62381308900524	2.57013403141361	-1.49038400359556	-1.287628125	-0.980943229166667	-1.0092703125	-0.4220390625
-9787	-1.33774074074074	-1.02901957671958	-1.02321428571429	-0.42645873015873	-0.682261904761905	2.34976031746032	2.57139576719577	2.59219417989418	-1.555181571875	-1.30253536585366	-0.988976829268293	-0.957278658536585	-0.331079268292683	-0.632796951219512	2.35453597560976	2.55204695121951	2.52794146341463	-1.39567817199649	-1.33098595505618	-1.02571573033708	-1.04331460674157	-0.442815730337079	-0.653733146067416	2.42206460674157	2.65579438202247	2.62071011235955	-1.41483903938454	-1.29596755319149	-0.99158829787234	-1.01776223404255	-0.421838829787234	-0.58846170212766	2.56529574468085	2.72574893617021	2.6937664893617	-1.23402686223552	-1.31249895287958	-1.00223717277487	-1.04350366492147	-0.460449738219895	-0.641953403141361	2.4215832460733	2.62380680628272	2.57011465968586	-1.49040448388747	-1.28763125	-0.980950520833333	-1.00926197916667	-0.42204375
-9786	-1.33774656084656	-1.02900952380952	-1.02319100529101	-0.426456613756614	-0.682255026455026	2.34975396825397	2.57142275132275	2.59221746031746	-1.55541385416667	-1.30250243902439	-0.988945731707317	-0.957234146341463	-0.331057317073171	-0.632791463414634	2.35453597560976	2.55207134146341	2.5279506097561	-1.39572679145553	-1.33098707865169	-1.02572191011236	-1.04330842696629	-0.442809550561798	-0.653744382022472	2.42205561797753	2.65581348314607	2.62073820224719	-1.4147308190938	-1.29597074468085	-0.991590425531915	-1.01775691489362	-0.421851595744681	-0.588478191489362	2.56526117021277	2.72573776595745	2.69376010638298	-1.23409016331379	-1.31249685863874	-1.00222931937173	-1.04351780104712	-0.460443455497382	-0.641958115183246	2.42158429319372	2.62380314136126	2.57009267015707	-1.49041763512179	-1.2876328125	-0.980954166666667	-1.009265625	-0.42204375
-9785	-1.33774761904762	-1.02899735449735	-1.02316613756614	-0.426449206349206	-0.68224708994709	2.34974708994709	2.57144656084656	2.59224021164021	-1.55564695625	-1.30247012195122	-0.988906707317073	-0.957190853658537	-0.331021341463415	-0.632780487804878	2.35453292682927	2.55209024390244	2.52795792682927	-1.3957699660333	-1.33098370786517	-1.02571629213483	-1.04331348314607	-0.442808426966292	-0.653751123595506	2.42205337078652	2.6558393258427	2.62076741573034	-1.4146140791675	-1.29597234042553	-0.991593085106383	-1.01774680851064	-0.42186170212766	-0.588490425531915	2.56522021276596	2.72572446808511	2.69374840425532	-1.23421478763321	-1.31249842931937	-1.00221832460733	-1.04352146596859	-0.460438219895288	-0.641961256544503	2.42158115183246	2.62380418848168	2.57007277486911	-1.49043699321275	-1.28763125	-0.980958333333333	-1.00925885416667	-0.422047395833333
-9784	-1.33775185185185	-1.02898624338624	-1.02315502645503	-0.426446560846561	-0.682237037037037	2.34974444444444	2.57147195767196	2.59225661375661	-1.55583823125	-1.30243170731707	-0.98887256097561	-0.957160365853658	-0.330994512195122	-0.632770731707317	2.35453048780488	2.55210731707317	2.52795853658537	-1.39584242757179	-1.3309808988764	-1.02571685393258	-1.04331179775281	-0.442803370786517	-0.653751685393258	2.42204719101124	2.65586235955056	2.62079157303371	-1.41453769630846	-1.29597606382979	-0.991590957446808	-1.01773829787234	-0.421874468085106	-0.588506914893617	2.56517659574468	2.72570691489362	2.69373563829787	-1.23430509029053	-1.31249476439791	-1.00221204188482	-1.04353664921466	-0.460432460732984	-0.641970680628272	2.42158167539267	2.62379319371728	2.57005130890052	-1.49042873167808	-1.28763385416667	-0.980965104166667	-1.00926354166667	-0.4220484375
-9783	-1.33776084656085	-1.02897671957672	-1.02313121693122	-0.426443915343915	-0.682234920634921	2.3497328042328	2.57149259259259	2.59227724867725	-1.5559754765625	-1.30240243902439	-0.988835365853659	-0.957114634146341	-0.330967073170732	-0.632757926829268	2.35452621951219	2.55211890243902	2.52795243902439	-1.3958731507214	-1.33097584269663	-1.02571685393258	-1.0433095505618	-0.442797191011236	-0.653761797752809	2.42203764044944	2.65588707865169	2.62082191011236	-1.41449868556485	-1.29597925531915	-0.991593617021277	-1.01772925531915	-0.421889361702128	-0.588523404255319	2.56514308510638	2.72569946808511	2.69373191489362	-1.23443289041335	-1.31249528795812	-1.00219947643979	-1.04354031413613	-0.460428795811518	-0.641976963350785	2.42158010471204	2.62379371727749	2.57002879581152	-1.49039578874527	-1.28763385416667	-0.980964583333333	-1.00925520833333	-0.422053645833333
-9782	-1.33776031746032	-1.02896666666667	-1.02311587301587	-0.426439682539683	-0.682224867724868	2.34973121693122	2.57152010582011	2.59229576719577	-1.55611286796875	-1.30237134146341	-0.988796341463415	-0.957079268292683	-0.330942073170732	-0.632751829268293	2.35452256097561	2.55213963414634	2.52795731707317	-1.39593236043907	-1.33097359550562	-1.02571179775281	-1.04330898876404	-0.442787078651685	-0.65376797752809	2.42203764044944	2.6559095505618	2.62084775280899	-1.41444186744149	-1.2959835106383	-0.991590957446808	-1.01772287234043	-0.421897872340426	-0.58853829787234	2.56510638297872	2.72568563829787	2.69372287234043	-1.23453842134696	-1.31249267015707	-1.00219371727749	-1.04354921465969	-0.460415183246073	-0.641980628272251	2.42157958115183	2.62379109947644	2.57000942408377	-1.49043447329937	-1.287640625	-0.9809703125	-1.00925625	-0.422055729166667
-9781	-1.33775978835979	-1.02895925925926	-1.02309365079365	-0.426434391534392	-0.682222751322751	2.34972751322751	2.57154126984127	2.59232063492064	-1.55625416666667	-1.30233231707317	-0.988764024390244	-0.957035365853659	-0.330910975609756	-0.63274512195122	2.35451768292683	2.55215548780488	2.52795670731707	-1.39602228962498	-1.33097415730337	-1.0257106741573	-1.04330786516854	-0.442781460674157	-0.653779213483146	2.42203202247191	2.65592752808989	2.62086235955056	-1.41441772361851	-1.29598191489362	-0.991592021276596	-1.01770957446809	-0.421912234042553	-0.588549468085106	2.56506542553191	2.72567659574468	2.69371436170213	-1.23468055829137	-1.31249162303665	-1.00217905759162	-1.04356020942408	-0.460414659685864	-0.641988481675393	2.42158010471204	2.62378534031414	2.56998795811518	-1.49047950617681	-1.28764114583333	-0.980973958333333	-1.00925	-0.422055729166667
-9780	-1.33776137566138	-1.02895026455026	-1.02307248677249	-0.426429100529101	-0.682212169312169	2.34971693121693	2.57156931216931	2.5923455026455	-1.55640207708333	-1.30230609756098	-0.988731097560976	-0.95699756097561	-0.330887195121951	-0.632739024390244	2.35451768292683	2.55217682926829	2.52795792682927	-1.39608827874513	-1.33097303370787	-1.02571179775281	-1.04330449438202	-0.442775280898876	-0.653785393258427	2.42202359550562	2.65594887640449	2.62088988764045	-1.41440530456923	-1.29598989361702	-0.991592021276596	-1.01770159574468	-0.421922872340426	-0.588568085106383	2.56502340425532	2.72566117021277	2.69370531914894	-1.23479492095672	-1.31249528795812	-1.00216910994764	-1.04356596858639	-0.46040942408377	-0.64199109947644	2.42158062827225	2.62378115183246	2.56996910994764	-1.49050331191727	-1.28764427083333	-0.980977083333333	-1.009246875	-0.422053645833333
-9779	-1.33776613756614	-1.02893756613757	-1.0230544973545	-0.426427513227513	-0.682210052910053	2.34970740740741	2.57159417989418	2.59236243386243	-1.55659635885417	-1.30229573170732	-0.988710975609756	-0.956962804878049	-0.330870731707317	-0.632726219512195	2.35451463414634	2.55218353658537	2.52797317073171	-1.39615227668476	-1.3309691011236	-1.0257106741573	-1.04330280898876	-0.442767415730337	-0.653789325842697	2.42201853932584	2.6559702247191	2.62091179775281	-1.41443296422556	-1.29599308510638	-0.991595212765958	-1.01769308510638	-0.421937765957447	-0.588581914893617	2.56498563829787	2.72565	2.69369574468085	-1.23490656069343	-1.31249057591623	-1.00215654450262	-1.04357434554974	-0.460397905759162	-0.642000523560209	2.42158219895288	2.62378167539267	2.5699497382199	-1.49054586248829	-1.287653125	-0.9809796875	-1.00924322916667	-0.422057291666667
-9778	-1.3377708994709	-1.02893333333333	-1.02303544973545	-0.426420634920635	-0.682199470899471	2.34970211640212	2.57161798941799	2.59238465608466	-1.55682405625	-1.30228658536585	-0.988691463414634	-0.956932926829268	-0.330844512195122	-0.632723780487805	2.35451280487805	2.55219634146341	2.52799085365854	-1.3962360811545	-1.3309702247191	-1.02571123595506	-1.04330617977528	-0.442767415730337	-0.653796629213483	2.4220106741573	2.65599382022472	2.62093651685393	-1.41448581438362	-1.29599255319149	-0.991595744680851	-1.01768085106383	-0.421950531914894	-0.588597340425532	2.56495106382979	2.72563829787234	2.69368510638298	-1.23499603928272	-1.31249057591623	-1.0021497382199	-1.04358638743456	-0.460393193717277	-0.642001570680628	2.42158167539267	2.62377591623037	2.5699219895288	-1.49057297457765	-1.28765208333333	-0.980980208333333	-1.00923958333333	-0.4220625
-9777	-1.33777619047619	-1.02892433862434	-1.02301534391534	-0.426420105820106	-0.682194708994709	2.34969417989418	2.57163915343915	2.59240634920635	-1.55702012786458	-1.3022737804878	-0.988681707317073	-0.95690243902439	-0.330824390243902	-0.632715243902439	2.35451036585366	2.55219756097561	2.52800731707317	-1.39632050862172	-1.33096685393258	-1.02570393258427	-1.04330168539326	-0.442753370786517	-0.653806741573034	2.42200280898876	2.6560191011236	2.62095617977528	-1.41456660531386	-1.29599946808511	-0.991596276595745	-1.01767659574468	-0.421964361702128	-0.588611170212766	2.56491117021277	2.72562234042553	2.69367819148936	-1.23513683436277	-1.31249581151832	-1.00213560209424	-1.04359267015707	-0.460387434554974	-0.64200942408377	2.42158272251309	2.62377329842932	2.56990628272251	-1.49061531692542	-1.28765520833333	-0.980988020833333	-1.00923229166667	-0.422060416666667
-9776	-1.33778042328042	-1.02891322751323	-1.02299947089947	-0.426419576719577	-0.682187301587302	2.34968888888889	2.5716671957672	2.59242222222222	-1.55726709166667	-1.30226158536585	-0.988656707317073	-0.956868902439024	-0.330801219512195	-0.632706097560976	2.35451646341463	2.55221158536585	2.52802317073171	-1.39642402833883	-1.3309691011236	-1.02570393258427	-1.04329887640449	-0.442747191011236	-0.653819662921348	2.42199325842697	2.65603876404494	2.62098146067416	-1.41459198002008	-1.29600319148936	-0.99159414893617	-1.01766276595745	-0.421978191489362	-0.588627127659574	2.56486914893617	2.72561382978723	2.69366808510638	-1.23526675826619	-1.31249214659686	-1.00212879581152	-1.04360052356021	-0.460377486910995	-0.642018848167539	2.42157905759162	2.62377120418848	2.56988010471204	-1.49072877301115	-1.28765729166667	-0.980986979166667	-1.00923125	-0.4220578125
-9775	-1.33778412698413	-1.02890634920635	-1.02298148148148	-0.426412698412698	-0.682183597883598	2.34967883597884	2.57168994708995	2.59244867724868	-1.55754621171875	-1.30225487804878	-0.988649390243902	-0.956832926829268	-0.330781707317073	-0.632698170731707	2.35451158536585	2.55222317073171	2.52803902439024	-1.39658300549923	-1.33096123595506	-1.02570337078652	-1.04329719101124	-0.442746629213483	-0.653826404494382	2.42198707865169	2.65605842696629	2.6210095505618	-1.41462805369651	-1.29600425531915	-0.9916	-1.01765691489362	-0.421986170212766	-0.588638829787234	2.56483670212766	2.72560053191489	2.69366117021277	-1.23539970140873	-1.3124890052356	-1.00211937172775	-1.04361413612565	-0.460374345549738	-0.642025130890052	2.42157905759162	2.62376387434555	2.56986544502618	-1.49079683223823	-1.2876609375	-0.980989583333333	-1.00922552083333	-0.422058333333333
-9774	-1.33778571428571	-1.02889682539683	-1.02296137566138	-0.42641164021164	-0.68217619047619	2.34967195767196	2.57171005291005	2.59246507936508	-1.55779756666667	-1.30224512195122	-0.988626829268293	-0.956799390243902	-0.330762804878049	-0.632690243902439	2.35451280487805	2.5522256097561	2.52805487804878	-1.3967524725792	-1.33096235955056	-1.02570393258427	-1.04329550561798	-0.442738202247191	-0.653835393258427	2.42197528089888	2.6560808988764	2.6210308988764	-1.41464335528945	-1.29601276595745	-0.991599468085106	-1.01764734042553	-0.422	-0.588657978723404	2.56479840425532	2.7255914893617	2.69365319148936	-1.23554560702192	-1.31249109947644	-1.00210680628272	-1.04362303664921	-0.460364397905759	-0.642028795811518	2.42158062827225	2.62375654450262	2.56984240837696	-1.49085798691018	-1.28766354166667	-0.980994270833333	-1.009221875	-0.4220609375
-9773	-1.33779047619048	-1.02888783068783	-1.02294232804233	-0.426406349206349	-0.682169841269841	2.34966560846561	2.57174021164021	2.59248624338624	-1.55809851536458	-1.30223719512195	-0.988610975609756	-0.956768902439024	-0.330738414634146	-0.632682926829268	2.35450792682927	2.55223536585366	2.52807134146341	-1.39690411218599	-1.33096348314607	-1.02570168539326	-1.04329662921348	-0.44273595505618	-0.653844943820225	2.42196741573034	2.65610224719101	2.62105168539326	-1.41467390269255	-1.29601542553191	-0.991601595744681	-1.01763723404255	-0.422013829787234	-0.588670212765957	2.56475319148936	2.72557712765957	2.6936414893617	-1.23572869352434	-1.31248952879581	-1.00209267015707	-1.04362931937173	-0.460361256544503	-0.642032984293194	2.42158010471204	2.62375968586387	2.56981623036649	-1.49091385147574	-1.28766510416667	-0.980995833333333	-1.00921510416667	-0.422059895833333
-9772	-1.33779100529101	-1.02887566137566	-1.0229253968254	-0.426402116402116	-0.682161904761905	2.34965608465608	2.57176137566138	2.59250740740741	-1.55839614322917	-1.30222682926829	-0.988596341463415	-0.956740243902439	-0.330717682926829	-0.632668902439024	2.35451280487805	2.55224146341463	2.52808780487805	-1.3970189781131	-1.33096179775281	-1.02570112359551	-1.04329382022472	-0.442726966292135	-0.653856179775281	2.42196348314607	2.65612584269663	2.62107471910112	-1.41474893922868	-1.29601542553191	-0.991598936170213	-1.01762712765957	-0.422028191489362	-0.588688829787234	2.56471861702128	2.72556489361702	2.69363404255319	-1.23590607198446	-1.31248481675393	-1.00208691099476	-1.0436335078534	-0.460353403141361	-0.642037696335079	2.42158376963351	2.6237497382199	2.56979895287958	-1.49093019192973	-1.28766770833333	-0.981	-1.00921302083333	-0.422057291666667
-9771	-1.33779576719577	-1.02886878306878	-1.0229037037037	-0.426397883597884	-0.682157671957672	2.34965238095238	2.57178677248677	2.5925291005291	-1.55865071536458	-1.30222317073171	-0.988581097560976	-0.956704268292683	-0.330696341463415	-0.632667073170732	2.35451158536585	2.55225426829268	2.52809634146341	-1.39714957583089	-1.3309595505618	-1.02570224719101	-1.04329213483146	-0.44271797752809	-0.653861797752809	2.42195224719101	2.65614325842697	2.62109662921348	-1.41482541971461	-1.29601755319149	-0.991602127659574	-1.0176164893617	-0.422043085106383	-0.588703723404255	2.56468138297872	2.72554840425532	2.69362925531915	-1.23607656120501	-1.3124890052356	-1.00207486910995	-1.0436497382199	-0.460348691099476	-0.642046596858639	2.42157958115183	2.62374712041885	2.56978167539267	-1.4909277666769	-1.28766302083333	-0.980998958333333	-1.00920364583333	-0.4220578125
-9770	-1.33780211640212	-1.02885608465608	-1.02288783068783	-0.426394708994709	-0.68214708994709	2.34964603174603	2.57180529100529	2.59255238095238	-1.55888988671875	-1.30220853658537	-0.988562195121951	-0.956670731707317	-0.33067987804878	-0.632657926829268	2.35450914634146	2.55226341463415	2.52811951219512	-1.3972112963033	-1.33095842696629	-1.02570168539326	-1.04329325842697	-0.442712921348315	-0.653877528089888	2.42194382022472	2.65616685393258	2.6211191011236	-1.41488436665943	-1.29602127659574	-0.991604255319149	-1.01761010638298	-0.422051595744681	-0.588718617021277	2.56464095744681	2.72553723404255	2.69361542553191	-1.23629003469959	-1.31248534031414	-1.00206596858639	-1.04365183246073	-0.460340314136126	-0.642052879581152	2.42157958115183	2.62374607329843	2.56975445026178	-1.49090783435602	-1.28766979166667	-0.980999479166667	-1.009196875	-0.422059375
-9769	-1.33779735449735	-1.02885291005291	-1.02286455026455	-0.426385714285714	-0.682135978835979	2.34964126984127	2.57183544973545	2.59257248677249	-1.55910170572917	-1.30220182926829	-0.988545731707317	-0.956638414634146	-0.330654268292683	-0.632646951219512	2.35451097560976	2.55226707317073	2.52813658536585	-1.39727206422913	-1.33095786516854	-1.0257	-1.04329606741573	-0.442707865168539	-0.653882584269663	2.42193426966292	2.6561893258427	2.62114157303371	-1.41490535413336	-1.29602446808511	-0.991602659574468	-1.01760212765957	-0.422062765957447	-0.588730319148936	2.56460159574468	2.72552712765957	2.6936079787234	-1.23647491427252	-1.31248534031414	-1.00205445026178	-1.04366492146597	-0.46033664921466	-0.642059162303665	2.42158272251309	2.62373507853403	2.5697387434555	-1.49086928977659	-1.28767135416667	-0.981003125	-1.00919010416667	-0.422055208333333
-9768	-1.33779947089947	-1.02883862433862	-1.02284656084656	-0.426386243386243	-0.682132804232804	2.34963703703704	2.57185978835979	2.59259523809524	-1.5593198546875	-1.30219695121951	-0.988531707317073	-0.956605487804878	-0.330636585365854	-0.632643292682927	2.35450670731707	2.55227804878049	2.5281487804878	-1.39729657678809	-1.33095786516854	-1.02569887640449	-1.04329101123596	-0.442702808988764	-0.653892134831461	2.42192752808989	2.65621011235955	2.62116011235955	-1.4149507999951	-1.296025	-0.991603723404255	-1.01758989361702	-0.422076063829787	-0.588745212765957	2.56456170212766	2.72551117021277	2.69359787234043	-1.2366301039838	-1.31248272251309	-1.00204397905759	-1.04367329842932	-0.460332460732984	-0.642064397905759	2.42157958115183	2.62372931937173	2.56971832460733	-1.49084328798275	-1.2876671875	-0.981	-1.0091875	-0.422053125
-9767	-1.3378	-1.02883068783069	-1.02283015873016	-0.426378306878307	-0.682126455026455	2.3496328042328	2.57188941798942	2.59261851851852	-1.55955996744792	-1.30218292682927	-0.988519512195122	-0.956574390243902	-0.330623780487805	-0.632635975609756	2.35450609756098	2.55228658536585	2.52816402439024	-1.39733755043383	-1.33095617977528	-1.0257	-1.04329213483146	-0.442694382022472	-0.653897752808989	2.42192134831461	2.65623314606742	2.62119101123595	-1.41497134084681	-1.29602978723404	-0.991606382978723	-1.01758031914894	-0.42208829787234	-0.58876170212766	2.56452712765957	2.72549787234043	2.69358829787234	-1.23683502435774	-1.31248219895288	-1.00203560209424	-1.04368062827225	-0.460325654450262	-0.642070157068063	2.42158219895288	2.62373036649215	2.56969685863874	-1.49078540398997	-1.287671875	-0.981001041666667	-1.00918072916667	-0.422052083333333
-9766	-1.33780211640212	-1.02881851851852	-1.02280687830688	-0.426375132275132	-0.682121164021164	2.3496253968254	2.57191481481481	2.59264285714286	-1.55979815885417	-1.3021743902439	-0.988500609756098	-0.956545731707317	-0.330604268292683	-0.632628658536585	2.35450731707317	2.55229329268293	2.52817682926829	-1.39739485364596	-1.33095561797753	-1.02569325842697	-1.04329157303371	-0.442689887640449	-0.653908426966292	2.42191573033708	2.65624887640449	2.62121235955056	-1.41495974094749	-1.2960329787234	-0.991603723404255	-1.01757074468085	-0.422102127659574	-0.588777659574468	2.56448776595745	2.72549042553191	2.6935829787234	-1.23703808025862	-1.31247748691099	-1.00202356020942	-1.0436890052356	-0.460319895287958	-0.642078534031414	2.42158062827225	2.62372408376963	2.56967329842932	-1.49070146423801	-1.2876765625	-0.980999479166667	-1.0091703125	-0.422049479166667
-9765	-1.33780158730159	-1.0288126984127	-1.02278994708995	-0.426371428571429	-0.682113756613757	2.34962116402116	2.57193333333333	2.59266296296296	-1.56001408541667	-1.30217012195122	-0.988485365853659	-0.956520731707317	-0.330587195121951	-0.63262012195122	2.35450609756098	2.55230243902439	2.52818902439024	-1.39740989166383	-1.33095056179775	-1.02569775280899	-1.04329101123596	-0.442690449438202	-0.653918539325843	2.42190674157303	2.65627415730337	2.62123258426966	-1.41495327897366	-1.29603723404255	-0.991610106382979	-1.01756436170213	-0.42211914893617	-0.588793617021277	2.56445372340426	2.72548085106383	2.69357446808511	-1.23716685883043	-1.31247696335079	-1.00200942408377	-1.04370157068063	-0.460315706806283	-0.642083769633508	2.4215780104712	2.62372356020942	2.56965445026178	-1.4906223185926	-1.28767395833333	-0.981002083333333	-1.00916302083333	-0.422046354166667
-9764	-1.33779947089947	-1.02880423280423	-1.02276984126984	-0.426368783068783	-0.682106349206349	2.34961216931217	2.57196349206349	2.59269259259259	-1.5601860609375	-1.30215914634146	-0.98847012195122	-0.956487804878049	-0.330562804878049	-0.632614634146341	2.35450243902439	2.55231158536585	2.52820609756098	-1.39746538993072	-1.33095280898876	-1.02569438202247	-1.04329269662921	-0.442676966292135	-0.653924719101124	2.42190112359551	2.65629831460674	2.62125449438202	-1.41493660483138	-1.29604255319149	-0.991607446808511	-1.01755585106383	-0.422128723404255	-0.588805319148936	2.56441436170213	2.72546595744681	2.69356542553192	-1.23733056771229	-1.31247539267016	-1.00199947643979	-1.04370628272251	-0.460301047120419	-0.642089528795811	2.42158167539267	2.6237167539267	2.56963298429319	-1.49053539603138	-1.2876765625	-0.981003645833333	-1.009159375	-0.422049479166667
-9763	-1.33780158730159	-1.02879259259259	-1.02274761904762	-0.426357671957672	-0.682098941798942	2.34961005291005	2.57198095238095	2.59271111111111	-1.56034082213542	-1.30215365853659	-0.988456097560976	-0.956455487804878	-0.330548170731707	-0.632607926829268	2.35450426829268	2.55232012195122	2.52821768292683	-1.39756131609711	-1.33095280898876	-1.0256904494382	-1.04328876404494	-0.442675280898876	-0.65393202247191	2.42189101123596	2.65631685393258	2.62128146067416	-1.41489743541853	-1.29604840425532	-0.991610638297872	-1.01754361702128	-0.422142021276596	-0.588819680851064	2.56437553191489	2.72545478723404	2.69355957446809	-1.23747146906155	-1.31247748691099	-1.00198795811518	-1.04371832460733	-0.460297905759162	-0.642098429319372	2.42158848167539	2.62370837696335	2.5696167539267	-1.49047754179477	-1.287678125	-0.981003125	-1.00915364583333	-0.4220484375
-9762	-1.33780793650794	-1.02878624338624	-1.02273227513228	-0.426359259259259	-0.68208835978836	2.34960687830688	2.57201058201058	2.5927328042328	-1.56049251640625	-1.30214268292683	-0.988439634146341	-0.956424390243902	-0.330534146341463	-0.6326	2.35450365853659	2.55232621951219	2.52823048780488	-1.3976419599951	-1.33095449438202	-1.02569101123596	-1.04329213483146	-0.442666292134831	-0.653937640449438	2.42188258426966	2.65634157303371	2.62130168539326	-1.41484627438965	-1.29604787234043	-0.991609042553192	-1.01753723404255	-0.422154255319149	-0.588839361702128	2.56433723404255	2.72544414893617	2.69354893617021	-1.23756924279706	-1.31247277486911	-1.00197905759162	-1.04372565445026	-0.460292670157068	-0.642103141361257	2.42158691099476	2.62370471204188	2.56959057591623	-1.49039972970475	-1.28767708333333	-0.981002604166667	-1.00914375	-0.42205
-9761	-1.33780899470899	-1.02877354497354	-1.0227126984127	-0.426349206349206	-0.682079365079365	2.34959841269841	2.57203756613757	2.59275502645503	-1.56063558229167	-1.30213170731707	-0.988424390243902	-0.956398780487805	-0.330512804878049	-0.632594512195122	2.35449756097561	2.55233048780488	2.52824329268293	-1.39772305245777	-1.33094887640449	-1.02569494382022	-1.04329213483146	-0.442660112359551	-0.653953370786517	2.42187471910112	2.65635842696629	2.62132191011236	-1.41474699967177	-1.29605106382979	-0.991612234042553	-1.01752765957447	-0.422168617021277	-0.588848404255319	2.56430053191489	2.7254335106383	2.69354361702128	-1.23764808523559	-1.31247068062827	-1.00196596858639	-1.04373455497382	-0.460287958115183	-0.64210942408377	2.42158376963351	2.6237057591623	2.5695722513089	-1.49036589207046	-1.2876796875	-0.98100625	-1.00913697916667	-0.422044791666667
-9760	-1.33781058201058	-1.02876507936508	-1.02269365079365	-0.426344973544974	-0.682073015873016	2.34959206349206	2.57205925925926	2.59277566137566	-1.5608036953125	-1.302125	-0.988410365853658	-0.956367073170732	-0.330501829268293	-0.632587804878049	2.35449878048781	2.55234207317073	2.52826219512195	-1.39783029154651	-1.33095168539326	-1.0256904494382	-1.04329101123596	-0.442656179775281	-0.653964606741573	2.42186966292135	2.6563808988764	2.62133988764045	-1.41466216275052	-1.29605691489362	-0.99161170212766	-1.01751755319149	-0.422182446808511	-0.588865425531915	2.56426542553191	2.72542127659574	2.69353031914894	-1.23774701299332	-1.31246963350785	-1.00195602094241	-1.04374816753927	-0.46028219895288	-0.642116230366492	2.42158167539267	2.62370104712042	2.56954869109948	-1.49032534001835	-1.287678125	-0.981008854166667	-1.00913020833333	-0.42204375
-9759	-1.33781058201058	-1.02875714285714	-1.02267513227513	-0.426344444444444	-0.682064021164021	2.34959206349206	2.5720873015873	2.59279947089947	-1.56093662916667	-1.30211646341463	-0.988396951219512	-0.956342682926829	-0.330478048780488	-0.632578048780488	2.35449756097561	2.55235304878049	2.52827134146341	-1.39791407783862	-1.33095112359551	-1.02568820224719	-1.04329269662921	-0.442651123595506	-0.65397191011236	2.42186011235955	2.65639831460674	2.62136404494382	-1.41458655437122	-1.2960585106383	-0.991614893617021	-1.01751542553191	-0.422195212765957	-0.588882446808511	2.56422659574468	2.72541276595745	2.69352606382979	-1.23781819767791	-1.31246806282723	-1.00194345549738	-1.04375602094241	-0.460279057591623	-0.642119895287958	2.42158167539267	2.62369738219895	2.56952879581152	-1.49028302383012	-1.28768489583333	-0.98100625	-1.0091296875	-0.4220453125
-9758	-1.33781534391534	-1.02874761904762	-1.02265555555556	-0.42633544973545	-0.682057142857143	2.34958518518519	2.57210899470899	2.59282328042328	-1.56103568645833	-1.30210853658537	-0.988382926829268	-0.956310975609756	-0.330463414634146	-0.632576219512195	2.35449817073171	2.55235670731707	2.52828597560976	-1.39802014173448	-1.33094662921348	-1.02568764044944	-1.04328876404494	-0.44264606741573	-0.653979213483146	2.42185224719101	2.6564191011236	2.62138764044944	-1.41458499760633	-1.29605904255319	-0.991612765957447	-1.01750319148936	-0.42220585106383	-0.5889	2.5641920212766	2.72539893617021	2.69351755319149	-1.23790872464736	-1.31247120418848	-1.00193403141361	-1.04376178010471	-0.460269633507853	-0.642131413612565	2.4215780104712	2.62369267015707	2.5695057591623	-1.49026065592604	-1.28768229166667	-0.9810078125	-1.0091171875	-0.422040625
-9757	-1.33780952380952	-1.02874074074074	-1.02263597883598	-0.426331746031746	-0.682050264550265	2.34957830687831	2.57213227513228	2.59284391534392	-1.56112557135417	-1.30210365853659	-0.988368292682927	-0.956281707317073	-0.330445731707317	-0.632565853658537	2.35449329268293	2.55236280487805	2.52830121951219	-1.39813543464438	-1.33094494382022	-1.02568988764045	-1.0432904494382	-0.442633146067416	-0.653987640449438	2.42184382022472	2.65643876404494	2.62140730337079	-1.41457214636451	-1.29606542553191	-0.991615425531915	-1.01749574468085	-0.422220212765957	-0.588909042553192	2.56414468085106	2.72538457446809	2.69350957446809	-1.23803240244235	-1.31246806282723	-1.00192356020942	-1.04377329842932	-0.460267015706806	-0.642138743455497	2.42158272251309	2.62368481675393	2.56948586387435	-1.4902782514336	-1.28768541666667	-0.981008854166667	-1.00911041666667	-0.422044270833333
-9756	-1.33781164021164	-1.02872962962963	-1.02261693121693	-0.426328042328042	-0.682043915343915	2.34957248677249	2.57215873015873	2.59287037037037	-1.56120161328125	-1.30209512195122	-0.98835243902439	-0.95625	-0.330430487804878	-0.632560975609756	2.3545006097561	2.5523762195122	2.52831463414634	-1.39827595863593	-1.33095056179775	-1.02568707865169	-1.04328651685393	-0.44263202247191	-0.653998876404494	2.42183370786517	2.65645674157303	2.62143202247191	-1.41455377742278	-1.29606276595745	-0.991618617021277	-1.01748244680851	-0.422232978723404	-0.588926595744681	2.56411276595745	2.72537340425532	2.69350691489362	-1.23814232609047	-1.31247277486911	-1.00191413612565	-1.04378167539267	-0.460262303664921	-0.642146073298429	2.42158167539267	2.62368167539267	2.56946178010471	-1.49030313953525	-1.28768645833333	-0.981009375	-1.00910625	-0.422038020833333
-9755	-1.33781164021164	-1.02871957671958	-1.02259735449735	-0.426319047619048	-0.682031746031746	2.34956666666667	2.57218253968254	2.59288994708995	-1.5612597515625	-1.30208902439024	-0.988339024390244	-0.956220731707317	-0.330407926829268	-0.632550609756098	2.35449207317073	2.55238170731707	2.52832865853659	-1.39839279394181	-1.33094438202247	-1.0256893258427	-1.04329213483146	-0.442626404494382	-0.654008988764045	2.42182808988764	2.65648146067416	2.62145280898876	-1.41451157955596	-1.29606968085106	-0.99161914893617	-1.01747765957447	-0.422245212765957	-0.588942021276596	2.56407287234043	2.72536542553191	2.69348723404255	-1.23824868894599	-1.31246753926702	-1.00190209424084	-1.04379371727749	-0.460254973821989	-0.642148691099476	2.4215780104712	2.62367382198953	2.56944136125654	-1.49031616978349	-1.28768958333333	-0.981008854166667	-1.00910052083333	-0.4220390625
-9754	-1.3378164021164	-1.02870793650794	-1.02258148148148	-0.426313227513228	-0.682028571428571	2.3495619047619	2.57221111111111	2.59291216931217	-1.56129136927083	-1.30208109756098	-0.98832743902439	-0.956190853658537	-0.330398170731707	-0.632543292682927	2.35449573170732	2.55239207317073	2.52833658536585	-1.39852235779238	-1.33095	-1.02568707865169	-1.04328651685393	-0.442624157303371	-0.654017415730337	2.42182247191011	2.65650337078652	2.62147303370787	-1.41447303391245	-1.29607021276596	-0.991617021276596	-1.01746542553191	-0.42225585106383	-0.588955319148936	2.56403882978723	2.72535319148936	2.69348617021277	-1.23828380117152	-1.3124664921466	-1.00189109947644	-1.04380366492147	-0.460248691099476	-0.642150785340314	2.4215780104712	2.62366910994764	2.56942041884817	-1.49031470693409	-1.287684375	-0.981015104166667	-1.00909270833333	-0.422033333333333
-9753	-1.33781375661376	-1.02870105820106	-1.02255767195767	-0.42631164021164	-0.682020634920635	2.3495582010582	2.57223597883598	2.59293227513227	-1.56130064088542	-1.30207012195122	-0.988310365853659	-0.956165243902439	-0.330378048780488	-0.632537195121951	2.35449451219512	2.55240182926829	2.52835304878049	-1.39868573310527	-1.33094831460674	-1.02568988764045	-1.04328651685393	-0.442619662921348	-0.654020786516854	2.4218106741573	2.65652415730337	2.62149719101124	-1.41445666258586	-1.29607819148936	-0.991617553191489	-1.01745638297872	-0.422271808510638	-0.588972872340426	2.564	2.72533989361702	2.69347712765957	-1.23830844322561	-1.31246596858639	-1.00188219895288	-1.04381465968586	-0.460243979057592	-0.64216387434555	2.42157643979058	2.62366492146597	2.56940052356021	-1.49025877752016	-1.28768489583333	-0.981011979166667	-1.00908489583333	-0.422036458333333
-9752	-1.33781798941799	-1.02868888888889	-1.02254497354497	-0.426303174603175	-0.682010052910053	2.34954920634921	2.57226031746032	2.59295555555556	-1.56135809635417	-1.30205975609756	-0.988294512195122	-0.956128048780488	-0.330356707317073	-0.632530487804878	2.35449146341463	2.55240914634146	2.52836829268293	-1.39884569958527	-1.33094606741573	-1.02569101123596	-1.04328764044944	-0.442612359550562	-0.654032584269663	2.42180505617978	2.65654213483146	2.62152191011236	-1.41443768523953	-1.29607819148936	-0.991618085106383	-1.01744734042553	-0.422284574468085	-0.588982446808511	2.56396436170213	2.72533085106383	2.69347234042553	-1.23834133112355	-1.31246544502618	-1.0018722513089	-1.04382041884817	-0.460237172774869	-0.642175916230366	2.42157591623037	2.62365968586387	2.56937853403141	-1.49018957532297	-1.28768958333333	-0.981016666666667	-1.00908072916667	-0.422032291666667
-9751	-1.33781746031746	-1.02867989417989	-1.02252275132275	-0.426297354497355	-0.682007936507936	2.34954656084656	2.57228095238095	2.5929746031746	-1.56140278541667	-1.30205243902439	-0.988278658536585	-0.956101219512195	-0.330342073170732	-0.632524390243902	2.35449207317073	2.55241463414634	2.52838109756098	-1.39901456560833	-1.33094494382022	-1.02568876404494	-1.04328595505618	-0.442606741573034	-0.654044382022472	2.42179887640449	2.65656629213483	2.62154382022472	-1.41440427781631	-1.29608617021277	-0.991620744680851	-1.01743936170213	-0.422293085106383	-0.588997872340426	2.56392340425532	2.72531595744681	2.69345904255319	-1.23840740584945	-1.31246439790576	-1.0018612565445	-1.04383089005236	-0.460227748691099	-0.642173298429319	2.4215780104712	2.62365445026178	2.56935706806283	-1.49006351317814	-1.2876859375	-0.9810171875	-1.00907604166667	-0.422033333333333
-9750	-1.3378164021164	-1.02867037037037	-1.02250052910053	-0.426291534391534	-0.681996825396825	2.34953492063492	2.57230846560847	2.59299894179894	-1.56144190651042	-1.30204817073171	-0.988265853658537	-0.956069512195122	-0.330326829268293	-0.632515853658537	2.35449085365854	2.55242804878049	2.52839512195122	-1.39918134183909	-1.33094662921348	-1.02568764044944	-1.04328651685393	-0.442602247191011	-0.654051685393258	2.42179101123596	2.65658988764045	2.62156741573034	-1.41434425502646	-1.29608510638298	-0.991623404255319	-1.0174329787234	-0.422309042553191	-0.589013829787234	2.5638920212766	2.72531010638298	2.69345531914894	-1.23850809577437	-1.31246387434555	-1.00184816753927	-1.04384293193717	-0.460224607329843	-0.64218167539267	2.42157591623037	2.62365078534031	2.56933717277487	-1.48996439749541	-1.28768802083333	-0.981014583333333	-1.0090640625	-0.422033854166667
-9749	-1.33782063492063	-1.0286582010582	-1.02248677248677	-0.426286772486772	-0.681989417989418	2.3495328042328	2.57233227513228	2.59302063492063	-1.561441653125	-1.30204024390244	-0.988249390243902	-0.956041463414634	-0.330307317073171	-0.632510365853659	2.35448719512195	2.55243475609756	2.52841097560976	-1.39934266709417	-1.33094325842697	-1.02568707865169	-1.04328988764045	-0.44259606741573	-0.654060112359551	2.4217797752809	2.65660505617978	2.62158707865169	-1.41431107755547	-1.29608670212766	-0.991624468085106	-1.01742287234043	-0.422323404255319	-0.589026063829787	2.5638579787234	2.72529680851064	2.69344574468085	-1.2386137633312	-1.31246387434555	-1.00184031413613	-1.04384607329843	-0.460223036649215	-0.642191623036649	2.4215780104712	2.6236445026178	2.56931570680628	-1.48988759838153	-1.28768958333333	-0.981017708333333	-1.00906145833333	-0.422036979166667
-9748	-1.33781904761905	-1.02865026455026	-1.02246507936508	-0.426278306878307	-0.681982010582011	2.34952857142857	2.57235978835979	2.59304338624339	-1.56146474088542	-1.30202804878049	-0.988238414634146	-0.956014024390244	-0.330290853658537	-0.63250243902439	2.35448719512195	2.55244085365854	2.52842317073171	-1.39951181410235	-1.33094325842697	-1.02568370786517	-1.04328988764045	-0.442592696629213	-0.654070786516854	2.42177359550562	2.6566297752809	2.62161179775281	-1.41430669876837	-1.29609042553191	-0.991626063829787	-1.01741861702128	-0.422335106382979	-0.589042021276596	2.56382659574468	2.7252914893617	2.69343936170213	-1.23875938043155	-1.31246178010471	-1.00182722513089	-1.04386073298429	-0.460214659685864	-0.642196335078534	2.42157434554974	2.62363664921466	2.56929057591623	-1.48986385748251	-1.28768645833333	-0.981019791666667	-1.00905833333333	-0.422031770833333
-9747	-1.33781693121693	-1.02864232804233	-1.02244920634921	-0.426277248677249	-0.681975661375661	2.34951957671958	2.5723835978836	2.59307037037037	-1.56150131354167	-1.30202134146341	-0.988221341463415	-0.955984146341463	-0.330273170731707	-0.632496951219512	2.35448292682927	2.55244390243902	2.52843353658537	-1.39960452836728	-1.33094157303371	-1.02568258426966	-1.04328539325843	-0.442586516853933	-0.654081460674157	2.42176292134831	2.65665168539326	2.62163651685393	-1.41429602403449	-1.29608776595745	-0.99161914893617	-1.0174085106383	-0.422346808510638	-0.589053723404255	2.56379521276596	2.72528510638298	2.6934329787234	-1.23888648830828	-1.31246335078534	-1.00181727748691	-1.04386806282723	-0.460212565445026	-0.642201047120419	2.42157486910995	2.62363560209424	2.56926963350785	-1.4898712479971	-1.28769375	-0.98101875	-1.00904739583333	-0.42203125
-9746	-1.33782063492063	-1.02863333333333	-1.02242698412698	-0.42627037037037	-0.681969312169312	2.34951587301587	2.57240740740741	2.59308835978836	-1.56160233046875	-1.30201463414634	-0.988206707317073	-0.955950609756098	-0.330256707317073	-0.632489634146342	2.35447743902439	2.55245365853659	2.52844207317073	-1.39971191414718	-1.33094606741573	-1.02568876404494	-1.04328707865169	-0.44258202247191	-0.654087640449438	2.42175449438202	2.6566702247191	2.62165674157303	-1.41437673536424	-1.29608989361702	-0.991617553191489	-1.0174	-0.42236170212766	-0.589064893617021	2.5637579787234	2.725275	2.69342553191489	-1.23900291580424	-1.31246073298429	-1.00180890052356	-1.04387748691099	-0.460202094240838	-0.642206806282723	2.42157172774869	2.62362827225131	2.5692497382199	-1.48987994715284	-1.2876953125	-0.981022395833333	-1.00904010416667	-0.422033854166667
-9745	-1.33782222222222	-1.02862328042328	-1.02240952380952	-0.426261904761905	-0.681965079365079	2.34951216931217	2.57243068783069	2.59310899470899	-1.56174253020833	-1.30200487804878	-0.988192682926829	-0.955923780487805	-0.330241463414634	-0.632485975609756	2.3544756097561	2.55245670731707	2.52845731707317	-1.39980501181615	-1.33094775280899	-1.02568820224719	-1.04328370786517	-0.44257808988764	-0.654100561797753	2.42174550561798	2.6566904494382	2.62167696629213	-1.4144236434019	-1.29609255319149	-0.991619680851064	-1.01739042553191	-0.422375531914894	-0.589080319148936	2.56372606382979	2.72526755319149	2.69341914893617	-1.23909663203799	-1.31246178010471	-1.00179528795812	-1.04388638743455	-0.4602	-0.642219371727749	2.42157120418848	2.62362408376963	2.56922827225131	-1.48984512515152	-1.28769583333333	-0.981016666666667	-1.00903489583333	-0.422034375
-9744	-1.33782222222222	-1.0286126984127	-1.02239100529101	-0.426257142857143	-0.681953439153439	2.34950264550265	2.57245555555556	2.59313015873016	-1.56192853932292	-1.30199695121951	-0.98817987804878	-0.955893292682927	-0.330225	-0.63247743902439	2.35447682926829	2.55246707317073	2.528475	-1.39988910971727	-1.33094382022472	-1.02568314606742	-1.04328595505618	-0.442567415730337	-0.654106741573034	2.4217393258427	2.65671011235955	2.62170505617978	-1.41444111754595	-1.29609893617021	-0.991621808510638	-1.01738138297872	-0.422388829787234	-0.58909414893617	2.56369893617021	2.72526010638298	2.6934085106383	-1.23913922128606	-1.31246178010471	-1.00178691099476	-1.04389581151832	-0.460195287958115	-0.642224607329843	2.42157905759162	2.62361570680628	2.56920732984293	-1.48989519868945	-1.28769270833333	-0.981023958333333	-1.00903177083333	-0.422028645833333
-9743	-1.3378253968254	-1.02860423280423	-1.02237248677249	-0.426250264550265	-0.681944973544974	2.34950052910053	2.57248306878307	2.59315343915344	-1.56211339713542	-1.30199024390244	-0.988164024390244	-0.955870121951219	-0.330206707317073	-0.63247012195122	2.35447256097561	2.55247195121951	2.52848597560976	-1.39997772674267	-1.33094662921348	-1.02568146067416	-1.04328595505618	-0.442569662921348	-0.654113483146067	2.42173539325843	2.65673258426966	2.62172471910112	-1.4144959565051	-1.29609255319149	-0.99161914893617	-1.01737712765957	-0.4224	-0.58910585106383	2.5636664893617	2.72525053191489	2.69340212765957	-1.23919523836224	-1.31246073298429	-1.0017780104712	-1.04390523560209	-0.460190052356021	-0.642228795811518	2.42157539267016	2.62361361256545	2.56918429319372	-1.48992392824832	-1.28769427083333	-0.981026041666667	-1.00902552083333	-0.422032291666667
-9742	-1.33781851851852	-1.02859259259259	-1.02234973544974	-0.426247619047619	-0.681938624338624	2.34949682539683	2.57250899470899	2.59317777777778	-1.56226431458333	-1.30198048780488	-0.988148170731707	-0.955837195121951	-0.330188414634146	-0.632463414634146	2.35447134146341	2.55247987804878	2.52849817073171	-1.40002501330374	-1.33094494382022	-1.02568033707865	-1.04328764044944	-0.442558426966292	-0.654127528089888	2.42172134831461	2.65675056179775	2.62174494382022	-1.41456562808127	-1.29609840425532	-0.991618085106383	-1.01736755319149	-0.422413829787234	-0.589120744680851	2.56363617021277	2.72524627659574	2.69339574468085	-1.23920820949316	-1.31245497382199	-1.00176806282723	-1.04391780104712	-0.46018219895288	-0.64223612565445	2.42157434554974	2.62360994764398	2.56916230366492	-1.48991368269178	-1.28770052083333	-0.981024479166667	-1.00901875	-0.42203125
-9741	-1.33781904761905	-1.02858253968254	-1.02233650793651	-0.426239153439153	-0.681930158730159	2.34948148148148	2.57253068783069	2.59320211640212	-1.56234953489583	-1.3019743902439	-0.988131097560976	-0.955804878048781	-0.330168292682927	-0.632453048780488	2.35446829268293	2.55248536585366	2.52850853658537	-1.40003201787225	-1.33094325842697	-1.02568651685393	-1.04328707865169	-0.442554494382022	-0.65413595505618	2.42171460674157	2.65677359550562	2.62176685393258	-1.41464345097975	-1.29609627659574	-0.991620744680851	-1.01736382978723	-0.422424468085106	-0.589132978723404	2.56359627659574	2.72523563829787	2.69338936170213	-1.23923059705782	-1.31245916230366	-1.0017554973822	-1.04392565445026	-0.460180104712042	-0.64224502617801	2.42156701570681	2.62360261780105	2.56913821989529	-1.48985857011953	-1.2876984375	-0.981031770833333	-1.00901145833333	-0.422030208333333
-9740	-1.33781851851852	-1.02857777777778	-1.0223164021164	-0.426234920634921	-0.68192328042328	2.34947883597884	2.57255343915344	2.59322063492063	-1.56242860625	-1.30196768292683	-0.988115243902439	-0.955770121951219	-0.330153658536585	-0.632450609756098	2.35446341463415	2.55249390243902	2.52851707317073	-1.40004661152306	-1.33094213483146	-1.02568483146067	-1.04328202247191	-0.442547752808989	-0.654144943820225	2.42170898876405	2.65679101123595	2.62179382022472	-1.41475004987131	-1.29610053191489	-0.991618085106383	-1.01734946808511	-0.422439893617021	-0.589145744680851	2.5635670212766	2.72522127659574	2.69338031914894	-1.23924573027362	-1.31246230366492	-1.0017497382199	-1.04393769633508	-0.460174869109948	-0.642249214659686	2.42157120418848	2.62359581151832	2.56911884816754	-1.48984706973082	-1.2877015625	-0.981027604166667	-1.00900520833333	-0.4220359375
-9739	-1.33782328042328	-1.02856296296296	-1.02229576719577	-0.426224867724868	-0.681914285714286	2.3494708994709	2.57257724867725	2.59324021164021	-1.56253847057292	-1.30195670731707	-0.988112195121951	-0.955741463414634	-0.330134756097561	-0.632436585365854	2.35446707317073	2.5524987804878	2.52853353658537	-1.40006645715416	-1.33094382022472	-1.02568146067416	-1.04328483146067	-0.442544382022472	-0.654151123595506	2.42170168539326	2.65681460674157	2.62181797752809	-1.41484383379005	-1.29610478723404	-0.991617553191489	-1.01734521276596	-0.422453723404255	-0.589157978723404	2.56353404255319	2.72521914893617	2.69337446808511	-1.23926955290847	-1.31246073298429	-1.00173717277487	-1.04394345549738	-0.460169109947644	-0.64225445026178	2.42156701570681	2.62359633507853	2.56909842931937	-1.48984284303189	-1.2877046875	-0.9810296875	-1.009	-0.4220265625
-9738	-1.33782486772487	-1.02855502645503	-1.02227989417989	-0.426221693121693	-0.681908994708995	2.34946772486772	2.57260476190476	2.59326613756614	-1.56262834791667	-1.3019487804878	-0.988087195121951	-0.955715243902439	-0.330118292682927	-0.632432317073171	2.35445792682927	2.55250792682927	2.52854451219512	-1.40008470717674	-1.33094550561798	-1.02568370786517	-1.04328426966292	-0.442540449438202	-0.654161235955056	2.4216893258427	2.65683651685393	2.62183651685393	-1.41496568863161	-1.29610212765957	-0.991619680851064	-1.01733404255319	-0.422463829787234	-0.58916914893617	2.56349893617021	2.72520957446808	2.6933670212766	-1.23929908675737	-1.31245968586387	-1.00172670157068	-1.04395654450262	-0.460160732984293	-0.642262827225131	2.42156282722513	2.62358795811518	2.56907591623037	-1.48985031177836	-1.28770625	-0.981034895833333	-1.008984375	-0.4220265625
-9737	-1.33782433862434	-1.02854285714286	-1.02225661375661	-0.426217989417989	-0.681899470899471	2.34946349206349	2.57263227513228	2.5932873015873	-1.56271762526042	-1.30193963414634	-0.988071951219512	-0.955682317073171	-0.330098170731707	-0.63242743902439	2.35445548780488	2.55251158536585	2.52855792682927	-1.4001003776643	-1.33094269662921	-1.0256797752809	-1.04328370786517	-0.442532584269663	-0.65416797752809	2.42168370786517	2.65685449438202	2.62186011235955	-1.41508423084311	-1.29610106382979	-0.99161914893617	-1.01732446808511	-0.422476595744681	-0.589184042553191	2.56346595744681	2.72519787234043	2.69335638297872	-1.23935745656586	-1.31246230366492	-1.00171361256545	-1.04396335078534	-0.460158115183246	-0.642267539267016	2.4215612565445	2.62358376963351	2.56905340314136	-1.48985913131017	-1.28770677083333	-0.981034895833333	-1.00898333333333	-0.422021875
-9736	-1.33782433862434	-1.02853068783069	-1.02223650793651	-0.426213756613757	-0.681893650793651	2.34945925925926	2.57265343915344	2.5933126984127	-1.56278604609375	-1.30193048780488	-0.988056707317073	-0.955651829268293	-0.330083536585366	-0.632419512195122	2.35445487804878	2.55252317073171	2.52856768292683	-1.40016560134475	-1.33094325842697	-1.0256808988764	-1.0432893258427	-0.442537078651685	-0.654178651685393	2.42167415730337	2.65687584269663	2.6218797752809	-1.41521597310176	-1.29610744680851	-0.99161170212766	-1.01731436170213	-0.422489361702128	-0.589196808510638	2.56343776595745	2.72519095744681	2.69335372340426	-1.23939119711111	-1.3124612565445	-1.00170523560209	-1.04397696335079	-0.460153926701571	-0.642280628272251	2.42156020942408	2.62357905759162	2.56903507853403	-1.48986215959928	-1.28770833333333	-0.9810359375	-1.00897291666667	-0.422021875
-9735	-1.3378253968254	-1.02851957671958	-1.02222116402116	-0.426206878306878	-0.681886772486772	2.34945608465608	2.57267883597884	2.59333068783069	-1.56283427994792	-1.3019237804878	-0.988046341463415	-0.95562256097561	-0.330065853658537	-0.632417073170732	2.3544487804878	2.55252134146341	2.52858231707317	-1.40026170704654	-1.33094775280899	-1.02568202247191	-1.04328707865169	-0.442533146067416	-0.654185393258427	2.42166629213483	2.6569	2.62189550561798	-1.41536631586843	-1.29610638297872	-0.991616489361702	-1.01731010638298	-0.422503191489362	-0.589209042553192	2.56340585106383	2.7251835106383	2.69334787234043	-1.23942334806932	-1.31245863874346	-1.00169790575916	-1.04398586387435	-0.460151832460733	-0.642282722513089	2.42155916230366	2.62357486910995	2.56900732984293	-1.4898102252579	-1.28771145833333	-0.9810390625	-1.00896666666667	-0.422021875
-9734	-1.33782592592593	-1.02851111111111	-1.0221962962963	-0.426205291005291	-0.681878835978836	2.34944814814815	2.57270423280423	2.59335343915344	-1.56289936770833	-1.30191463414634	-0.988030487804878	-0.955589634146341	-0.33004756097561	-0.632407317073171	2.35443780487805	2.55253109756098	2.52859573170732	-1.40032576562136	-1.33094382022472	-1.02568426966292	-1.04328820224719	-0.442531460674157	-0.654194382022472	2.42165617977528	2.65691516853933	2.62190898876404	-1.41550646967483	-1.29611276595745	-0.991612234042553	-1.01730265957447	-0.422514893617021	-0.589221808510638	2.56337553191489	2.72517765957447	2.69333936170213	-1.23949697632714	-1.31245811518325	-1.00168586387435	-1.04399476439791	-0.460142408376963	-0.642293717277487	2.42155287958115	2.62357015706806	2.56899057591623	-1.48973937709554	-1.28770989583333	-0.981038020833333	-1.00895833333333	-0.4220140625
-9733	-1.33782222222222	-1.0284962962963	-1.02217195767196	-0.426195238095238	-0.681869841269841	2.34944814814815	2.57273756613757	2.5933873015873	-1.56296553255208	-1.30190853658537	-0.988013414634146	-0.955559756097561	-0.330032926829268	-0.632410365853659	2.35443719512195	2.55253292682927	2.52860365853659	-1.40037550775731	-1.33094775280899	-1.02568707865169	-1.04329213483146	-0.442535393258427	-0.654206179775281	2.42165	2.65693314606742	2.62192921348315	-1.4156299217165	-1.29611063829787	-0.99161170212766	-1.01729521276596	-0.422530319148936	-0.589234574468085	2.56334414893617	2.72517340425532	2.69333776595745	-1.23958159854556	-1.31246020942408	-1.00167696335079	-1.04400314136126	-0.460140837696335	-0.642301570680628	2.42155445026178	2.62356335078534	2.56896858638743	-1.48968574385465	-1.2877109375	-0.9810375	-1.00894895833333	-0.422015104166667
-9732	-1.33782063492063	-1.02848518518519	-1.02215291005291	-0.426192592592593	-0.681856613756614	2.3494455026455	2.57277142857143	2.59342222222222	-1.56300931302083	-1.30189695121951	-0.988001219512195	-0.955532926829268	-0.330013414634146	-0.632398780487805	2.35443292682927	2.55253658536585	2.52861036585366	-1.40042395051378	-1.33094831460674	-1.02568595505618	-1.0432893258427	-0.442530898876405	-0.654210112359551	2.42164382022472	2.65695337078652	2.62194269662921	-1.41572028284323	-1.29610531914894	-0.991608510638298	-1.01728191489362	-0.422543085106383	-0.58924414893617	2.56331755319149	2.7251585106383	2.69332765957447	-1.23966142471383	-1.31245916230366	-1.00166963350785	-1.04401361256545	-0.460138743455497	-0.642304712041885	2.42155078534031	2.62355916230366	2.56895235602094	-1.48961487027759	-1.28770729166667	-0.9810359375	-1.00893854166667	-0.422009895833333
-9731	-1.33781375661376	-1.02847301587302	-1.02212592592593	-0.42618835978836	-0.681848677248677	2.34945026455026	2.57280687830688	2.59345291005291	-1.563058109375	-1.30189146341463	-0.987987195121951	-0.955498780487805	-0.329994512195122	-0.632399390243902	2.3544262195122	2.55254329268293	2.52861890243902	-1.40047425201796	-1.33095	-1.02568426966292	-1.04329213483146	-0.442529213483146	-0.654216853932584	2.42164438202247	2.6569797752809	2.62196516853933	-1.41577078266961	-1.29610425531915	-0.991600531914894	-1.01727180851064	-0.422551595744681	-0.589257978723404	2.56329095744681	2.72515478723404	2.69333404255319	-1.23972313819887	-1.31246282722513	-1.00165968586387	-1.04402356020942	-0.460132460732984	-0.642313089005236	2.42155235602094	2.62355235602094	2.56893036649215	-1.48954990425806	-1.28771354166667	-0.981038020833333	-1.008928125	-0.422006770833333
-9730	-1.33781428571429	-1.02846296296296	-1.02210105820106	-0.426182010582011	-0.681840211640212	2.34945291005291	2.5728417989418	2.59348783068783	-1.56312511015625	-1.30188841463415	-0.987969512195122	-0.955471341463415	-0.329978658536585	-0.632396951219512	2.35441951219512	2.55254390243902	2.52862804878049	-1.40050914845193	-1.33094719101124	-1.02568707865169	-1.04328820224719	-0.442524719101124	-0.654222471910112	2.42164550561798	2.6570106741573	2.62198876404494	-1.41590420318949	-1.29610585106383	-0.991602659574468	-1.01726063829787	-0.422564893617021	-0.589268085106383	2.56326542553191	2.72514627659574	2.69333936170213	-1.23978284255126	-1.31246282722513	-1.00165445026178	-1.04403612565445	-0.460129319371728	-0.642316230366492	2.42155078534031	2.62354712041885	2.56891832460733	-1.48949007168927	-1.28771145833333	-0.9810375	-1.0089234375	-0.422005729166667
-9729	-1.33780740740741	-1.02844814814815	-1.02207724867725	-0.426174074074074	-0.681828042328042	2.34944761904762	2.57287777777778	2.59352328042328	-1.56318069401042	-1.30187865853659	-0.987957926829268	-0.955434756097561	-0.329964634146341	-0.632391463414634	2.35441524390244	2.55255670731707	2.52863780487805	-1.40059466736944	-1.33094831460674	-1.02568595505618	-1.04328651685393	-0.44252191011236	-0.654225842696629	2.42165168539326	2.65704101123596	2.62201348314607	-1.41602603513439	-1.29610319148936	-0.991594680851064	-1.01725372340426	-0.422581914893617	-0.589276063829787	2.56324361702128	2.72513882978723	2.69333723404255	-1.23977022773485	-1.3124664921466	-1.00164083769634	-1.04404031413613	-0.460123036649215	-0.642326701570681	2.4215554973822	2.62354764397906	2.56889528795812	-1.48938451686917	-1.2877140625	-0.981040625	-1.0089109375	-0.4220046875
-9728	-1.33780158730159	-1.02843703703704	-1.02205079365079	-0.426167724867725	-0.681816402116402	2.34945396825397	2.57291164021164	2.59355608465608	-1.56315593645833	-1.30186585365854	-0.987939024390244	-0.955407926829268	-0.32994756097561	-0.632389634146341	2.35441341463415	2.55256219512195	2.52864756097561	-1.40068658890295	-1.33094325842697	-1.02568370786517	-1.04328426966292	-0.442523595505618	-0.654234269662921	2.42165168539326	2.65706460674157	2.62203314606742	-1.41615734346916	-1.2961	-0.991593085106383	-1.01724308510638	-0.422592021276596	-0.589292553191489	2.56321542553192	2.72513138297872	2.69333882978723	-1.23977973899679	-1.31246335078534	-1.00163403141361	-1.04405654450262	-0.46011832460733	-0.642331413612565	2.42154869109948	2.62354607329843	2.56888010471204	-1.48929871279969	-1.2877125	-0.981041666666667	-1.00890260416667	-0.422000520833333
-9727	-1.33779576719577	-1.0284253968254	-1.02203121693122	-0.426165079365079	-0.681808465608466	2.34945132275132	2.57294603174603	2.59358783068783	-1.563133365625	-1.30185914634146	-0.987930487804878	-0.955382926829268	-0.329934756097561	-0.632380487804878	2.35440487804878	2.55256890243902	2.52866341463415	-1.40081059702496	-1.33094606741573	-1.02568033707865	-1.0432808988764	-0.442513483146067	-0.654243258426966	2.42164943820225	2.65709325842697	2.62205224719101	-1.41631088805511	-1.2961	-0.991587234042553	-1.01723404255319	-0.42260585106383	-0.589298936170213	2.56318989361702	2.725125	2.69334361702128	-1.23981192258999	-1.31246439790576	-1.00162460732984	-1.04406178010471	-0.460115183246073	-0.642339267015707	2.42155183246073	2.62354083769634	2.56885863874346	-1.48919825745698	-1.28771145833333	-0.9810390625	-1.00888958333333	-0.422002604166667
-9726	-1.33779576719577	-1.02841428571429	-1.02200052910053	-0.42615291005291	-0.6818	2.34945502645503	2.57298465608466	2.59362592592593	-1.56313129010417	-1.3018512195122	-0.987917073170732	-0.955353658536585	-0.329912804878049	-0.63237743902439	2.3544012195122	2.55257256097561	2.52867073170732	-1.40098341648195	-1.33094382022472	-1.02567584269663	-1.04327359550562	-0.442507865168539	-0.654250561797753	2.42164662921348	2.65711853932584	2.62207415730337	-1.41643525915692	-1.29609787234043	-0.991584042553191	-1.01721968085106	-0.422621808510638	-0.589310638297872	2.56316489361702	2.72511329787234	2.69334627659574	-1.23986797370142	-1.31246963350785	-1.00161727748691	-1.04407329842932	-0.460114659685864	-0.642346596858639	2.42154921465969	2.62353455497382	2.56883926701571	-1.48911450017187	-1.287715625	-0.981039583333333	-1.00888177083333	-0.421999479166667
-9725	-1.33778677248677	-1.02839841269841	-1.02197989417989	-0.426155555555556	-0.681791005291005	2.34945661375661	2.57301904761905	2.59365767195767	-1.56315940859375	-1.30184756097561	-0.987905487804878	-0.955318902439024	-0.32989756097561	-0.632373170731707	2.35439573170732	2.55258048780488	2.52867987804878	-1.40114680983366	-1.3309404494382	-1.02567584269663	-1.04326516853933	-0.442501123595506	-0.654257303370787	2.42164550561798	2.65714213483146	2.62209606741573	-1.4165623422382	-1.29609840425532	-0.991580319148936	-1.01721117021277	-0.422632446808511	-0.589322340425532	2.56314042553191	2.72511223404255	2.69335744680851	-1.23991067737286	-1.31246910994764	-1.0016057591623	-1.0440832460733	-0.460108376963351	-0.64235445026178	2.42155183246073	2.62353089005236	2.56882094240838	-1.48908185440509	-1.28771875	-0.981042708333333	-1.00887708333333	-0.421996354166667
-9724	-1.33778571428571	-1.02838253968254	-1.02195343915344	-0.426151322751323	-0.681778835978836	2.34945079365079	2.57305185185185	2.59369312169312	-1.56319731822917	-1.30183780487805	-0.987889634146341	-0.955290853658537	-0.329880487804878	-0.632369512195122	2.35439329268293	2.55258719512195	2.52869390243902	-1.40131569065204	-1.33094101123595	-1.02567640449438	-1.04325842696629	-0.442495505617978	-0.654260112359551	2.42163820224719	2.65716348314607	2.62211741573034	-1.41672175588875	-1.29609680851064	-0.991576595744681	-1.01720106382979	-0.422648404255319	-0.589335106382979	2.56311489361702	2.72510319148936	2.6933579787234	-1.23993670795865	-1.31246858638743	-1.00159214659686	-1.04409790575916	-0.460105759162304	-0.642361256544503	2.42154659685864	2.6235277486911	2.56880157068063	-1.48903292422592	-1.28772083333333	-0.981044791666667	-1.0088671875	-0.4219921875
-9723	-1.33778253968254	-1.02837301587302	-1.02192751322751	-0.426147619047619	-0.681768783068783	2.34945608465608	2.57308095238095	2.59373068783069	-1.56323454244792	-1.30183536585366	-0.987873170731707	-0.955262804878049	-0.329867682926829	-0.632367073170732	2.35438658536585	2.5526012195122	2.52871036585366	-1.40144222881984	-1.33093483146067	-1.02567359550562	-1.04325280898876	-0.442492134831461	-0.654268539325843	2.42163651685393	2.65719662921348	2.62213539325843	-1.41688420363124	-1.29609361702128	-0.991573404255319	-1.01719414893617	-0.422657446808511	-0.589345212765957	2.56309680851064	2.72509627659574	2.69336595744681	-1.24000819337457	-1.31247329842932	-1.00158691099476	-1.04410942408377	-0.460101570680628	-0.642370680628272	2.42154345549738	2.62352251308901	2.56878481675393	-1.48902041051319	-1.28771927083333	-0.981047916666667	-1.00885572916667	-0.421990104166667
-9722	-1.33777830687831	-1.02836243386243	-1.02190687830688	-0.426143386243386	-0.681759259259259	2.34945079365079	2.57312169312169	2.59376613756614	-1.56324253880208	-1.30182865853659	-0.987865243902439	-0.955230487804878	-0.329853048780488	-0.632362804878049	2.35438536585366	2.55260487804878	2.52872073170732	-1.401606096773	-1.33093764044944	-1.02567303370787	-1.04324325842697	-0.442482584269663	-0.654275842696629	2.42163707865169	2.65721853932584	2.62215505617978	-1.41702382692849	-1.29609574468085	-0.991563297872341	-1.0171829787234	-0.422673404255319	-0.589353723404255	2.56307446808511	2.7250914893617	2.69336914893617	-1.2400848440983	-1.31247539267016	-1.00157643979058	-1.04411937172775	-0.460095287958115	-0.642375916230366	2.42154031413613	2.62352356020942	2.56876753926702	-1.4890317351271	-1.28772291666667	-0.981048958333333	-1.00885052083333	-0.4219859375
-9721	-1.33777566137566	-1.02834973544974	-1.0218835978836	-0.426140740740741	-0.681749206349206	2.34945026455026	2.57315291005291	2.5938037037037	-1.5632382375	-1.30181829268293	-0.987846951219512	-0.955200609756097	-0.329835975609756	-0.632356707317073	2.35438841463415	2.55261524390244	2.52873048780488	-1.4018078364306	-1.33093820224719	-1.02566741573034	-1.0432393258427	-0.442474157303371	-0.65428202247191	2.42163539325843	2.65724269662921	2.62217640449438	-1.41711752098704	-1.29608882978723	-0.99156170212766	-1.01717606382979	-0.422690425531915	-0.589362234042553	2.56304946808511	2.72508510638298	2.69338031914894	-1.24016453774762	-1.31247120418848	-1.00156858638743	-1.04412356020942	-0.460093193717277	-0.642380104712042	2.42154188481675	2.62351308900524	2.5687497382199	-1.48905424167818	-1.2877265625	-0.981048958333333	-1.0088390625	-0.421984375
-9720	-1.33777037037037	-1.02833597883598	-1.02185925925926	-0.426131746031746	-0.681738095238095	2.34944973544974	2.57319259259259	2.59383492063492	-1.56324502161458	-1.30181097560976	-0.987837195121951	-0.955173780487805	-0.329816463414634	-0.632356097560976	2.35438292682927	2.5526243902439	2.52874146341463	-1.40200111189004	-1.33093258426966	-1.02566516853933	-1.04323370786517	-0.44247191011236	-0.654287078651685	2.42163426966292	2.65726741573034	2.62220056179775	-1.41723754252745	-1.29609574468085	-0.991560106382979	-1.0171670212766	-0.422702659574468	-0.589372872340425	2.56302340425532	2.72507765957447	2.69338404255319	-1.2402158786353	-1.3124722513089	-1.00156230366492	-1.04413769633508	-0.460086910994764	-0.642387434554974	2.4215445026178	2.6235109947644	2.56872408376963	-1.48901207463784	-1.2877234375	-0.981055208333333	-1.0088328125	-0.421980729166667
-9719	-1.33776613756614	-1.02832275132275	-1.02183756613757	-0.426130687830688	-0.681729100529101	2.34945079365079	2.57322645502646	2.59387354497354	-1.56328692109375	-1.30180548780488	-0.987821951219512	-0.955142073170732	-0.329799390243902	-0.632349390243902	2.35437865853659	2.55263231707317	2.52875853658537	-1.40220249351696	-1.33093258426966	-1.0256691011236	-1.04322471910112	-0.442463483146067	-0.654297191011236	2.42163370786517	2.65728820224719	2.62221348314607	-1.41736379779535	-1.29609521276596	-0.991553723404255	-1.01715531914894	-0.42271914893617	-0.589384574468085	2.56300053191489	2.72507074468085	2.69338457446809	-1.24023474201234	-1.31247277486911	-1.00155078534031	-1.04414764397906	-0.460084816753927	-0.642390052356021	2.4215387434555	2.6235057591623	2.56870471204188	-1.48899220636992	-1.28772708333333	-0.981058854166667	-1.00881927083333	-0.421979166666667
-9718	-1.33776666666667	-1.02831322751323	-1.02180582010582	-0.426126455026455	-0.681715873015873	2.34944761904762	2.57325661375661	2.59390687830688	-1.56336809921875	-1.30180243902439	-0.987807926829268	-0.955117073170732	-0.329782926829268	-0.632345731707317	2.35437134146341	2.55264146341463	2.52876890243902	-1.40239444624351	-1.33093146067416	-1.02566292134831	-1.04321853932584	-0.442460674157303	-0.654299438202247	2.42162247191011	2.65731292134831	2.62223876404494	-1.41748456170978	-1.29608829787234	-0.991551595744681	-1.01714627659574	-0.422729787234043	-0.589393085106383	2.56297606382979	2.7250664893617	2.69339255319149	-1.24020793556931	-1.31247329842932	-1.00154240837696	-1.04416020942408	-0.460079057591623	-0.642397905759162	2.42153769633508	2.62349685863874	2.56868795811518	-1.48896409046362	-1.28773020833333	-0.981065625	-1.008815625	-0.421970833333333
-9717	-1.33776137566138	-1.0283037037037	-1.0217835978836	-0.426124867724868	-0.681708465608466	2.34944761904762	2.57328624338624	2.59393915343915	-1.56346295286458	-1.30179573170732	-0.98779512195122	-0.955087195121951	-0.329768902439024	-0.632342682926829	2.35437012195122	2.55265	2.52877987804878	-1.40256741744778	-1.33092921348315	-1.02566348314607	-1.04321516853933	-0.442452808988764	-0.654311235955056	2.42161741573034	2.65733539325843	2.62225617977528	-1.41760779418874	-1.29609414893617	-0.991546808510638	-1.01713404255319	-0.422742553191489	-0.589401595744681	2.56294680851064	2.72505106382979	2.69339042553191	-1.24017774639248	-1.31247958115183	-1.00153036649215	-1.04417172774869	-0.460071727748691	-0.642408376963351	2.42153507853403	2.62349476439791	2.5686664921466	-1.48895064366726	-1.28773072916667	-0.981061979166667	-1.0088015625	-0.42196875
-9716	-1.3377582010582	-1.02828253968254	-1.02175978835979	-0.426118518518519	-0.681701058201058	2.34944708994709	2.5733253968254	2.59397513227513	-1.56354585494792	-1.30178841463415	-0.987781097560976	-0.955057317073171	-0.329748780487805	-0.632338414634146	2.35436890243902	2.55266280487805	2.52879146341463	-1.40272391574196	-1.33092528089888	-1.02566179775281	-1.04320674157303	-0.442448314606742	-0.654315168539326	2.42161123595506	2.65736235955056	2.6222808988764	-1.41769017308641	-1.29609680851064	-0.991543085106383	-1.01712606382979	-0.422752127659574	-0.589417021276596	2.56290957446808	2.72503138297872	2.69338776595745	-1.24019533978722	-1.31247696335079	-1.00152460732984	-1.04417958115183	-0.460065968586387	-0.642415183246073	2.42153246073298	2.62348848167539	2.56864816753927	-1.48894361819412	-1.2877359375	-0.981069791666667	-1.00879375	-0.421968229166667
-9715	-1.33775343915344	-1.02827248677249	-1.0217380952381	-0.42611164021164	-0.681689417989418	2.3494455026455	2.5733544973545	2.59401111111111	-1.56362494192708	-1.30178109756098	-0.987767073170732	-0.955026829268293	-0.329738414634146	-0.632334756097561	2.35436402439024	2.55266890243902	2.52879878048781	-1.40287026073866	-1.33092921348315	-1.0256606741573	-1.0432	-0.442441011235955	-0.654326404494382	2.42160786516854	2.65738483146067	2.62230449438202	-1.41782328733401	-1.29609840425532	-0.991540957446808	-1.01711489361702	-0.422766489361702	-0.589429255319149	2.56287340425532	2.72501436170213	2.69338031914894	-1.24020117933765	-1.31248115183246	-1.00151204188482	-1.04419057591623	-0.460059685863874	-0.642422513089005	2.42152827225131	2.62348272251309	2.56862565445026	-1.48893053745913	-1.28773541666667	-0.981073958333333	-1.00878541666667	-0.4219546875
-9714	-1.33774867724868	-1.02826031746032	-1.02171216931217	-0.426108465608466	-0.681678306878307	2.34945079365079	2.57339153439153	2.59404497354497	-1.56366636953125	-1.30178109756098	-0.987759146341463	-0.95499756097561	-0.329718292682927	-0.632332926829268	2.35435914634146	2.5526762195122	2.52880731707317	-1.40303688757039	-1.33093202247191	-1.02566292134831	-1.0431904494382	-0.442433146067416	-0.654337078651685	2.42160168539326	2.6574095505618	2.62232865168539	-1.41794080589321	-1.29609627659574	-0.991535106382979	-1.01710319148936	-0.422784042553192	-0.589440957446808	2.56284095744681	2.72499680851064	2.69337925531915	-1.24020810511807	-1.31248115183246	-1.00150261780105	-1.04420418848168	-0.460058638743455	-0.642432984293194	2.42153246073298	2.62347434554974	2.56860680628272	-1.4889397197798	-1.2877375	-0.981072916666667	-1.008778125	-0.42195
-9713	-1.33774761904762	-1.02824973544974	-1.02168571428571	-0.426105291005291	-0.681673544973545	2.34944708994709	2.57342592592593	2.59408253968254	-1.56376437942708	-1.301775	-0.987743902439024	-0.95497256097561	-0.32969756097561	-0.632324390243902	2.35435487804878	2.55268292682927	2.52881402439024	-1.40322766305986	-1.33093202247191	-1.0256606741573	-1.04318483146067	-0.442427528089888	-0.654342134831461	2.42159719101124	2.65743764044944	2.62235280898876	-1.4180773176755	-1.29610212765957	-0.991531382978723	-1.01709468085106	-0.422793617021277	-0.589454255319149	2.56280904255319	2.72497872340426	2.693375	-1.2402675642211	-1.31248167539267	-1.00149528795812	-1.04421204188482	-0.460050261780105	-0.642434031413613	2.42152513089005	2.62347277486911	2.56858481675393	-1.48893645812141	-1.28773645833333	-0.9810703125	-1.00876354166667	-0.421952083333333
-9712	-1.33774074074074	-1.02823439153439	-1.02166507936508	-0.426098941798942	-0.681660846560847	2.34944338624339	2.57346243386243	2.59411957671958	-1.5638662125	-1.30176707317073	-0.987737804878049	-0.954948170731707	-0.329684756097561	-0.632326829268293	2.35435304878049	2.55269207317073	2.52882195121951	-1.40331866818314	-1.33093539325843	-1.0256606741573	-1.04318033707865	-0.44241797752809	-0.654348314606742	2.42159831460674	2.65746629213483	2.62238033707865	-1.41819587407012	-1.29610531914894	-0.99153085106383	-1.01708723404255	-0.422804255319149	-0.589464893617021	2.56277925531915	2.7249664893617	2.69337074468085	-1.2403143983998	-1.31249109947644	-1.00148795811518	-1.04422303664921	-0.460046073298429	-0.64244502617801	2.42152565445026	2.6234664921466	2.56856596858639	-1.48894215677705	-1.28773645833333	-0.981074479166667	-1.0087515625	-0.42194375
-9711	-1.33773544973545	-1.02822222222222	-1.02163968253968	-0.426097883597884	-0.681648148148148	2.34944391534392	2.5734873015873	2.59415079365079	-1.56398053802083	-1.30176402439024	-0.987720731707317	-0.954919512195122	-0.329668902439024	-0.63232012195122	2.3543487804878	2.5527012195122	2.52883109756098	-1.40342045154797	-1.33093876404494	-1.02565674157303	-1.04317191011236	-0.442406741573034	-0.654355617977528	2.42158988764045	2.65748764044944	2.62240224719101	-1.41827623049815	-1.29610478723404	-0.991527127659574	-1.01707553191489	-0.422817021276596	-0.589477127659574	2.56274680851064	2.72494361702128	2.6933664893617	-1.24030554430588	-1.31248534031414	-1.00147539267016	-1.04423560209424	-0.460039790575916	-0.642447643979058	2.42152251308901	2.62346230366492	2.56854921465969	-1.4889602277501	-1.28773958333333	-0.9810671875	-1.008740625	-0.421936979166667
-9710	-1.3377328042328	-1.02821058201058	-1.02161534391534	-0.426095238095238	-0.68164126984127	2.34943756613757	2.57352116402116	2.59417989417989	-1.56410653541667	-1.30175487804878	-0.987710975609756	-0.954889024390244	-0.329646951219512	-0.632315243902439	2.35434573170732	2.55271097560976	2.52883780487805	-1.40345433856175	-1.33094269662921	-1.02565617977528	-1.04316460674157	-0.44240393258427	-0.65436404494382	2.42159382022472	2.6575191011236	2.62243370786517	-1.41835094264079	-1.29610904255319	-0.991527127659575	-1.0170664893617	-0.422827659574468	-0.589491489361702	2.56271595744681	2.72492765957447	2.69336223404255	-1.24030349347889	-1.31248481675393	-1.00147015706806	-1.04424869109948	-0.460039267015707	-0.64245497382199	2.42151989528796	2.62345235602094	2.56853979057592	-1.48904002123997	-1.2877359375	-0.981064583333333	-1.00873854166667	-0.421932291666667
-9709	-1.33772857142857	-1.02819576719577	-1.02159259259259	-0.426091534391534	-0.681626455026455	2.34943862433862	2.57355396825397	2.59421058201058	-1.5642412875	-1.30175	-0.987694512195122	-0.954859756097561	-0.329635365853659	-0.632311585365854	2.35434390243902	2.55271768292683	2.52884451219512	-1.40346457876567	-1.33094606741573	-1.02566235955056	-1.04316348314607	-0.442398876404494	-0.654368539325843	2.42159550561798	2.65754831460674	2.62245898876405	-1.41841456207584	-1.29610691489362	-0.991517553191489	-1.01705265957447	-0.422843085106383	-0.589504787234043	2.56267819148936	2.72491276595745	2.69336117021277	-1.24028908169792	-1.31249005235602	-1.00146178010471	-1.04425759162304	-0.460037172774869	-0.642470157068063	2.4215167539267	2.6234502617801	2.56852827225131	-1.48907813671938	-1.28773854166667	-0.981065625	-1.0087234375	-0.421928125
-9708	-1.33772486772487	-1.02818201058201	-1.0215671957672	-0.42608253968254	-0.681614814814815	2.34943544973545	2.57358306878307	2.59424338624339	-1.56435133255208	-1.30174512195122	-0.987682926829268	-0.954832926829268	-0.329623170731707	-0.632308536585366	2.35433841463415	2.55272804878049	2.5288493902439	-1.40346829219948	-1.33095056179775	-1.02566179775281	-1.04316573033708	-0.442393820224719	-0.654375280898876	2.42159887640449	2.65757415730337	2.6224808988764	-1.41851261554719	-1.29610957446809	-0.991515957446809	-1.01704095744681	-0.422851063829787	-0.589518085106383	2.56263404255319	2.72488617021277	2.69335265957447	-1.24022204466399	-1.3124890052356	-1.00145235602094	-1.04427434554974	-0.460034031413613	-0.642483246073298	2.42151151832461	2.62344345549738	2.56852041884817	-1.48912273065756	-1.28773802083333	-0.98106875	-1.0087125	-0.421928125
-9707	-1.33772222222222	-1.02816931216931	-1.0215417989418	-0.426079894179894	-0.68161164021164	2.3494328042328	2.57361534391534	2.59427248677249	-1.5644142828125	-1.30173597560976	-0.98767256097561	-0.954807926829268	-0.329608536585366	-0.632307317073171	2.35433475609756	2.55273475609756	2.52885731707317	-1.40343546670199	-1.33095786516854	-1.02566348314607	-1.0431606741573	-0.442389325842697	-0.654380337078652	2.42159943820225	2.65759943820225	2.62250786516854	-1.41858888390809	-1.29611170212766	-0.991511170212766	-1.01704095744681	-0.422861170212766	-0.589528191489362	2.56259042553191	2.72486170212766	2.69334946808511	-1.24016025144312	-1.31249005235602	-1.0014497382199	-1.04428691099476	-0.460035602094241	-0.64249057591623	2.42151047120419	2.62343403141361	2.56850680628272	-1.4891652115613	-1.28773697916667	-0.98106875	-1.00870104166667	-0.421913541666667
-9706	-1.33771798941799	-1.02815767195767	-1.02152328042328	-0.426073544973545	-0.681597354497354	2.34943174603175	2.5736417989418	2.59430423280423	-1.564467084375	-1.30173292682927	-0.987663414634146	-0.954783536585366	-0.329596951219512	-0.632301219512195	2.35433048780488	2.55274146341463	2.52886280487805	-1.40335818635237	-1.3309606741573	-1.02566685393258	-1.04315561797753	-0.442375280898876	-0.654391011235955	2.42160561797753	2.6576308988764	2.62253988764045	-1.41866181403418	-1.29611329787234	-0.991513297872341	-1.01702659574468	-0.422870744680851	-0.589541489361702	2.56254521276596	2.7248420212766	2.69334255319149	-1.24012399811829	-1.3124942408377	-1.00143979057592	-1.04429633507853	-0.460034031413613	-0.642501570680628	2.42151151832461	2.62343089005236	2.56849947643979	-1.48919548580765	-1.2877359375	-0.981066145833333	-1.00869166666667	-0.4219125
-9705	-1.33771375661376	-1.02814444444444	-1.02149576719577	-0.426073015873016	-0.681589947089947	2.34942962962963	2.57367566137566	2.59433650793651	-1.56451349505208	-1.3017243902439	-0.98765	-0.954757926829268	-0.329587195121951	-0.632300609756098	2.3543512195122	2.55277134146341	2.52889146341463	-1.40332433132997	-1.33096573033708	-1.02566460674157	-1.04315393258427	-0.442370786516854	-0.654398314606742	2.42160393258427	2.6576595505618	2.62256404494382	-1.41873334147023	-1.29612021276596	-0.991512234042553	-1.0170164893617	-0.422879255319149	-0.589553723404255	2.56250691489362	2.7248170212766	2.69333882978723	-1.24007790575549	-1.3124942408377	-1.0014335078534	-1.04430942408377	-0.460031937172775	-0.642511518324607	2.42150261780105	2.62342460732984	2.56848691099476	-1.48919886162469	-1.28773854166667	-0.9810640625	-1.00868229166667	-0.421908333333333
-9704	-1.33771005291005	-1.0281291005291	-1.0214746031746	-0.426068783068783	-0.681577777777778	2.3494253968254	2.57370264550265	2.59436825396825	-1.56457295859375	-1.3017262195122	-0.987637804878049	-0.954731707317073	-0.329575609756098	-0.632298170731707	2.3543737804878	2.5527993902439	2.52891829268293	-1.40328510000085	-1.3309691011236	-1.02566966292135	-1.04314719101124	-0.442361797752809	-0.654400561797753	2.42161011235955	2.65768764044944	2.62259213483146	-1.41874967313445	-1.29612074468085	-0.991507446808511	-1.01700425531915	-0.42288829787234	-0.589564893617021	2.5624585106383	2.72479574468085	2.69333244680851	-1.24003868766148	-1.31249633507853	-1.00142094240838	-1.04432513089005	-0.460029319371728	-0.64252722513089	2.42150104712042	2.62342356020942	2.56847905759162	-1.48922000129793	-1.28773645833333	-0.9810640625	-1.0086734375	-0.421902604166667
-9703	-1.33770423280423	-1.02811534391534	-1.02144867724868	-0.426067724867725	-0.681571428571429	2.34942010582011	2.57373597883598	2.59440158730159	-1.56461555755208	-1.30172682926829	-0.987635975609756	-0.954712195121951	-0.329561585365854	-0.632295731707317	2.35438902439024	2.55282987804878	2.52895853658537	-1.40331330082849	-1.33097247191011	-1.02567247191011	-1.04314325842697	-0.442352808988764	-0.654413483146067	2.42161235955056	2.65771460674157	2.62261966292135	-1.41882729934174	-1.29612446808511	-0.991502659574468	-1.01699787234043	-0.422898404255319	-0.589576595744681	2.56241914893617	2.72477393617021	2.69332553191489	-1.24001957016492	-1.31250104712042	-1.00141727748691	-1.04433612565445	-0.460030890052356	-0.642542931937173	2.42149790575916	2.62341780104712	2.56848481675393	-1.48923171468823	-1.28774114583333	-0.98106875	-1.00866197916667	-0.421896875
-9702	-1.33770105820106	-1.0281037037037	-1.02142698412698	-0.426061904761905	-0.681563492063492	2.34941957671958	2.57376613756614	2.5944253968254	-1.56468400026042	-1.30172256097561	-0.98762256097561	-0.954690243902439	-0.329551219512195	-0.632292682926829	2.35440975609756	2.55285914634146	2.52898170731707	-1.40338178638213	-1.33097528089888	-1.0256702247191	-1.04314606741573	-0.442353370786517	-0.654419101123595	2.42161573033708	2.65774662921348	2.62264719101124	-1.41890954275843	-1.29612712765957	-0.991505319148936	-1.01698723404255	-0.422910638297872	-0.589589893617021	2.56237180851064	2.72474893617021	2.69331861702128	-1.24003642807412	-1.31250890052356	-1.00141413612565	-1.04434764397906	-0.460032984293194	-0.642553403141361	2.4214942408377	2.62340628272251	2.56849109947644	-1.48924191354747	-1.28773489583333	-0.9810640625	-1.00864635416667	-0.421888020833333
-9701	-1.33769470899471	-1.02809417989418	-1.02140052910053	-0.426057142857143	-0.681550264550264	2.34941322751323	2.57379312169312	2.59445502645503	-1.56479825703125	-1.30171890243902	-0.987610365853658	-0.954667073170732	-0.329538414634146	-0.632289634146341	2.35442682926829	2.55288231707317	2.52901158536585	-1.40343848706576	-1.33098314606742	-1.02567191011236	-1.04313426966292	-0.442343820224719	-0.654423033707865	2.42161573033708	2.65777696629213	2.62267078651685	-1.41895220041939	-1.29612978723404	-0.991497340425532	-1.01697712765957	-0.422916489361702	-0.589597340425532	2.56233510638298	2.724725	2.69331436170213	-1.24007763587934	-1.31251989528796	-1.00140942408377	-1.04435863874346	-0.460032460732984	-0.642567015706806	2.42149476439791	2.62339738219895	2.56848952879581	-1.48926552811352	-1.28774010416667	-0.9810640625	-1.0086375	-0.4218859375
-9700	-1.33769259259259	-1.02807830687831	-1.02137619047619	-0.426056084656085	-0.681542328042328	2.34940793650794	2.57383015873016	2.5944873015873	-1.56490901927083	-1.3017237804878	-0.987595121951219	-0.954641463414634	-0.329525609756098	-0.632287804878049	2.35444634146341	2.55291097560976	2.52904329268293	-1.40344241605672	-1.33098988764045	-1.02567471910112	-1.0431393258427	-0.442335393258427	-0.65442808988764	2.42162191011236	2.65780730337079	2.62269831460674	-1.41894085810444	-1.29612925531915	-0.991496276595745	-1.0169670212766	-0.422926595744681	-0.58961329787234	2.56228244680851	2.72469946808511	2.69331010638298	-1.24011273037184	-1.31252827225131	-1.00140209424084	-1.04437696335079	-0.460030890052356	-0.642576439790576	2.42149109947644	2.62339005235602	2.56849633507853	-1.48924914644402	-1.2877390625	-0.981064583333333	-1.008628125	-0.42188125
-9699	-1.3376873015873	-1.02806772486772	-1.02135555555556	-0.426049206349206	-0.681531746031746	2.34940740740741	2.57385925925926	2.59451693121693	-1.56499030833333	-1.30171829268293	-0.987583536585366	-0.954615853658537	-0.329514634146341	-0.632288414634146	2.35446402439024	2.55294390243902	2.52906890243902	-1.40345798594257	-1.33098988764045	-1.02567584269663	-1.04313146067416	-0.44233202247191	-0.654436516853933	2.42162191011236	2.6578308988764	2.62272247191011	-1.41891808880053	-1.2961329787234	-0.991493085106383	-1.01695585106383	-0.422929787234043	-0.589624468085106	2.56224255319149	2.72468031914894	2.69330744680851	-1.24013433559513	-1.31252984293194	-1.00139633507853	-1.04438848167539	-0.460033507853403	-0.642594240837696	2.42148638743455	2.62338272251309	2.56849685863874	-1.48926627344474	-1.28774010416667	-0.981063541666667	-1.00861510416667	-0.421878645833333
-9698	-1.33767936507937	-1.02805555555556	-1.02132857142857	-0.426048148148148	-0.68152328042328	2.34940740740741	2.57388783068783	2.59454444444444	-1.56503403307292	-1.30171463414634	-0.987573170731707	-0.954595121951219	-0.32950487804878	-0.632282926829268	2.35448597560976	2.55297195121951	2.52910365853659	-1.40348085980983	-1.33099887640449	-1.02567247191011	-1.0431297752809	-0.442324157303371	-0.654438202247191	2.42162528089888	2.65786235955056	2.62274887640449	-1.41892033905811	-1.29613670212766	-0.99148670212766	-1.01694946808511	-0.422947872340426	-0.589637234042553	2.56220053191489	2.72465425531915	2.69329787234043	-1.24013747600615	-1.31253141361257	-1.00139476439791	-1.04440261780105	-0.460034031413613	-0.642608376963351	2.42148586387435	2.62337643979058	2.56850628272251	-1.48927597719454	-1.28774010416667	-0.981061458333333	-1.0086078125	-0.421871354166667
-9697	-1.33767830687831	-1.02803544973545	-1.02130529100529	-0.426040740740741	-0.681514285714286	2.34940052910053	2.57391587301587	2.59457566137566	-1.56502497265625	-1.30171097560976	-0.987567073170732	-0.95457256097561	-0.329489634146341	-0.632276829268293	2.35450487804878	2.55299756097561	2.52913414634146	-1.40350340137813	-1.331	-1.02568146067416	-1.04312752808989	-0.442313483146067	-0.65444606741573	2.4216297752809	2.65789269662921	2.6227797752809	-1.41892998453323	-1.29613723404255	-0.991489361702128	-1.01693670212766	-0.422959042553191	-0.589653191489362	2.56215372340426	2.72463085106383	2.69329521276596	-1.24013426239748	-1.31253141361257	-1.00139214659686	-1.04441937172775	-0.460033507853403	-0.642621989528796	2.42148010471204	2.62337277486911	2.56851151832461	-1.48926804403334	-1.28773958333333	-0.9810640625	-1.00859791666667	-0.421863020833333
-9696	-1.33767407407407	-1.02802328042328	-1.02128095238095	-0.426041798941799	-0.681503703703704	2.34940158730159	2.5739455026455	2.59460899470899	-1.56503436145833	-1.30170975609756	-0.987554878048781	-0.95454756097561	-0.329478048780488	-0.632276219512195	2.35453109756098	2.5530237804878	2.52916097560976	-1.40355502113741	-1.33100449438202	-1.02568258426966	-1.04312191011236	-0.442308988764045	-0.654452247191011	2.42163146067416	2.65791797752809	2.62280224719101	-1.41895052065555	-1.29614255319149	-0.991484042553191	-1.01693138297872	-0.422960106382979	-0.589657978723404	2.56210957446809	2.72461010638298	2.69328989361702	-1.24010863236108	-1.31253298429319	-1.00138376963351	-1.04442879581152	-0.460035602094241	-0.642634554973822	2.4214890052356	2.62336858638743	2.56852827225131	-1.48921739940611	-1.28774010416667	-0.981060416666667	-1.00858958333333	-0.421858333333333
-9695	-1.33767195767196	-1.02801216931217	-1.02125767195767	-0.426036507936508	-0.681496825396825	2.34939523809524	2.57398095238095	2.59463756613757	-1.56507937473958	-1.30170975609756	-0.98754512195122	-0.954523780487805	-0.329471951219512	-0.632273170731707	2.35454451219512	2.55305853658537	2.52919024390244	-1.40362618940797	-1.33100786516854	-1.02568595505618	-1.04311966292135	-0.442302808988764	-0.654460112359551	2.42163595505618	2.65795280898876	2.62283258426966	-1.41898937211363	-1.29614042553191	-0.991479255319149	-1.0169170212766	-0.422973404255319	-0.589679787234043	2.56206861702128	2.72458723404255	2.69328244680851	-1.2400870777915	-1.31253403141361	-1.00138010471204	-1.04444240837696	-0.460034031413613	-0.642649738219895	2.42148429319372	2.62336701570681	2.56854188481675	-1.48921397546109	-1.28773854166667	-0.981061979166667	-1.00857552083333	-0.421855208333333
-9694	-1.33766455026455	-1.028	-1.02123121693122	-0.426030687830688	-0.681484126984127	2.34938941798942	2.57400846560847	2.59467037037037	-1.56510810078125	-1.30170487804878	-0.987531707317073	-0.9545	-0.329457926829268	-0.632275	2.35456585365854	2.55308475609756	2.52922195121951	-1.40375956607129	-1.33101404494382	-1.02568764044944	-1.04311797752809	-0.442294943820225	-0.654467415730337	2.42163651685393	2.65798314606742	2.6228595505618	-1.41903208446797	-1.2961414893617	-0.991478723404255	-1.01691382978723	-0.422981382978723	-0.589689361702128	2.56202340425532	2.72455957446809	2.69327393617021	-1.24007181022068	-1.31253664921466	-1.00137696335079	-1.04445340314136	-0.46003664921466	-0.642662303664921	2.42148586387435	2.62336230366492	2.56855392670157	-1.48919831511529	-1.2877390625	-0.9810578125	-1.00856666666667	-0.421850520833333
-9693	-1.33765767195767	-1.0279873015873	-1.02120846560847	-0.426025925925926	-0.681473544973545	2.34938994708995	2.57403968253968	2.59469947089947	-1.5651413328125	-1.30170487804878	-0.987523780487805	-0.954479268292683	-0.329443902439024	-0.632264634146341	2.35458597560976	2.55311219512195	2.52925182926829	-1.40394589729356	-1.33101853932584	-1.02568820224719	-1.04311741573034	-0.44228595505618	-0.654470786516854	2.42164325842697	2.65801011235955	2.62288820224719	-1.41906450616352	-1.29614680851064	-0.991473936170213	-1.0169	-0.422990957446809	-0.589703191489362	2.56198244680851	2.72453563829787	2.69327021276596	-1.24006880059437	-1.31254136125654	-1.0013722513089	-1.04446806282723	-0.460032984293194	-0.642674869109948	2.42148429319372	2.62335602094241	2.56856387434555	-1.48917866838206	-1.28773958333333	-0.981065625	-1.00855833333333	-0.4218484375
-9692	-1.33765291005291	-1.0279671957672	-1.0211835978836	-0.426021693121693	-0.681465079365079	2.34938624338624	2.57406878306878	2.59473015873016	-1.56519714505208	-1.30170243902439	-0.987513414634146	-0.954453658536585	-0.329432926829268	-0.632264634146341	2.3546006097561	2.55314024390244	2.52928109756098	-1.40413391239371	-1.3310191011236	-1.02568876404494	-1.04311516853933	-0.442281460674157	-0.654477528089888	2.42164775280899	2.65804101123596	2.62290842696629	-1.41909762352687	-1.29614734042553	-0.991470212765957	-1.0168914893617	-0.422999468085106	-0.589712234042553	2.56194042553191	2.72450904255319	2.6932664893617	-1.2400670666403	-1.31254293193717	-1.00136544502618	-1.04448219895288	-0.46003612565445	-0.642686910994764	2.42148376963351	2.62335392670157	2.56857434554974	-1.48919369254694	-1.2877421875	-0.981065625	-1.00854895833333	-0.421840104166667
-9691	-1.33765026455026	-1.02795661375661	-1.02116137566138	-0.426016402116402	-0.681448677248677	2.3493873015873	2.57410105820106	2.59476190476191	-1.56523741510417	-1.30169695121951	-0.987503048780488	-0.954430487804878	-0.329419512195122	-0.632259756097561	2.35462134146341	2.55317012195122	2.52931219512195	-1.4043192537831	-1.33102696629213	-1.0256893258427	-1.04310730337079	-0.442275280898876	-0.654484831460674	2.42164662921348	2.65806853932584	2.62293876404494	-1.41913288274164	-1.29615478723404	-0.991472872340425	-1.01688510638298	-0.423010638297872	-0.589727659574468	2.56189255319149	2.72448723404255	2.69325957446809	-1.24003662788817	-1.31254188481675	-1.0013612565445	-1.04449738219895	-0.460034031413613	-0.642700523560209	2.42148219895288	2.62334659685864	2.5685890052356	-1.48920996293987	-1.28774479166667	-0.981068229166667	-1.0085453125	-0.4218375
-9690	-1.33764285714286	-1.02794391534392	-1.02114021164021	-0.426010052910053	-0.68144126984127	2.34938253968254	2.57413333333333	2.59478677248677	-1.5653042890625	-1.30169451219512	-0.987486585365854	-0.954403658536585	-0.329407926829268	-0.632256707317073	2.35464634146341	2.5531993902439	2.52934390243902	-1.40448329249548	-1.33103314606742	-1.02569550561798	-1.04310730337079	-0.442269662921348	-0.654493258426966	2.42165393258427	2.65809943820225	2.62296516853933	-1.41919782894347	-1.29615957446809	-0.991477659574468	-1.016875	-0.423020744680851	-0.589748936170213	2.56184361702128	2.72446170212766	2.69324893617021	-1.23998538428721	-1.31254240837696	-1.00135130890052	-1.04450837696335	-0.460034031413613	-0.642709947643979	2.4214832460733	2.62334712041885	2.56859685863874	-1.48921439298452	-1.287740625	-0.9810671875	-1.0085359375	-0.4218328125
-9689	-1.33763862433862	-1.02792804232804	-1.02111375661376	-0.426008465608466	-0.681432275132275	2.34937724867725	2.57416031746032	2.59482169312169	-1.56539309973958	-1.30169390243902	-0.98747743902439	-0.954378658536585	-0.329387195121951	-0.632260975609756	2.35466585365854	2.55323048780488	2.5293762195122	-1.40464394802911	-1.33103707865169	-1.02569438202247	-1.04310505617978	-0.442261235955056	-0.654498314606742	2.42165786516854	2.65813314606742	2.62299438202247	-1.41927221213087	-1.29616861702128	-0.991481914893617	-1.01687340425532	-0.423032446808511	-0.589768085106383	2.56179255319149	2.72443457446809	2.69324042553191	-1.23994046872841	-1.3125502617801	-1.00134921465969	-1.04452251308901	-0.460032984293194	-0.642721989528796	2.42148115183246	2.62334083769634	2.56860837696335	-1.48924196151084	-1.28774479166667	-0.981070833333333	-1.008528125	-0.4218296875
-9688	-1.33763544973545	-1.02791322751323	-1.02108783068783	-0.426003703703704	-0.681420105820106	2.34937724867725	2.57419153439153	2.59485238095238	-1.56551111328125	-1.30169451219512	-0.987459146341463	-0.954353048780488	-0.32937012195122	-0.632256097560976	2.35468353658537	2.55326158536585	2.52940731707317	-1.4048189720971	-1.33103764044944	-1.02569438202247	-1.04310168539326	-0.44225393258427	-0.654503370786517	2.42165617977528	2.65816573033708	2.62302584269663	-1.41934452829766	-1.29617340425532	-0.991480319148936	-1.0168664893617	-0.423041489361702	-0.589782446808511	2.56174308510638	2.72440585106383	2.6932335106383	-1.23994466041856	-1.31255183246073	-1.00134397905759	-1.0445387434555	-0.460033507853403	-0.642740837696335	2.42148062827225	2.62333821989529	2.56862513089005	-1.48930710053419	-1.28774375	-0.981069270833333	-1.00851822916667	-0.421830729166667
-9687	-1.33762804232804	-1.02790687830688	-1.02106455026455	-0.425998412698413	-0.681411111111111	2.34937724867725	2.57422275132275	2.59488253968254	-1.56560739661458	-1.30168780487805	-0.987448780487805	-0.954330487804878	-0.329342682926829	-0.63225243902439	2.35470670731707	2.55329146341463	2.52944390243902	-1.40501988761183	-1.33104438202247	-1.02569887640449	-1.04309775280899	-0.442252247191011	-0.654512359550562	2.42166348314607	2.65818764044944	2.62305	-1.41939246545698	-1.29617765957447	-0.991484042553191	-1.01685744680851	-0.423053723404255	-0.589801063829787	2.56169734042553	2.72437925531915	2.69322180851064	-1.23994091719224	-1.31255130890052	-1.00133769633508	-1.0445497382199	-0.460033507853403	-0.642752879581152	2.42148010471204	2.62333246073298	2.56863403141361	-1.48933184512627	-1.28774635416667	-0.981072916666667	-1.00850885416667	-0.421827083333333
-9686	-1.33762486772487	-1.02788941798942	-1.02104126984127	-0.425996825396825	-0.681403174603175	2.34937195767196	2.57425555555556	2.59491322751323	-1.565671928125	-1.30169390243902	-0.987438414634146	-0.954303048780488	-0.32932987804878	-0.632254878048781	2.35472987804878	2.55332317073171	2.52948048780488	-1.40513391586928	-1.33105	-1.02569887640449	-1.04309382022472	-0.442239887640449	-0.654515168539326	2.42166404494382	2.65822191011236	2.62307303370787	-1.41940431382277	-1.29618936170213	-0.991487234042553	-1.01685425531915	-0.423062765957447	-0.589814361702128	2.56165053191489	2.72435053191489	2.69321436170213	-1.23992840617718	-1.31255811518325	-1.0013335078534	-1.04455916230366	-0.460035078534031	-0.642759162303665	2.42147958115183	2.62332879581152	2.56864607329843	-1.48935660486211	-1.2877453125	-0.981071875	-1.0084984375	-0.421819270833333
-9685	-1.33762063492063	-1.02787354497354	-1.02101851851852	-0.425993650793651	-0.681393121693122	2.34936825396825	2.57428518518519	2.5949417989418	-1.56576355416667	-1.30168841463415	-0.98742256097561	-0.954271951219512	-0.329314634146341	-0.632249390243902	2.3547493902439	2.55334817073171	2.52951158536585	-1.40529887458289	-1.33104775280899	-1.02570168539326	-1.04309101123596	-0.442234831460674	-0.654524719101124	2.42167078651685	2.65824662921348	2.62310224719101	-1.41939307957276	-1.29619095744681	-0.991487765957447	-1.01685159574468	-0.423072872340426	-0.589836170212766	2.56159893617021	2.724325	2.69320372340426	-1.23993570369967	-1.31256020942408	-1.00132984293194	-1.04457539267016	-0.46003612565445	-0.642778534031414	2.42147905759162	2.62332408376963	2.5686612565445	-1.48940199051417	-1.28774270833333	-0.981075	-1.0084875	-0.421816666666667
-9684	-1.33761746031746	-1.0278619047619	-1.02099312169312	-0.425987301587302	-0.681382010582011	2.34936507936508	2.57431481481481	2.59496878306878	-1.5658459578125	-1.30168780487805	-0.987413414634146	-0.954253658536585	-0.329290853658537	-0.632246951219512	2.35477317073171	2.5533762195122	2.52954390243902	-1.40550214066742	-1.33105	-1.02570786516854	-1.04308707865169	-0.442224719101124	-0.654529213483146	2.42167752808989	2.6582797752809	2.62312808988764	-1.41935750765224	-1.29619946808511	-0.991492021276596	-1.01684095744681	-0.42308670212766	-0.589853191489362	2.56155106382979	2.72429680851064	2.69319521276596	-1.23993549898068	-1.31255968586387	-1.00132617801047	-1.04459057591623	-0.460037172774869	-0.642788481675393	2.4214780104712	2.62331989528796	2.56867015706806	-1.4894272699553	-1.28774010416667	-0.981072916666667	-1.00848229166667	-0.4218140625
-9683	-1.33761164021164	-1.02784867724868	-1.02096931216931	-0.42598253968254	-0.681375132275132	2.34935873015873	2.5743455026455	2.59499947089947	-1.56597235338542	-1.30168780487805	-0.987401219512195	-0.954230487804878	-0.329273170731707	-0.632244512195122	2.35479817073171	2.55341097560976	2.52957804878049	-1.4056736947543	-1.33105898876404	-1.02570505617978	-1.04308539325843	-0.442223033707865	-0.654539887640449	2.42167078651685	2.65830730337079	2.62315505617978	-1.41927141171169	-1.29620585106383	-0.991492553191489	-1.01683670212766	-0.423098936170213	-0.589871276595745	2.56150212765957	2.72426861702128	2.69318563829787	-1.23996071875625	-1.31255968586387	-1.00132356020942	-1.04459842931937	-0.46003664921466	-0.6428	2.42147591623037	2.62331047120419	2.56867905759162	-1.48946656627416	-1.28773697916667	-0.981074479166667	-1.00846979166667	-0.421808333333333
-9682	-1.33760687830688	-1.0278380952381	-1.02094338624339	-0.42598253968254	-0.68136455026455	2.34935925925926	2.57438624338624	2.59502804232804	-1.5660856203125	-1.30168231707317	-0.987392073170732	-0.954207317073171	-0.329260365853659	-0.632246951219512	2.35481158536585	2.55343780487805	2.52961951219512	-1.40582320757793	-1.33106629213483	-1.02570898876404	-1.04308707865169	-0.442212359550562	-0.654543820224719	2.42167528089888	2.65833595505618	2.6231797752809	-1.41916845975617	-1.29621329787234	-0.991496808510638	-1.01682659574468	-0.42311170212766	-0.589882978723404	2.56145265957447	2.7242420212766	2.6931829787234	-1.23994485501957	-1.31256439790576	-1.00131780104712	-1.04461308900524	-0.460038219895288	-0.642813612565445	2.42147434554974	2.62330418848168	2.56869162303665	-1.48950328715312	-1.2877390625	-0.981078645833333	-1.00846354166667	-0.421809375
-9681	-1.33760423280423	-1.02781746031746	-1.02091957671958	-0.425977777777778	-0.681348677248677	2.34935238095238	2.57440952380952	2.59505767195767	-1.56616791380208	-1.30168841463415	-0.98737743902439	-0.954176219512195	-0.329241463414634	-0.632244512195122	2.35483902439024	2.55347195121951	2.5296487804878	-1.40596547543728	-1.33106853932584	-1.02570786516854	-1.04308033707865	-0.44220393258427	-0.654548314606742	2.42168258426966	2.65836235955056	2.62320112359551	-1.41907651792278	-1.29621436170213	-0.991496808510638	-1.01682234042553	-0.423118085106383	-0.589902659574468	2.56140372340426	2.72421861702128	2.69317393617021	-1.23991561038652	-1.31256439790576	-1.0013167539267	-1.04462513089005	-0.460038743455497	-0.64282722513089	2.42147120418848	2.62329476439791	2.56869790575916	-1.48957027007396	-1.28773958333333	-0.981079166666667	-1.00845885416667	-0.421802083333333
-9680	-1.33759788359788	-1.02781058201058	-1.02089470899471	-0.425968783068783	-0.681341798941799	2.34935291005291	2.57444444444444	2.59509788359788	-1.56626525286458	-1.30168109756098	-0.987360975609756	-0.95415	-0.329221341463415	-0.632242682926829	2.35485426829268	2.55349695121951	2.52968353658537	-1.40609521124396	-1.33107471910112	-1.02571235955056	-1.04307696629213	-0.442203370786517	-0.654557865168539	2.42168314606742	2.65838876404494	2.62322865168539	-1.4189784431135	-1.29622340425532	-0.991501063829787	-1.0168170212766	-0.423128191489362	-0.589921808510638	2.56135319148936	2.72418989361702	2.69316382978723	-1.23984479888959	-1.31256544502618	-1.00131308900524	-1.04464031413613	-0.46003664921466	-0.642837172774869	2.42146910994764	2.62328848167539	2.56871151832461	-1.48959469398567	-1.28774114583333	-0.981080729166667	-1.00845677083333	-0.421803125
-9679	-1.33759735449735	-1.02779523809524	-1.02087248677249	-0.425965608465608	-0.681334920634921	2.34935291005291	2.57447301587302	2.59512857142857	-1.56633449713542	-1.30167865853659	-0.98734756097561	-0.954126829268293	-0.329204268292683	-0.632239634146341	2.35487743902439	2.55352195121951	2.52971463414634	-1.40621509304512	-1.33107808988764	-1.02571123595506	-1.04307134831461	-0.442194382022472	-0.654557865168539	2.4216904494382	2.6584202247191	2.62325	-1.41892488010046	-1.2962329787234	-0.991498936170213	-1.01681382978723	-0.42314414893617	-0.589942021276596	2.5613079787234	2.72416436170213	2.69315265957447	-1.23978016871525	-1.31256753926702	-1.00130366492147	-1.04465287958115	-0.460040314136126	-0.642852356020942	2.42146963350785	2.62328167539267	2.5687219895288	-1.48959183123086	-1.28774375	-0.981084375	-1.0084546875	-0.421801041666667
-9678	-1.33759470899471	-1.02779100529101	-1.02084603174603	-0.425955555555556	-0.681326455026455	2.34934497354497	2.57451058201058	2.5951619047619	-1.56642798307292	-1.30167743902439	-0.987335975609756	-0.954103658536585	-0.329187195121951	-0.632234146341463	2.35489695121951	2.55355487804878	2.52974817073171	-1.40636541335944	-1.33107696629213	-1.02571685393258	-1.0430691011236	-0.442188764044944	-0.654566853932584	2.42169157303371	2.65844887640449	2.62327584269663	-1.41887178742728	-1.29623776595745	-0.99150585106383	-1.01680691489362	-0.423150531914894	-0.589956914893617	2.56125744680851	2.72413563829787	2.69314627659575	-1.23975221074256	-1.31257172774869	-1.00130261780105	-1.04466753926702	-0.460035602094241	-0.642867015706806	2.42146544502618	2.62327382198953	2.56873560209424	-1.48963130911627	-1.28775104166667	-0.981084375	-1.00844375	-0.421797916666667
-9677	-1.33759206349206	-1.02777619047619	-1.02082592592593	-0.425956084656085	-0.681320634920635	2.34934126984127	2.57454444444444	2.59519788359788	-1.56647345859375	-1.30167987804878	-0.98732012195122	-0.954074390243902	-0.329171341463415	-0.632237804878049	2.35492134146341	2.55358597560976	2.52978658536585	-1.40654233652691	-1.33108595505618	-1.02571516853933	-1.04306966292135	-0.442180898876405	-0.654571348314607	2.42169382022472	2.65847808988764	2.62330337078652	-1.41879340433032	-1.29624627659574	-0.991509574468085	-1.01679893617021	-0.423163829787234	-0.589972872340426	2.56120212765957	2.72410319148936	2.69313031914894	-1.23973166605461	-1.31257539267016	-1.00129947643979	-1.04468219895288	-0.460038219895288	-0.64288219895288	2.42146753926702	2.62326544502618	2.56874031413613	-1.48969786762995	-1.28774947916667	-0.981090104166667	-1.0084390625	-0.421794270833333
-9676	-1.33759153439153	-1.02776560846561	-1.0208	-0.425950264550265	-0.681312698412698	2.34934232804233	2.5745746031746	2.59523174603175	-1.56649003619792	-1.3016756097561	-0.987305487804878	-0.954048780487805	-0.329151219512195	-0.632238414634146	2.35494085365854	2.55361768292683	2.52981768292683	-1.40671880534917	-1.33108820224719	-1.02571348314607	-1.04305674157303	-0.442173595505618	-0.654578651685393	2.42169775280899	2.65850617977528	2.62332808988764	-1.41871637913647	-1.29625319148936	-0.991515957446809	-1.01679627659574	-0.423172340425532	-0.589992553191489	2.56115265957447	2.72406755319149	2.69311489361702	-1.23972851810649	-1.3125780104712	-1.00129476439791	-1.04469581151832	-0.460037172774869	-0.642894240837696	2.42146230366492	2.62326020942408	2.56875183246073	-1.48976562786669	-1.28774895833333	-0.981097395833333	-1.00843229166667	-0.421792708333333
-9675	-1.33759312169312	-1.02775608465608	-1.02077936507937	-0.425943386243386	-0.681299470899471	2.34933492063492	2.57460740740741	2.59526031746032	-1.56647180078125	-1.30167743902439	-0.98729756097561	-0.954024390243903	-0.329133536585366	-0.632237804878049	2.35495670731707	2.55363841463415	2.52984146341463	-1.40690057756555	-1.33109269662921	-1.02571573033708	-1.04305730337079	-0.442169662921348	-0.654587078651685	2.42170337078652	2.65853426966292	2.62335056179775	-1.4186539610215	-1.29625691489362	-0.991516489361702	-1.01678936170213	-0.423188829787234	-0.590012765957447	2.56109893617021	2.72403936170213	2.69309840425532	-1.23970754896885	-1.3125832460733	-1.00129162303665	-1.04470994764398	-0.460038219895288	-0.642905759162304	2.42145811518325	2.62325445026178	2.56876282722513	-1.48981956460145	-1.287753125	-0.981094270833333	-1.00842708333333	-0.421788541666667
-9674	-1.33759259259259	-1.02774920634921	-1.02075291005291	-0.425937037037037	-0.681292592592593	2.34933862433862	2.57464126984127	2.59530158730159	-1.56644617005208	-1.30167804878049	-0.987281707317073	-0.953996341463415	-0.329116463414634	-0.632237804878049	2.35496890243902	2.55366646341463	2.52986463414634	-1.40710489424554	-1.33109438202247	-1.02571685393258	-1.04305168539326	-0.442158426966292	-0.654591573033708	2.4217095505618	2.65856235955056	2.62338314606742	-1.4185630955756	-1.29626861702128	-0.991518617021277	-1.01678723404255	-0.423202659574468	-0.590029255319149	2.5610420212766	2.72400585106383	2.69308457446808	-1.23969942220154	-1.31257591623037	-1.00128691099476	-1.04472356020942	-0.460038743455497	-0.642921465968586	2.42145916230366	2.62324607329843	2.56877591623037	-1.48991629055572	-1.28775416666667	-0.9810984375	-1.00842291666667	-0.421790625
-9673	-1.33758465608466	-1.02773386243386	-1.02072698412698	-0.425929100529101	-0.681279894179894	2.34933121693122	2.57467354497354	2.59533227513228	-1.56641335729167	-1.3016743902439	-0.987267682926829	-0.95397256097561	-0.329100609756098	-0.632234756097561	2.35498231707317	2.55368475609756	2.52989207317073	-1.40726798162518	-1.33109550561798	-1.02571741573034	-1.04305	-0.442156179775281	-0.654595505617978	2.42171235955056	2.6586	2.62340280898876	-1.4183581986957	-1.29627606382979	-0.991525531914894	-1.01677978723404	-0.423213829787234	-0.590049468085106	2.56098936170213	2.72397340425532	2.69306914893617	-1.23966383201245	-1.31258272251309	-1.00128638743456	-1.04473403141361	-0.460038219895288	-0.642930366492147	2.42145654450262	2.62323926701571	2.56878167539267	-1.48995176363041	-1.28775260416667	-0.981102604166667	-1.00841927083333	-0.421780208333333
-9672	-1.33758835978836	-1.02772275132275	-1.02070158730159	-0.425925925925926	-0.681273015873016	2.34933068783069	2.57471005291005	2.59536666666667	-1.56639423697917	-1.30167073170732	-0.987257926829268	-0.953953048780488	-0.329084146341463	-0.632235975609756	2.35499756097561	2.55370853658537	2.52992195121951	-1.40739573658934	-1.33110842696629	-1.02571853932584	-1.04304382022472	-0.442142134831461	-0.654602247191011	2.42171348314607	2.65862303370786	2.62343314606742	-1.41818229559059	-1.29628510638298	-0.991528191489362	-1.01678085106383	-0.423223404255319	-0.590071276595745	2.56093510638298	2.7239414893617	2.69305319148936	-1.23961306401748	-1.31258481675393	-1.00127853403141	-1.04474607329843	-0.460039790575916	-0.642947643979058	2.42145235602094	2.62323403141361	2.56879581151832	-1.49000565449308	-1.28775364583333	-0.9811	-1.00841041666667	-0.421779166666667
-9671	-1.33758835978836	-1.02771693121693	-1.02068095238095	-0.425920634920635	-0.681263492063492	2.34932962962963	2.57474285714286	2.59540264550265	-1.56643655208333	-1.30167073170732	-0.987246341463415	-0.953925609756098	-0.329070731707317	-0.632237804878049	2.35501219512195	2.55373597560976	2.52994512195122	-1.40747336651302	-1.33111011235955	-1.02572471910112	-1.04303707865169	-0.442140449438202	-0.654608988764045	2.42172415730337	2.65865449438202	2.62345674157303	-1.4179992367491	-1.29629095744681	-0.991529787234043	-1.016775	-0.423235638297872	-0.590085638297872	2.56087978723404	2.72390585106383	2.69303936170213	-1.23954503418093	-1.31258743455497	-1.00127591623037	-1.04476544502618	-0.460040314136126	-0.642958638743455	2.42145235602094	2.62322408376963	2.56880680628272	-1.49011819207274	-1.28775677083333	-0.981102604166667	-1.00840260416667	-0.421780729166667
-9670	-1.33758095238095	-1.02770529100529	-1.02065502645503	-0.425915343915344	-0.681256613756614	2.34932645502645	2.57477301587302	2.59543968253968	-1.56645387838542	-1.30166951219512	-0.987238414634146	-0.953900609756097	-0.329054268292683	-0.632235975609756	2.35501951219512	2.55375487804878	2.52997317073171	-1.40748591780676	-1.33111123595506	-1.02572415730337	-1.04303314606742	-0.442129775280899	-0.654611235955056	2.42172584269663	2.65868202247191	2.62348370786517	-1.41786716326395	-1.29629680851064	-0.991538829787234	-1.01677074468085	-0.423251595744681	-0.590103723404255	2.56083138297872	2.72387765957447	2.69302127659574	-1.23952407000145	-1.31258010471204	-1.00126387434555	-1.04476963350785	-0.460042931937173	-0.642968586387435	2.42146492146597	2.62323141361257	2.56883612565445	-1.49021394557989	-1.2877609375	-0.981100520833333	-1.00839739583333	-0.421779166666667
-9669	-1.33758465608466	-1.02769259259259	-1.02063439153439	-0.425911111111111	-0.681248677248677	2.34932433862434	2.57480793650794	2.5954708994709	-1.56646926145833	-1.30166463414634	-0.987223170731707	-0.953874390243902	-0.329032926829268	-0.632234146341463	2.35503841463415	2.55378170731707	2.5299993902439	-1.40747766365551	-1.33111460674157	-1.02572303370787	-1.04302752808989	-0.442123033707865	-0.654619101123595	2.42172696629213	2.6587106741573	2.6235095505618	-1.41775296329047	-1.29630691489362	-0.991538829787234	-1.01677127659574	-0.423263829787234	-0.590125	2.56077872340426	2.72384734042553	2.69301010638298	-1.23951061622625	-1.31258219895288	-1.00126230366492	-1.04476753926702	-0.460035078534031	-0.642977486910995	2.42146806282723	2.62323717277487	2.56885968586387	-1.49033246610275	-1.287753125	-0.981100520833333	-1.00838125	-0.421769791666667
-9668	-1.33757936507937	-1.02768095238095	-1.02061058201058	-0.425904232804233	-0.681238095238095	2.34932116402116	2.57483862433862	2.5955	-1.56653925963542	-1.30166585365854	-0.987212195121951	-0.953850609756098	-0.329020731707317	-0.632241463414634	2.35505182926829	2.55380731707317	2.53002682926829	-1.4074900927505	-1.33112078651685	-1.02572921348315	-1.04302471910112	-0.44211797752809	-0.654626966292135	2.4217308988764	2.65874101123595	2.62353258426966	-1.41767346617065	-1.29631170212766	-0.991540425531915	-1.01675957446809	-0.423276063829787	-0.59013829787234	2.56072712765957	2.72381436170213	2.69299734042553	-1.2395045983993	-1.31257748691099	-1.0012554973822	-1.04476753926702	-0.460038743455497	-0.642991623036649	2.42147905759162	2.62324712041885	2.56888534031414	-1.49041855149236	-1.28775416666667	-0.981098958333333	-1.00837291666667	-0.421765104166667
-9667	-1.33757883597884	-1.02766931216931	-1.02058095238095	-0.425902645502646	-0.681232275132275	2.34932010582011	2.57487724867725	2.59554021164021	-1.5665470734375	-1.30166219512195	-0.987199390243902	-0.953828048780488	-0.32900243902439	-0.632235975609756	2.35507012195122	2.55383536585366	2.53005548780488	-1.40748955097896	-1.33112528089888	-1.02572640449438	-1.04302078651685	-0.442111235955056	-0.654632584269663	2.42173764044944	2.65877247191011	2.62355842696629	-1.41757574520072	-1.29631063829787	-0.991545212765957	-1.0167579787234	-0.423288829787234	-0.590152659574468	2.56067393617021	2.7237835106383	2.69298510638298	-1.23950990163313	-1.31257486910995	-1.00124712041885	-1.04477434554974	-0.460038219895288	-0.643006282722513	2.42148534031414	2.62325130890052	2.56891151832461	-1.49051356797558	-1.2877546875	-0.9811015625	-1.00835833333333	-0.421755729166667
-9666	-1.33757248677249	-1.02766243386243	-1.02055767195767	-0.425897883597884	-0.681218518518519	2.34931481481481	2.57491058201058	2.59557566137566	-1.56657008776042	-1.30166402439024	-0.987185975609756	-0.953804268292683	-0.328983536585366	-0.632242073170732	2.35507987804878	2.55385670731707	2.53008170731707	-1.40748585874905	-1.33113033707865	-1.02572921348315	-1.04301516853933	-0.442098876404494	-0.654638764044944	2.42173876404494	2.65880112359551	2.62358202247191	-1.41748827127519	-1.29632287234043	-0.991552659574468	-1.01675053191489	-0.423301595744681	-0.590175531914894	2.56061968085106	2.72375478723404	2.69297659574468	-1.2395002716999	-1.31257434554974	-1.00124136125654	-1.04477696335079	-0.460032460732984	-0.643023560209424	2.42149005235602	2.6232502617801	2.56893769633508	-1.49060220181528	-1.28775416666667	-0.981095833333333	-1.00834270833333	-0.421752604166667
-9665	-1.33757195767196	-1.02765026455026	-1.02053227513227	-0.425886243386243	-0.681213227513228	2.34931322751323	2.57494285714286	2.59561164021164	-1.56658694739583	-1.30166585365854	-0.987171341463415	-0.953776219512195	-0.32897012195122	-0.632239634146341	2.35510182926829	2.55388231707317	2.53010731707317	-1.40753494014504	-1.33113651685393	-1.0257297752809	-1.04301123595506	-0.442097191011236	-0.654644382022472	2.42173988764045	2.65882865168539	2.62360842696629	-1.41738551568617	-1.29633138297872	-0.991552659574468	-1.01674840425532	-0.423315957446808	-0.590189893617021	2.56056968085106	2.72372393617021	2.69297074468085	-1.2394573653377	-1.31257120418848	-1.00123717277487	-1.04477853403141	-0.4600277486911	-0.643033507853403	2.4215	2.62326492146597	2.56896230366492	-1.4906820615712	-1.28775208333333	-0.9811	-1.00833125	-0.421743229166667
-9664	-1.33757301587302	-1.02763756613757	-1.0205126984127	-0.425882010582011	-0.681202645502646	2.3493126984127	2.57497883597884	2.59564814814815	-1.56659012682292	-1.30166341463415	-0.987162195121951	-0.953756097560976	-0.32895	-0.632238414634146	2.35511341463415	2.55391036585366	2.53013719512195	-1.40758048853049	-1.3311393258427	-1.02573146067416	-1.04300449438202	-0.442088202247191	-0.654650561797753	2.42174325842697	2.65885617977528	2.62363988764045	-1.4172364104544	-1.29633882978723	-0.991557446808511	-1.01674521276596	-0.423323404255319	-0.59020585106383	2.56051329787234	2.72368989361702	2.6929585106383	-1.23944099419263	-1.31256701570681	-1.00122879581152	-1.04478010471204	-0.460024083769633	-0.643046073298429	2.42150314136126	2.62326492146597	2.56899162303665	-1.49077314490895	-1.28774947916667	-0.9810921875	-1.0083203125	-0.4217390625
-9663	-1.3375708994709	-1.02763121693122	-1.02048888888889	-0.425880423280423	-0.681195238095238	2.34931164021164	2.57501005291005	2.59568306878307	-1.56660854791667	-1.30166158536585	-0.987151829268293	-0.953729268292683	-0.328942682926829	-0.632239634146341	2.35512865853659	2.55393597560976	2.53016158536585	-1.40760746013677	-1.33114325842697	-1.02573539325843	-1.04300056179775	-0.442076404494382	-0.654656179775281	2.42174662921348	2.6588904494382	2.62366292134831	-1.41711565849263	-1.29634468085106	-0.991563297872341	-1.01673829787234	-0.423339893617021	-0.590225	2.56045904255319	2.72366382978723	2.69294734042553	-1.23947591978412	-1.3125664921466	-1.0012219895288	-1.04478272251309	-0.460020942408377	-0.643062303664921	2.42150942408377	2.62327382198953	2.56901780104712	-1.49086696685061	-1.28774427083333	-0.98109375	-1.00830625	-0.421732291666667
-9662	-1.33756878306878	-1.02761693121693	-1.02046243386243	-0.425875661375661	-0.681185714285714	2.34930423280423	2.57504814814815	2.59571798941799	-1.56664100338542	-1.30165975609756	-0.987138414634146	-0.95370243902439	-0.328919512195122	-0.632235975609756	2.35514634146341	2.55396036585366	2.53018963414634	-1.40772167694948	-1.33114719101124	-1.02573314606742	-1.04299719101124	-0.442073033707865	-0.654667415730337	2.42174831460674	2.65891853932584	2.62368651685393	-1.41699125332533	-1.29635372340426	-0.991569680851064	-1.01674042553191	-0.423353191489362	-0.590246808510638	2.56041382978723	2.72362819148936	2.69293563829787	-1.23950722525613	-1.3125612565445	-1.00121413612565	-1.0447832460733	-0.460020942408377	-0.643074345549738	2.42151570680628	2.62328272251309	2.56904397905759	-1.49090089493943	-1.28774583333333	-0.981093229166667	-1.00829322916667	-0.421721875
-9661	-1.33756560846561	-1.02760423280423	-1.02043597883598	-0.425866137566138	-0.68117619047619	2.34930634920635	2.57507989417989	2.59574920634921	-1.5666342265625	-1.30166158536585	-0.987126829268293	-0.953675	-0.32890243902439	-0.632236585365854	2.35515426829268	2.55398597560976	2.53021768292683	-1.40784250839968	-1.33114719101124	-1.02573820224719	-1.04298595505618	-0.442059550561798	-0.654671348314607	2.42175449438202	2.65894325842697	2.62371179775281	-1.41687222068286	-1.29635904255319	-0.991571808510638	-1.01673138297872	-0.423364361702128	-0.590257978723404	2.56036010638298	2.72359946808511	2.69292340425532	-1.23952693141852	-1.31256073298429	-1.00120890052356	-1.04478534031414	-0.460016753926702	-0.643086387434555	2.42152041884817	2.62328586387435	2.56906858638743	-1.49092001308061	-1.287746875	-0.981091666666667	-1.0082796875	-0.4217171875
-9660	-1.33756878306878	-1.02759470899471	-1.02041322751323	-0.425858201058201	-0.681169312169312	2.34930264550265	2.57511693121693	2.59578465608466	-1.56664322265625	-1.30165792682927	-0.987112195121951	-0.953653658536585	-0.328884756097561	-0.632232926829268	2.3551737804878	2.55400731707317	2.53024817073171	-1.4079481215859	-1.33115337078652	-1.02573764044944	-1.04298314606742	-0.442055056179775	-0.654675842696629	2.42175898876404	2.65897752808989	2.62373764044944	-1.41678490527677	-1.29636329787234	-0.991575	-1.01672712765957	-0.423377659574468	-0.590279787234043	2.56030904255319	2.72357021276596	2.69291276595745	-1.23960091345649	-1.3125554973822	-1.00119947643979	-1.04478638743456	-0.460015706806283	-0.643103141361257	2.4215277486911	2.62329371727749	2.56909371727749	-1.49097021801056	-1.287746875	-0.981088020833333	-1.008265625	-0.4217109375
-9659	-1.33756666666667	-1.02758253968254	-1.02039047619048	-0.425851322751323	-0.681162433862434	2.34930264550265	2.57514973544974	2.59582645502645	-1.56666344088542	-1.30165914634146	-0.987105487804878	-0.953628658536585	-0.328868292682927	-0.632233536585366	2.35518658536585	2.55403719512195	2.530275	-1.40806427846911	-1.33116460674157	-1.02573876404494	-1.04297640449438	-0.442052247191011	-0.65468595505618	2.42175842696629	2.65900224719101	2.62375842696629	-1.41668618331783	-1.29637074468085	-0.991578723404255	-1.01672606382979	-0.423391489361702	-0.590297872340426	2.56025265957447	2.72353670212766	2.69290585106383	-1.23965001500458	-1.31255445026178	-1.00119528795812	-1.04478743455497	-0.460015183246073	-0.643114659685864	2.42153664921466	2.62329895287958	2.56912670157068	-1.49100308689041	-1.2877453125	-0.981090104166667	-1.0082546875	-0.421705208333333
-9658	-1.33756243386243	-1.02757142857143	-1.02036349206349	-0.425849735449735	-0.68114708994709	2.34929788359788	2.57518465608466	2.5958619047619	-1.56668984635417	-1.30165304878049	-0.987090243902439	-0.953604268292683	-0.32885487804878	-0.632233536585366	2.3551987804878	2.55406280487805	2.5302993902439	-1.40822183236067	-1.33116573033708	-1.02573988764045	-1.0429691011236	-0.442043820224719	-0.654685393258427	2.42176292134831	2.65903483146067	2.6237904494382	-1.41657364319915	-1.29638031914894	-0.991581382978723	-1.01671968085106	-0.423400531914894	-0.59031329787234	2.56020265957447	2.7235085106383	2.69289308510638	-1.23965706030008	-1.3125502617801	-1.00118691099476	-1.04479162303665	-0.460007329842932	-0.64312722513089	2.42154293193717	2.62330366492147	2.56914816753927	-1.49102524816982	-1.2877421875	-0.981083333333333	-1.00823958333333	-0.421700520833333
-9657	-1.33755925925926	-1.0275619047619	-1.02034126984127	-0.425844444444444	-0.681144973544974	2.34929947089947	2.57521322751323	2.59589735449735	-1.56674075989583	-1.30165182926829	-0.987076219512195	-0.953579268292683	-0.328835365853659	-0.632235975609756	2.35521219512195	2.55408597560976	2.53033231707317	-1.4084256218581	-1.33116966292135	-1.02574213483146	-1.04296966292135	-0.442038202247191	-0.654691573033708	2.42176573033708	2.65906348314607	2.62381123595506	-1.41647624888258	-1.29638776595745	-0.991588829787234	-1.01671542553191	-0.423423404255319	-0.590328723404255	2.56015319148936	2.72347712765957	2.69288244680851	-1.23960552997636	-1.3125502617801	-1.00118219895288	-1.04479371727749	-0.460000523560209	-0.643140837696335	2.42155078534031	2.62330837696335	2.56917172774869	-1.49105007515604	-1.28773802083333	-0.981084895833333	-1.008225	-0.421697395833333
-9656	-1.33755608465608	-1.02755343915344	-1.02032169312169	-0.425840211640212	-0.681133862433862	2.34929682539683	2.57525502645503	2.59593492063492	-1.56672920520833	-1.30164817073171	-0.987063414634146	-0.953555487804878	-0.328819512195122	-0.632232926829268	2.3552243902439	2.55410853658537	2.53036097560976	-1.40868073633607	-1.33117247191011	-1.02574606741573	-1.0429606741573	-0.442030898876405	-0.654699438202247	2.42176853932584	2.65909719101124	2.62383651685393	-1.41638996587309	-1.29639255319149	-0.991590957446809	-1.01671170212766	-0.423428191489362	-0.590346276595745	2.56009893617021	2.72344627659574	2.69287127659574	-1.23958278692211	-1.31254345549738	-1.00117015706806	-1.04479738219895	-0.459999476439791	-0.643148691099476	2.42155392670157	2.62331151832461	2.56919947643979	-1.49104735825874	-1.28774166666667	-0.981081770833333	-1.00821041666667	-0.421689583333333
-9655	-1.3375544973545	-1.02753650793651	-1.02029153439153	-0.425832275132275	-0.681126455026455	2.34929153439153	2.57528465608466	2.59596560846561	-1.56673432109375	-1.3016512195122	-0.987053048780488	-0.953531707317073	-0.328801829268293	-0.632238414634146	2.35523902439024	2.55413902439024	2.53038353658537	-1.4089205358664	-1.33118258426966	-1.02574662921348	-1.04295561797753	-0.442020224719101	-0.654707865168539	2.4217702247191	2.65912247191011	2.62386292134831	-1.41630569209008	-1.29640159574468	-0.991590957446809	-1.01670957446809	-0.423442553191489	-0.590364361702128	2.56004734042553	2.7234170212766	2.69286170212766	-1.23956452420063	-1.31254397905759	-1.00116178010471	-1.04479738219895	-0.459994240837696	-0.64316335078534	2.42156596858639	2.62331884816754	2.56922722513089	-1.49102358397755	-1.28774375	-0.981078125	-1.00820052083333	-0.421686458333333
-9654	-1.33755343915344	-1.02753227513228	-1.02027142857143	-0.425824867724868	-0.681115873015873	2.34928835978836	2.57532169312169	2.59599841269841	-1.56670647942708	-1.30165182926829	-0.987042682926829	-0.953510365853659	-0.328781097560976	-0.632238414634146	2.35525914634146	2.55416097560976	2.53041402439024	-1.40914661752665	-1.33118426966292	-1.02575056179775	-1.04295280898876	-0.442020224719101	-0.654711797752809	2.42177191011236	2.65914943820225	2.62389325842697	-1.41620595313656	-1.29641170212766	-0.991595212765958	-1.01670478723404	-0.423453723404255	-0.590379255319149	2.55999680851064	2.72338617021277	2.69285053191489	-1.2395609647995	-1.31253979057592	-1.00115916230366	-1.04480052356021	-0.459992146596859	-0.643179581151832	2.42156335078534	2.62331989528796	2.56925602094241	-1.49099565289009	-1.287734375	-0.981076041666667	-1.008190625	-0.421682291666667
-9653	-1.33755026455026	-1.02752433862434	-1.02024285714286	-0.425822751322751	-0.681109523809524	2.3492873015873	2.5753544973545	2.5960380952381	-1.56669149869792	-1.30164573170732	-0.987028048780488	-0.953485365853659	-0.328767682926829	-0.632235365853659	2.35526768292683	2.55419146341463	2.53043902439024	-1.40935387011239	-1.33119269662921	-1.02574943820225	-1.04294662921348	-0.442011797752809	-0.654719662921348	2.42177528089888	2.65918033707865	2.62391853932584	-1.41612757160485	-1.2964170212766	-0.991598404255319	-1.01670159574468	-0.423468617021277	-0.590400531914894	2.55994734042553	2.72335585106383	2.69283670212766	-1.23951252527915	-1.31253664921466	-1.00115654450262	-1.04480628272251	-0.459995287958115	-0.64319109947644	2.42156596858639	2.62332565445026	2.56928219895288	-1.49097910819006	-1.2877359375	-0.981074479166667	-1.00817552083333	-0.421673958333333
-9652	-1.33755238095238	-1.02750423280423	-1.02021746031746	-0.425812698412698	-0.681101587301587	2.34928306878307	2.57538677248677	2.59607248677249	-1.5666477453125	-1.30164329268293	-0.987014024390244	-0.953463414634146	-0.328753048780488	-0.632236585365854	2.35528414634146	2.55421158536585	2.53047073170732	-1.40957210416722	-1.33120112359551	-1.02575056179775	-1.04294269662921	-0.442002808988764	-0.654720786516854	2.42177865168539	2.6592106741573	2.6239393258427	-1.41604217368478	-1.29642127659574	-0.99160585106383	-1.01669893617021	-0.42348085106383	-0.59041329787234	2.55989308510638	2.72332553191489	2.69283617021277	-1.23943267326152	-1.31254136125654	-1.00114659685864	-1.04480628272251	-0.459992146596859	-0.643199476439791	2.42156806282722	2.62332879581152	2.56930837696335	-1.49095916816284	-1.28773333333333	-0.981072916666667	-1.0081625	-0.4216671875
-9651	-1.33754920634921	-1.02750264550265	-1.02019417989418	-0.425809523809524	-0.681091005291005	2.34928677248677	2.57542380952381	2.5961126984127	-1.566594021875	-1.30164207317073	-0.987003658536585	-0.953433536585366	-0.328736585365854	-0.632237804878049	2.3552987804878	2.55423841463415	2.53049817073171	-1.40977092938269	-1.33120674157303	-1.02575393258427	-1.04294157303371	-0.441997752808989	-0.65472808988764	2.4217808988764	2.65923876404494	2.6239691011236	-1.41598886594162	-1.2964329787234	-0.991606382978723	-1.01669255319149	-0.42349414893617	-0.590431914893617	2.55984521276596	2.72329734042553	2.69281968085106	-1.2393441169785	-1.31253664921466	-1.00114502617801	-1.04481570680628	-0.45999109947644	-0.643216230366492	2.42156858638743	2.62332617801047	2.5693387434555	-1.49093367219075	-1.28773125	-0.981069270833333	-1.00814895833333	-0.4216609375
-9650	-1.33754391534392	-1.02748888888889	-1.02016772486772	-0.425806878306878	-0.681084656084656	2.34927936507937	2.57545661375661	2.59614761904762	-1.56653646328125	-1.30163719512195	-0.986985975609756	-0.953411585365854	-0.328717073170732	-0.632238414634146	2.35531646341463	2.55426402439024	2.5305256097561	-1.40995527429931	-1.33120786516854	-1.02575505617978	-1.04293539325843	-0.441992134831461	-0.654733707865169	2.42178202247191	2.6592702247191	2.62399213483146	-1.41588284024857	-1.29643882978723	-0.991610638297872	-1.01668670212766	-0.423502127659574	-0.590452659574468	2.55979308510638	2.7232670212766	2.69281489361702	-1.23928096490919	-1.31253089005236	-1.00113821989529	-1.04481780104712	-0.459990052356021	-0.643231937172775	2.42157015706806	2.62333193717277	2.56936282722513	-1.49093221497786	-1.28773645833333	-0.9810671875	-1.00813697916667	-0.42165
-9649	-1.33754708994709	-1.02747777777778	-1.02014285714286	-0.425801587301587	-0.681075661375661	2.34928201058201	2.57548888888889	2.59618042328042	-1.56651553619792	-1.30163536585366	-0.986981097560976	-0.953384756097561	-0.32870243902439	-0.632234146341463	2.35532682926829	2.55429451219512	2.53055548780488	-1.41011972593404	-1.33121573033708	-1.0257595505618	-1.04293370786517	-0.44198595505618	-0.654739325842697	2.42179157303371	2.65929831460674	2.62402359550562	-1.41575176987021	-1.29644414893617	-0.991612234042553	-1.01668085106383	-0.423516489361702	-0.590470744680851	2.5597335106383	2.72323510638298	2.69279893617021	-1.23921038809195	-1.31253089005236	-1.00113455497382	-1.04481989528796	-0.459985863874346	-0.643243979057592	2.42157591623037	2.62333403141361	2.56939319371728	-1.49092800645607	-1.287728125	-0.981065625	-1.00812395833333	-0.421645833333333
-9648	-1.33754126984127	-1.02746613756614	-1.02012275132275	-0.425795238095238	-0.68106455026455	2.34927566137566	2.57552169312169	2.59621957671958	-1.56652278072917	-1.30163536585366	-0.986965853658537	-0.953365853658537	-0.328693292682927	-0.632235365853659	2.35533414634146	2.55431036585366	2.53057195121951	-1.41028655103805	-1.33122696629213	-1.02576179775281	-1.04292865168539	-0.441980337078652	-0.654743820224719	2.42179382022472	2.65932696629213	2.62404943820225	-1.41560280996348	-1.29645212765957	-0.99161914893617	-1.01668138297872	-0.423527127659574	-0.590486170212766	2.55967819148936	2.72320106382979	2.69279042553192	-1.23911917205189	-1.3125277486911	-1.00112722513089	-1.04482303664921	-0.459984293193717	-0.643254973821989	2.42157539267016	2.62333246073298	2.56941832460733	-1.49093230160428	-1.2877234375	-0.981063020833333	-1.00811354166667	-0.4216421875
-9647	-1.33753862433862	-1.02745502645503	-1.02009312169312	-0.425789947089947	-0.681052380952381	2.34927142857143	2.57555502645503	2.5962544973545	-1.56650330052083	-1.30162987804878	-0.986960365853659	-0.953343902439024	-0.328686585365854	-0.632234756097561	2.3553506097561	2.55432256097561	2.53059390243902	-1.41039561889803	-1.33123314606742	-1.02576460674157	-1.04292640449438	-0.441970786516854	-0.654752808988764	2.42178764044944	2.65935898876404	2.62407078651685	-1.4155050393131	-1.2964585106383	-0.991620744680851	-1.01668138297872	-0.423541489361702	-0.590503191489362	2.55962553191489	2.72317021276596	2.69277925531915	-1.23906130092385	-1.31252827225131	-1.00112513089005	-1.04482617801047	-0.459987434554974	-0.643269633507853	2.42157539267016	2.62333560209424	2.56944502617801	-1.49092579170836	-1.28772552083333	-0.9810640625	-1.00810052083333	-0.421634895833333
-9646	-1.3375380952381	-1.0274417989418	-1.0200708994709	-0.425780423280423	-0.681045502645503	2.34927195767196	2.57559312169312	2.59629206349206	-1.56643607760417	-1.30161524390244	-0.986929268292683	-0.953315853658537	-0.328657926829268	-0.632213414634146	2.35554390243902	2.55456646341463	2.5308256097561	-1.41043922901232	-1.33123707865169	-1.02576685393258	-1.04292134831461	-0.441970224719101	-0.654762921348315	2.42179382022472	2.65938483146067	2.62409550561798	-1.4154519553948	-1.29646489361702	-0.991622872340425	-1.01667606382979	-0.42355585106383	-0.590519680851064	2.55956968085106	2.7231335106383	2.69276914893617	-1.23901734535387	-1.31252356020942	-1.00111465968586	-1.04482827225131	-0.459983246073298	-0.643285863874345	2.42157853403141	2.6233387434555	2.56947120418848	-1.49092965197004	-1.28772447916667	-0.981061979166667	-1.0080828125	-0.421627604166667
-9645	-1.33753756613757	-1.02743333333333	-1.02004920634921	-0.425772486772487	-0.681040211640212	2.3492708994709	2.57562433862434	2.59632592592593	-1.56631366328125	-1.30159085365854	-0.986903048780488	-0.953282317073171	-0.32862987804878	-0.632192073170732	2.35574634146341	2.55481097560976	2.53106524390244	-1.41042876352849	-1.33124662921348	-1.02576797752809	-1.04291797752809	-0.441965730337079	-0.654766853932584	2.42179157303371	2.65940561797753	2.62411573033708	-1.41543424249417	-1.29647393617021	-0.99163085106383	-1.01667074468085	-0.423567553191489	-0.590538829787234	2.55951329787234	2.72309468085106	2.69275691489362	-1.23899877726716	-1.31251937172775	-1.00111256544503	-1.0448335078534	-0.459981151832461	-0.643296858638743	2.4215780104712	2.6233445026178	2.56949895287958	-1.49094948395947	-1.287721875	-0.981059895833333	-1.00807083333333	-0.421622395833333
-9644	-1.33753968253968	-1.02742169312169	-1.02002010582011	-0.425768783068783	-0.681031746031746	2.34927248677249	2.57566402116402	2.59635978835979	-1.56623521901042	-1.3015743902439	-0.986868292682927	-0.953250609756098	-0.328603658536585	-0.632173780487805	2.35594512195122	2.55505670731707	2.53129756097561	-1.41041181697976	-1.33125224719101	-1.02576966292135	-1.0429202247191	-0.441961235955056	-0.654773595505618	2.42179325842697	2.65943033707865	2.62413988764045	-1.4154066338238	-1.29647819148936	-0.99163670212766	-1.01666861702128	-0.423574468085106	-0.590560638297872	2.55946010638298	2.72306489361702	2.69274361702128	-1.23895801984523	-1.31251884816754	-1.00110942408377	-1.04483979057592	-0.459985863874346	-0.643312565445026	2.42158272251309	2.62334607329843	2.56952670157068	-1.49098480087507	-1.28771927083333	-0.981058854166667	-1.00805625	-0.421619791666667
-9643	-1.3375328042328	-1.02740952380952	-1.01999735449735	-0.42576455026455	-0.681022751322751	2.34927037037037	2.5756962962963	2.59639682539683	-1.56619945286458	-1.30155670731707	-0.986841463414634	-0.953214024390244	-0.32857743902439	-0.632159146341463	2.35614024390244	2.55529390243902	2.53153109756098	-1.41036611479286	-1.33125561797753	-1.02577415730337	-1.04291741573034	-0.441952247191011	-0.654780337078652	2.42179550561798	2.65945674157303	2.62416011235955	-1.41534105430937	-1.29648776595745	-0.99163829787234	-1.0166670212766	-0.423588829787234	-0.590575	2.55940106382979	2.7230335106383	2.6927329787234	-1.23892546347921	-1.31251832460733	-1.0011	-1.04484554973822	-0.459983769633508	-0.643322513089005	2.42158429319372	2.62334816753927	2.56955654450262	-1.49100303562004	-1.28772135416667	-0.981054166666667	-1.00804739583333	-0.421613541666667
-9642	-1.33752857142857	-1.02739841269841	-1.0199746031746	-0.425759788359788	-0.681013756613757	2.34926507936508	2.5757291005291	2.59643386243386	-1.56613561484375	-1.30153658536585	-0.986814634146342	-0.953181707317073	-0.328544512195122	-0.632134756097561	2.35633780487805	2.55554329268293	2.53176890243902	-1.41036873864629	-1.33126573033708	-1.02577921348315	-1.04291573033708	-0.441955056179775	-0.654788764044944	2.42179382022472	2.65948426966292	2.62418764044944	-1.41524293563341	-1.29649734042553	-0.991643085106383	-1.01666010638298	-0.42360585106383	-0.590596808510638	2.55935053191489	2.72300106382979	2.69272446808511	-1.23886289448752	-1.31251465968586	-1.00109528795812	-1.04484502617801	-0.459978010471204	-0.643339790575916	2.42158534031414	2.62335235602094	2.56958376963351	-1.49101123535959	-1.28771666666667	-0.981053645833333	-1.0080328125	-0.42160625
-9641	-1.3375253968254	-1.02738677248677	-1.01994656084656	-0.425753439153439	-0.681007407407407	2.34925978835979	2.57576296296296	2.59647248677249	-1.5661117828125	-1.30151219512195	-0.986782317073171	-0.953149390243902	-0.328512804878049	-0.632118292682927	2.35653658536585	2.55578109756098	2.53200609756098	-1.41036347962361	-1.33127247191011	-1.02578033707865	-1.04291516853933	-0.441947191011236	-0.654793258426966	2.42179382022472	2.65951179775281	2.62420786516854	-1.41516844748146	-1.29650372340426	-0.991648404255319	-1.01665904255319	-0.423614361702128	-0.590619680851064	2.55929468085106	2.7229664893617	2.69270744680851	-1.23882883474853	-1.31251623036649	-1.00109162303665	-1.04484345549738	-0.459973821989529	-0.643346073298429	2.42158376963351	2.62335392670157	2.5696109947644	-1.49104366939234	-1.2877203125	-0.981052083333333	-1.00802083333333	-0.421595833333333
-9640	-1.3375253968254	-1.02737619047619	-1.01992328042328	-0.425750793650794	-0.680998412698413	2.34925925925926	2.57580052910053	2.59650423280423	-1.566092146875	-1.30149756097561	-0.986753048780488	-0.95312012195122	-0.328485975609756	-0.632101829268293	2.35673719512195	2.55602256097561	2.53223841463415	-1.41033426807463	-1.33127528089888	-1.02578202247191	-1.04291516853933	-0.441943258426966	-0.654798876404494	2.42179494382022	2.65953707865169	2.62423258426966	-1.41508826897204	-1.29651329787234	-0.991651063829787	-1.01665531914894	-0.423625	-0.590634042553191	2.5592335106383	2.72293510638298	2.69270372340426	-1.2387998472544	-1.31250890052356	-1.0010890052356	-1.04485078534031	-0.459979057591623	-0.643362303664921	2.42158848167539	2.62335497382199	2.56963455497382	-1.4910534130429	-1.28771875	-0.981051041666667	-1.00800208333333	-0.421591666666667
-9639	-1.33752169312169	-1.02736666666667	-1.01989788359788	-0.425739682539683	-0.680990476190476	2.34925396825397	2.57583386243386	2.59653915343915	-1.56604203723958	-1.30147682926829	-0.986728658536585	-0.953084146341463	-0.328459146341463	-0.632083536585366	2.35693414634146	2.55627073170732	2.53247682926829	-1.41027922852139	-1.3312808988764	-1.02578764044944	-1.04290898876405	-0.441937640449438	-0.654807303370787	2.42179213483146	2.65956348314607	2.62425112359551	-1.41492048545342	-1.29652127659574	-0.99165585106383	-1.01665265957447	-0.423641489361702	-0.590654255319149	2.5591835106383	2.72290265957447	2.69268617021277	-1.23875831137542	-1.31250890052356	-1.00108010471204	-1.04485602094241	-0.459974345549738	-0.643375916230366	2.42158795811518	2.62335863874346	2.56966596858639	-1.49110758562673	-1.28771666666667	-0.981045833333333	-1.00798958333333	-0.4215859375
-9638	-1.33752010582011	-1.02735873015873	-1.01987407407407	-0.42573544973545	-0.680984126984127	2.34925238095238	2.57586878306878	2.59657407407407	-1.56598233567708	-1.30145792682927	-0.986695731707317	-0.953054268292683	-0.328431707317073	-0.632068902439024	2.35713231707317	2.55651646341463	2.53270731707317	-1.41018435819003	-1.33128988764045	-1.02578764044944	-1.04291516853933	-0.441934831460674	-0.65481797752809	2.42179719101124	2.65958651685393	2.62427808988764	-1.41479905036243	-1.29652659574468	-0.991660638297872	-1.01665053191489	-0.423652127659574	-0.590670212765957	2.55912659574468	2.72286914893617	2.69267393617021	-1.23869934771057	-1.31250628272251	-1.00107853403141	-1.04485916230366	-0.459972251308901	-0.643392146596859	2.42159005235602	2.62336178010471	2.56969633507853	-1.49113267180577	-1.28771770833333	-0.9810421875	-1.0079796875	-0.421581770833333
-9637	-1.33752222222222	-1.02734603174603	-1.01984656084656	-0.42572962962963	-0.680969841269841	2.34924761904762	2.57590529100529	2.59661322751323	-1.56595183567708	-1.30144024390244	-0.986668902439024	-0.953016463414634	-0.328403658536585	-0.63205	2.3573243902439	2.55675365853659	2.53294146341463	-1.41008769684522	-1.33129606741573	-1.02578876404494	-1.04290561797753	-0.441929775280899	-0.654823033707865	2.42179831460674	2.65961516853933	2.62430449438202	-1.41469546907657	-1.2965335106383	-0.991663297872341	-1.01664468085106	-0.423660638297872	-0.590693617021277	2.5590664893617	2.72283563829787	2.69267074468085	-1.23863809815022	-1.31251047120419	-1.00107539267016	-1.04486753926702	-0.459971727748691	-0.643402094240838	2.42159738219895	2.62337643979058	2.56973455497382	-1.49113934829895	-1.28771354166667	-0.98104375	-1.00796875	-0.421576041666667
-9636	-1.33751693121693	-1.02733544973545	-1.01982169312169	-0.425721164021164	-0.680961904761905	2.34924761904762	2.57593862433862	2.59664497354497	-1.56592183020833	-1.30141768292683	-0.986638414634146	-0.952992073170732	-0.328375609756098	-0.632033536585366	2.35752073170732	2.55699512195122	2.53317134146341	-1.41003364651548	-1.33129831460674	-1.02579494382022	-1.04290842696629	-0.441926966292135	-0.654833146067416	2.42179494382022	2.65963988764045	2.62432471910112	-1.41454322614102	-1.29654095744681	-0.991668085106383	-1.0166420212766	-0.423676595744681	-0.590707446808511	2.55901595744681	2.7228	2.69265585106383	-1.23857484820249	-1.31251361256545	-1.00107434554974	-1.04487748691099	-0.459970157068063	-0.643420418848167	2.42160261780105	2.62338376963351	2.56976596858639	-1.49114125232067	-1.287715625	-0.981046875	-1.0079546875	-0.421571354166667
-9635	-1.33751693121693	-1.02732433862434	-1.0198	-0.425716402116402	-0.680956613756614	2.34924497354497	2.5759746031746	2.59667989417989	-1.5658821390625	-1.30139695121951	-0.986611585365854	-0.952953048780488	-0.32834756097561	-0.632012195121951	2.35772317073171	2.55723292682927	2.53340975609756	-1.40997948057801	-1.3313095505618	-1.02579606741573	-1.04290674157303	-0.441923595505618	-0.654837078651685	2.42180224719101	2.6596702247191	2.62434438202247	-1.41441273518572	-1.29655212765957	-0.991672872340426	-1.01664042553191	-0.423689361702128	-0.590729787234043	2.55895744680851	2.72276861702128	2.69264042553191	-1.23851667392562	-1.31251989528796	-1.00107120418848	-1.04488534031414	-0.459972251308901	-0.643431937172775	2.42160628272251	2.62339738219895	2.56980314136126	-1.49112376688232	-1.28771614583333	-0.981043229166667	-1.00794166666667	-0.421568229166667
-9634	-1.33751216931217	-1.02731481481481	-1.01977407407407	-0.425713227513228	-0.680947619047619	2.34924126984127	2.57600582010582	2.59671746031746	-1.5658344015625	-1.301375	-0.986580487804878	-0.952923170731707	-0.328319512195122	-0.63199512195122	2.35791707317073	2.557475	2.53364451219512	-1.40991337584379	-1.33131179775281	-1.02579831460674	-1.04290280898876	-0.441915168539326	-0.654843820224719	2.42179943820225	2.65969831460674	2.6243691011236	-1.41425773700668	-1.29655691489362	-0.991674468085106	-1.01663510638298	-0.423702127659574	-0.590746276595745	2.55890691489362	2.72273670212766	2.69263191489362	-1.2384804462471	-1.31253036649215	-1.00107068062827	-1.04489109947644	-0.459970157068063	-0.643440314136126	2.42160732984293	2.62340890052356	2.56984293193717	-1.49111465969158	-1.28771979166667	-0.981046875	-1.00793020833333	-0.4215609375
-9633	-1.33750740740741	-1.02730158730159	-1.01974814814815	-0.425703703703704	-0.680938624338624	2.34923756613757	2.57604391534392	2.59675079365079	-1.5658035453125	-1.30135792682927	-0.986554268292683	-0.952891463414634	-0.328290853658537	-0.631976219512195	2.35811219512195	2.55772012195122	2.5338756097561	-1.40988382769179	-1.33131685393258	-1.02579775280899	-1.04290674157303	-0.44191404494382	-0.654847752808989	2.42180505617978	2.65972471910112	2.62439101123595	-1.41410843490342	-1.29656489361702	-0.991681914893617	-1.0166335106383	-0.423715425531915	-0.590764361702128	2.55885	2.72270531914894	2.69262021276596	-1.23841348887338	-1.31253455497382	-1.00107172774869	-1.04489685863874	-0.459968062827225	-0.643459685863874	2.42161151832461	2.6234219895288	2.56988062827225	-1.49107213208199	-1.28771822916667	-0.981045833333333	-1.00792291666667	-0.421559895833333
-9632	-1.33750793650794	-1.02728994708995	-1.01972751322751	-0.425697354497355	-0.680931216931217	2.34923386243386	2.57607671957672	2.59678201058201	-1.56581465026042	-1.30133414634146	-0.986525	-0.952856097560976	-0.328262195121951	-0.631960365853658	2.35830548780488	2.55796219512195	2.53411280487805	-1.40983396559084	-1.33132303370787	-1.02580280898876	-1.04290280898876	-0.441907865168539	-0.654857303370787	2.4218	2.65974887640449	2.62441292134831	-1.41392761877741	-1.29657340425532	-0.99168670212766	-1.01662978723404	-0.423727127659574	-0.59078085106383	2.55879734042553	2.72267074468085	2.6926085106383	-1.2383568066187	-1.31254345549738	-1.00107382198953	-1.04490314136126	-0.459968586387435	-0.643468062827225	2.42162041884817	2.62343769633508	2.56992146596859	-1.49104350633768	-1.287721875	-0.981045833333333	-1.00790885416667	-0.4215546875
-9631	-1.33750687830688	-1.02727671957672	-1.01970211640212	-0.425694708994709	-0.680917989417989	2.34923386243386	2.57611164021164	2.59682328042328	-1.56589244088542	-1.30131829268293	-0.986493902439024	-0.952823780487805	-0.328236585365854	-0.631941463414634	2.35850731707317	2.5581993902439	2.53434329268293	-1.40975596291914	-1.3313297752809	-1.02580112359551	-1.04290280898876	-0.44190393258427	-0.654869662921348	2.42179943820225	2.65977640449438	2.62443876404494	-1.4137725260951	-1.29658138297872	-0.991687234042553	-1.01662765957447	-0.423739361702128	-0.590802127659575	2.55874255319149	2.72263829787234	2.69259734042553	-1.23828466541542	-1.31254816753927	-1.00107068062827	-1.04491832460733	-0.459971204188482	-0.643483769633508	2.4216277486911	2.62345811518325	2.56996963350785	-1.49103509443309	-1.28772604166667	-0.981046875	-1.00790260416667	-0.421553125
-9630	-1.33750529100529	-1.02726507936508	-1.01967566137566	-0.425686243386243	-0.680915343915344	2.34923227513228	2.57614708994709	2.59685925925926	-1.56599395494792	-1.30129695121951	-0.986468292682927	-0.952792073170732	-0.328214024390244	-0.631923780487805	2.35870365853659	2.55844085365854	2.534575	-1.40964676998892	-1.33133370786517	-1.02580337078652	-1.04289775280899	-0.441901123595506	-0.65487191011236	2.42179887640449	2.65980112359551	2.62445786516854	-1.41359480936944	-1.29658989361702	-0.991693085106383	-1.01662287234043	-0.423751063829787	-0.590815425531915	2.55867978723404	2.72260478723404	2.69258510638298	-1.23819961131618	-1.31255183246073	-1.00107068062827	-1.04492722513089	-0.459967539267016	-0.643493717277487	2.42164031413613	2.62347591623037	2.57000837696335	-1.49099907964893	-1.28772604166667	-0.981045833333333	-1.00789010416667	-0.4215515625
-9629	-1.3375037037037	-1.02725873015873	-1.01964814814815	-0.425683597883598	-0.680901587301587	2.34922592592593	2.57618095238095	2.59689365079365	-1.56610073984375	-1.30127865853659	-0.986435365853658	-0.952759146341463	-0.328178658536585	-0.631901829268293	2.3588993902439	2.55868658536585	2.53480853658537	-1.40955887990031	-1.33133539325843	-1.02580617977528	-1.04289775280899	-0.441894943820225	-0.654876966292135	2.42180393258427	2.65982808988764	2.62448033707865	-1.41346789015103	-1.29659468085106	-0.991699468085106	-1.01662021276596	-0.423764893617021	-0.590842553191489	2.55862819148936	2.72257712765957	2.69257074468085	-1.23810825608154	-1.31256073298429	-1.0010722513089	-1.04493246073298	-0.459971727748691	-0.64350942408377	2.42164921465969	2.62349738219895	2.5700554973822	-1.49092357402362	-1.2877296875	-0.9810484375	-1.00787708333333	-0.42155
-9628	-1.33749788359788	-1.02724814814815	-1.01962645502645	-0.425677248677249	-0.680896296296296	2.34922275132275	2.57621428571429	2.59692857142857	-1.56617968072917	-1.30125670731707	-0.986407317073171	-0.95272743902439	-0.32815243902439	-0.631886585365854	2.35909390243902	2.5589256097561	2.53504024390244	-1.4094788779874	-1.33134213483146	-1.02581011235955	-1.04290224719101	-0.441891011235955	-0.65488595505618	2.42180449438202	2.65985393258427	2.62450842696629	-1.41339369436095	-1.29660478723404	-0.991706914893617	-1.01661914893617	-0.423776595744681	-0.590856382978723	2.55857659574468	2.72253829787234	2.69255957446809	-1.23802044942664	-1.31256544502618	-1.00106753926702	-1.04494136125654	-0.459970680628272	-0.643523036649215	2.42166073298429	2.62351465968586	2.57009790575916	-1.49081129570697	-1.28773072916667	-0.981047395833333	-1.00787135416667	-0.421544270833333
-9627	-1.33749947089947	-1.02723915343915	-1.01959841269841	-0.425667195767196	-0.680886772486773	2.34922698412698	2.57624973544974	2.59696560846561	-1.56631236614583	-1.30123963414634	-0.986378048780488	-0.952695731707317	-0.32812743902439	-0.631869512195122	2.35929146341463	2.55917012195122	2.53527682926829	-1.40942171647469	-1.33135056179775	-1.02581011235955	-1.04289494382022	-0.441886516853933	-0.654892134831461	2.42180786516854	2.6598797752809	2.62452921348315	-1.41335138530509	-1.29661117021277	-0.991707978723404	-1.01661276595745	-0.423789893617021	-0.590876063829787	2.55852234042553	2.72250904255319	2.69254787234043	-1.23795964969963	-1.31257172774869	-1.00106544502618	-1.04495130890052	-0.459971204188482	-0.643532460732984	2.4216722513089	2.62353246073298	2.57014136125654	-1.49072606656354	-1.28773385416667	-0.981048958333333	-1.00785729166667	-0.421546354166667
-9626	-1.33749523809524	-1.02722380952381	-1.01957936507937	-0.425662433862434	-0.680880952380952	2.34922380952381	2.57628412698413	2.59699735449735	-1.5664198921875	-1.30121524390244	-0.986351219512195	-0.952662195121951	-0.32809512195122	-0.631850609756098	2.35948841463415	2.55941524390244	2.53550670731707	-1.40936228260219	-1.33135337078652	-1.02581573033708	-1.04289438202247	-0.441881460674157	-0.654899438202247	2.42180842696629	2.65990674157303	2.62455786516854	-1.4133163950402	-1.29662287234043	-0.991707978723404	-1.01661117021277	-0.423799468085106	-0.590896276595745	2.55847074468085	2.72247659574468	2.69253670212766	-1.23789302474779	-1.31258010471204	-1.0010664921466	-1.04496806282723	-0.459971204188482	-0.643547120418848	2.42168062827225	2.62355130890052	2.57018272251309	-1.49062121804837	-1.28773854166667	-0.981051041666667	-1.00784947916667	-0.4215453125
-9625	-1.33748994708995	-1.0272164021164	-1.01955185185185	-0.425660317460317	-0.680871428571429	2.34922063492064	2.57631375661376	2.59703544973545	-1.56654956067708	-1.30119207317073	-0.986320731707317	-0.95262256097561	-0.328069512195122	-0.631834756097561	2.35968963414634	2.5596512195122	2.53574695121951	-1.40930013411038	-1.3313606741573	-1.02581685393258	-1.04289719101124	-0.441882584269663	-0.654908426966292	2.42180842696629	2.65993202247191	2.62458258426966	-1.41332141093918	-1.29663031914894	-0.991717021276596	-1.01660904255319	-0.423815425531915	-0.590912765957447	2.55841010638298	2.72244680851064	2.69252765957447	-1.23783749970493	-1.31257643979058	-1.00106596858639	-1.04496596858639	-0.459969109947644	-0.643559685863874	2.4216942408377	2.62357120418848	2.57022931937173	-1.49052001744362	-1.2877375	-0.9810484375	-1.00784010416667	-0.4215421875
-9624	-1.33749206349206	-1.02720264550265	-1.01952698412698	-0.425655026455027	-0.680861375661376	2.34921322751323	2.57635291005291	2.59706984126984	-1.5666934421875	-1.30117317073171	-0.986286585365854	-0.952594512195122	-0.328035975609756	-0.631819512195122	2.35988353658537	2.55990243902439	2.53598780487805	-1.40924355875796	-1.33136741573034	-1.02582078651685	-1.04289550561798	-0.441871348314607	-0.654915730337079	2.4218095505618	2.65995842696629	2.62460337078652	-1.41332935639807	-1.29664042553192	-0.991721808510638	-1.01660904255319	-0.423824468085106	-0.59093085106383	2.55835957446809	2.7224164893617	2.69251595744681	-1.23780755994126	-1.3125832460733	-1.00106701570681	-1.04497958115183	-0.459969109947644	-0.643573821989529	2.42170261780105	2.6235942408377	2.57027486910995	-1.49043254028567	-1.28773645833333	-0.981055208333333	-1.00783072916667	-0.421538541666667
-9623	-1.33748677248677	-1.02719100529101	-1.01950211640212	-0.425651851851852	-0.68085291005291	2.34921375661376	2.57638571428571	2.59710740740741	-1.56680831223958	-1.3011506097561	-0.986257926829268	-0.952559756097561	-0.328012195121951	-0.63180243902439	2.36008353658537	2.56014207317073	2.53621951219512	-1.40922285417973	-1.3313691011236	-1.02582134831461	-1.04289606741573	-0.44186797752809	-0.654922471910112	2.4218095505618	2.65997865168539	2.62462528089888	-1.41336890661741	-1.29665106382979	-0.991726595744681	-1.01660638297872	-0.42383829787234	-0.590948936170213	2.55830478723404	2.72238776595745	2.69251276595745	-1.23776373938709	-1.31259162303665	-1.00106492146597	-1.04498848167539	-0.459968586387435	-0.643587958115183	2.42171256544503	2.62361308900524	2.57032041884817	-1.49029212858533	-1.28774114583333	-0.9810515625	-1.00781979166667	-0.4215390625
-9622	-1.3374835978836	-1.02718095238095	-1.01947671957672	-0.42564126984127	-0.680844973544974	2.34921216931217	2.57642433862434	2.59714391534392	-1.56693512473958	-1.30113109756098	-0.986228658536585	-0.952525609756098	-0.327983536585366	-0.631782317073171	2.36028292682927	2.56038780487805	2.53646158536585	-1.4092101690191	-1.33138033707865	-1.02582247191011	-1.04289157303371	-0.441868539325843	-0.654934269662921	2.42180898876404	2.66000505617978	2.62465	-1.41345771921063	-1.29665904255319	-0.991735638297872	-1.01660319148936	-0.423848936170213	-0.590963829787234	2.55824946808511	2.7223579787234	2.69250478723404	-1.23773730074067	-1.31259005235602	-1.00106073298429	-1.04499528795812	-0.459973298429319	-0.643597382198953	2.4217277486911	2.62363089005236	2.57036020942408	-1.4901185286651	-1.2877453125	-0.981057291666667	-1.0078109375	-0.421541666666667
-9621	-1.33748677248677	-1.02717142857143	-1.01945026455026	-0.425636507936508	-0.680836507936508	2.34921216931217	2.57646137566138	2.59717989417989	-1.567025275	-1.30111463414634	-0.986195731707317	-0.952496341463415	-0.327953048780488	-0.63177012195122	2.36047926829268	2.56062926829268	2.5366993902439	-1.40920431544642	-1.33138707865169	-1.02582696629213	-1.04289438202247	-0.441862359550562	-0.654940449438202	2.42180617977528	2.66003146067416	2.62467247191011	-1.41351558924833	-1.29666755319149	-0.991736170212766	-1.01660265957447	-0.423860106382979	-0.590982446808511	2.55819308510638	2.72233031914894	2.6925	-1.23767568947539	-1.3126	-1.00106178010471	-1.04500261780105	-0.459969109947644	-0.643611518324607	2.42173664921466	2.62365340314136	2.57040732984293	-1.4899591500388	-1.2877453125	-0.981055729166667	-1.00780104166667	-0.421534895833333
-9620	-1.33748253968254	-1.02715978835979	-1.01942486772487	-0.425633333333333	-0.680832804232804	2.34920476190476	2.57649470899471	2.59722380952381	-1.56707969973958	-1.30108963414634	-0.986168902439024	-0.952462804878049	-0.32792256097561	-0.631745731707317	2.3606756097561	2.56087378048781	2.53693170731707	-1.40920219178941	-1.3313904494382	-1.0258297752809	-1.04288876404494	-0.441856179775281	-0.654946629213483	2.42180674157303	2.66005224719101	2.62469269662921	-1.4136013620097	-1.29667712765957	-0.991740425531915	-1.01659734042553	-0.423879255319149	-0.591004255319149	2.55813776595745	2.72229893617021	2.69248563829787	-1.23762616567897	-1.31260104712042	-1.00105811518325	-1.04501256544503	-0.459968586387435	-0.643622513089005	2.42174712041885	2.62366806282723	2.57045078534031	-1.48980138930642	-1.28775208333333	-0.981057291666667	-1.00779427083333	-0.421540625
-9619	-1.33748042328042	-1.02715079365079	-1.01939365079365	-0.425622751322751	-0.680821164021164	2.3492037037037	2.57653544973545	2.5972582010582	-1.5671216578125	-1.30107073170732	-0.986139024390244	-0.952426829268293	-0.327899390243902	-0.631732317073171	2.3608743902439	2.56111768292683	2.53716646341463	-1.40924508669335	-1.33139831460674	-1.02582808988764	-1.04289269662921	-0.44185	-0.654952808988764	2.42180505617978	2.6600797752809	2.62471741573034	-1.41368816390759	-1.29668776595745	-0.991743085106383	-1.01659840425532	-0.423884042553192	-0.591018085106383	2.55808829787234	2.72227127659574	2.69248191489362	-1.23764401042397	-1.31260837696335	-1.0010612565445	-1.04502408376963	-0.459966492146597	-0.643634031413613	2.42175968586387	2.62368952879581	2.57049685863874	-1.48969227064719	-1.28775260416667	-0.981058333333333	-1.007784375	-0.421539583333333
-9618	-1.33747989417989	-1.02713968253968	-1.01936878306878	-0.425617989417989	-0.680814285714286	2.3492	2.57656825396825	2.59730211640212	-1.56713938307292	-1.30105	-0.986104878048781	-0.952396951219512	-0.327869512195122	-0.631713414634146	2.36106646341463	2.56135670731707	2.53740426829268	-1.40931828356242	-1.33140786516854	-1.02583595505618	-1.04288988764045	-0.441850561797753	-0.654959550561798	2.42180449438202	2.66010224719101	2.62474101123596	-1.41378687974372	-1.29669627659574	-0.991751063829787	-1.0165914893617	-0.423902659574468	-0.591035638297872	2.55803244680851	2.72224095744681	2.69246808510638	-1.23769198191817	-1.31260994764398	-1.00105602094241	-1.04503089005236	-0.459968586387435	-0.643651308900524	2.42177015706806	2.62370890052356	2.57054136125654	-1.48960927214502	-1.28775052083333	-0.981061979166667	-1.00777708333333	-0.421536979166667
-9617	-1.33748042328042	-1.02713121693122	-1.01934973544974	-0.425614285714286	-0.680811111111111	2.34919788359788	2.57660634920635	2.59733703703704	-1.56711828411458	-1.3010256097561	-0.986076829268293	-0.952356097560976	-0.327838414634146	-0.631698170731707	2.36127317073171	2.56160426829268	2.53764268292683	-1.40937968191311	-1.33141741573034	-1.02583820224719	-1.0428893258427	-0.441839887640449	-0.654970224719101	2.42180505617978	2.66012584269663	2.62476011235955	-1.41385869244747	-1.29670212765957	-0.991752659574468	-1.0165920212766	-0.423912234042553	-0.591056382978723	2.55797127659574	2.7222079787234	2.69246223404255	-1.23774749130679	-1.31261413612565	-1.00105811518325	-1.04503926701571	-0.459967539267016	-0.643660209424084	2.42178376963351	2.62372670157068	2.5705832460733	-1.48949782355484	-1.2877578125	-0.9810640625	-1.00776822916667	-0.4215375
-9616	-1.33747671957672	-1.02712116402116	-1.01932433862434	-0.425608465608466	-0.680797883597884	2.34919841269841	2.57664656084656	2.59738148148148	-1.5670555015625	-1.30102195121951	-0.986056707317073	-0.952346341463415	-0.32782987804878	-0.631698170731707	2.3612762195122	2.56161646341463	2.53765792682927	-1.40943389802066	-1.33142303370787	-1.02583876404494	-1.04288483146067	-0.441838764044944	-0.654976404494382	2.42180224719101	2.66015449438202	2.62478483146067	-1.41396676620265	-1.29670957446808	-0.99175585106383	-1.01658829787234	-0.423925531914894	-0.591072340425532	2.55792074468085	2.72217765957447	2.69245212765957	-1.23782451605038	-1.31262146596859	-1.00105602094241	-1.04504502617801	-0.459965445026178	-0.643674345549738	2.42178952879581	2.62375078534031	2.57062827225131	-1.48941759225274	-1.28776302083333	-0.981066145833333	-1.007759375	-0.421536979166667
-9615	-1.33747142857143	-1.02710793650794	-1.01929100529101	-0.425600529100529	-0.680791005291005	2.34919576719577	2.57667936507936	2.59741904761905	-1.56696922369792	-1.30101707317073	-0.98604756097561	-0.952329268292683	-0.32782256097561	-0.6317	2.36129085365854	2.56163048780488	2.53768658536585	-1.40950193496103	-1.33142584269663	-1.02584494382022	-1.04288876404494	-0.441833707865169	-0.654985393258427	2.42179943820225	2.66017808988764	2.62480674157303	-1.41408850435935	-1.29671861702128	-0.99176170212766	-1.01658723404255	-0.423944680851064	-0.591090425531915	2.55786595744681	2.72214893617021	2.69244361702128	-1.23788985871919	-1.31262356020942	-1.00105706806283	-1.04505287958115	-0.459969109947644	-0.643686910994764	2.42180052356021	2.62376596858639	2.57066963350785	-1.48936720337492	-1.287765625	-0.9810703125	-1.0077515625	-0.4215359375
-9614	-1.33746455026455	-1.02709894179894	-1.01926402116402	-0.425594708994709	-0.680784656084656	2.34919523809524	2.5767164021164	2.59745396825397	-1.5669072078125	-1.30101341463415	-0.986032926829268	-0.952312195121951	-0.327814634146341	-0.63169756097561	2.36129634146341	2.56164146341463	2.5377006097561	-1.40958811549444	-1.33143539325843	-1.02584325842697	-1.0428893258427	-0.441829775280899	-0.654988202247191	2.42180561797753	2.66020056179775	2.62483370786517	-1.41420120025096	-1.29672234042553	-0.991767553191489	-1.01658563829787	-0.423956382978723	-0.591106382978723	2.5578085106383	2.72211170212766	2.69243191489362	-1.23798092392893	-1.31263036649215	-1.00105287958115	-1.0450612565445	-0.459961256544503	-0.6437	2.4218109947644	2.6237832460733	2.57071518324607	-1.48928741058156	-1.28776666666667	-0.981072916666667	-1.00774010416667	-0.421535416666667
-9613	-1.33746296296296	-1.02708783068783	-1.01923862433862	-0.425589947089947	-0.680775661375661	2.3491962962963	2.5767455026455	2.59748941798942	-1.56681356380208	-1.30100853658537	-0.986024390243902	-0.952293292682927	-0.327812195121951	-0.63170243902439	2.36130426829268	2.56166097560976	2.5377237804878	-1.40965809155527	-1.33144101123596	-1.02584269662921	-1.04288707865169	-0.441825280898876	-0.654998314606742	2.42180505617978	2.66022808988764	2.62485337078652	-1.41432708838148	-1.29673617021277	-0.991764893617021	-1.01658085106383	-0.423968085106383	-0.591123404255319	2.55775691489362	2.72208882978723	2.69242180851064	-1.23803451486667	-1.31263193717278	-1.00105183246073	-1.04507120418848	-0.459962827225131	-0.643710994764398	2.42182565445026	2.62380157068063	2.57076544502618	-1.48913950637212	-1.28776927083333	-0.9810734375	-1.00773125	-0.4215375
-9612	-1.33745767195767	-1.02707830687831	-1.01920952380952	-0.425583597883598	-0.680766666666667	2.34919523809524	2.57678465608466	2.59753121693122	-1.56676271979167	-1.301	-0.986005487804878	-0.952278048780488	-0.327809756097561	-0.631704878048781	2.36131402439024	2.561675	2.53774756097561	-1.40972154171667	-1.3314404494382	-1.02584662921348	-1.04288595505618	-0.441821348314607	-0.655004494382022	2.42180674157303	2.66025449438202	2.62487471910112	-1.41447279095131	-1.29674308510638	-0.991770744680851	-1.01658191489362	-0.423985638297872	-0.591139361702128	2.55769893617021	2.72205744680851	2.69240904255319	-1.2380626114867	-1.3126335078534	-1.00105078534031	-1.04508429319372	-0.459965445026178	-0.643727748691099	2.4218335078534	2.62382460732984	2.57080680628272	-1.48895991950889	-1.2877734375	-0.9810734375	-1.007721875	-0.421541145833333
-9611	-1.33745343915344	-1.02706772486772	-1.01918465608466	-0.425577248677249	-0.68075873015873	2.34919259259259	2.57681693121693	2.59756666666667	-1.56672833932292	-1.30099573170732	-0.985992682926829	-0.952255487804878	-0.32779512195122	-0.63169756097561	2.36132012195122	2.56169329268293	2.53776707317073	-1.4098210584439	-1.33145	-1.02584606741573	-1.04288033707865	-0.441816292134831	-0.655005056179775	2.42181123595506	2.66028033707865	2.62489831460674	-1.41459223046946	-1.29674734042553	-0.991772340425532	-1.01658085106383	-0.423994680851064	-0.591159042553192	2.55764680851064	2.722025	2.6924	-1.23809676815746	-1.31263455497382	-1.00104921465969	-1.04509005235602	-0.459964397905759	-0.643735078534031	2.42184188481675	2.62384188481675	2.57084764397906	-1.48879927348336	-1.28777604166667	-0.981077083333333	-1.00771458333333	-0.421538020833333
-9610	-1.3374455026455	-1.02705767195767	-1.01915714285714	-0.425571428571429	-0.680754497354497	2.34919206349206	2.57685291005291	2.5976037037037	-1.5666564421875	-1.30098963414634	-0.985982317073171	-0.952235975609756	-0.327792682926829	-0.63170243902439	2.36133353658537	2.56171036585366	2.53778658536585	-1.40990843963461	-1.33145280898876	-1.02585280898876	-1.04288202247191	-0.441812359550562	-0.655012359550562	2.42181292134831	2.66030617977528	2.6249191011236	-1.41473769051985	-1.29675319148936	-0.991777127659574	-1.01657819148936	-0.42401170212766	-0.591173936170213	2.55758510638298	2.7219914893617	2.6923920212766	-1.23817053820834	-1.31264293193717	-1.00104397905759	-1.04509319371728	-0.459961256544503	-0.643743979057592	2.42185130890052	2.62385968586387	2.57089057591623	-1.48866910232693	-1.2877796875	-0.9810765625	-1.00770104166667	-0.421535416666667
-9609	-1.33743968253968	-1.02704444444444	-1.01912698412698	-0.425568253968254	-0.680747619047619	2.34918624338624	2.57688677248677	2.59763597883598	-1.5666043265625	-1.30098719512195	-0.985969512195122	-0.952223170731707	-0.327785365853659	-0.631704878048781	2.36133963414634	2.5617262195122	2.53780304878049	-1.40993191227135	-1.33145280898876	-1.02585	-1.0428797752809	-0.441811235955056	-0.655015730337079	2.42181629213483	2.66033258426966	2.62494325842697	-1.41493660426283	-1.29676170212766	-0.991781914893617	-1.01657393617021	-0.424023936170213	-0.591193617021277	2.5575335106383	2.72196382978723	2.69238510638298	-1.23827657391934	-1.31264607329843	-1.00104240837696	-1.04510104712042	-0.459959162303665	-0.643758115183246	2.42186230366492	2.62387905759162	2.57092931937173	-1.48855736992037	-1.2877828125	-0.981078645833333	-1.0076953125	-0.421538541666667
-9608	-1.33743544973545	-1.02703333333333	-1.01909576719577	-0.425565079365079	-0.680740211640212	2.34918994708995	2.57692116402116	2.59767566137566	-1.56654387864583	-1.30098414634146	-0.985957926829268	-0.952203048780488	-0.327781707317073	-0.631705487804878	2.36134817073171	2.56174024390244	2.5378262195122	-1.40996394493375	-1.33146123595506	-1.02585224719101	-1.04288033707865	-0.44180393258427	-0.655023033707865	2.42182078651685	2.66035561797753	2.62496179775281	-1.41511230867713	-1.296775	-0.99178829787234	-1.01657446808511	-0.42403829787234	-0.591209042553192	2.55747765957447	2.72193829787234	2.69237659574468	-1.23835834180249	-1.31264816753927	-1.00104188481675	-1.04510523560209	-0.459958115183246	-0.643776439790576	2.42186596858639	2.62389581151832	2.57097172774869	-1.48847848952293	-1.28778541666667	-0.981080208333333	-1.00768802083333	-0.421540104166667
-9607	-1.33743333333333	-1.02702645502645	-1.0190746031746	-0.425560317460317	-0.680733333333333	2.34918306878307	2.5769544973545	2.59771216931217	-1.566440325	-1.30097621951219	-0.985943902439024	-0.952190853658537	-0.327773170731707	-0.631704268292683	2.36136280487805	2.56175609756098	2.5378512195122	-1.4100054658556	-1.33146966292135	-1.02585280898876	-1.04288146067416	-0.441807303370786	-0.65502808988764	2.4218191011236	2.66038426966292	2.62498707865169	-1.41525612371758	-1.29678138297872	-0.991789893617021	-1.01656808510638	-0.424055319148936	-0.591222340425532	2.557425	2.72190744680851	2.69236276595745	-1.23840944319442	-1.31265497382199	-1.00103926701571	-1.04511204188482	-0.459958638743455	-0.643785863874346	2.42187591623037	2.62391465968586	2.57101151832461	-1.48841831724066	-1.287790625	-0.981088020833333	-1.007675	-0.421538541666667
-9606	-1.33742698412698	-1.02701481481481	-1.0190455026455	-0.425553439153439	-0.680724338624339	2.34918571428571	2.57699206349206	2.59774338624339	-1.56636634088542	-1.30097134146341	-0.985929268292683	-0.95217012195122	-0.327768292682927	-0.631708536585366	2.36136646341463	2.56177195121951	2.53786646341463	-1.41008035161587	-1.33147640449438	-1.02585168539326	-1.04287415730337	-0.441799438202247	-0.65503595505618	2.42182528089888	2.66040786516854	2.62501011235955	-1.41544255242953	-1.29679042553191	-0.99179414893617	-1.01656914893617	-0.424065425531915	-0.591246276595745	2.55736755319149	2.72188138297872	2.69235744680851	-1.23842592485194	-1.31265916230366	-1.00103246073298	-1.04511727748691	-0.459951832460733	-0.643795287958115	2.42188481675393	2.62393036649215	2.57105340314136	-1.48838048265473	-1.28778958333333	-0.9810875	-1.00766822916667	-0.421540625
-9605	-1.33741851851852	-1.02700687830688	-1.01902751322751	-0.425551851851852	-0.680714814814815	2.34918783068783	2.57702592592593	2.59778306878307	-1.56626848828125	-1.30096707317073	-0.985921341463415	-0.952154878048781	-0.327764024390244	-0.631704268292683	2.36137804878049	2.56178536585366	2.53788597560976	-1.41014862644542	-1.33148202247191	-1.02586011235955	-1.04288033707865	-0.441792696629213	-0.655039887640449	2.42182415730337	2.66043595505618	2.62503202247191	-1.41557247348971	-1.29679680851064	-0.991795744680851	-1.01656542553191	-0.42408085106383	-0.591260106382979	2.55731382978723	2.72185106382979	2.69235265957447	-1.23847139591164	-1.31265916230366	-1.00103979057592	-1.0451219895288	-0.459951832460733	-0.643810471204188	2.42189581151832	2.62394764397906	2.57109685863874	-1.48832861123466	-1.28779166666667	-0.981088020833333	-1.00765625	-0.4215390625
-9604	-1.33742010582011	-1.02699417989418	-1.01899312169312	-0.425544973544974	-0.680713756613757	2.34918306878307	2.5770582010582	2.59781746031746	-1.56621076328125	-1.30096036585366	-0.985900609756098	-0.952137804878049	-0.32775243902439	-0.631706707317073	2.36138536585366	2.56179634146341	2.53790182926829	-1.41020746458483	-1.3314808988764	-1.02585730337079	-1.04287640449438	-0.441791011235955	-0.655042696629213	2.4218308988764	2.6604606741573	2.62505449438202	-1.41568348798646	-1.29680212765957	-0.991803723404255	-1.01656276595745	-0.424096808510638	-0.591278191489362	2.55726010638298	2.72182393617021	2.6923420212766	-1.23856514160928	-1.31266282722513	-1.0010335078534	-1.04512408376963	-0.459951832460733	-0.643825654450262	2.42189947643979	2.6239664921466	2.57113403141361	-1.48830102642885	-1.28779947916667	-0.981088541666667	-1.00765	-0.421538020833333
-9603	-1.33741164021164	-1.02698571428571	-1.01896560846561	-0.42554126984127	-0.680703703703704	2.34918095238095	2.57709312169312	2.59785925925926	-1.56614161796875	-1.30095670731707	-0.985890243902439	-0.952117682926829	-0.32774756097561	-0.631707926829268	2.36139634146341	2.56181402439024	2.53792987804878	-1.41024977004624	-1.33148764044944	-1.0258595505618	-1.04287528089888	-0.44178595505618	-0.655046629213483	2.4218308988764	2.66048651685393	2.62507640449438	-1.41581962130217	-1.29681010638298	-0.991807446808511	-1.01656223404255	-0.42410585106383	-0.591293085106383	2.55720585106383	2.72178829787234	2.6923329787234	-1.23859769843654	-1.31266963350785	-1.00102722513089	-1.04513455497382	-0.459948691099476	-0.64383612565445	2.42190785340314	2.62398376963351	2.57117643979058	-1.48828463900524	-1.2878015625	-0.981091145833333	-1.00764322916667	-0.4215359375
-9602	-1.33740793650794	-1.02697671957672	-1.01893915343915	-0.425533862433862	-0.680693650793651	2.34918042328042	2.57712380952381	2.59788835978836	-1.56608909713542	-1.3009506097561	-0.985880487804878	-0.952101219512195	-0.327736585365854	-0.631708536585366	2.36139817073171	2.56183292682927	2.5379487804878	-1.41029453546755	-1.3314904494382	-1.0258606741573	-1.04287584269663	-0.441784269662921	-0.655052247191011	2.42183146067416	2.6605095505618	2.62509662921348	-1.4159349447358	-1.29682074468085	-0.991813297872341	-1.01656117021277	-0.424124468085106	-0.591315957446809	2.55714574468085	2.72176117021277	2.69232553191489	-1.23862081601199	-1.31266910994764	-1.00102408376963	-1.04513560209424	-0.459946073298429	-0.643848691099476	2.42191518324607	2.62400209424084	2.5712167539267	-1.48827773953974	-1.28781145833333	-0.981092708333333	-1.00763333333333	-0.421540625
-9601	-1.33739947089947	-1.02696507936508	-1.01891322751323	-0.42552962962963	-0.680687301587302	2.34917407407407	2.57716084656085	2.59792698412698	-1.56609874479167	-1.30095	-0.985863414634146	-0.952082317073171	-0.327730487804878	-0.631710365853658	2.36141524390244	2.56184390243902	2.537975	-1.41033200038297	-1.33149438202247	-1.02585898876405	-1.04286966292135	-0.441780898876404	-0.655060674157303	2.42183707865169	2.6605404494382	2.62512303370787	-1.41604745858569	-1.29682712765957	-0.991814893617021	-1.01655904255319	-0.424134574468085	-0.591330319148936	2.55709361702128	2.72173191489362	2.69231382978723	-1.23864474195021	-1.31266910994764	-1.00102408376963	-1.04514083769634	-0.459945026178011	-0.643858115183246	2.42192460732984	2.62401727748691	2.57126073298429	-1.48828688409199	-1.28782083333333	-0.981097916666667	-1.0076234375	-0.421538541666667
-9600	-1.33739735449735	-1.02695396825397	-1.01888783068783	-0.425521693121693	-0.680678306878307	2.3491746031746	2.57719576719577	2.59796349206349	-1.56613195390625	-1.30094390243902	-0.985849390243903	-0.952069512195122	-0.327724390243902	-0.631710365853658	2.36141585365854	2.56186341463415	2.53799146341463	-1.41036673275437	-1.33150056179775	-1.02586292134831	-1.04287415730337	-0.441774157303371	-0.65506404494382	2.42183707865169	2.66056179775281	2.62514382022472	-1.41613266757277	-1.29683670212766	-0.991822872340426	-1.01655957446809	-0.424153723404255	-0.591351063829787	2.55703563829787	2.72169840425532	2.69230425531915	-1.23863851567092	-1.3126722513089	-1.00102094240838	-1.04514397905759	-0.459942931937173	-0.643875392670157	2.42193036649215	2.62403926701571	2.57129895287958	-1.4882994239322	-1.28782604166667	-0.9811015625	-1.00761354166667	-0.4215375
-9599	-1.33739206349206	-1.0269417989418	-1.01885608465608	-0.425522751322751	-0.680673544973545	2.34917354497354	2.57722804232804	2.59799894179894	-1.56619296953125	-1.30094024390244	-0.985839024390244	-0.952056707317073	-0.327716463414634	-0.631714634146342	2.36143292682927	2.56187926829268	2.53801402439024	-1.41037442208672	-1.33150674157303	-1.02586573033708	-1.04287247191011	-0.441774719101124	-0.655065168539326	2.42184157303371	2.6605893258427	2.62516292134831	-1.4161461317801	-1.29684734042553	-0.991827127659574	-1.01655585106383	-0.424164361702128	-0.591365425531915	2.55697819148936	2.72166808510638	2.69229414893617	-1.23862368241925	-1.31267748691099	-1.00101832460733	-1.0451497382199	-0.459939267015707	-0.643887434554974	2.4219387434555	2.6240554973822	2.57134188481675	-1.48829042476717	-1.2878328125	-0.981105208333333	-1.00760677083333	-0.4215375
-9598	-1.33738465608466	-1.02693015873016	-1.01883015873016	-0.425513756613757	-0.680665608465609	2.34917195767196	2.57726402116402	2.5980328042328	-1.56628980572917	-1.30094695121951	-0.985818902439024	-0.952035975609756	-0.327709146341463	-0.631715243902439	2.36143231707317	2.56189268292683	2.53803841463415	-1.41042844477916	-1.3315095505618	-1.02586741573034	-1.04287134831461	-0.441766292134831	-0.655076404494382	2.42184831460674	2.66061629213483	2.62518539325843	-1.41615137347128	-1.29685212765957	-0.99183085106383	-1.01655904255319	-0.424174468085106	-0.591384042553191	2.55691755319149	2.72163776595745	2.69228457446809	-1.23858433640925	-1.31268376963351	-1.00101623036649	-1.04515392670157	-0.459939267015707	-0.6439	2.42194921465969	2.62407277486911	2.57138115183246	-1.48825867620736	-1.2878421875	-0.9811046875	-1.00759947916667	-0.421538541666667
-9597	-1.33737936507937	-1.02692328042328	-1.01880846560847	-0.425507407407407	-0.680662433862434	2.34917566137566	2.5772962962963	2.59806825396825	-1.56647000833333	-1.30093353658537	-0.985806097560976	-0.952018902439024	-0.32770243902439	-0.631717073170732	2.36144146341463	2.56190914634146	2.53805792682927	-1.41046503799934	-1.33151573033708	-1.02586853932584	-1.04286966292135	-0.44176404494382	-0.655080898876405	2.42185112359551	2.66064213483146	2.62520842696629	-1.4161739613222	-1.29685691489362	-0.99183670212766	-1.01655053191489	-0.424189361702128	-0.591403191489362	2.55685957446808	2.72160744680851	2.69227872340426	-1.23855769744408	-1.31268638743455	-1.00100994764398	-1.04516439790576	-0.459934554973822	-0.643914659685864	2.42195497382199	2.62409685863874	2.57142041884817	-1.48821482086902	-1.28784375	-0.9811046875	-1.00759427083333	-0.421540625
-9596	-1.33737566137566	-1.02691058201058	-1.01877671957672	-0.425506349206349	-0.680652380952381	2.34916878306878	2.57733174603175	2.59810952380952	-1.56669447864583	-1.30092987804878	-0.985795731707317	-0.95199756097561	-0.327693292682927	-0.631718292682927	2.36145670731707	2.561925	2.5380756097561	-1.41051015015368	-1.33152134831461	-1.02586797752809	-1.04286853932584	-0.441757865168539	-0.655078651685393	2.42185168539326	2.66066685393258	2.62523202247191	-1.41621271906155	-1.29686489361702	-0.991835638297872	-1.01655	-0.424202127659574	-0.591422872340426	2.55679574468085	2.72157446808511	2.69226436170213	-1.23854963356589	-1.31269162303665	-1.00100890052356	-1.04516753926702	-0.459934554973822	-0.643925654450262	2.42196387434555	2.62411151832461	2.57146230366492	-1.48816075060922	-1.287853125	-0.9811109375	-1.00758020833333	-0.421538020833333
-9595	-1.33736613756614	-1.02690158730159	-1.01874814814815	-0.425501058201058	-0.680645502645503	2.34916772486772	2.57736507936508	2.59814285714286	-1.56694448723958	-1.30092743902439	-0.985782317073171	-0.951983536585366	-0.327685365853659	-0.631721341463415	2.36145670731707	2.56194573170732	2.53809634146341	-1.41054383618542	-1.33152247191011	-1.02587078651685	-1.04287303370787	-0.44175393258427	-0.655088202247191	2.42185449438202	2.66069101123596	2.62525505617978	-1.41623606805872	-1.296875	-0.991839361702128	-1.01655159574468	-0.424214361702128	-0.591432978723404	2.55673563829787	2.72154414893617	2.69225957446809	-1.23854663459003	-1.31269267015707	-1.00100994764398	-1.04517068062827	-0.459934554973822	-0.643940314136126	2.42197172774869	2.62412879581152	2.57150209424084	-1.48806290103004	-1.287859375	-0.981109895833333	-1.00756927083333	-0.421536979166667
-9594	-1.33736613756614	-1.02688994708995	-1.01872380952381	-0.425495767195767	-0.680638624338624	2.34916772486772	2.57739788359788	2.59818148148148	-1.5671754484375	-1.30092256097561	-0.98577012195122	-0.951967073170732	-0.327673170731707	-0.631717073170732	2.36147073170732	2.56195792682927	2.53812012195122	-1.41053289563411	-1.33152191011236	-1.02587247191011	-1.04286685393258	-0.441750561797753	-0.655094382022472	2.42185898876404	2.66071460674157	2.62527921348315	-1.4162593806915	-1.2968835106383	-0.991845744680851	-1.01655159574468	-0.424223936170213	-0.591445744680851	2.556675	2.72151010638298	2.69225212765957	-1.23853132461822	-1.31268952879581	-1.00100471204188	-1.04517434554974	-0.459929842931937	-0.643953403141361	2.42196858638743	2.62414188481675	2.57154712041885	-1.48798208181736	-1.28786458333333	-0.981110416666667	-1.00756197916667	-0.421536979166667
-9593	-1.33736137566138	-1.02687936507937	-1.01869523809524	-0.425488888888889	-0.68062962962963	2.34916666666667	2.57743492063492	2.59821428571429	-1.56739261796875	-1.3009237804878	-0.985758536585366	-0.95195243902439	-0.327665853658537	-0.631718292682927	2.36147804878049	2.56197134146341	2.53814451219512	-1.41050818538211	-1.33152471910112	-1.0258691011236	-1.04286404494382	-0.44174606741573	-0.655098314606742	2.42186404494382	2.66074719101124	2.62530337078652	-1.41631261154099	-1.29689042553191	-0.991847872340425	-1.01654468085106	-0.424240425531915	-0.591466489361702	2.55661170212766	2.72148085106383	2.69223617021277	-1.23854632346728	-1.31269476439791	-1.00100314136126	-1.04517853403141	-0.459928272251309	-0.643966492146597	2.42198272251309	2.62415811518325	2.57158534031414	-1.48788761372117	-1.28786875	-0.9811125	-1.0075515625	-0.421535416666667
-9592	-1.33735661375661	-1.02687301587302	-1.01867195767196	-0.425482010582011	-0.680620105820106	2.34916507936508	2.5774671957672	2.59825608465608	-1.56758214401042	-1.30091890243902	-0.985743292682927	-0.951935365853659	-0.327661585365854	-0.631718292682927	2.36148780487805	2.56199024390244	2.53816402439024	-1.41046738760506	-1.33152808988764	-1.02587303370787	-1.04286123595506	-0.441742696629214	-0.655109550561798	2.42186966292135	2.66077415730337	2.62532808988764	-1.41634669448657	-1.29689574468085	-0.991853723404255	-1.01655053191489	-0.424251063829787	-0.591481382978723	2.55654787234043	2.72145053191489	2.69223191489362	-1.23857142229147	-1.31270104712042	-1.00099633507853	-1.04518638743456	-0.459923036649215	-0.643979057591623	2.42199214659686	2.62417748691099	2.57162460732984	-1.48780156682918	-1.28787760416667	-0.981113020833333	-1.0075421875	-0.421533854166667
-9591	-1.33734497354497	-1.02686243386243	-1.0186417989418	-0.425480423280423	-0.680614285714286	2.34916296296296	2.57750158730159	2.59828412698413	-1.56779305989583	-1.30091097560976	-0.985733536585366	-0.951914024390244	-0.327655487804878	-0.63172012195122	2.36148597560976	2.56199268292683	2.5381756097561	-1.41040657453401	-1.33152865168539	-1.02587078651685	-1.04285617977528	-0.441737078651685	-0.655108988764045	2.42187584269663	2.66080449438202	2.62535337078652	-1.41637309598078	-1.29690159574468	-0.991856914893617	-1.01654574468085	-0.42425585106383	-0.591497872340426	2.55649042553191	2.72141755319149	2.69222074468085	-1.23861140810252	-1.31270418848168	-1.00099581151832	-1.04519267015707	-0.459923036649215	-0.64399057591623	2.42199581151832	2.62419109947644	2.57166753926702	-1.48769967307854	-1.28788385416667	-0.98111875	-1.00753385416667	-0.421536458333333
-9590	-1.33734497354497	-1.02684761904762	-1.01861746031746	-0.425475661375661	-0.680607936507936	2.34916031746032	2.57753756613757	2.59832857142857	-1.56801310052083	-1.30090731707317	-0.985717073170732	-0.951898170731707	-0.32764512195122	-0.631716463414634	2.36148475609756	2.56199329268293	2.53818658536585	-1.41033825194073	-1.33152865168539	-1.02587359550562	-1.04285730337079	-0.441732584269663	-0.655117415730337	2.4218797752809	2.66083033707865	2.62537752808989	-1.41635886274558	-1.29691436170213	-0.991857978723404	-1.01654042553191	-0.424264893617021	-0.591511170212766	2.5564329787234	2.72138989361702	2.6922164893617	-1.23864101414546	-1.31270261780105	-1.00099319371728	-1.04519476439791	-0.459917277486911	-0.644003141361256	2.42200471204188	2.62421361256545	2.57171256544503	-1.48760216283576	-1.28788958333333	-0.981116666666667	-1.00752083333333	-0.42153125
-9589	-1.33733915343915	-1.02683597883598	-1.01858994708995	-0.425469312169312	-0.680599470899471	2.34916349206349	2.57757301587302	2.59836137566138	-1.56819891041667	-1.30090548780488	-0.985704268292683	-0.951880487804878	-0.327640243902439	-0.631715243902439	2.3614743902439	2.56199756097561	2.53820243902439	-1.41027765949649	-1.33152808988764	-1.02587415730337	-1.04285337078652	-0.44172808988764	-0.65511797752809	2.42188146067416	2.6608595505618	2.62540337078652	-1.41630682458573	-1.29691436170213	-0.99186170212766	-1.01653457446809	-0.424283510638298	-0.591527659574468	2.55637978723404	2.72136063829787	2.69220957446809	-1.23867590494487	-1.31270837696335	-1.00099005235602	-1.04519947643979	-0.45991832460733	-0.644021465968586	2.42200785340314	2.62422827225131	2.57175602094241	-1.48749699509209	-1.2878921875	-0.981120833333333	-1.00751145833333	-0.421534375
-9588	-1.33733333333333	-1.02682486772487	-1.01855978835979	-0.425462962962963	-0.680592063492063	2.34916084656085	2.57760687830688	2.59839735449735	-1.56832303958333	-1.3009012195122	-0.985689024390244	-0.951864024390244	-0.327634756097561	-0.631717682926829	2.36148048780488	2.56199451219512	2.53821585365854	-1.41020700672526	-1.33152359550562	-1.02587303370787	-1.04285224719101	-0.441724719101124	-0.655121348314607	2.4218904494382	2.66088146067416	2.62542921348315	-1.41625443328952	-1.29692446808511	-0.991862234042553	-1.01653138297872	-0.424290425531915	-0.59154414893617	2.55632074468085	2.72133457446809	2.6922	-1.23868008067401	-1.31270837696335	-1.00098586387435	-1.04520209424084	-0.459916230366492	-0.644029842931937	2.42201623036649	2.62424554973822	2.57179842931937	-1.48735376452119	-1.28790052083333	-0.981115625	-1.00750104166667	-0.421528125
-9587	-1.33732592592593	-1.02680899470899	-1.0185380952381	-0.425465608465608	-0.680585185185185	2.34916137566138	2.5776380952381	2.59843544973545	-1.56849466067708	-1.30089512195122	-0.985676829268293	-0.951848780487805	-0.327631707317073	-0.631714024390244	2.3614756097561	2.56200487804878	2.53823719512195	-1.41016302318519	-1.33152528089888	-1.02586853932584	-1.04284831460674	-0.441722471910112	-0.655128651685393	2.42189662921348	2.66090842696629	2.62545168539326	-1.41621963512272	-1.2969335106383	-0.991864893617021	-1.01653670212766	-0.424301063829787	-0.591559574468085	2.5562664893617	2.72130425531915	2.69219521276596	-1.23871923657495	-1.31270994764398	-1.0009890052356	-1.04520680628272	-0.459910471204188	-0.644041884816754	2.42202931937173	2.62426282722513	2.57184083769634	-1.48723854677752	-1.28790729166667	-0.9811171875	-1.00749322916667	-0.421526041666667
-9586	-1.33732010582011	-1.02680158730159	-1.01850793650794	-0.425452380952381	-0.680574074074074	2.34915978835979	2.57767407407407	2.59847354497354	-1.56866591302083	-1.30089146341463	-0.985666463414634	-0.95182987804878	-0.327617073170732	-0.631710365853658	2.3614737804878	2.56200548780488	2.53824146341463	-1.41011907350032	-1.33152078651685	-1.02586460674157	-1.04284775280899	-0.441716292134831	-0.655134831460674	2.42190280898876	2.66093539325843	2.62547415730337	-1.41616136632985	-1.29693563829787	-0.991866489361702	-1.01652925531915	-0.424309574468085	-0.591579787234043	2.55621010638298	2.72127287234043	2.69218617021277	-1.23882138244366	-1.31271256544503	-1.00097905759162	-1.04520890052356	-0.459904188481675	-0.644052879581152	2.42203717277487	2.62428219895288	2.57188691099476	-1.48711766280348	-1.28791614583333	-0.981116145833333	-1.007478125	-0.421525520833333
-9585	-1.33731058201058	-1.02678941798942	-1.01848253968254	-0.425450793650794	-0.680569841269841	2.34915555555556	2.57770793650794	2.59850529100529	-1.56883954296875	-1.30089329268293	-0.985653658536585	-0.951808536585366	-0.327615853658537	-0.631705487804878	2.3614762195122	2.56200487804878	2.53825548780488	-1.4100865423635	-1.33152359550562	-1.02586460674157	-1.04284719101124	-0.441711797752809	-0.655139325842697	2.42190224719101	2.66096123595506	2.62549719101124	-1.41608470179291	-1.29694361702128	-0.991871276595745	-1.01652659574468	-0.424318617021277	-0.591595212765957	2.55615478723404	2.72124521276596	2.69217765957447	-1.23897030764657	-1.31271570680628	-1.00097853403141	-1.04521623036649	-0.459902617801047	-0.644070157068063	2.42205392670157	2.62430314136126	2.57192879581152	-1.48704629123103	-1.28792083333333	-0.981114583333333	-1.00746875	-0.4215203125
-9584	-1.3373037037037	-1.02677777777778	-1.0184544973545	-0.425445502645503	-0.680565608465609	2.3491544973545	2.57774285714286	2.59853968253968	-1.56901763463542	-1.30088902439024	-0.985635975609756	-0.951793902439024	-0.327610975609756	-0.631704268292683	2.36147256097561	2.56200731707317	2.53826768292683	-1.41005732139221	-1.33151853932584	-1.02586573033708	-1.0428404494382	-0.441707865168539	-0.65514606741573	2.42190730337079	2.66098483146067	2.62552247191011	-1.41604708616289	-1.29695053191489	-0.991873936170213	-1.01652393617021	-0.424328723404255	-0.591610638297872	2.55609627659574	2.7212164893617	2.69217659574468	-1.23912196941829	-1.31271780104712	-1.00097486910995	-1.04521308900524	-0.459900523560209	-0.644084293193717	2.42205811518325	2.62432041884817	2.57197329842932	-1.48694309164812	-1.287928125	-0.981107291666667	-1.00746041666667	-0.4215171875
-9583	-1.33730317460317	-1.02676666666667	-1.01843015873016	-0.425439682539683	-0.680556613756614	2.34915661375661	2.57777354497355	2.59857566137566	-1.56914742890625	-1.30088109756098	-0.985625	-0.951778658536585	-0.327604268292683	-0.631701829268293	2.36147073170732	2.56201524390244	2.53828170731707	-1.41001652338814	-1.33151797752809	-1.02586516853933	-1.04283876404494	-0.441706179775281	-0.655148876404494	2.42190786516854	2.66100842696629	2.62554887640449	-1.41602425204876	-1.29695478723404	-0.991875531914894	-1.01651968085106	-0.424342553191489	-0.591623936170213	2.55603882978723	2.72118882978723	2.69216755319149	-1.23927920736519	-1.31272356020942	-1.00097643979058	-1.04522460732984	-0.459901047120419	-0.644094240837696	2.4220722513089	2.62433769633508	2.57201937172775	-1.48681351659462	-1.28793125	-0.981111458333333	-1.00744583333333	-0.421513541666667
-9582	-1.33729312169312	-1.0267544973545	-1.01839947089947	-0.425433333333333	-0.680550793650794	2.34915767195767	2.57780476190476	2.59861216931217	-1.5692936109375	-1.30088109756098	-0.985614024390244	-0.951760365853658	-0.327596341463415	-0.631699390243902	2.36146768292683	2.56201158536585	2.5382987804878	-1.40993769016907	-1.33151573033708	-1.02586235955056	-1.04284101123595	-0.441702247191011	-0.655157303370786	2.42191685393258	2.66103314606742	2.62557078651685	-1.41602610781683	-1.29696170212766	-0.991881382978723	-1.01651117021277	-0.424346276595745	-0.591641489361702	2.55598510638298	2.72116170212766	2.69216170212766	-1.23949495810981	-1.31272513089005	-1.00096701570681	-1.04522513089005	-0.459896858638743	-0.644107329842932	2.42208429319372	2.62435968586387	2.57206544502618	-1.48667138918509	-1.28794270833333	-0.981107291666667	-1.00743385416667	-0.421505729166667
-9581	-1.33728835978836	-1.02674232804233	-1.01837248677249	-0.425425925925926	-0.680538095238095	2.34915396825397	2.5778380952381	2.59864920634921	-1.569423890625	-1.300875	-0.985599390243902	-0.951742073170732	-0.327592073170732	-0.631698170731707	2.36146646341463	2.56201646341463	2.53830853658537	-1.40985052497196	-1.33151685393258	-1.02586235955056	-1.04283314606742	-0.441697191011236	-0.655156179775281	2.42191685393258	2.66106123595506	2.62559213483146	-1.41601383346659	-1.29696755319149	-0.991882446808511	-1.0165170212766	-0.424357978723404	-0.591656914893617	2.55592712765957	2.72112925531915	2.69215744680851	-1.23965539009778	-1.31272146596859	-1.00096387434555	-1.04522513089005	-0.459890052356021	-0.64411832460733	2.42209476439791	2.62438062827225	2.57210890052356	-1.48654082216645	-1.28794322916667	-0.981109375	-1.00742239583333	-0.4215046875
-9580	-1.33728412698413	-1.0267328042328	-1.01834444444444	-0.425419047619048	-0.680534920634921	2.34915079365079	2.57787037037037	2.5986873015873	-1.56951447708333	-1.3008743902439	-0.985587195121951	-0.951726829268293	-0.327589024390244	-0.631699390243902	2.36146097560976	2.56202073170732	2.5383237804878	-1.40973932080969	-1.33151404494382	-1.02585786516854	-1.0428308988764	-0.441692696629214	-0.655160674157303	2.4219202247191	2.66108707865169	2.6256202247191	-1.41602336012782	-1.29697606382979	-0.99188085106383	-1.01650957446809	-0.424369680851064	-0.591665957446808	2.55587074468085	2.7211	2.69215	-1.23983941810302	-1.31272670157068	-1.00096230366492	-1.04522617801047	-0.45989057591623	-0.644129319371728	2.42210314136126	2.62439738219895	2.57215392670157	-1.48643356588079	-1.28795833333333	-0.981103645833333	-1.00741197916667	-0.4215015625
-9579	-1.33727513227513	-1.02672063492063	-1.01832169312169	-0.425416402116402	-0.68052962962963	2.34914814814815	2.57790740740741	2.59872010582011	-1.56955738046875	-1.30086585365854	-0.985575	-0.951710365853659	-0.327575609756098	-0.631691463414634	2.36146036585366	2.56202012195122	2.53833414634146	-1.40960973257974	-1.33151235955056	-1.02585280898876	-1.04283033707865	-0.441686516853933	-0.655169662921348	2.42192359550562	2.66110674157303	2.62563876404494	-1.41599905762372	-1.2969829787234	-0.991888829787234	-1.01650585106383	-0.424377127659574	-0.591681382978723	2.5558164893617	2.72107074468085	2.69214468085106	-1.23997087208471	-1.31273036649215	-1.00096230366492	-1.04523141361257	-0.459886387434555	-0.644138219895288	2.42211727748691	2.62441465968586	2.57220104712042	-1.48635584781503	-1.28796510416667	-0.981101041666667	-1.007403125	-0.421501041666667
-9578	-1.33727195767196	-1.02670317460317	-1.01828994708995	-0.425411111111111	-0.680515873015873	2.34914708994709	2.57794232804233	2.59875714285714	-1.56959392916667	-1.30086280487805	-0.985561585365854	-0.95169512195122	-0.327574390243902	-0.631687195121951	2.36145792682927	2.56202682926829	2.53834634146341	-1.4094783398073	-1.33151516853933	-1.02585224719101	-1.04282584269663	-0.441683707865169	-0.655171348314607	2.42192471910112	2.66113651685393	2.62566573033708	-1.41595920616035	-1.29698936170213	-0.991889361702128	-1.01650585106383	-0.424390957446808	-0.591698404255319	2.55576010638298	2.7210414893617	2.69213776595745	-1.24011537701508	-1.31273560209424	-1.00095654450262	-1.04523821989529	-0.459881151832461	-0.644156020942408	2.42212931937173	2.62443193717277	2.57224240837696	-1.48624783446131	-1.287965625	-0.981101041666667	-1.007390625	-0.421497916666667
-9577	-1.33726137566138	-1.02669523809524	-1.01826402116402	-0.425404761904762	-0.680509523809524	2.34914656084656	2.57797513227513	2.59879047619048	-1.56959409453125	-1.30085670731707	-0.985544512195122	-0.951674390243902	-0.327566463414634	-0.631687804878049	2.36145609756098	2.5620256097561	2.53836036585366	-1.40937323088474	-1.33150786516854	-1.02585112359551	-1.04282134831461	-0.44168202247191	-0.655175280898876	2.42192921348315	2.66115842696629	2.62568876404494	-1.41592007721443	-1.2969914893617	-0.991892021276596	-1.01650319148936	-0.424401595744681	-0.591712765957447	2.55569787234043	2.72101382978723	2.6921335106383	-1.24030526163794	-1.31273036649215	-1.00095863874346	-1.04524031413613	-0.459881151832461	-0.644168586387435	2.42214188481675	2.62445340314136	2.57228638743455	-1.48613294310726	-1.28797291666667	-0.981099479166667	-1.00738125	-0.421491145833333
-9576	-1.3372544973545	-1.0266835978836	-1.01823862433862	-0.425399470899471	-0.680506349206349	2.34914814814815	2.57800687830688	2.59882962962963	-1.5695787078125	-1.30085365853659	-0.985534146341463	-0.951658536585366	-0.327561585365854	-0.631683536585366	2.36145487804878	2.56202865853659	2.538375	-1.40927991388699	-1.33150730337079	-1.02584943820225	-1.04282471910112	-0.441676404494382	-0.655185393258427	2.42192808988764	2.66118539325843	2.62571292134831	-1.41587230922847	-1.29700053191489	-0.9919	-1.01649787234043	-0.424410106382979	-0.59173085106383	2.55564521276596	2.72098457446809	2.69211861702128	-1.24045344217548	-1.31273193717277	-1.00095235602094	-1.04524659685864	-0.459878010471204	-0.644182722513089	2.42215602094241	2.62447015706806	2.57233141361257	-1.48602709330393	-1.28798385416667	-0.981099479166667	-1.00736927083333	-0.421491145833333
-9575	-1.33725291005291	-1.0266746031746	-1.01821164021164	-0.425395238095238	-0.680496296296296	2.34914761904762	2.57804391534392	2.59886402116402	-1.56951438098958	-1.30085487804878	-0.985518292682927	-0.951640853658537	-0.327551829268293	-0.631685365853659	2.36145	2.56203109756098	2.53838597560976	-1.40922772067041	-1.33150337078652	-1.02584775280899	-1.04282134831461	-0.441669662921348	-0.655188764044944	2.42193258426966	2.66120786516854	2.62573820224719	-1.41579656843091	-1.2970085106383	-0.991896808510638	-1.01649255319149	-0.424422340425532	-0.591743085106383	2.55559468085106	2.72095531914894	2.69212127659574	-1.2405967193188	-1.31274083769633	-1.00094659685864	-1.04524712041885	-0.459873821989529	-0.644193193717277	2.42216387434555	2.62449214659686	2.57237696335079	-1.48590882020217	-1.28798802083333	-0.981096354166667	-1.00735833333333	-0.421484375
-9574	-1.33724497354497	-1.02665873015873	-1.01818095238095	-0.425392592592593	-0.680486243386243	2.34914656084656	2.57807301587302	2.59890264550265	-1.56946351614583	-1.30085182926829	-0.985504878048781	-0.951619512195122	-0.327546951219512	-0.631685365853659	2.3614487804878	2.56203536585366	2.53839634146341	-1.40917617678892	-1.33150449438202	-1.02584382022472	-1.04282134831461	-0.441670786516854	-0.655188202247191	2.42193483146067	2.66123651685393	2.62576123595506	-1.41572700969863	-1.29701755319149	-0.991902659574468	-1.0164914893617	-0.424431382978723	-0.591759574468085	2.55553510638298	2.72092819148936	2.69210957446808	-1.24072602512467	-1.31273717277487	-1.00094607329843	-1.04525078534031	-0.459872251308901	-0.644204188481675	2.42217382198953	2.62450994764398	2.57242303664921	-1.48579952380198	-1.288	-0.981095833333333	-1.00735	-0.421481770833333
-9573	-1.33723968253968	-1.02664920634921	-1.01815343915344	-0.425391005291005	-0.680484656084656	2.34914074074074	2.57810740740741	2.59893597883598	-1.56938311145833	-1.30084695121951	-0.985490853658537	-0.951603048780488	-0.327542682926829	-0.631680487804878	2.3614512195122	2.56203597560976	2.53841707317073	-1.40912212761586	-1.33150168539326	-1.02584662921348	-1.04281235955056	-0.44166404494382	-0.655196629213483	2.42194213483146	2.6612606741573	2.62578707865169	-1.41566162725231	-1.29702393617021	-0.991907446808511	-1.01648723404255	-0.424442553191489	-0.591777659574468	2.55547659574468	2.72089946808511	2.69210478723404	-1.24084319000963	-1.3127445026178	-1.00094554973822	-1.04525392670157	-0.459870680628272	-0.644216753926702	2.42218743455497	2.62453141361257	2.57246753926702	-1.48566413776972	-1.288009375	-0.981091145833333	-1.00733802083333	-0.42148125
-9572	-1.33723227513228	-1.0266380952381	-1.0181291005291	-0.425380423280423	-0.680475661375661	2.34914391534392	2.57814391534392	2.59897301587302	-1.569317521875	-1.30084146341463	-0.985482317073171	-0.951584146341463	-0.327537804878049	-0.631676829268293	2.3614493902439	2.56204085365854	2.5384243902439	-1.40910690007943	-1.33150393258427	-1.02584831460674	-1.04280617977528	-0.441658988764045	-0.655202808988764	2.42193876404494	2.66128314606742	2.62580617977528	-1.41558003926211	-1.29702819148936	-0.991907446808511	-1.01648244680851	-0.424450531914894	-0.591788829787234	2.55542446808511	2.72086808510638	2.69209893617021	-1.24094503848411	-1.3127497382199	-1.00094293193717	-1.04526387434555	-0.459862303664921	-0.644230366492147	2.42219528795812	2.62454869109948	2.57251204188482	-1.48554113729846	-1.28801458333333	-0.981094791666667	-1.00732864583333	-0.421472395833333
-9571	-1.33722857142857	-1.02662486772487	-1.0181	-0.42537037037037	-0.680467724867725	2.34914126984127	2.57817619047619	2.59900793650794	-1.56926326848958	-1.30083841463415	-0.985461585365854	-0.951575	-0.327528048780488	-0.63167743902439	2.36144756097561	2.56204451219512	2.53843780487805	-1.40907809912028	-1.33150056179775	-1.02584269662921	-1.04281123595506	-0.441656179775281	-0.655206179775281	2.42194662921348	2.66131123595506	2.62583370786517	-1.41548537003915	-1.2970329787234	-0.991908510638298	-1.01647978723404	-0.424462234042553	-0.591806382978723	2.55536489361702	2.72083989361702	2.69209095744681	-1.24109264518536	-1.31274921465969	-1.00093717277487	-1.04526439790576	-0.459867539267016	-0.644241884816754	2.42221151832461	2.62456963350785	2.57255445026178	-1.48547239886909	-1.28801979166667	-0.981093229166667	-1.00731510416667	-0.421475520833333
-9570	-1.33721587301587	-1.02660846560847	-1.01806243386243	-0.425361375661376	-0.680455555555556	2.34913650793651	2.57821111111111	2.5990455026455	-1.56920898125	-1.30083048780488	-0.985446951219512	-0.951553658536585	-0.327524390243902	-0.631671951219512	2.36144329268293	2.56204451219512	2.53845	-1.40905465562916	-1.33150056179775	-1.02583876404494	-1.04280617977528	-0.441652808988764	-0.655210112359551	2.42194719101124	2.66133202247191	2.62585786516854	-1.4153772832299	-1.29703563829787	-0.991913829787234	-1.01647765957447	-0.424471276595745	-0.591823936170213	2.55530957446809	2.72080691489362	2.69208457446809	-1.24122312097281	-1.31275340314136	-1.00093926701571	-1.0452664921466	-0.45986387434555	-0.644252356020942	2.42222303664922	2.62458743455497	2.57260418848168	-1.48542468399993	-1.288028125	-0.981090625	-1.00730677083333	-0.42146875
-9569	-1.33720899470899	-1.02659682539683	-1.0180380952381	-0.425351851851852	-0.68045291005291	2.3491417989418	2.57824021164021	2.59907671957672	-1.56916728385417	-1.30083170731707	-0.985436585365854	-0.951535365853659	-0.327513414634146	-0.631673780487805	2.36144024390244	2.56204268292683	2.53846707317073	-1.40903127194769	-1.3315	-1.0258393258427	-1.04280224719101	-0.441643820224719	-0.655218539325843	2.42195561797753	2.6613606741573	2.62588707865169	-1.41523269592696	-1.29703989361702	-0.99191170212766	-1.01647446808511	-0.424481914893617	-0.591841489361702	2.55524095744681	2.72077393617021	2.69207127659574	-1.2413607427551	-1.31275287958115	-1.00093298429319	-1.04527329842932	-0.459853403141361	-0.644268062827225	2.42223664921466	2.62460732984293	2.57264397905759	-1.48537206881881	-1.288034375	-0.981090104166667	-1.00729791666667	-0.4214703125
-9568	-1.3372037037037	-1.02658201058201	-1.01800264550265	-0.425341798941799	-0.680442857142857	2.3491380952381	2.57827777777778	2.59911428571429	-1.56914381328125	-1.3008243902439	-0.985426829268293	-0.951518292682927	-0.327512804878049	-0.631669512195122	2.36144146341463	2.56204817073171	2.53847987804878	-1.4090505316847	-1.33149775280899	-1.02583707865169	-1.04279887640449	-0.441643258426966	-0.655222471910112	2.42196179775281	2.6613893258427	2.62591685393258	-1.41510257267111	-1.29705212765957	-0.99191914893617	-1.01646914893617	-0.424489893617021	-0.591856914893617	2.55518670212766	2.72074414893617	2.6920579787234	-1.24144603925807	-1.31275287958115	-1.00092670157068	-1.04527591623037	-0.459852356020942	-0.644279581151832	2.42224240837696	2.62462565445026	2.57268952879581	-1.48528377042365	-1.288046875	-0.981088541666667	-1.00728229166667	-0.421466145833333
-9567	-1.33719417989418	-1.02656825396825	-1.0179708994709	-0.425331216931217	-0.680433333333333	2.34913650793651	2.57831693121693	2.59915608465608	-1.56912196692708	-1.3008243902439	-0.985412804878049	-0.951501829268293	-0.327507926829268	-0.631668902439024	2.36143414634146	2.5620493902439	2.53849085365854	-1.40910838277042	-1.33149157303371	-1.02583426966292	-1.04279438202247	-0.441638764044944	-0.655226966292135	2.42197134831461	2.66141741573034	2.62594831460674	-1.41496657621889	-1.29705265957447	-0.991921276595745	-1.0164670212766	-0.424505319148936	-0.591876595744681	2.55512340425532	2.7207085106383	2.69205106382979	-1.24155208382635	-1.31275445026178	-1.00092617801047	-1.04528115183246	-0.459850785340314	-0.644294764397906	2.42225445026178	2.62464659685864	2.57273821989529	-1.48524154244734	-1.28805677083333	-0.981094270833333	-1.00728020833333	-0.421460416666667
-9566	-1.33718994708995	-1.02655767195767	-1.01794656084656	-0.425328042328042	-0.680424867724868	2.34913915343915	2.57834603174603	2.5991873015873	-1.56911143098958	-1.30082073170732	-0.985396951219512	-0.951486585365854	-0.327501829268293	-0.631664024390244	2.36143292682927	2.56205792682927	2.53850304878049	-1.40917378049828	-1.33148988764045	-1.02583539325843	-1.04279662921348	-0.441633146067416	-0.655230898876405	2.42197640449438	2.66144382022472	2.62597415730337	-1.41482171800706	-1.29705957446809	-0.991921276595745	-1.01646063829787	-0.42451329787234	-0.591896808510638	2.55506489361702	2.72068191489362	2.69204042553191	-1.24164194491812	-1.31276073298429	-1.00092041884817	-1.04528481675393	-0.459846073298429	-0.644306282722513	2.42226492146597	2.62466178010471	2.57278638743455	-1.485202649026	-1.28805989583333	-0.981090104166667	-1.00726770833333	-0.421461458333333
-9565	-1.33718042328042	-1.02653968253968	-1.01792063492063	-0.425313227513228	-0.680415343915344	2.34913544973545	2.57838201058201	2.59922857142857	-1.56914098255208	-1.30081646341463	-0.985384756097561	-0.951467682926829	-0.327495731707317	-0.631657926829268	2.36143292682927	2.56205731707317	2.53851219512195	-1.40925384989657	-1.33148988764045	-1.02582808988764	-1.04279325842697	-0.441630337078652	-0.655238764044944	2.42198651685393	2.66147359550562	2.62600449438202	-1.41469462800245	-1.29706436170213	-0.991921276595745	-1.01645744680851	-0.424518617021277	-0.591912234042553	2.55500744680851	2.72065	2.69203138297872	-1.24172165290119	-1.31276230366492	-1.00092146596859	-1.04528534031414	-0.459840314136126	-0.644323560209424	2.42227696335079	2.62468167539267	2.57283246073298	-1.48515650194827	-1.288071875	-0.981088020833333	-1.00725677083333	-0.4214625
-9564	-1.33717777777778	-1.02653121693122	-1.0178873015873	-0.425307936507937	-0.680406349206349	2.34913703703704	2.5784164021164	2.59926296296296	-1.56914482083333	-1.30081890243902	-0.98537256097561	-0.951448170731707	-0.327487195121951	-0.631657926829268	2.36142926829268	2.56205975609756	2.53852804878049	-1.40929344576298	-1.33148370786517	-1.02582584269663	-1.04278651685393	-0.441623033707865	-0.655242134831461	2.42199157303371	2.66149662921348	2.62603202247191	-1.41457630595751	-1.29707234042553	-0.991923404255319	-1.01645478723404	-0.424533510638298	-0.591931382978723	2.55494574468085	2.72062021276596	2.69202180851064	-1.24176124003795	-1.31276753926702	-1.00091937172775	-1.04528952879581	-0.459841361256545	-0.644331413612565	2.42228638743455	2.62469267015707	2.57287696335079	-1.48513193373921	-1.28807916666667	-0.981096354166667	-1.00724791666667	-0.421459895833333
-9563	-1.33716984126984	-1.02651693121693	-1.01785343915344	-0.425293650793651	-0.680397354497355	2.34913333333333	2.57845291005291	2.59929894179894	-1.56913289765625	-1.30081097560976	-0.985357317073171	-0.951431097560976	-0.327480487804878	-0.631659146341463	2.36143231707317	2.56206402439024	2.53854329268293	-1.40926760101747	-1.33148426966292	-1.02582247191011	-1.0427797752809	-0.441619662921348	-0.655246629213483	2.42200112359551	2.66152640449438	2.62606235955056	-1.41443610079359	-1.29707287234043	-0.991927659574468	-1.01645212765957	-0.424541489361702	-0.591947872340425	2.55488936170213	2.72058510638298	2.69201063829787	-1.24177457143368	-1.31276439790576	-1.00091570680628	-1.04529528795812	-0.459834031413613	-0.644347120418848	2.42230418848168	2.62471570680628	2.57292146596859	-1.48515335584429	-1.2880890625	-0.98109375	-1.00723802083333	-0.4214625
-9562	-1.33716613756614	-1.02650529100529	-1.01782275132275	-0.425285714285714	-0.680388888888889	2.34913650793651	2.57848042328042	2.59933650793651	-1.569118025	-1.30080426829268	-0.985343902439024	-0.951414634146342	-0.327475	-0.631655487804878	2.36142926829268	2.56206402439024	2.53855487804878	-1.40918894987419	-1.33147865168539	-1.02582359550562	-1.04278426966292	-0.441617415730337	-0.655249438202247	2.42200898876404	2.66155280898876	2.62609269662921	-1.41432334442709	-1.29707606382979	-0.991929255319149	-1.01644308510638	-0.424549468085106	-0.591965425531915	2.55482978723404	2.72055159574468	2.69200319148936	-1.24173576815911	-1.3127664921466	-1.00091518324607	-1.04529581151832	-0.459830890052356	-0.64435445026178	2.42230942408377	2.62473089005236	2.57297277486911	-1.48520076250434	-1.2880984375	-0.981094270833333	-1.00723489583333	-0.421459895833333
-9561	-1.33715343915344	-1.0264835978836	-1.01779153439153	-0.425278306878307	-0.680382010582011	2.34913703703704	2.57851851851852	2.59937619047619	-1.56910775208333	-1.30080426829268	-0.985331707317073	-0.951404268292683	-0.327473170731707	-0.631649390243902	2.3614262195122	2.56206890243902	2.53856768292683	-1.4091189144103	-1.33148202247191	-1.02581741573034	-1.04277865168539	-0.441610112359551	-0.655257303370787	2.42201573033708	2.66158258426966	2.62612078651685	-1.41420400281316	-1.29708457446809	-0.991927659574468	-1.01644308510638	-0.42456329787234	-0.591977127659575	2.55476489361702	2.72052393617021	2.69199255319149	-1.24174179379266	-1.31277277486911	-1.00090732984293	-1.04529842931937	-0.459829842931937	-0.644368062827225	2.42232670157068	2.62475654450262	2.57301832460733	-1.48525237630556	-1.28810625	-0.981090625	-1.0072234375	-0.421459375
-9560	-1.33714761904762	-1.0264746031746	-1.01776560846561	-0.425267724867725	-0.680371428571429	2.34913227513228	2.57855185185185	2.59940952380952	-1.56909544166667	-1.3008	-0.985315853658537	-0.951378048780488	-0.327465243902439	-0.631653048780488	2.36142743902439	2.56206768292683	2.53857865853659	-1.40906573162026	-1.33147528089888	-1.02581573033708	-1.04277584269663	-0.441604494382022	-0.655267415730337	2.42202752808989	2.66160730337079	2.62615168539326	-1.41408355317328	-1.29708936170213	-0.991931914893617	-1.01643829787234	-0.424575531914894	-0.591999468085106	2.55470744680851	2.72048723404255	2.6919835106383	-1.24177092066739	-1.31276963350785	-1.00090785340314	-1.04530104712042	-0.459822513089005	-0.64438167539267	2.42233769633508	2.62476910994764	2.57306282722513	-1.48529683618756	-1.28811302083333	-0.98109375	-1.00721458333333	-0.421455208333333
-9559	-1.33714126984127	-1.02646031746032	-1.01773121693122	-0.425260317460317	-0.680361375661376	2.34913862433862	2.57858518518519	2.59944444444444	-1.56912404270833	-1.3007987804878	-0.985306097560976	-0.951362804878049	-0.327456097560976	-0.631651829268293	2.36142256097561	2.56207134146341	2.53859085365854	-1.40902424437411	-1.33147584269663	-1.02581629213483	-1.04277191011236	-0.441595505617978	-0.655266853932584	2.42203033707865	2.66163988764045	2.6261808988764	-1.41397659211658	-1.29709414893617	-0.991932446808511	-1.01643191489362	-0.424583510638298	-0.592012765957447	2.55464361702128	2.72045957446809	2.69197393617021	-1.24180500598451	-1.31276806282723	-1.00090261780105	-1.04530680628272	-0.459819371727749	-0.644393193717277	2.42235078534031	2.62478952879581	2.57311465968586	-1.48530889214286	-1.2881234375	-0.981088541666667	-1.0072015625	-0.421452083333333
-9558	-1.33713386243386	-1.0264455026455	-1.01769788359788	-0.42524708994709	-0.680352380952381	2.34913386243386	2.57862328042328	2.59948465608466	-1.56912656510417	-1.30078963414634	-0.985293292682927	-0.951343292682927	-0.327456707317073	-0.631643292682927	2.36142012195122	2.562075	2.53860426829268	-1.40903093944403	-1.33147191011236	-1.0258106741573	-1.04276573033708	-0.441598876404494	-0.655272471910112	2.42203820224719	2.66166573033708	2.6262106741573	-1.41386190574417	-1.29709361702128	-0.991932446808511	-1.01642872340426	-0.424593617021277	-0.592031382978723	2.55460531914894	2.72044521276596	2.69197446808511	-1.24183084068037	-1.31277434554974	-1.00090104712042	-1.04530314136126	-0.459819371727749	-0.644409947643979	2.42236178010471	2.62480942408377	2.57316282722513	-1.48531292767931	-1.28813541666667	-0.981094270833333	-1.00719166666667	-0.421445833333333
-9557	-1.33712486772487	-1.02643068783069	-1.01766931216931	-0.425246031746032	-0.680347619047619	2.34913386243386	2.57865132275132	2.59952275132275	-1.56910385859375	-1.30078719512195	-0.98527743902439	-0.951330487804878	-0.327450609756098	-0.631640243902439	2.36141890243902	2.56207682926829	2.53862134146341	-1.40900646027689	-1.33147191011236	-1.02581179775281	-1.04276797752809	-0.441591011235955	-0.655277528089888	2.42204887640449	2.66169157303371	2.62624438202247	-1.41372405332811	-1.29709468085106	-0.991929255319149	-1.01642553191489	-0.424610638297872	-0.592043085106383	2.55455904255319	2.72043031914894	2.69197127659574	-1.24181210267855	-1.31277643979058	-1.00089947643979	-1.04530942408377	-0.459821465968586	-0.644421465968586	2.42237643979058	2.62482722513089	2.57320994764398	-1.48535077347295	-1.28814010416667	-0.981094791666667	-1.00718697916667	-0.421447395833333
-9556	-1.33711746031746	-1.02641957671958	-1.01763968253968	-0.425232804232804	-0.680337037037037	2.34913068783069	2.57868835978836	2.59955978835979	-1.56915263645833	-1.30078536585366	-0.985259756097561	-0.951313414634146	-0.327440243902439	-0.631640243902439	2.36142012195122	2.56207682926829	2.53863048780488	-1.40895973575955	-1.33146516853933	-1.02580898876404	-1.04276292134831	-0.441584831460674	-0.655279213483146	2.42205898876405	2.66171966292135	2.62627191011236	-1.41359979926438	-1.29709787234043	-0.991928191489362	-1.01642074468085	-0.424618085106383	-0.592059042553192	2.55451436170213	2.72041861702128	2.69197180851064	-1.24180995690679	-1.31277591623037	-1.00089633507853	-1.04531518324607	-0.459814659685864	-0.644435078534031	2.42238376963351	2.6248497382199	2.57325602094241	-1.48536035582507	-1.28814895833333	-0.9810890625	-1.00717447916667	-0.421444270833333
-9555	-1.33711164021164	-1.0264	-1.01761005291005	-0.425226455026455	-0.680329100529101	2.34913492063492	2.57872010582011	2.59959470899471	-1.56920183359375	-1.30078414634146	-0.985250609756097	-0.95129512195122	-0.327433536585366	-0.631639024390244	2.36141951219512	2.56208231707317	2.53864451219512	-1.40889642754762	-1.33146179775281	-1.02580561797753	-1.04275674157303	-0.441580337078652	-0.655290449438202	2.42206292134831	2.66174662921348	2.62630224719101	-1.41346649105125	-1.29709893617021	-0.99193085106383	-1.01641542553191	-0.424635638297872	-0.592071276595745	2.55446755319149	2.7204	2.69196808510638	-1.24181071908793	-1.31277905759162	-1.00089162303665	-1.04531623036649	-0.459811518324607	-0.64444554973822	2.42239947643979	2.62486701570681	2.57330837696335	-1.48537098713008	-1.2881625	-0.981088541666667	-1.00716927083333	-0.421441666666667
-9554	-1.33710052910053	-1.02639153439153	-1.01757724867725	-0.425213227513228	-0.68032328042328	2.34913439153439	2.57875238095238	2.59963068783069	-1.56927489140625	-1.30077987804878	-0.985234756097561	-0.951278658536585	-0.327431097560976	-0.631635975609756	2.36141707317073	2.56208841463415	2.53865792682927	-1.40887313038084	-1.33146292134831	-1.02580561797753	-1.04275393258427	-0.441578651685393	-0.655296629213483	2.4220691011236	2.66177359550562	2.62632921348315	-1.41331301539816	-1.29709946808511	-0.991927659574468	-1.01640957446809	-0.424647872340426	-0.592082978723404	2.55442446808511	2.72038510638298	2.69197021276596	-1.24183001821136	-1.31277958115183	-1.00089005235602	-1.04531832460733	-0.45980890052356	-0.644458638743456	2.42241361256544	2.62488795811518	2.57335706806283	-1.48539117367069	-1.28816770833333	-0.981086458333333	-1.00715729166667	-0.421440104166667
-9553	-1.33709735449735	-1.02637724867725	-1.01754603174603	-0.425204761904762	-0.680310052910053	2.34913386243386	2.57879153439153	2.59966613756614	-1.56934903802083	-1.30077195121951	-0.985217073170732	-0.951264024390244	-0.327425	-0.631634756097561	2.36141890243902	2.56209634146341	2.53866890243902	-1.40885534807057	-1.3314595505618	-1.02580280898876	-1.04275168539326	-0.441572471910112	-0.655302808988764	2.42207921348315	2.66180056179775	2.62636011235955	-1.41313495810238	-1.2971	-0.991929255319149	-1.01640744680851	-0.424662234042553	-0.5921	2.55438031914894	2.72037180851064	2.69197340425532	-1.24182096085236	-1.31277958115183	-1.00088848167539	-1.04532146596859	-0.459802617801047	-0.644472251308901	2.42242460732984	2.62490418848168	2.57340209424084	-1.48542085909639	-1.2881765625	-0.981094270833333	-1.00714947916667	-0.421436458333333
-9552	-1.33708835978836	-1.02636349206349	-1.01751851851852	-0.425195767195767	-0.680305291005291	2.34912751322751	2.57882275132275	2.59970634920635	-1.56946118854167	-1.30077256097561	-0.985206707317073	-0.951240853658537	-0.327419512195122	-0.631637195121951	2.36141829268293	2.56209451219512	2.53868841463415	-1.4088548029019	-1.33146292134831	-1.02579719101124	-1.04274719101124	-0.44156797752809	-0.655307303370786	2.42208988764045	2.66183033707865	2.62639213483146	-1.41294076914225	-1.29710159574468	-0.991927659574468	-1.01640425531915	-0.424671276595745	-0.592112765957447	2.55434042553191	2.72035478723404	2.69197446808511	-1.24180544273248	-1.31278376963351	-1.00088481675393	-1.04532303664921	-0.459803664921466	-0.64448167539267	2.4224387434555	2.62491780104712	2.5734497382199	-1.48546997515037	-1.2881859375	-0.9810890625	-1.0071375	-0.421440625
-9551	-1.33708306878307	-1.02634497354497	-1.01748148148148	-0.425189947089947	-0.680298412698413	2.34912751322751	2.57885661375661	2.59973968253968	-1.56963561380208	-1.30076646341463	-0.985193902439024	-0.951225	-0.327414024390244	-0.631630487804878	2.36141402439024	2.5621	2.5386993902439	-1.4088663491962	-1.3314595505618	-1.0258	-1.04274438202247	-0.441566853932584	-0.655310674157303	2.42209438202247	2.66185842696629	2.62641741573034	-1.41272027486769	-1.29710265957447	-0.991919680851064	-1.01639840425532	-0.42468670212766	-0.592123936170213	2.55429095744681	2.72033829787234	2.69197180851064	-1.24182969343277	-1.31278691099476	-1.00088429319372	-1.04532513089005	-0.459797905759162	-0.644499476439791	2.42244764397906	2.62493664921466	2.57349895287958	-1.48553028911011	-1.28819114583333	-0.981090104166667	-1.0071328125	-0.421430208333333
-9550	-1.33707566137566	-1.02633650793651	-1.01745555555556	-0.425175132275132	-0.680289947089947	2.34912857142857	2.57889100529101	2.59977777777778	-1.56981762213542	-1.30076219512195	-0.985178048780488	-0.951207317073171	-0.327406707317073	-0.63162743902439	2.36141707317073	2.56210426829268	2.53871585365854	-1.40889566955772	-1.33146235955056	-1.02579606741573	-1.04273651685393	-0.441556741573034	-0.655316853932584	2.42209887640449	2.66188146067416	2.62644550561798	-1.41253410415441	-1.29710265957447	-0.991922872340426	-1.01639414893617	-0.4247	-0.592133510638298	2.55425212765957	2.72032393617021	2.69197180851064	-1.2418925590986	-1.3127832460733	-1.00088272251309	-1.04533089005236	-0.459791623036649	-0.644510471204188	2.42246073298429	2.62495811518325	2.57354712041885	-1.48557554521644	-1.2882046875	-0.981090625	-1.00712291666667	-0.421431770833333
[truncated: 19,550 more rows]
[truncated: 41 more columns]
