# Supplementary material for: Identification of 1600 replication origins in S. cerevisiae
Source: eLife. 2024 Feb 5;12:RP88087. doi: 10.7554/eLife.88087 (PMC10945306; doi:10.7554/eLife.88087)
Supplement: Figure 3—source data 1. [file elife-88087-fig3-data1.zip]

Archive with 1 entries (1 files):
- Figure_3_source_data_1.txt
