# Supplementary material for: Identification of 1600 replication origins in S. cerevisiae
Source: eLife. 2024 Feb 5;12:RP88087. doi: 10.7554/eLife.88087 (PMC10945306; doi:10.7554/eLife.88087)
Supplement: Figure 3—source data 2. [file elife-88087-fig3-data2.txt]

coord_relative_to_midpoint	rank1_to_rank500	rank501_to_rank1000	rank1001_to_rank1500	rank1501_to_rank2000	rank2001_to_rank2500	rank2501_to_rank3000	rank3001_to_rank3500	rank3501_to_rank4000	rank4001_to_rank4500	rank4501_to_rank5000	rank5001_to_rank5500	rank5501_to_rank6000	rank6001_to_rank6500	rank6501_to_rank7000	rank7001_to_rank7500	rank7501_to_rank8000	rank8001_to_rank8500	rank8501_to_rank9000	rank9001_to_rank9500	rank9501_to_rank10000	rank10001_to_rank10500	rank10501_to_rank11000	rank11001_to_rank11500	rank11501_to_rank12000	rank12001_to_rank12500	rank12501_to_rank13000	rank13001_to_rank13500	rank13501_to_rank14000	rank14001_to_rank14500	rank14501_to_rank15000	rank15001_to_rank15500	rank15501_to_rank16000	rank16001_to_rank16500	rank16501_to_rank17000	rank17001_to_rank17500
-500	33.9334622121578	33.5885702869569	34.5271977174147	34.5835818869448	35.0950626291144	34.9365423838899	34.5337969283599	34.918628141652	32.8244543838527	28.4497051338155	30.9644248341886	30.4538106835934	31.2881335737226	32.0724887211847	30.7494968767714	31.2572073613478	32.5016345247522	32.7132433429402	34.2777993585107	32.6398629484274	32.7174225583193	32.1694885766622	32.8392513299187	32.418647764872	31.8046753003068	32.5486222998759	29.5202093377009	32.963380933008	33.6576740102283	31.1839065218764	29.8936100914723	29.3240365196469	29.073614751526	30.6764755935253	28.4398338329717
-499	33.8222160639084	33.8026651274286	34.5563141480294	35.0501401353331	35.2810442982114	35.1235036999491	34.9038976946693	35.2175426072537	33.1135272371716	28.6209490178647	31.0396912409502	30.6092410227375	31.3382371779632	32.1069347208972	30.8509379032875	31.2322101582294	32.7427590240938	32.539538843308	34.1579959960676	32.7165751847136	32.7514129659021	32.1214848185653	32.8390580122306	32.5685339248223	31.7809408981164	32.6818508853959	29.4256827162356	32.9777032921393	33.6309881856281	31.1129090320375	29.8888501700521	29.370920921264	29.1143075677951	30.6836612501546	28.5396361083058
-498	33.8784758204149	34.0077136170466	34.9168913508976	35.2330495124037	35.5079952194301	35.3738611812983	34.9424007102947	35.2143009759732	33.4039762244384	28.8448559545761	31.1472155694794	30.8911313957567	31.5108345258365	32.1959124401574	30.8101203137259	31.3312542801993	33.0515028630522	32.533052980729	34.3693760614161	32.6669729099105	32.692652241416	32.0691575805146	32.8451672932967	32.7846689735028	31.6711356018993	32.6552523245664	29.5719739742498	32.8158154531962	33.4947745733654	31.0223786197209	29.8974394760065	29.3181736995204	29.212089979569	30.7430117376017	28.4957716000511
-497	33.996347882791	34.0936844411195	34.9011789300351	35.3847527157094	35.5531910224667	35.6546549758506	35.281814272739	35.3030809293498	33.5843586817969	29.2294842873726	31.1922500423452	31.180196407664	31.6942226787547	32.2079675681475	30.8087170626167	31.3843536437225	33.1690497428646	32.3205570812396	34.4793720037012	32.7917713472103	32.6554262057775	32.1684948925677	32.9760950541321	32.9868318471271	31.5659269685209	32.7005448673333	29.5927012901887	32.8753742499189	33.535234532756	31.163754697335	29.8623078828929	29.3808690356803	29.3006673772986	30.842908685921	28.4424015389976
-496	34.1731755785602	34.2085167559921	35.2375439431332	35.5328583580639	35.6917761544884	35.826444322612	35.4641487769049	35.5151486472049	33.8806957057224	29.4878254917375	31.3456989182022	31.3433126493355	31.7410373421363	32.2250018358108	30.8860345107475	31.484560629462	33.4368822645149	32.1746751201461	34.6193462711854	32.9987462395214	32.91896348527	32.2106471332211	32.9718581736867	33.0140344111599	31.6376161585277	32.7877251674898	29.6057852304834	32.7933089714654	33.5906723786752	31.1276880201815	29.9644784520175	29.4609039720454	29.4812497686202	30.9514525981255	28.4571832133976
-495	34.1755281429853	34.2157490778367	35.4098734714244	35.6750356078141	35.733539341152	36.1246160066143	35.4631888529684	35.7894405202248	34.0975968115753	29.5489087977606	31.3191339733195	31.5233049611022	31.7632693598419	32.3370303536667	30.8851752285643	31.5537870949413	33.4365406690097	32.1453249703115	34.6834947765348	33.066115065283	33.0280890097944	32.2107602841818	33.1089235058141	32.92728751682	31.6556118840347	32.6753349675475	29.6358998739809	32.9102561888836	33.7375588489279	31.185372080633	29.9215540329877	29.2475396681051	29.6240333750015	31.1573617715506	28.3790652808658
-494	34.3004439415924	34.5315853702148	35.6637066450601	35.7994610511804	35.7429249611369	36.3218851211287	35.4697577897541	35.9049425067026	34.3045677546975	29.6635440758526	31.474745549984	31.7622239664224	32.0094808999275	32.4639008910437	30.729021850191	31.5861427539603	33.429564252191	32.0891858744668	34.7828003482144	33.0468617067217	33.1056537276066	32.0703507121114	33.1561388556956	32.8998050229115	31.5653689795646	32.6788511326943	29.6462512289582	32.8464235440759	33.8344634339582	31.2962740347142	30.1401550194425	29.2950166211932	29.7068890801301	31.131228336902	28.392595706843
-493	34.0943201123441	34.6602987462416	36.0805644583797	36.0050713403237	35.9495851685509	36.5599078604714	35.5977383500615	36.1001121217069	34.3864279382297	29.8464672850295	31.4700829766177	32.0307186463531	32.1436539284151	32.6075304017331	30.6674081893568	31.5316163428643	33.529388781099	32.1814234409598	34.7757790209518	33.0053818562256	33.2624449834211	32.0652301283092	33.1542207063151	32.8930110173525	31.7763846483183	32.7558075271589	29.6795254133069	32.8821680344081	33.7070862092689	31.3636252995698	30.2075372094909	29.2002907265512	29.7802898067947	31.1204637419049	28.4857905831336
-492	34.1032997780751	34.9162732360194	36.2841758389902	36.3378416556653	36.1308446493849	36.6545934010255	36.0548860408372	36.2728027322912	34.5299109867141	30.0536709794786	31.5119615402825	32.1453587691326	32.1526273978933	32.705455074898	30.7783124269191	31.4571329820143	33.8057834868008	32.1904046425584	34.716725804896	32.9461611336259	33.4058544025231	32.2485393491098	33.1056721260711	32.8713101392689	31.7415011294718	32.9011495187714	29.6148836829952	33.0695338327867	33.67044461571	31.3949651766257	30.1612036189471	29.1594880708456	29.9269632707813	31.3037165027528	28.4274922007038
-491	33.8025389320648	35.1265739717934	36.283805732401	36.3083406579705	36.3581462745227	36.7006540982041	36.2196928036957	36.5173104937454	34.6026272065462	30.1728411607366	31.3960297465318	32.1604143721092	32.2342659941711	32.7883623301396	30.7847282783939	31.8588665528503	33.9764977074503	32.29108910902	34.80456642289	32.8579849575553	33.3596149078525	32.2482959872386	33.1350597572553	33.0205212490829	31.8324128062441	32.9413952129594	29.6590129103144	33.1886557809007	33.7058349994437	31.5500641941088	30.1436872395025	29.1582860995827	29.7756384951631	31.4924609038761	28.5167587744356
-490	33.5344201859703	35.1414428533959	36.4785331860414	36.3574175696793	36.2814861434947	36.7428366918519	36.3169177836496	36.6030009843409	34.6588174954405	30.377387596109	31.4694671392161	32.2369942860191	32.3143537457307	32.9802648195426	30.7392700294222	31.8703671524747	34.2158183124753	32.2646117928778	34.8119718755125	32.7553363555164	33.5368673000126	32.2159837413358	33.0541601019682	33.1466053242256	32.0406457756861	32.8746613025433	29.640784889821	33.1858917091448	33.6333621701404	31.5637024668222	29.8952788733016	29.0018581271647	29.7149422803586	31.4394986335099	28.6416562005464
-489	33.099102960158	35.0728273673777	36.5336384574579	36.5441145511784	36.4574404177079	36.8181565577564	36.4000306962894	36.8276802550659	34.8420598422232	30.7396650906321	31.6096000596297	32.4242466685997	32.3007914492497	33.399652403077	30.7958746844065	32.0944610289196	34.4010621248647	32.3780785653573	34.7335578332365	32.7975938193771	33.572447206812	31.8487260859687	32.9567628158926	33.2840759979565	32.0758611276587	32.8735782677804	29.4346022704316	33.215787249543	33.70708995829	31.6504592293502	29.8305309778073	28.9223969543326	29.7719614404487	31.4553024341674	28.6990172467893
-488	32.9752790011941	35.1854191674761	36.4740975089077	36.4454719182514	36.685380121845	36.8138057019745	36.630911305939	37.1775494052047	35.0447454073618	31.0746272254855	31.7026965499097	32.5642338534492	32.4998728059562	33.3868421941176	30.8031125866378	32.2710462448928	34.6741978900825	32.3979640882633	34.6925314213306	32.8642201644341	33.7812215651288	31.7410609810201	33.0233367723712	33.4160859448283	31.9890384876238	33.0240342732897	29.5931151652031	33.2889793045061	33.6601540328357	31.6619756018035	29.8502752325692	28.9487856881599	29.7994048499883	31.5622627989031	28.5479618147486
-487	32.8088101176015	35.2372462241675	36.533509447407	36.4949830588742	36.9015161109526	36.9187818965984	36.6526279132888	37.1706508712942	35.1441181472773	31.4487128228632	31.6567528136133	33.0568272639088	32.4173342796709	33.3673019685649	30.7977526313518	32.5165254671012	34.9638499286802	32.4720291030016	34.6042696254443	33.0195611832176	33.7714668002755	31.6533099001587	32.866919759354	33.289225588951	31.932053017749	33.0172532699112	29.5356148334856	33.346592657065	33.5917674326504	31.7602730350432	29.8674656681736	29.0756839351882	29.9149106253442	31.7684866346875	28.6134046682332
-486	32.6991470683597	35.4239206882261	36.5066209626245	36.6655193018277	37.1218012265134	36.9040630384465	36.7784933824773	37.2984817674845	35.3833064987419	31.7336148261029	31.6856070614754	33.3017913915038	32.3239858854564	33.4561087113011	30.7405464436325	32.5622529396615	35.1073089255064	32.3667183546454	34.5220655131626	32.9933742339502	33.4923369862493	31.6347825346343	32.8654726169966	33.2960795190491	31.7128074857671	33.1278998448458	29.4376378024199	33.3669582303299	33.2993472167746	31.6267426269135	30.0106953365276	29.0578937941155	29.952754462083	31.7296949047566	28.615814579248
-485	32.5310678393758	35.5498565470266	36.5888263284746	36.8532105605694	37.1838966543241	37.0408534110979	36.8845235790121	37.5501330087821	35.7973886217516	32.0518955051293	31.6725323547538	33.2939405074752	32.4012001993721	33.6537814301857	30.6418692008925	32.6799632435424	35.3767593342385	32.4455176769927	34.3337520127539	33.0607280643507	33.4665046454875	31.5385536662098	32.8793960626908	33.5834015948563	31.8289117427043	33.2858394473676	29.6068567228734	33.5346170273717	33.0735593074101	31.9232413575489	30.0099931216522	28.99619979311	29.8744376423733	31.7751090647925	28.7126123520568
-484	32.5101624935367	35.7727784258085	36.5420295083205	37.1054855711846	37.2986688077613	37.1763271052534	36.8786179594367	37.7049119818784	35.9123228446532	32.3566768918783	31.8576513221665	33.3763509017843	32.5155884464682	33.7501296860352	30.5623503663153	32.6530875273388	35.2290864798804	32.3827308495072	34.1813100066363	33.164873831904	33.4682097471814	31.4164159544322	32.7387855551645	33.6983602635752	32.129499755706	33.4435679847014	29.7284487585163	33.4704118795071	33.0978221123786	31.8881554880226	30.0339674672686	29.1004122118803	30.0191699019972	31.7041707783429	28.6858125027654
-483	32.2830203806835	35.97416010492	36.4736188056529	37.2352474979078	37.2228412959723	37.1300766684487	37.025470935648	37.7049233773764	36.096216183074	32.5543535268464	32.102185451755	33.5473412343988	32.4346114711684	33.9172535801654	30.5923746601053	32.6427252433931	35.1749303906639	32.3832096498736	34.0815207781754	33.0596817373752	33.3354404480681	31.3109055221387	32.7720052962328	33.7620153241784	32.3276995846102	33.5913636436154	29.8292831294928	33.3644650055851	32.9235265699033	31.8980663179115	30.0701012188976	29.1913966403948	30.182135999318	31.7697851640742	28.7315580471815
-482	32.0105656557312	36.1238871630264	36.4578734304071	37.490840775653	37.1783579213203	37.1518171089145	36.9785092846378	37.7262196136722	35.9944443191427	32.6749417797541	32.2842973123078	33.7444820520544	32.3458593967523	34.0960059835478	30.699720787669	32.6508098393536	35.2794380638967	32.5248465528583	33.8043395969841	33.0785956266893	33.2610653902536	31.2442411590813	32.7527030052632	33.7398155265027	32.5432056985622	33.4929926680944	29.8600038072469	33.4393627053838	32.7493498236441	31.8705310159794	30.203218807803	29.2177697074303	30.2317841696942	31.7377679850707	28.7010466094941
-481	31.6740210411349	36.2092557943489	36.2874341020996	37.5129355135322	37.0372392823661	36.9153478387457	37.0187125408119	37.6966312218934	36.0695828535552	32.8281687572821	32.4385927070008	33.9724780795252	32.4563803869228	34.2911836505184	30.7447918121689	32.5333365064406	35.2458020630796	32.3613522775401	33.6243299710315	33.2555323090639	33.2899091695282	31.2535114574187	32.5211844486809	33.884554950333	32.5288498302809	33.3200559592351	29.7552547969303	33.2238782814837	32.6580282675705	31.8381167438072	30.230799771043	29.1306040711158	30.216439138928	31.7026358550596	28.731632492319
-480	31.5212324944064	36.1799077655731	36.1777758588507	37.6494938888414	37.0142417044096	36.8304647439869	37.0002011754394	37.7883770201081	36.1713342287477	33.0018506619249	32.5151031232253	33.9323635498479	32.4096380623917	34.4421455862748	30.8506191074069	32.6859196364051	35.1311070164329	32.457916145025	33.3651357867852	33.2963688725922	33.257509339678	31.2920787003336	32.5509920368309	33.8983576813112	32.8433987412282	33.3865453499336	29.7110459821437	33.0837332065169	32.544452418715	31.8091578884853	30.1003324800341	29.1418111570512	30.3472716630931	31.5880226105399	28.701765001138
-479	31.4375522640408	36.276048843375	36.2136742908564	37.7877811707164	37.003629294681	36.7552981285965	36.8804140411585	37.7579436737023	36.1788547029474	33.1325525442845	32.5917610697319	34.0447195369199	32.5190951374252	34.4066745358921	30.8274132409475	32.6232977958739	35.2070158235554	32.6050822271305	33.2581557125499	33.5768427654823	33.2264908145789	31.2629858330422	32.6451615051242	33.6984467835239	32.8978448183054	33.396937785812	29.629038723528	32.8801455728264	32.3849051859986	31.9126735950747	29.956132064556	29.1624295119623	30.2454443311738	31.7153183120854	28.8004178626307
-478	31.3396626116926	36.2543094422139	36.0950897846016	37.8718004901907	36.957927704114	36.4679757229595	36.8821666935667	38.0838138981554	36.0734904751491	33.3652533328676	32.8834551709536	34.0501331315196	32.4480081867095	34.4913092256774	30.8779569840784	32.6055432869458	35.3479414895384	32.7970993639049	33.1406626278923	33.6571964388286	33.3011519873955	31.2056985535444	32.5495081661667	33.6753792281286	32.8856564854148	33.5783307256235	29.6563601341417	33.0431931550389	32.1549053605513	31.8778803088163	29.9273528319731	29.2926672508691	30.1569334357491	31.7163637188004	28.599462314219
-477	31.2539298290538	36.2557860889295	36.1151896753885	37.9053857205203	36.915113281821	36.4470544125145	36.8933625016245	38.0025089164212	36.0238942602434	33.4714128338215	32.8088374976369	34.0589400292734	32.5207508288097	34.7035309977065	31.0307250283585	32.7631918393613	35.4045766574192	32.7867803691259	33.0693158161477	33.7654982630701	33.524764162201	31.0678449405397	32.7319688431458	33.8689960329851	33.0076553981751	33.5881404994043	29.5314668633166	33.3059428828213	32.117609620364	31.9042157898282	29.9711766348327	29.3012065267465	30.1783655502208	31.6650186971359	28.3508822984403
-476	31.3423890557413	36.1630100065964	36.1360640771991	37.6610850793091	37.0384446253258	36.2956891846218	36.8038020518489	37.9837353892695	36.1634954567799	33.7843767249568	32.8511164024337	34.0837551720282	32.6647526679064	34.5514289257112	31.2666276283228	32.9424900092788	35.5363845987146	32.8580454379505	32.8586534614406	33.9815934172168	33.6746544633085	31.1261147735489	32.8077200119378	33.9692563188761	32.9136687613874	33.7354297019747	29.538755611619	33.5743723640153	31.9365562160118	31.9692428292757	29.9829861992366	29.3361353975192	30.142720054775	31.7881032272976	28.2326694190369
-475	31.5195782943035	36.0645524741646	36.0619678220318	37.6109374967604	36.9906966145191	36.3118181381788	36.8203014313002	38.010968091482	36.3166756440697	33.7919269169821	32.9908603283254	34.2349716637873	32.5853229698498	34.4669872567639	31.3925838936448	33.0825204996933	35.3938355501575	32.7952711941588	32.8404768191239	34.0572213004605	33.6377485975566	31.0903270021526	32.9362830640708	33.988674149194	32.9241302727516	33.9877819378337	29.5100423369871	33.6985655294248	31.8722647624097	32.0842778214328	30.0394143888797	29.5558084753067	30.1880307907578	31.687865664342	28.2485355534063
-474	31.444565731449	36.0248225874394	35.9830951812714	37.6774892334815	36.9085472319754	36.3813625373159	36.8027745475704	38.2268794816694	36.1877919192899	34.0069661541731	33.206027036897	34.2245032458076	32.6018281116485	34.380837036985	31.4453425252068	33.2039177679019	35.4430510362975	32.8772572267098	32.7982319450505	34.0640031954502	33.8001521746638	31.2209116806315	32.8221102964975	34.0276414274558	33.012514744705	33.9860316556191	29.6443276610168	33.687479350697	31.8023165533205	32.2591012896421	29.818571553098	29.6098402295095	30.3829236380328	31.6134972101744	28.2727493306931
-473	31.5340042858333	35.8554591665754	35.9227472796626	37.6473108813161	36.8402718919494	36.2182512520147	36.758507122385	38.3982684937402	36.1550451573152	34.0214465621319	33.0028342510446	34.2909351746606	32.5427890070711	34.526238319151	31.510358485326	33.085045539464	35.3594307246933	32.9300855772075	32.7041466484922	34.2934356906054	33.8834499707596	31.2132224834701	32.9002826682948	34.0163564521877	33.1080808441174	34.1576562539906	29.882877769952	33.7917715944232	31.7366659482522	32.1537467179155	29.7546534312133	29.7114624527657	30.571921951613	31.8068394815362	28.1335819455017
-472	31.3199609589709	36.0008953119654	35.6982110536083	37.4502332334528	36.6091138027785	36.1358685394981	36.5088896401834	38.5221647630674	36.0383447378283	34.2350368029484	32.8205795201768	34.4916358311772	32.3725766481022	34.607124692468	31.5194945887377	33.1894199529008	35.1674436044685	33.1800907719067	32.7724140915264	34.4166739107806	34.0898259241581	31.216924136304	32.8667606698138	33.9299038077338	33.2725292376409	34.0575065513164	29.9567442346381	33.6736465225215	31.6654219062467	31.8881363601248	29.6710420608586	29.7746833852631	30.686481418695	32.0293478873391	28.141108539949
-471	31.2875177969137	35.848151371774	35.3420884133994	37.2111973437779	36.383419182566	35.9321280518144	36.3670358194478	38.4034742049659	35.7975426047703	34.3226766491489	32.8437215465111	34.5458450697047	32.5136546405368	34.5747438362123	31.5356005791547	33.1224202842045	35.3638200971563	33.2611736138284	32.8472653139497	34.4366927683282	33.9407708802492	31.2769124240239	32.8999718819096	34.1091017040716	33.2283694828035	33.88249741268	30.051327705896	33.4077371818767	31.7951956120026	31.7665796977275	29.5031904916943	29.8306308253813	30.7531187786867	32.0544898433572	28.2133542161484
-470	31.3206170108195	35.8429278913737	35.24016610727	37.1375188971443	36.2599652798285	35.9070495524137	36.190325350968	38.1495763950166	35.6012642502052	34.6360370164712	32.8970661228888	34.7885468237034	32.4220672218541	34.5257362672586	31.5237054654878	33.1142537451	35.5802260912254	33.372006920343	32.8749864465601	34.6132288090887	33.8696430135163	31.3550133373172	33.0064593147093	34.2193312630811	33.2405949779564	33.9127248116871	29.8871364431793	33.4273092668852	31.7975930848579	31.5385097481716	29.6051975794351	29.9416741985548	30.864971746956	32.0041132350415	28.1706209596063
-469	30.9606793930975	35.7421070891998	35.0430109169107	37.1844136651409	36.1858817646334	35.7651915758559	35.9473284820078	38.1922909270846	35.4366576353924	34.8510639790154	32.9111392264363	35.0252094142854	32.4774290462413	34.5256925871914	31.7319348429697	33.2783550121566	35.5604424579963	33.1718712840594	32.9732986357657	34.6519238100767	33.9532474860034	31.4192169065845	32.8773461992388	34.3654959933456	33.3699058213908	34.0285309375824	29.9694944167144	33.3336342414652	31.8621673179169	31.6825510746919	29.6468883900448	29.9940059816914	31.0013326325314	32.1811943883301	28.1631238460028
-468	30.8968728404671	35.5205553048985	35.0392049292133	36.9735573911207	36.095916246564	35.6131280653513	35.8926056855678	38.2059607604394	35.4336465117685	34.891418127617	32.7937039120504	35.142550925304	32.736785961103	34.3893920545993	31.9202358213156	33.3217079903965	35.4204694359216	33.0725046328227	32.8468145914302	34.6961063775657	34.0002174695233	31.5106809846821	32.9535203095005	34.3269550034284	33.6004390874879	34.3002232998785	30.1133546007348	33.4028021474521	31.7330100210946	31.785708182293	29.7397379444693	29.9873324114822	31.0438868188793	32.3913875828734	28.2246276691846
-467	30.8021887246873	35.1889666629089	34.9412289593522	36.9073630634721	35.9570052616225	35.3202920691077	36.0099876142055	37.9660107684638	35.5848979142961	34.9034970349281	32.6821341383326	35.112917606758	32.833456268792	34.4732087466885	32.1203809172499	33.4334978008395	35.5133496828451	33.040981545374	32.9717883799836	34.7934823697696	34.0183081956981	31.6538462809895	33.0165995899776	34.4166441636709	33.6225297962586	34.4190882777458	30.2327325298257	33.4327781620675	31.8766885621785	31.8236743201962	29.8106978712893	30.0057628414795	30.9654806259799	32.3701169439821	28.3891978117501
-466	30.7887452066727	34.9673494706119	34.5590504761826	36.6411394311237	35.7728485690905	34.994141580956	35.9487311343952	37.9947635211003	35.6868612110055	34.9797526592772	32.4185806430866	35.0415215638992	32.7581388810091	34.518424679174	32.3949806483501	33.657535253187	35.4590909766883	33.0628710460807	33.2857191538489	34.8883765676688	34.0379310655921	31.4501959594402	32.8950511935472	34.2389677008011	33.5428079119963	34.5777666140118	30.238289034346	33.3734310524664	31.9909676194213	31.999465204649	29.9556298176385	29.9644619986363	31.09272542023	32.3479985835038	28.5517258066095
-465	30.7347611781878	34.8782293756815	34.3795894415721	36.4029371460644	35.4678575507664	34.4852284565972	35.7801308376246	38.0541383116944	35.5759397278552	35.0924918015694	32.4127357896245	34.9977475928514	32.7086111484636	34.3293673239234	32.5263405726071	33.8379951023134	35.3270414302655	33.0319714653046	33.3547676836949	34.9648276470438	34.0559927013455	31.3800279349318	32.832336718614	34.2953616901087	33.7911375551627	34.6600160913994	30.1971535730394	33.3557980961509	32.2027433386284	32.0672695443209	29.9528789350121	29.9049941195525	31.0181483512284	32.3047306395914	28.6412815176178
-464	30.648294326618	34.7114770017041	34.1552187534937	36.1727952752107	35.3036160576782	34.2997763328541	35.5443737655295	37.9407400485777	35.4858208448616	35.2354751095727	32.2929406987262	34.9103477549021	32.6302783457197	34.1062437465639	32.5053920267226	33.701246576251	35.0773272420017	32.8268552077418	33.3579147812572	34.9308487441705	34.0227225356837	31.2405370744273	32.9038716340266	34.4359652533138	33.8970121816029	34.9924873346155	30.2798523220604	33.3213113250457	32.1447373250924	31.9511827492664	30.0997938483632	29.993238631042	31.1750489322548	32.3334424972169	28.7318867548796
-463	30.3896188630602	34.580154799464	33.9429623214258	36.0037529758516	34.8713635270933	34.080131700016	35.270293349682	37.9108668712236	35.4350774599625	35.4346003362672	32.2372790311694	35.0434931620285	32.6734387811175	33.9929500370704	32.6403029417784	34.0057101934644	34.9770629868467	32.8647363166375	33.293450028062	34.905333008662	34.2402580332509	31.173663684881	33.0005813197441	34.3049213371214	33.8165595567844	34.8693612248887	30.2567460105976	33.2362068270594	32.0473644978007	31.8087281228957	29.9781915197681	30.102346680335	31.3331870191138	32.3396941957952	28.8089264201441
-462	30.3600955566249	34.464535373943	33.5661477240907	35.8679029500246	34.6047189627605	33.8062711995433	34.9290072007316	37.6917117826301	35.3004047052681	35.3989556555457	32.1825600832002	34.9092860983743	32.6309656228043	33.9277302106079	32.9382813589091	33.9386981004303	34.8836707130218	33.0162999844569	33.1820512630133	35.0393636713148	34.4501394389699	31.0744434559448	33.1392240776566	34.117809530161	33.6781115246056	34.8042636326237	30.3655205184386	33.3430009803589	31.925994655633	31.5589623609304	30.0312898711713	30.1993534335119	31.4433553524645	32.4633539970677	28.8345951568844
-461	30.3627050587975	34.3502264060189	33.3292164661019	35.5325252126888	34.3561850757205	33.4464396205262	34.670589906234	37.5917340352205	35.0875172636275	35.3898663785179	32.0641850867592	34.8129226826666	32.7673294746688	33.8932304153401	33.0212082414788	34.0930665449205	34.7641915981865	33.0536186134291	33.3870187815775	35.0858415903072	34.4834515693281	31.105129970837	33.1518150797268	34.0202158133549	33.6633654093198	34.7501570135588	30.6004964877902	33.4531594532993	31.7162599665171	31.4292302924548	29.9968868094675	30.2065081763654	31.4186941067523	32.5114426721575	28.7021882133327
-460	30.4142219480492	34.3122094140462	33.1272244880788	35.0402333067579	34.2543043654815	33.0701396582815	34.3089125714808	37.3644968384025	34.8748165041264	35.3950019749057	31.9305696877684	34.9554111448108	32.7419130111541	33.9374411840169	32.9954441659795	34.0352550084406	34.7720402100654	32.7891905720686	33.2703047635439	35.1663866325331	34.4159747320768	31.067707888412	33.004243903769	33.8741372899333	33.6641238841155	34.7067911836118	30.5738228676922	33.5253193725833	31.7175766657099	31.5988020090335	29.9823157080645	30.2054322526416	31.3909636947157	32.556024875313	28.6908498056266
-459	30.3729654029983	34.0798515741517	32.7937993916031	34.8461163137015	34.1548328815103	32.8181788355669	34.1977647879999	36.9024892820319	34.6932790399259	35.2020036426635	31.8944925759164	34.7718898381273	32.718580554834	33.8446408291912	33.1149856665468	34.0965714373603	34.6721962307701	32.6814625463217	33.3517015308025	35.2513163183012	34.2152144683743	30.892415216199	33.0612984523177	33.9648350066102	33.570968014819	34.6258784203979	30.8322285512916	33.4607407572051	31.5966876103763	31.4937852958616	30.0456167834015	30.2255028145872	31.2826910454118	32.8139069515399	28.6406119838037
-458	30.2657157628686	33.95585822713	32.4512451528424	34.633490152326	33.9267696456478	32.209183834363	34.0180345179816	36.3654426738797	34.6511559575081	35.1643542043654	31.9410708553195	34.8171905316883	32.5384309092859	33.8758738133138	33.3054325548982	33.8973135860985	34.6562614403661	32.5502928038937	33.4904319838693	35.3522350194562	33.9870179113457	30.9029163966705	32.9798950312406	33.9897369935257	33.6264007685128	34.4203885923809	30.8927190321147	33.4528481950301	31.5825476261325	31.7132354200803	30.1237782325482	30.3085571953555	31.2220431145382	32.7737444202869	28.7605427348072
-457	30.2243701789019	33.9732756203651	32.1372405487467	34.3861589608747	33.5728275513983	31.8530654768284	33.5987064174675	36.02988906295	34.6211946500778	35.0666527728564	31.7890289730145	35.021304565351	32.3467572420871	33.9924744636877	33.4542942710506	33.8123559858936	34.4644035681522	32.4858554255854	33.4324285077602	35.5907230861581	33.997026458627	30.8655889055701	32.9874474273448	34.244834193529	33.6736150389201	34.4718144512531	30.9333384520029	33.199967995983	31.7736777978573	31.6219225047286	30.0245778665859	30.2594396367667	31.2746420758826	32.6794786655758	28.9123702998646
-456	30.0733640035627	33.7412033158265	31.8449586483949	34.162416491336	33.2942269607881	31.6180629559346	33.2423807959258	35.8433641566862	34.3024496826522	34.9553074974219	31.4982645849102	35.0054421081932	32.2450354770008	33.9531583011064	33.5053737361455	33.9867597784647	34.2840877266546	32.4300754172938	33.3643292292384	35.3934431909286	34.1420263703443	30.9825059086886	32.9803164611766	34.2964696687055	33.84346592608	34.5721829749911	31.1341680838353	32.7670628044848	31.6107094616029	31.5345260101562	30.25659196511	30.3294754621707	31.3615744762253	32.671913833131	29.0588676095976
-455	29.8874589451424	33.5331965061967	31.698073329841	33.8162474144844	32.9080201083141	31.1187909291058	33.0301465451765	35.5685584120309	33.8888903177181	34.892456325044	31.103371214593	34.8764232715725	32.3325226324201	33.9895298144709	33.4724107787816	33.9466637244475	34.2048107202221	32.4297697129274	33.2316496924177	35.4892457571515	34.0639441772127	31.0326064260938	33.0021982574617	34.3365228781444	33.9359493417329	34.4188636773089	31.3180779161648	32.7378417883535	31.3456000023308	31.6361266142209	30.2538548605961	30.3749140019037	31.351621147501	32.6921014074568	29.2176868934067
-454	29.736195475632	33.3596573078291	31.2884666480207	33.5497674253683	32.580152984025	30.9431189063048	32.7158229925216	35.0239492048701	33.5495479322733	34.9159394942339	30.9034922731545	35.0381320740142	32.316775801639	33.9282217666165	33.6079733332518	33.7569509370427	34.1102076472233	32.5675319584493	33.1585067581855	35.4347351244963	34.109783792833	31.2453058916626	32.9406187828734	34.4689468893695	34.1786424862238	34.2490426999782	31.3997981088022	32.9112454909239	31.2597294202624	31.6836086685706	30.316174756056	30.4757579848701	31.3285288505366	32.7091655986998	29.388418778255
-453	29.6804637444338	33.0831178273594	30.7927845477801	33.2757202670621	32.2845802681348	30.8170382857769	32.3420411699511	34.6766715360067	33.1492578503785	34.9969288557497	30.8744232670471	35.0124439639583	32.3341167687432	33.9568433869045	33.8198111844401	33.7595735173182	34.149756158744	32.778899917929	33.1145514277807	35.3643083360315	34.0211160547459	31.5402651984951	32.9749647014182	34.4091605896559	34.1537439306635	34.2289820205282	31.4196809366616	32.8142094385685	31.0960268541298	31.8321594349819	30.3384724928962	30.6222587616713	31.194945913162	32.7080439531676	29.2395469056686
-452	29.483904731426	32.8534140386148	30.3976029147101	32.9399280722189	31.9025570549094	30.4978981759417	32.0924106337657	34.584065927069	32.7591578505947	34.9473324457304	30.5038024148789	34.8815614955965	32.3680543297001	34.171036465436	33.9056136100495	33.7155331948924	34.2337678634462	32.8638650100389	33.1139877059871	35.271819685457	33.9758827084259	31.6965156342938	33.0442204115596	34.3988933849013	34.0527607929529	34.2386826760989	31.4655196824666	32.7422484637012	31.1552270314348	31.7814694600875	30.2680486277317	30.7847497171072	31.1430855207648	32.8492745095956	29.3661359636004
-451	29.2194845070566	32.5730791092075	30.1071804578079	32.7791240125989	31.6663259680369	30.2337842146813	31.8210076698154	34.4913244476511	32.5517059710108	34.9553938455271	30.385809597955	34.8545799680932	32.222713709745	33.9497201019334	34.1927664953619	33.8148176690854	34.1747846644843	32.9539518472059	33.055740937621	35.2056706779801	34.1740767266342	31.6221373231021	33.1909577556501	34.5022041389799	34.1081653741753	34.3116752490749	31.606438737665	32.8194751475455	31.3011169499845	31.75713867738	30.1353408452838	30.8394027252343	31.2171908691713	32.9769125162206	29.4931761368471
-450	29.1507617284228	32.3452071243781	29.8766979667791	32.4402983331943	31.2074157519736	29.979924917548	31.6546382967211	34.5718122956714	32.1641939141159	34.6349047378834	30.2345074684239	34.7803442419176	32.2958741418602	33.8413735246572	34.1880518728779	33.7659075465162	34.1344445229088	33.0593541691797	33.1652431202063	35.2227103337845	33.9975713091588	31.6305341948915	33.055534637816	34.406050366102	34.1593498409744	34.3430059618893	31.7247107481693	32.6435388522729	31.3401706117681	31.6594866396927	29.9615704199615	30.7491352180067	31.1737831330951	33.062042709836	29.51419066766
-449	28.9010621166741	32.2678302324462	29.514112954471	32.1608325513949	30.9306292028244	29.5812329928104	31.3687029440737	34.3391217535931	31.9187762794589	34.6084859889884	30.2710193587292	34.8036633765334	32.3379126728976	33.7523259871428	34.0750470097953	34.0509810991488	34.0057012056065	33.1166187562906	33.122085337296	35.5373190720037	33.9874019030782	31.6662894407576	33.0796330273906	34.1897579263248	34.2374760242429	34.3279768026143	31.8382569812679	32.7726723042399	31.5533625565889	31.673837884445	30.2142312918942	30.734358415305	31.2397650310743	33.2103992924178	29.5161819655791
-448	28.787318834838	32.4214813915055	29.1414195188454	31.8646591840364	30.4505937064329	29.3625604773457	31.0693981086452	34.1710085645328	31.6747074856494	34.2215216222342	30.275746404331	34.7237105539399	32.0704514483676	33.7131890829614	33.7479270298876	34.0181301699291	33.9414644023655	33.1496107363276	33.1355839299504	35.7426063702362	34.0705664893858	31.6767817609782	33.0946087545774	34.0404785864446	34.1902531475446	34.0847223171337	32.0800827693351	32.9307221546148	31.4479943721472	31.5920968768276	30.4424855102342	30.7408437680181	31.2568642171437	33.3232924666504	29.552576788737
-447	28.4374668124678	32.2617107692928	28.870213989568	31.5180891573804	30.2525866469943	28.8832823331646	30.8985206951074	33.8880124952945	31.556689750647	33.9028395624247	30.1270111173818	34.4253449125958	31.9995291631243	33.608085288791	33.8354720007243	34.1183032896538	33.7069025762608	33.1641973269668	32.9986014486047	35.7308844673404	34.228899056824	31.6530389302286	33.0474163769502	34.0089030110846	34.0993101145409	33.8962113597499	32.2457479479131	33.038110847425	31.4006603629742	31.682446309155	30.5317666622623	30.7609851309082	31.1720732015525	33.4185207376932	29.7108073363218
-446	28.2625868996112	32.0860111246345	28.6322426255355	31.3021884326793	30.0951054779254	28.3981277198397	30.5299954892881	33.5638133103283	31.2685575254147	33.6130724138488	29.9229283230893	34.296232227709	32.0014581423035	33.6258593337614	34.1256552736711	34.046938190039	33.4327752294265	33.2713035595186	32.7253572877324	35.8094821689903	34.2819737388414	31.8171747225851	33.1597990393869	34.2352395964576	34.1093133797133	34.0230988341712	32.3849875925922	32.8806716300087	31.4960040458068	31.7448973573582	30.6686511392239	30.9551034226381	31.1103261271431	33.5618122360182	29.8187840689342
-445	28.1269083040724	31.9291881619652	28.3937516663043	30.7306952761177	29.9066767860405	28.0820410468205	30.29902958103	33.1858443031911	31.0676196640744	33.4558876625466	29.9057461821976	34.0155039932301	31.8804435612807	33.6950825195	34.2774165975909	33.9799432390027	33.382565479579	33.2282671681476	32.9546085182343	35.8334317276694	34.1833546127369	31.8136168878118	33.322332333134	34.2538293060911	33.9520961494072	34.1976074825824	32.4565762281116	32.8980829559631	31.5212466142556	31.8468186091536	30.9276628168293	30.9025517377429	31.025914850949	33.6487064105313	29.8578028284072
-444	28.0523630408688	31.7434934781713	28.1619414967533	30.4236285634443	29.7264555486099	27.5704118144347	30.2587661518197	32.8873499763529	30.6862673458065	33.25810181209	29.9138004726188	33.8864333639376	31.8625974566898	33.6970527409741	34.41378078788	34.0483420288082	33.4715227732856	33.4659525506835	32.8376961132552	35.7219646159808	34.3141178644809	32.1261884502267	33.3636253830264	34.2677732350677	33.9364778310989	34.321955146424	32.5604408154306	32.6738330148876	31.6229829174742	31.9551252035025	30.9546485997867	30.7908651527471	30.9382164936792	33.5985546282505	29.8664335446361
-443	28.0624636636793	31.405045775103	27.7851875636511	30.0043959100804	29.5774068357654	27.3919104208375	30.0537188025272	32.5391097109303	30.3641066960893	33.0220390820189	29.7888473592431	33.891822019357	31.7984104271865	33.6800089168933	34.5071252826406	33.9165656928166	33.5021038253844	33.6220771572189	32.6417641045248	35.7180093822126	34.3281348628884	32.1012264795623	33.3928211510868	34.1707114674517	33.8552213249834	34.2239960526063	32.739454200631	32.5682960233533	31.4710467281228	32.1722319792255	31.265795306195	30.78342111082	30.9611464333446	33.8326909998105	30.2310863955959
-442	27.9142011496979	31.2236975991925	27.4147157262308	29.7042851684884	29.3498748740268	27.1811952486753	29.7503075354375	32.3579265678324	30.1104803218184	32.7347021203564	29.6819091124895	34.0031457860627	31.8047084639882	33.5345627731042	34.6799389112774	33.979258871898	33.4684310099542	33.6520232844307	32.445883093086	35.7878403544761	34.3063285096991	32.0286127413947	33.3160006186243	34.0276418574641	33.7676683477783	34.1742503470401	32.7039948142949	32.5438212721297	31.2075697537772	32.2405188467499	31.1835021094069	31.0462404616362	31.0115633018755	33.803548767477	30.4259261502761
-441	27.7311517326302	30.9885340382031	27.1754224122668	29.3330003220352	29.1646001444769	26.7231580085276	29.2737390273818	32.1949387622208	29.8586635055988	32.359870119459	29.5798979537718	33.8157254092149	31.7286812489571	33.3876621346548	34.6051374565265	33.9218812769682	33.5213217166287	33.6639727875267	32.3288792237063	35.8099462324675	34.2512448494868	31.9060105373386	33.2587154226369	33.97445382109	33.7070891809105	34.3935858110614	32.7613815701035	32.5392615096333	31.0806898008463	32.345957975396	31.2100310177626	31.2461935644918	30.8403264109207	33.5508970380746	30.7040998241014
-440	27.8235265583327	30.734427709042	27.0275953731774	28.9161460175169	28.8356139714363	26.6186478389873	28.7936493950151	31.7781745438712	29.7644139082386	32.1864180753294	29.5504675140572	33.9501610293386	31.7206279902448	33.2842654775396	34.7005816559453	33.9290152992186	33.5635925421678	33.8248089267244	32.2871772356139	35.8583766299752	34.1759422650155	32.0464482042632	33.3096013436052	33.817482677726	33.7262939672382	34.4861482228221	32.8701292671585	32.527759238817	31.0358040405339	32.1766483005358	31.5796622273716	31.3287676242684	30.8019986782105	33.5604882082439	30.8984715466519
-439	27.9764204974417	30.4992934153083	26.7570629751368	28.7663381286158	28.3693692933719	26.334612104566	28.430425005334	31.5434443421971	29.591482069034	31.6686701914069	29.3698683805666	33.9581677055169	31.6836306243518	33.2055996246099	34.8890267429365	34.0554068586593	33.4022333945449	33.7989088931566	32.2320975672867	36.0398569563293	34.0517434031612	32.1598704388725	33.1816730652677	33.7786242730238	33.5406870614565	34.5856447604994	33.0549140410494	32.5400644626394	31.1421352886621	32.1563240637797	31.5900321200978	31.4876852888228	30.6814133366367	33.5954722339347	30.9541489871914
-438	28.0444303941498	30.2802576298316	26.4281202176776	28.6505336680221	28.0792805498869	25.8442859561642	28.2042531429427	31.1884681649547	29.0929533182234	31.1491946497542	29.1980045285383	33.792980802282	31.6106790154233	33.07317092789	34.8423274391827	33.9979942592241	33.3763498131932	33.8395250422324	32.3333835699903	35.9588032569399	33.915859331649	32.2865802132399	32.9894496313371	33.8257457358254	33.585427547793	34.687565783621	33.1721732316637	32.628683344012	31.2345585538659	32.1236788472894	31.5892451820857	31.4524146544488	30.6430665727737	33.7547999076055	30.9794884275134
-437	28.0188504000116	30.1466823378305	26.0290070791075	28.5433825740032	27.877116184467	25.6146748756683	27.821565323238	30.7761853460134	28.7573953340615	30.8393862511158	29.1877056668088	33.6494858830284	31.3058365112523	33.1226152914083	34.7231327945257	34.0392958101656	33.356617850119	33.8486882542174	32.2074418630671	35.9670566005878	33.9800878158988	32.3787466127175	33.2517028949312	33.8041656082571	33.7141227463226	34.7878583036536	33.5514145317353	32.623869003361	31.3516239564888	32.2161372869045	31.600179720825	31.453511049319	30.6193553962785	33.7863836626613	31.1159192786183
-436	27.9504459245456	29.9381766204771	25.7269385301398	28.2181339066352	27.6391799690747	25.3086343725866	27.5578866568867	30.3480552893229	28.651201636953	30.5262419170751	29.0715419550426	33.3341125634386	31.3192459555941	32.955064220999	34.8639377751636	34.0187940999315	33.2445659786053	33.8427428039801	32.1424112590035	35.8446428714851	34.0036715825791	32.393684890884	33.4091660559867	33.8952168494277	33.6092969492277	34.7840110968884	33.6847860625315	32.5790141937471	31.5497999670361	32.0230745795133	31.7446544145149	31.7269373107486	30.4991771930779	33.8174527668702	31.0065883534569
-435	27.7987807002841	29.5458703191776	25.4417178016158	27.7818950926681	27.4167112830537	25.0110557858355	27.370527950049	29.9849446753683	28.332152468147	29.9906688816177	28.8640425279905	33.3034265577515	31.4458344772519	32.7550400228681	34.6490358751723	33.8630176378429	33.3017310680229	34.0792474447169	32.0976771985313	35.6013391265029	34.3506164448202	32.2684160732983	33.5054644464377	33.8299797083869	33.6168680699614	34.6265505690304	33.8581252045079	32.6804792093163	31.6468280259236	31.8331717234033	31.8491363986041	31.9662189763953	30.3331496647841	33.8545199948672	31.1278592273855
-434	27.6297804263543	29.2021750422002	25.2736759606388	27.337827628208	27.2568278745441	24.6149354455936	26.9565437101633	29.7090170244553	28.1233310477614	29.5614870352636	28.7765357873765	33.0686788895705	31.4787620375753	32.6493465486211	34.7735536725665	33.7775330560393	33.1849705181757	34.1270652334369	32.0450700726068	35.6266911411903	34.3973852694516	32.2954966006063	33.7309534302418	33.9168090909286	33.3828071812388	34.6323240250173	34.0033134223357	32.4852460821097	31.6882360810068	31.9219233913251	31.8215040595058	32.2807661956211	30.4271507810127	33.812307952971	31.167529149466
-433	27.5447786964566	28.9119339941577	25.2390984514373	27.1372944281945	27.046671591515	24.3791948453015	26.633985062835	29.3636462414157	27.688308800611	29.3343958626389	28.689326436489	32.8157364801488	31.4461157402259	32.4643048357742	34.6683198901376	33.7898918030688	33.1826390633137	34.1508626472657	31.937015665672	35.3934329553493	34.2909274633788	32.4295438316501	33.6165667178162	33.8317393065953	33.1898375960836	34.5466243724654	34.0705598493286	32.3817574476043	31.6646220571984	32.0219533443733	31.7454087660567	32.2260106881358	30.3265899502479	33.855090308853	31.3377146934625
-432	27.5391105140313	28.7626070899113	25.2242036006766	26.746985413757	26.6901649142819	24.1291533398625	26.4382806251304	29.1086894090874	27.4488283584539	29.0218832736709	28.4059595759048	32.6268330441093	31.366944950752	32.0828298587082	34.6717725664592	33.8375707338917	33.2141374675612	34.1697688848721	31.9892675966424	35.2917275050274	34.5755403019136	32.2874746480871	33.5329967417629	33.7285460422738	33.0671698725486	34.5222626388672	34.3214977824109	32.450773187863	31.7694305832202	32.0218970851688	31.6765554394	32.3089078241291	30.3693989424096	34.0237434016014	31.3452369932304
-431	27.6194562980326	28.237733788706	24.9764237417223	26.5422738893637	26.4112656687513	23.9826877521037	26.0459113968827	28.8926681959351	27.2725340206845	28.726502146944	28.2672233920343	32.2821473522691	31.2547599049079	32.1016981820293	34.5473822779462	33.7987998325353	33.183216396831	34.2075525904382	31.9332066706215	35.1234577035933	34.6347950461686	32.4064394807334	33.4119111403589	33.7088773827777	33.0943203363151	34.4233357031865	34.3614951129864	32.5371928168725	31.8119383718964	31.9630110188178	31.664100182371	32.1963765613619	30.290622483346	34.0772408794106	31.3699517583941
-430	27.5301639364919	27.9806690085839	24.6718820183732	26.2486411315588	26.1860260723268	23.7179430975906	25.8615802851905	28.753113226755	26.9277994768508	28.5481591306037	28.2420514919482	32.1323263733076	31.0779147609039	31.8603115165285	34.3537018686671	33.9872820639797	33.1476918896029	34.1776210420792	32.0192454867471	35.1043973786728	34.6238413296051	32.3530208342571	33.5215300087939	33.725113181239	33.0304835107906	34.452901460306	34.5380738354615	32.8181808174516	31.7086677892042	32.1221459148616	31.7741855499851	32.0131098620557	30.3678973057125	34.3810886895448	31.3801694698652
-429	27.598865318456	27.7484816921691	24.6067960635841	26.0432432088883	25.9531657564396	23.5790620733398	25.7582899822618	28.4922837823489	26.8009462749292	28.3461041775632	28.1781024844204	32.0423911989928	31.0767489128502	31.5989673830658	34.3153255015913	33.927296127334	33.2694668939425	34.2586763979439	32.0363272311844	35.0408965814996	34.5530717261685	32.5162699758747	33.6591832626145	33.6352666263387	33.0859839253191	34.4599231714578	34.7121237077726	33.0518413112616	31.5163706623219	32.1304126071285	31.7819832108275	32.044528239884	30.3534313067395	34.6005402517263	31.5751136577572
-428	27.5614745862983	27.5384115912503	24.3843892376019	25.7607388694352	25.7632196168882	23.2891734074622	25.6256704409132	28.2718572000557	26.7268397687638	28.0015788811761	27.9733688179389	31.9831468795335	31.2804254086434	31.7107322720586	34.2383882263864	33.8882390364807	33.2288968166828	34.0208114710393	32.2523503302349	34.9031206726484	34.4079984636945	32.6754133082703	33.6844747041776	33.6269912113795	33.3065771370851	34.5836680717865	34.8236829787146	33.1205691185223	31.4841250237747	32.01367620911	31.9234884783289	32.0470678605551	30.5225864217149	34.6634176697251	31.6913900330685
-427	27.5279325941466	27.4163824200881	24.0969822699036	25.4727506999742	25.6175754697278	23.2606846592066	25.3219473015928	27.8748247199516	26.5602759700544	27.5803763387031	27.7685943367761	31.8946462459233	31.3924360391472	31.4406468509031	34.24301354401	33.896966926558	33.301026968997	33.9909027123524	32.1711379780844	34.86608907653	34.2095194066771	32.7649923933284	33.7661484496869	33.6494391840981	33.2965496249761	34.5878208715585	34.8287992629961	33.1019628155527	31.5166988865092	31.9950869161772	32.2498318748166	32.0833694136857	30.6027192907356	34.6834904414216	31.8620751294192
-426	27.1632944639719	27.2634678171038	23.81638388429	25.1501616733845	25.4567967502299	22.9940333892116	25.0215218797219	27.4796548749821	26.561728641999	27.2842492569556	27.5604890160346	31.8352836727746	31.3996444414364	31.3002984287886	34.2592873209962	33.9408345751386	33.2954638353608	33.9801659241326	32.0791652270338	34.6784176969802	34.2111734674594	32.7377620826924	34.0386498645714	33.6858937814404	33.3509947293526	34.5243249504196	34.7706549786956	33.0029226405591	31.581656967212	32.0110273522411	32.4121481505165	32.1820029711831	30.7441354632523	34.7766248870302	31.94121932171
-425	27.048465725613	27.0987178749179	23.6211175759159	24.8058568266298	25.2929700239185	22.7971110141051	24.6084522505296	27.1483161027375	26.2207969550204	26.9755360224692	27.4399513293453	31.8927280891517	31.6166805805342	31.3943277764693	34.3227481561954	33.9551393964834	33.2123509664078	33.961492673636	32.0420864620988	34.323067383863	34.2596153480826	32.8617026647323	34.1472019334484	33.6110020399602	33.3452614665877	34.6133591837507	34.6239045174951	33.006050834912	31.5686229087307	32.2065113714011	32.7247461750469	32.4018802990688	31.0834292206747	34.6611134086653	32.1239135908122
-424	26.8482373260471	26.935483666635	23.4543755879454	24.4626457939454	24.9521831963357	22.7180954150186	24.3981485164672	27.0023837154724	25.9463716486751	26.8052644993298	27.2750126872695	31.9461666945637	31.4847126559715	31.4570407425468	34.3752648744756	34.1545054420012	33.285043179798	34.0808839074253	31.8975050432803	34.1798506112813	33.92079949973	33.0864835651833	34.0496292500499	33.6651180572008	33.2414978904382	34.5914912645544	34.7156049333768	33.1447885760528	31.5209408348122	32.2757349562252	32.8728132464145	32.3311292951906	31.189812320086	34.6378017909205	32.1918549076072
-423	26.9292264682738	26.7450585026231	23.3187276834654	24.2602300985802	24.6769853411623	22.5146040031519	24.0031169462033	26.8230776134741	25.7213750696817	26.6119118901322	27.2444555054121	31.8470601721184	31.5753654376667	31.378610067062	34.1481152675125	34.1796108408609	33.1931275174999	34.172167398282	31.8614061190926	34.1158897018223	33.8781644347533	33.2012253483496	34.0381042593495	33.8118772882192	33.4127593621021	34.3598704568194	34.8239594424919	32.9968087590385	31.5276396813845	32.3256350948254	33.0224981706625	32.4996924010555	31.2570035402066	34.4684731611522	32.1824531016536
-422	26.988548735734	26.5699694058191	22.9955749467605	23.9583559662173	24.5323425628681	22.3394274153974	23.7797606038462	26.4919785940996	25.6465114146508	26.533417855465	27.0936854573574	31.9171479390848	31.6698120538626	31.4396496029794	33.9430032473167	34.0798204209262	33.1242129514611	34.2731311734012	31.8495757512289	34.0012696320115	33.5174614166595	33.328386875991	33.9905703433772	33.8629014276032	33.298674156885	34.1143157746999	34.7559466572275	33.1042541491084	31.4352481415592	32.3369224174515	33.3297214292061	32.4819548897595	31.1507699973722	34.3330568595124	32.3706198810474
-421	26.9486845869415	26.2853050797474	22.8955926417877	23.9008600362026	24.3611855665875	22.0456521502559	23.5292731945037	26.0981437186619	25.4888122913057	26.2013481610241	27.0102157377635	31.8762324827727	31.5388403127445	31.4791376068244	33.8866757728785	33.9304642316892	33.1848322809662	34.1525496358151	31.7917327643087	33.9929788651522	33.5551160160424	33.27084540051	34.166827186059	33.8336119912439	33.3950451602978	34.0715306844308	34.8630451017611	33.1617922601239	31.3834318944563	32.4403499091159	33.5510668543021	32.4396669968676	30.8812657853087	34.2262170662057	32.7294492964657
-420	26.9551425498343	26.2445042708401	22.8017656539186	23.8882072622944	24.2782329226783	21.8762032895063	23.4796016401763	25.8961531639152	25.3823996966073	25.9234456348639	26.9978969155932	31.7370789452192	31.504621920204	31.3751976852423	33.8265392921278	33.943716426769	33.209536416154	34.2384020289498	31.6469921414013	33.8411075750597	33.6159488346698	33.4285595188985	34.345226723211	33.7298925490082	33.2862047338207	34.1938375373453	35.0155694264567	33.3330076428361	31.1764361408946	32.56418658204	33.5866566730188	32.4431549637715	30.9139160143875	34.3988054424026	32.8581159267687
-419	26.9495133121047	25.8769248696552	22.5843124084023	23.575687004896	24.2677690524372	21.716911387429	23.4191472977357	25.7427162601437	25.2918762123956	25.5069493585097	26.7322341558085	31.5831194286643	31.4181415538591	31.4734563765582	33.8142966880906	33.8987700437815	33.1421740943553	34.0977995925965	31.5927364435754	33.8627497731131	33.4673931763765	33.3028901156429	34.4874841641213	33.5902258887797	33.0174683558981	34.0554828232412	35.2275211502571	33.6155936827453	31.3544881607952	32.8751078554706	33.7720059759451	32.3313711860825	30.903682487413	34.4195356835922	33.0611612525386
-418	26.9157583392103	25.5979651491998	22.5541160774167	23.3379168910617	24.1783058857483	21.6814585944932	23.2214694095018	25.5431198503504	25.2904908375697	25.1816359773289	26.7328853613022	31.4325271232406	31.3254805817973	31.3209700584044	33.9966391617748	33.8390388351897	33.234277111018	34.123513532867	31.4962254173079	34.0027988373239	33.1895669168394	33.3491172687071	34.592671654895	33.5206889776511	33.0480639370967	33.9754572154593	35.4042385181579	33.8465409121094	31.4558132619519	32.8172607526313	34.0667402186969	32.3625793860691	30.8018873582154	34.4626765154112	33.1636746886765
-417	26.8271031472984	25.3462724156141	22.3755696820238	23.1866688243763	24.1504272790813	21.606769218677	23.1275438870937	25.2830411904318	25.1354938453326	24.9594138933059	26.734061176121	31.3874793747045	31.3023192816544	31.1830533561358	33.9694710014964	33.531798147287	33.5186304341359	34.2698302469332	31.3457190436882	33.8569301807395	33.0772765230026	33.4641445108731	34.6161998045703	33.266490108537	33.0162787750307	33.8204491975812	35.4540611730187	34.0781180337751	31.2713350261236	32.8832796301731	34.1241548032631	32.5893408594009	30.7466178348954	34.4718199389386	33.0156268276782
-416	26.8520358066315	25.1470980332494	22.3077321097368	23.113743305038	24.083079646419	21.6590218702255	22.743208931984	25.0233860223178	25.0090730744678	24.5874087243926	26.5019898477756	31.2005489754023	31.2038108760137	31.2540109559683	34.096317553575	33.4712074330764	33.8085814437395	34.4947863626424	31.3916420375832	33.6652371144434	33.1510572688715	33.6477799409924	34.6539955599414	33.1499398265993	33.067574731748	33.6732175075637	35.3684589048641	34.1744505958433	31.3576056745002	32.8538572913509	34.0234050115614	32.5534474020864	30.790643257254	34.3900604407092	33.0539849892701
-415	26.8213836166068	25.0823524578028	22.2931555123961	23.0284319426805	23.9424466902064	21.6001137264444	22.5990322826114	24.7431453766414	24.8212140690364	24.4247777605031	26.4715397932448	31.2186701822216	31.0133571159814	31.2165803504989	34.0007081815572	33.4442737784153	33.7783335582349	34.5865052252638	31.3080695361005	33.6731208236527	33.1559203784251	33.8331366441394	34.7080726731811	33.1259686380753	32.962104403669	33.7087286645539	35.448011936435	34.3284210990139	31.2503926751748	32.922394580287	33.922761710504	32.6555525343074	30.9115354341613	34.4904389416509	33.3229591220001
-414	26.7072511176922	24.9376726918689	22.3148567208001	23.0453480195144	23.9142292160319	21.4679320733693	22.5355791833513	24.5008510648448	24.6551559168173	24.125373020328	26.5048870987478	31.2590502746237	30.9837194534253	31.256053850085	33.9270843081427	33.4534282483957	33.7253163000239	34.9282099798182	31.3756299633912	33.4894917052932	33.054372177512	33.9745436743317	34.6751417019898	33.0491466560821	33.0477157105846	33.5810212896201	35.350991936879	34.2591501838977	31.13744692774	32.7987919153152	33.9383265657105	32.8411131979929	30.8646143726383	34.4739884461092	33.3078445298443
-413	26.561057283304	24.8535625530677	22.3206248651458	22.8482725520642	23.9405944867691	21.4682100918328	22.3323633923263	24.1530857602638	24.5115865579398	23.9676460571943	26.546400636496	31.2875718764585	30.9715001992355	31.3107664075185	33.9122655851694	33.365788684302	33.7495145851291	35.0882752165796	31.36829411614	33.3740368950918	33.278419149529	34.0153871478768	34.8166655410277	33.0447227615112	33.1882774261007	33.5922520589277	35.290907143939	34.4343181677765	31.3097095996744	32.7750272650862	33.9824958172195	33.0274215775756	30.8352591606416	34.4948506814602	33.3653468366205
-412	26.4752192751353	24.7485562806169	22.3210849928848	22.6705624239724	23.7505268039483	21.3559923239897	22.2587845721665	23.9419627994999	24.3338214225324	23.5447806885814	26.487737828895	31.1842568592589	31.0862111422283	31.2885279876761	33.9510547420276	33.2084599379924	33.84353320539	35.2463985211488	31.1869311296915	33.3890948893723	33.1671728925535	34.0090600644162	34.8629213880683	32.9169575702884	33.1550880645491	33.626659011851	35.3772381147716	34.4121253367275	31.3158044735839	32.8044994802767	34.219490995678	33.2550773578179	30.9525608978083	34.6778915088027	33.2617499776125
-411	26.6211968048376	24.6308270309166	22.1709695065297	22.3566950899165	23.6254173051071	21.2709395515651	22.2389337565798	23.8551204839315	24.3995640220266	23.3232328515233	26.5126625506605	31.113102235746	31.0368429358144	31.3580909350571	34.1306015337759	33.0197221355286	33.840815255274	35.1868029740278	31.3392649130186	33.3206054270899	33.1497433885797	33.9599360633584	34.8197755187151	32.9502621564784	33.1758742985869	33.6193004799018	35.4121909064949	34.4390222082173	31.4268420542952	32.8632958560728	34.2890475326445	33.3622150808488	30.9160938542888	34.7067285354988	33.1806794891084
-410	26.8059298321142	24.4020854157906	22.0722916532577	22.1366886042927	23.4548199211614	21.1134742362852	22.0802278082619	23.778564500838	24.2970311952418	23.1968263635665	26.4852169813627	31.1853888703349	31.1199340617191	31.1881702592689	33.9213841378235	32.8861555941101	33.7997059847587	34.9805475759232	31.5999188114243	33.2666740885451	33.106122883901	34.1792938497439	34.8918388033289	32.8259612476237	33.3018163611705	33.6912686084359	35.4991065561134	34.339409427603	31.425712263894	32.804925546787	34.4264638907582	33.4235567770662	30.9844275950116	34.7267755527942	33.2738934765086
-409	26.8004996847918	24.3367843678134	22.0390668763116	22.1320431008322	23.5253807395518	20.9627909328324	21.7957691436495	23.6757891200765	24.124834717525	23.2849531949091	26.2890198953501	31.000809463176	31.0208110265696	30.9362733404994	33.8677677200444	32.8722024495575	33.9820346948839	35.0503063410488	31.7250318418691	33.2581760605967	33.2942284562893	34.2186035681188	35.0716775363466	32.6909572936981	33.4671200221566	33.681725977055	35.6148718661784	34.3528005866891	31.6355921609991	32.6114337499318	34.4518531653209	33.5102358249989	31.2561200497197	34.7926940527563	33.3684907576407
-408	26.7843556044253	24.0873074342015	22.0565556177574	22.1527889415128	23.3499598943281	21.008977646754	21.6353789487428	23.5192953359993	24.0183629107936	23.0230192163331	26.3024209761838	31.0596580667327	31.1717754031197	30.9353348537329	33.917689357628	32.925706259512	34.0184450577005	35.0889175160007	31.9282169737115	33.1155068653069	33.1750348188898	34.2292558115704	35.0993587967255	32.7698651670436	33.544312142985	33.6730759902171	35.7169287235462	34.3743322977878	31.8077584616789	32.6512865803222	34.3179339623795	33.5437113159061	31.4815898525457	34.85581058857	33.6204717737377
-407	26.7639105664589	23.8949899719009	22.0877956313259	22.1229385514465	23.4024104031835	21.1756290180439	21.5626088552926	23.4338639499135	23.9867439406653	23.0135510336094	26.1943617575694	31.1126925639586	31.2614984086461	31.0158478465215	34.0009005310194	33.054552820706	33.8802479512815	35.0663911653312	31.8483235845282	33.0571181126694	33.1781479860421	34.3903914111361	35.1695151292777	32.77275628424	33.585865267403	33.7989990311308	35.5679573742503	34.6773903779027	31.8353130446891	32.9151569831215	34.3780680042981	33.7057017063167	31.7562726449563	34.8648704078624	33.5818845466806
-406	26.7837461399033	23.7169496385593	22.1772415963268	22.0685148554585	23.3418334617122	21.2520391357521	21.4869601301873	23.2267410659027	23.5681101648606	22.8928311871056	26.0808947188174	31.1845669184587	31.220182047282	30.9552937542634	34.0937048536077	33.2188599397651	34.0303039639498	35.1278504199118	31.7652009921754	33.1372367520272	33.3708004590464	34.3530915880438	35.250625842911	32.618009279688	33.6252760533315	33.6802652004301	35.5127032329424	34.6572928430153	31.7687010042556	32.9790814896963	34.4470515471938	33.791704983246	32.0184891842582	34.9410552614596	33.5628065503591
-405	26.6592085636267	23.6619496736774	22.0903813248565	21.9342275843991	23.2191012358582	21.2676382229398	21.3852642069696	23.055611807035	23.4130675890281	22.6780323162717	26.0996903637932	31.1956159451426	31.0730740927313	30.8401304500994	34.03069208089	33.2382359376988	34.1902672889906	35.0459614005158	31.8072175241985	32.954931120117	33.3747721461807	34.4830010728382	35.1587174420567	32.6539517970518	33.6405298274084	33.5890469957398	35.3373797721106	34.6040813909435	31.7457927617429	33.1176294346484	34.5153652872367	33.7427153230301	32.1543078649459	34.8806244416059	33.6212083449542
-404	26.8394757801186	23.5413544296839	22.0957449321504	22.0112595588851	23.1458022026423	21.3887564923563	21.2022117598021	22.9168448784493	23.3116561185533	22.679688359269	26.1074995796672	31.1789624370816	30.9806717719374	30.8309773178058	34.1786240997035	33.2150109628664	34.2151348027531	35.2068903768358	31.9108497124071	32.6700048148676	33.4085827416921	34.418789741762	35.4097614324825	32.5950535877506	33.5292782655542	33.6601576563869	35.2242193268234	34.8309879709674	31.7756648513963	33.0565026217151	34.5213185823877	33.7345720505388	32.219258693032	34.8968069920222	33.6157609361739
-403	26.9996099162058	23.5069388662385	22.0954486197643	22.0153860478358	23.0873101772487	21.1524014611392	20.8805726953767	22.8612543423335	23.3928227551734	22.5890337859146	26.2145063133375	31.1566803310743	30.9452647000687	30.8120480566612	34.0686463321774	33.2219686519905	34.2050885458114	34.9400837613813	31.7274504962994	32.6919077956544	33.4192611154067	34.3107330887627	35.6859244752543	32.5374327139473	33.544763504716	33.6813935576684	35.3432470699161	34.7973270404407	31.9716255082925	33.0465248454835	34.6840999273194	33.6831124330237	32.3897555948739	34.7823892428558	33.6654496942955
-402	27.1307604626726	23.3562917893705	21.9054994675396	21.8573355432477	23.0380972734369	21.0227527641804	20.7987234530212	22.7416670730667	23.5099127752027	22.4410553384128	26.2701009006383	31.1071976024139	31.0758832382533	30.6900602538298	34.1126985095782	33.3747009144439	34.1338639357246	35.1646103438127	31.5126844363481	32.4851228597143	33.6446293630221	34.2293231615896	35.9461751350226	32.7071187736401	33.6714624752298	33.6720490983838	35.4830159781106	34.7192424513657	32.0642117421543	32.884955122113	34.8981603137774	33.7512365049742	32.5823816464304	34.7687965237953	33.7105946721929
-401	27.0652939473385	23.3218773377105	21.9257177597885	21.6250752913197	22.9390787086234	20.8954294138242	20.7328844619433	22.6178198752301	23.4986752717509	22.236682940531	26.302614359269	30.8872968438144	31.1395452861484	30.5601234267552	33.9753616703645	33.5125622523906	34.1347641593919	35.1731121988358	31.5685049408431	32.6316627169415	33.6000387718182	33.9415921084591	35.8243959991259	32.6175072203787	33.8783236249605	33.4998703547981	35.5280891172358	34.613532394983	32.1311214767578	32.7917589205531	34.9556344053656	33.5635488603201	32.6096126323093	34.7036500285121	33.6778403207709
-400	27.0418017485509	23.2954313212028	22.0740610624102	21.5348100029149	22.8699656111053	20.7328917482828	20.7389288687619	22.3722217314129	23.4992883676784	21.9893348405935	26.163322148999	30.6881934309088	31.1116633004663	30.4226927329827	33.9679597147105	33.5828127619277	34.1146806974868	35.3738628753447	31.7022102539997	32.801747066616	33.6690243902214	33.8461125748279	35.7375478684715	32.5444090602781	34.0085827859773	33.4853953327389	35.5840534940453	34.7759921768124	32.2073694385184	32.8702149634965	35.0070518262757	33.4541098956617	32.7469685694839	34.6038233480442	33.747002297536
-399	27.1314584256171	23.3219121998625	22.1509897753519	21.5020528776581	22.8350380990992	20.7726126306611	20.644406346436	22.241919387291	23.3265896960612	21.9911663245274	25.9747366962743	30.5383832408267	31.1835338328727	30.3467927482216	33.8255195235616	33.7164530657831	33.7855509231374	35.3244022885689	31.6417958610842	32.9163699425894	33.5961928898642	34.0331550531101	35.8054136470024	32.5181299935716	34.1370909908368	33.4161723370088	35.6181649042184	34.9654719520683	32.3183364838445	33.0958606689953	35.1827183897242	33.3959458280972	32.6300853447921	34.5550377361087	33.9514836534851
-398	27.2214272557284	23.2717625817898	22.1600826449942	21.4550997316645	22.8301599878758	20.6920801950872	20.6554542212006	22.1613974216009	23.234784437211	21.836898181953	25.9679756622741	30.4563321801427	31.2222121696077	30.437878603619	33.9393053062042	33.6814956322501	33.5013400692656	35.0619491338488	31.71101356254	32.8530764757801	33.7655737167694	34.0127688334533	35.8261161740469	32.404816032699	34.2529288292127	33.2690575867025	35.7469540116685	35.1508699746995	32.2104006214726	33.2451647216934	35.2731962294288	33.2855961558553	32.7477420791617	34.4611133837824	33.9518044336668
-397	27.3741561321707	23.1433218330453	22.0958915161946	21.5762621440464	23.0387131632995	20.7739640403199	20.5535721069286	22.2120160706958	23.1690450408971	21.7696748705246	25.9168635489411	30.3865144850964	31.3040504452006	30.3482168690455	33.9888130774023	33.8229103869526	33.5468015948451	35.1160610501336	31.8530940123147	32.9337078130496	33.6248699222998	33.934161356611	35.5608113072354	32.4259040002384	34.5110463433128	33.3254219911236	35.7943902198063	35.3371010965536	31.9034420260694	33.2764204675936	35.4165146117265	33.3150618978483	32.9321952194045	34.4704663537425	33.9416549988697
-396	27.5112775077681	23.2003468174541	22.0992240025786	21.5667781070212	23.0204009041928	20.8440900172542	20.4704417364583	22.1726357338693	23.2062500575409	21.8073541702851	26.0949152392221	30.4295609475656	31.2189291857131	30.2000750798634	34.0362638794304	33.7960157246108	33.5934626187012	34.8994112660341	31.8772792964147	32.9457333174593	33.52198013086	33.9957901430283	35.3663566855598	32.3626839349145	34.5599221828638	33.2687451131689	35.6849742543869	35.2913424829352	31.9923014891647	33.3807190346658	35.3326736335037	33.4376420466388	32.9941577771329	34.5215494941854	33.8469800278734
-395	27.6437923648286	23.1215726146023	22.1314932813369	21.5609026215028	22.9972424041398	20.9210760142281	20.4165639791157	22.2155813945597	23.0979824142691	21.9016507780841	25.9619875298292	30.5066208847114	31.2434056468003	30.0035325764559	34.0490182547267	33.7102986230101	33.6654105224063	34.959655894629	31.8219248655821	32.6485906501352	33.41115221681	33.9229812071494	35.362580361106	32.6405338554625	34.4450763915685	33.1450894548143	35.6585781240946	35.3054983592584	32.1134913785829	33.3077894412857	35.4143977559052	33.648709351379	33.0670550875173	34.5731877938136	33.7358196027137
-394	27.7823570553155	22.9817791022696	22.0443225791801	21.4683524984819	23.0267773949731	21.0980276221652	20.2069940344608	22.2310449285365	22.9968470579467	21.8417986783857	25.8700283679094	30.3554079105892	31.1928457924224	30.1042052557759	33.8292857773903	33.7760129108375	33.7424292564166	34.9150956717785	31.8978318874384	32.6758469256476	33.1724404637192	34.0582464710759	35.5440806147098	32.7525835036626	34.6449777157356	33.3448125457149	35.7909991781837	35.478066787827	32.1945281614283	33.2637796118301	35.6651030846388	33.6812749821795	33.1738154840271	34.5168896319356	33.5762851882459
-393	27.8771155743579	22.8842597875813	22.0705460201689	21.3790103686436	22.9707747830428	21.1238744844318	20.3537027696916	22.1379174870287	23.0591051287137	21.9158365571934	25.7060059337057	30.3304128459126	31.2200456467395	29.868312696331	34.0152133092545	34.0790395000767	33.6509858473719	34.9968122339212	31.9811029207204	32.7139069506874	33.1096992274664	34.1193105821335	35.5337827591336	32.755774976571	34.655690737016	33.3495536314227	35.6409054468933	35.6242831712971	32.1672427428667	33.2635083318247	35.737946163088	33.6504435650539	33.2823280471089	34.7306996344216	33.5419600658606
-392	27.7610820336559	22.8312653797971	22.084825029036	21.4612032878167	22.8806927066343	21.0635310449655	20.2332921703193	22.2417203771165	23.1116606254204	22.0577880810351	25.80559180907	30.0902840219309	31.2202482785102	29.9308960739594	34.2354297689942	34.361401360888	33.4103795236969	34.9751931591301	32.1260945272959	32.7012843699176	33.1908937412215	34.1892798226178	35.4347786254241	32.7857082593746	34.9085539372633	33.396784833701	35.5085911599025	35.7301097392371	32.247492895557	33.086578711036	35.7840917294231	33.7456784321704	33.4879724080597	34.7045241758329	33.3551548894384
-391	27.7437553751913	22.9008747643146	22.157144752909	21.4066424942264	22.980846985276	20.9540795824316	20.1602598305537	22.2431137588657	23.1918165954031	22.0096620885751	25.8238830693274	29.7888763522602	31.2916411255286	30.0685421315803	34.1760725077401	34.2383395622841	33.3855452760214	34.805969563547	32.155140151434	32.6517705589254	33.2365397666261	34.3983321828408	35.4723778627174	32.6811560786667	35.1836115481335	33.4868436381519	35.4147243582176	35.6703781281243	32.4417011936592	32.8590718476361	36.0415150081002	33.9318538089933	33.6944076241854	34.8997840322272	33.3872807305299
-390	27.7026595290805	22.7548414417296	22.0719363318457	21.3331623189834	22.959441996277	20.9331846252971	20.211719875843	22.1796810121399	23.1512654079472	22.0152628156862	25.8213454901718	29.6285211165619	31.5128527941597	30.0941065053731	34.0547663597072	34.1803218474098	33.2578344680695	34.7847743214603	32.128953351775	32.7087122574267	33.2228337105578	34.7024075048132	35.5948067053785	32.6063731574729	35.3649763795496	33.61879082518	35.4295948720321	35.7542105453425	32.5557216064914	32.9590694175337	36.2857359915252	34.1276507295488	33.8182234590467	34.7984017652479	33.4920042828458
-389	27.8616119129945	22.876256365496	22.1752874053272	21.4821819564778	22.9942103447507	21.0127849403923	20.1421464445636	22.1064081042746	23.0290761908277	22.1434471745493	25.8733903050399	29.5406189449606	31.6790354064931	30.0352542492716	34.0109460992435	34.1348669150165	33.2075790614664	34.9326298300121	32.1725327649617	32.5874657459768	33.2708033591051	34.7560601933536	35.7053239675223	32.429996958456	35.3727652412881	33.4071355537286	35.5487965640865	35.7685467696154	32.537030134996	32.9213886492563	36.4834030664717	34.2163050269358	34.0123065965481	34.9139605868486	33.4950330466294
-388	27.9019534827745	23.005456068542	22.3756527778294	21.4815940988196	23.066560043932	21.047742351991	20.2011068948994	22.0347967806523	23.0034301267126	22.1789990926949	25.88879573287	29.4760209017114	31.7054969584598	30.0779487221332	34.1593039250775	34.1434678491753	33.3249875884647	34.9751743620467	32.3040755637721	32.429388026887	33.3293227056272	34.9591807278013	35.7157180874236	32.3421893893971	35.4001351230186	33.1838729568026	35.6390471362725	35.7802393767466	32.5328091177902	33.0481340085185	36.5914109626361	34.0588008821572	34.0744799010064	35.1128318475709	33.640822818073
-387	27.6841628280969	23.0299394546233	22.5419955483121	21.4157801797472	22.9732818352264	21.0868754586874	20.2315577581854	21.9870435561062	22.9930209575129	22.1360406912646	25.8984224622859	29.4477450200953	31.7388092743464	30.085627570952	34.1378259176875	34.0380825915835	33.3129470527583	34.8387360229911	32.294342300715	32.5146888235204	33.5435727540378	35.093641872056	35.6762773234696	32.1680939159349	35.272236587991	33.2406754914415	35.7501108099588	35.9788509376876	32.5542404281713	33.1416765374472	36.5752411273359	34.0313718261237	34.2649398288075	35.1075336607479	33.5308476910125
-386	27.7414837782027	23.0833102670439	22.6632093704962	21.4722781700285	22.9262003931232	20.9595537749692	20.395942636986	22.0423357917127	23.190646604383	22.1691561214294	25.8688049370935	29.5335108180074	31.6351011643741	29.9104241149601	34.1322253102467	33.8491130044233	33.1284150424222	34.5870499562532	32.4044063398451	32.62629403449	33.6281938346474	35.2039998295692	35.607568399821	32.2204029048822	35.1055752869225	33.2112612171462	35.6254178639681	36.1199673207822	32.5651545364719	33.1811754024018	36.6253731896836	33.9500669555354	34.5012261233232	35.1364319944307	33.5159535266602
-385	27.8659975286268	23.1329920834569	22.8603058070933	21.4008458065822	22.9698546896009	20.9903765680296	20.4892311470287	22.115773850551	23.3157592769969	22.1735349909223	25.7654040039092	29.3915757683375	31.6870144302932	29.8731996839573	33.9667810439691	33.790950079353	33.1996775748316	34.5522476448393	32.5777186397046	32.8597290173068	33.7091234258812	35.2580327070811	35.8561414351877	32.2860846540187	35.1450598113118	33.1840775439035	35.4848169467024	35.9759161860304	32.7250000283137	33.3092756333938	36.7874746156536	33.89323593146	34.6841909338578	34.9974932186396	33.6292795662336
-384	28.0286953235276	23.3039254543753	23.1305892484409	21.4466163950678	23.081180831573	21.0721464111087	20.4858936004616	22.1293759115047	23.327151155536	22.2645635820807	25.9461164748204	29.2807746685649	31.936268167392	29.7149768597472	33.9404227087525	33.6676955098955	33.1734860229421	34.3868530977834	33.0080456447069	33.0213116356382	33.8707511175888	35.4587669042617	36.086197780182	32.0543225938042	35.2333590747601	33.1552522760092	35.4128301958857	35.931249653317	32.9084113983767	33.3201963435972	36.8792312653828	33.878681559419	34.9609132563673	34.8569776916383	33.6426414134656
-383	28.1906618651899	23.5839875267139	23.1972794797341	21.540775623014	23.0875997448009	21.2299221050066	20.4827616939772	22.1032123434131	23.3678003037757	22.1230083336108	26.0587522692059	29.2133446264033	31.8458112937792	29.6912133534049	33.775123567448	33.7138001497358	33.1655615496449	34.3717032555401	33.4202514546115	33.0882630018878	33.5645869406358	35.7992580595704	36.152804596323	32.0992331622444	35.2464887989025	33.0750180080086	35.3273731903689	35.9713051362217	33.0097088054756	33.2932346818549	37.0092238692166	33.89541949625	34.923956216212	34.8864476085308	33.6292765868734
-382	28.2031303209138	23.6107560999157	23.3223092784643	21.586977920467	23.1429243512932	21.2890585728392	20.6711839670162	22.2978502297147	23.2706108117401	22.0447979968279	26.2508369707729	29.1877667544209	32.0719954922686	29.8031880716862	33.7299935655408	33.5911298678519	33.1516678175643	34.2892026378461	33.5634834726564	33.0424364555322	33.4647354851894	35.8035239060704	36.0885759830999	32.0819523252292	35.1783785462551	33.2140542933292	35.2079139424588	36.042454129968	32.9899426164169	33.0784302258231	37.0703230122901	33.9143519700273	34.9803598235504	34.758647643507	33.9073879181971
-381	28.2477021672084	23.6526516075649	23.3690118599376	21.5142485177123	23.1597859776529	21.4521200629608	20.6140812919073	22.3792081110133	23.1193253365357	22.0914383387841	26.1873994784426	29.2260614725653	31.8999356894613	29.7431989755392	33.7118997030654	33.6238772101766	33.118211999235	34.3282498708306	33.6296348468178	33.0752116611552	33.6699462452245	35.9594256517177	35.8755638192213	32.1212419641659	35.1077519835007	33.1516822089652	35.0796216709383	35.8526639458222	33.1739592717301	32.9561251072732	37.242187686874	34.1162910844746	34.9610207166039	34.5651724441565	33.8648703559557
-380	28.4217600682285	23.6516611649999	23.3949730517222	21.5547351656489	23.3551381553578	21.594078139232	20.7399488367605	22.5213183703505	23.14356017129	22.3046306259575	26.2354147486617	29.1337905503309	31.7792021568689	29.8417169622347	33.7671262393918	33.716294929916	32.9357459804856	34.1838214427128	33.7089250992733	33.1429493564235	33.6279110983689	36.0731820108286	35.7923758852845	32.0964846273213	35.1304663422948	33.2590755309351	35.0757442479365	35.8623321701661	33.279091290241	33.1559476441192	37.2264631147829	34.1857705055889	35.1141347953366	34.6757943912267	34.0944140472693
-379	28.3567183853899	23.8318077430671	23.339233641612	21.7522850559904	23.4455458724235	21.6636183229061	20.9725655711446	22.3242849485612	23.1870987458748	22.4912750391565	26.137827108348	29.1754820726718	31.6925924238139	29.774172769419	33.8511174618917	33.5461900430329	32.8890878958616	34.2654232119294	33.8477337777949	33.1230394518041	33.9256909255288	36.1965155280271	35.7470153178213	32.1806670475717	35.1081441178875	33.4221089746819	35.0917919087486	35.8603462011054	33.2889934785371	33.1587257203663	37.3018042256219	34.2444960421098	35.2390229920793	34.7548852520603	34.2225871166275
-378	28.314865352933	23.8906028252239	23.4491025762322	21.8403409152213	23.6439651919351	21.9505641097568	21.0573779046818	22.4772650773947	23.2189813843103	22.5780634351756	26.1664033122375	29.1441371827138	31.6372780024668	29.7120734121641	33.7299742125607	33.4811861953299	32.7942711261154	34.4721452424596	33.8906090349281	33.3266264660148	33.9971432859109	36.3133095398299	35.7794875816493	32.3306017616813	35.1283004134328	33.5838601113638	34.9316835034892	35.8703551540534	33.3319692079292	33.2504403977369	37.4393446392802	34.1451019070027	35.200156585969	34.9104363829811	34.2153298967681
-377	28.4412057022764	23.8895915478756	23.5075702753586	21.9570533539543	23.7813049182731	22.1580877464254	21.3289739839553	22.5277003685121	23.2775623209818	22.826067105784	26.1308484093713	29.0562869902158	31.3930657013716	29.7354621521934	33.7716524596798	33.2755398391554	32.7388433645987	34.524355178169	34.2641805181709	33.3437991435459	34.061692983915	36.1514731704197	35.6463487079354	32.4737614008626	35.213088630921	33.7496862834291	35.1264755316167	35.7103567573866	33.623392108644	33.3476477229422	37.468119494051	34.2508700401538	35.1598344964795	34.9778513504147	34.220032613764
-376	28.5542118314165	23.9293209138256	23.6633721570605	22.0968804444921	23.9238630744913	22.3463981549163	21.5248862423433	22.6040764653433	23.2924409033741	22.8946791543425	26.1623492051278	29.0574538352105	31.2999859000769	29.765657058584	33.8128532377062	33.2915574605641	32.7419072987765	34.7255491726258	34.3622306501084	33.3924233973091	34.4252909425685	36.200808243672	35.6254928941483	32.2541613278501	34.9763950230322	33.67232474053	35.0050593517758	35.6980155316999	33.5877202424065	33.4068644266396	37.6696947047398	34.2065115738435	35.2304666773297	34.8804130301301	34.1092199444504
-375	28.6214416448178	23.910879980086	23.8312642524605	22.2890470727815	24.1631613136698	22.4991891616151	21.4941581840447	22.6676248961522	23.1563006421331	23.0025167098551	26.2242829441642	29.0057678924991	31.2814599116388	30.0012221091405	33.9581913711917	33.0595218678005	32.9962678186942	34.8233229151868	34.4831493275554	33.4535632120075	34.5333604201945	36.1893219741523	35.6933094654789	32.1836622069935	34.9798950717643	33.7357342297147	35.008889611951	35.6107522165042	33.9574791670558	33.5278423816626	37.7489249491401	34.3499027412765	35.10031027303	34.8975114839843	33.9663555106081
-374	28.7820337085308	23.7851616460395	24.1190627377646	22.4309786457218	24.37674298326	22.6122321927755	21.5770161006388	22.8155668319123	23.2507025958611	23.0394497130583	26.4327783731997	28.7693912021751	31.1406713592538	30.0287156908697	34.3284992498026	32.8112772954037	33.0754648346647	34.7488757164164	34.5313775967709	33.5064237692642	34.7863287508317	36.2848930844031	35.5834418537164	32.1230944168947	35.0804793566801	33.6892557771989	34.9763293825909	35.6249225903778	34.1614185868495	33.4184534435557	37.7912945256151	34.1101700008924	34.9489694534931	34.8263996539176	33.9288797956978
-373	28.7435931546889	23.9072378231073	24.1911746548809	22.612278512621	24.6040116181398	22.869995373189	21.4978099790515	22.8963073981369	23.2613651109027	23.1161170434285	26.5285724878119	28.6830076457379	31.2659736363944	29.7888288103529	34.3314741813269	32.8622520186351	33.1237735990113	34.5814721431736	34.5644089357249	33.5157038986467	34.856684791855	36.3381249431349	35.5597092355536	31.9858304438978	35.1975952014018	33.5913020926865	34.9956299215396	35.508182546599	34.2951622690944	33.5222360586967	37.7483601331753	34.1255437598785	34.8479972539607	34.7575713346952	33.8534069087841
-372	28.6376327845726	24.081013328356	24.5304117854977	22.7577570994831	24.8307302484462	22.9493535913944	21.601810025024	23.0363533078955	23.3879393622498	23.0962050707501	26.540403158667	28.5388117094592	31.3731309669365	29.5543214717066	34.3766797638014	32.8390691295167	32.9020332819247	34.2747574615467	34.6174939075836	33.4934729760911	34.8826399237761	36.3955645012515	35.7143114380455	31.8450743184266	35.3183700700521	33.5389773174418	35.0874577961	35.4380936101602	34.378567287278	33.3996675055726	37.6926784192314	33.9909036615684	34.599216991944	34.8575460125388	33.9584352918867
-371	28.4238831149289	24.3901256330519	24.6682365127593	22.9961593293214	25.1397939853453	23.0669747918928	21.5987328561389	23.1159126016259	23.5221929599153	23.2462490674368	26.7535097289067	28.3386089736224	31.6118205728755	29.5428069617167	34.3724149586864	32.9545834708341	32.6676163448369	34.2456327618057	34.7838728703331	33.4646722451644	35.1484807948359	36.3784674360668	35.5728149004458	31.9930349051233	35.3359505396018	33.5693745280066	35.1377737115779	35.3550815711474	34.4070395367509	33.1813881894823	37.676837252044	33.7602836202036	34.5070968251667	34.6759466039457	33.9051755031479
-370	28.4906059219605	24.6403952743029	24.9452554737334	23.1388826176143	25.3506739870912	23.3726821444932	21.816161051893	23.2269488629996	23.6159147934315	23.2105983176771	26.8476361358367	28.3149325254167	31.7192058443598	29.6099897089784	34.4370500629409	32.9220951464533	32.7751074569931	34.3165754576742	34.9183513171814	33.4339042611003	35.0107578181099	36.3921397562616	35.4625806788206	32.1201088575134	35.4115620508823	33.8970923006671	35.0448669918185	35.4061009734241	34.1759428440398	33.1516934409824	37.6404336935751	33.7149869100085	34.5238195094874	34.5052099127703	33.7955263261256
-369	28.5181300592696	25.0286570713513	25.1607881909623	23.295808276623	25.7640862467657	23.5014773694566	21.9173150928915	23.5047895287616	23.5633115655641	23.3718116028919	27.0925983047146	28.1656252192649	31.6772124740348	29.6922755740003	34.4205075055378	32.8247148664458	32.8992780581849	34.2830409506163	34.9740655769991	33.4678372418522	35.0359936986256	36.317949471435	35.4785549517574	32.1839005105334	35.659785994226	34.1556358722818	35.0447701182548	35.1088908680166	34.3346688622024	33.0818790733652	37.6354175594298	33.761432680098	34.4628380366234	34.4762526038915	33.7422780655486
-368	28.4498736321238	25.2685456034292	25.2426453114567	23.3123326754941	25.8897103267572	23.6893942613477	21.9787818840962	23.6908839713823	23.4292672875024	23.7012545534948	27.1752521016806	28.2104551539828	31.5624255689651	29.6523551374966	34.3457427052672	32.846627295966	32.892141965864	34.3357004912578	34.7870275721366	33.7169255352817	35.1192673937585	36.3553943775224	35.6101461936138	32.3964289858011	35.8441264519293	34.2316585352495	35.016477453652	35.0033898843555	34.4235683339305	33.0476088052214	37.7576522961214	33.6548495183954	34.5955846246767	34.3809369218687	33.5183212748234
-367	28.5134685092846	25.5583084743224	25.5858732173453	23.5581833108085	26.1813735464485	23.7591139930782	22.0663656232584	23.8647848481174	23.4772814546215	23.9308684357517	27.3961606331713	28.1995882124218	31.7465530388781	29.6986585141316	34.2412519332218	32.8068031610647	32.8208109057816	34.2792567535155	34.8070989453027	33.8221572254953	35.1310544099084	36.2896113176355	35.5068799654783	32.2963714775861	35.6999993302555	34.2242856160007	35.0625304797284	34.772397403609	34.519763800602	32.9090220666547	37.6041631186659	33.9726006826263	34.566678496098	34.2553886087466	33.2245196313579
-366	28.6233831433594	25.6454761751576	25.7539205861141	23.8341858497176	26.3405931429978	23.9481718415326	22.3405242586745	24.1015343362674	23.6713434845403	24.1675647216835	27.3747649794896	28.4053437714685	31.8044177758009	29.6216994148106	34.2705129998981	32.8936997062127	32.7663983010956	34.0667016159288	35.0020652424298	33.7768021064004	35.3007485102728	36.1762563432296	35.4316085560955	32.3885056382145	35.7520633666349	34.2341842528495	35.0267904765105	34.5022320386284	34.662609428464	33.0181477375262	37.5627703447185	33.9840180082768	34.6843007763304	34.1073896119099	33.2767167645112
-365	28.7406694959738	25.6165361268245	25.853704187713	24.0195576664095	26.5224689427721	24.2070288402171	22.5777198709161	24.5188404684423	23.7080537784742	24.4843586585563	27.4810413221276	28.3604977065399	31.6307887527057	29.6346172381651	34.1594006780322	32.732754871139	33.0271028870061	34.0755375036974	34.8912397109638	33.5249622267832	35.3357047547077	36.2138466162144	35.468863677096	32.5531136009006	35.7724254972441	34.2156081854213	34.8655167083028	34.5544780508926	34.802516072055	33.0607875950395	37.704375961227	33.8833729199525	34.5931149916622	34.0598492395432	33.2898777222905
-364	28.8311196418269	25.7149241917763	26.2456611532471	24.3586987838163	26.9023397993738	24.5722630548905	22.8330560737107	24.6410799086082	24.1039356073995	24.7061478987112	27.7430920128567	28.321668107681	31.7252685355267	29.688176657794	34.0378466694679	32.7372011657083	33.1913383308329	33.9931001708733	35.0429496759973	33.6417126906467	35.3296158057915	36.2928647275518	35.4833180878412	32.753426480865	35.6762254234892	34.2370114873497	34.8066794689562	34.5271260523388	35.1125066867202	33.2204032457099	37.8355537253972	33.8858054021625	34.6879299253833	33.9688841561716	33.1348399628503
-363	28.9442478808099	25.7838829614666	26.5897606340385	24.7097196897229	26.930229470003	24.8312412451142	23.1514104502446	24.9351657583622	24.2774926114295	24.9768123301931	27.9812813700826	28.393533894947	31.7755935575015	29.598480215698	34.0059023074965	32.9745180496565	33.3444261478283	34.0513249834756	35.2105147392134	33.6767453351349	35.3878223315868	36.3563825800031	35.3672784083681	32.7806080507544	35.625323665924	34.153282683535	34.6663657669306	34.6467975932073	34.9458214479069	33.1312212273226	37.7117598793786	33.7831204500505	34.8111747663949	34.0520337847436	33.1636168624911
-362	29.0601740473514	25.9126198583387	26.807803944971	25.0961090610279	27.1028926176992	25.0677984170706	23.3010084901385	24.9898403785963	24.3054884202936	25.0626187149799	28.2538899558239	28.5152862965761	31.8825607801347	29.7757248001705	33.9180578380265	32.9921938202137	33.5716388490845	34.156398759798	35.4066813133153	33.8798098988763	35.3634505324241	36.3559242911119	35.3882734282879	32.7970701089631	35.6233851416166	34.1634466772736	34.7276554464381	34.9153833859424	35.2666495494237	33.2070424690287	37.6579277395361	33.7248480475362	34.7734253374263	34.0887229998672	33.19105965198
-361	29.0475385627095	26.1640890999267	27.0425020538785	25.3469700110954	27.3862222970508	25.3957877044286	23.4292823864752	25.4622971825101	24.3591537348867	25.1714371743982	28.4052507487738	28.5808710138985	31.894842642032	29.8604008786829	33.9914712495465	33.0749866407965	33.5977735273464	34.0411205812686	35.4263523354403	34.0661969567157	35.31965447149	36.5501442430878	35.3525858812924	32.8238360916788	35.8615777784293	34.1170837047213	34.3947073027318	34.9744309660801	35.2625746396167	33.1744622778013	37.6287723752465	33.4358534635027	34.7395588320237	34.0861363723692	33.3925435162297
-360	29.2955284987201	26.306377480607	27.2743637179077	25.6591034342786	27.6752906575128	25.7371047448209	23.5253451941651	25.5974343130228	24.3644138527997	25.2393188108047	28.363324861933	28.6545074804117	31.8946180413431	30.0880986004913	34.1294653167732	33.239052419996	33.8682706452234	34.0115710470776	35.5028103416181	34.0174137898032	35.2547701329817	36.6079109930495	35.4416304447408	32.798313036878	35.9990772306883	34.031815820105	34.4230169812012	34.9163469106421	35.2783920224684	33.2141298398352	37.4757572548076	33.5368256967463	34.6263532809209	34.1046952387765	33.4288780473714
-359	29.1481105609495	26.4487174661462	27.4996982927885	25.8790073640631	27.896800669948	25.9287413762181	23.7075179575105	25.615762751851	24.5613872808566	25.1770119985926	28.3833826318046	28.537248539524	31.9980677644355	30.1681450639859	34.1195855598987	33.467617401663	34.0110861273277	34.1467766873396	35.4383900745804	34.0466677227608	35.135832186442	36.475614794558	35.3962476364449	32.8943450615504	36.1345145470625	33.9184489770355	34.6727770604587	34.9515616004136	35.2111292946998	33.0794849539879	37.8202567886964	33.5091357541212	34.3578465871848	34.031238617071	33.2467250265797
-358	29.0493699881213	26.7695412578778	27.9839904736964	25.925098334509	28.4303854930838	26.205095386099	24.142878763742	25.7195666081865	24.9480783556077	25.1993367930974	28.5405711139219	28.6460707326264	32.0833567166114	30.2444676941966	34.1110015960456	33.5499570864437	33.9155496963354	33.9829726999141	35.1886941964361	34.0480144917603	35.0476317070138	36.4126830261502	35.4462026080948	32.8339216816766	36.0472700956842	34.0603790604887	34.5517825378485	34.9346159696499	35.1869983393335	32.9912645361186	37.8858539808907	33.4510241781415	34.2784500670731	34.1203951306095	33.2809147811462
-357	29.1372416503828	27.1092433825936	28.4738692997283	26.2122936951393	28.7504214480944	26.573787271618	24.4849759844934	26.0712237043992	25.1410082225391	25.364796149797	28.7021254476511	28.6101922073418	32.1715561347625	30.5566694055125	33.9519622050942	33.7761897603921	34.0681174646182	34.0378854903144	35.0906827631094	34.0633839142837	34.9106834531856	36.5862734450512	35.5412432969997	32.9063995799844	36.0622945173577	33.9345759286342	34.5415177487183	34.8554164197037	35.2408899149898	33.0715031762205	37.6916688037268	33.1803518205895	34.0437915742953	33.9975567106649	33.31803989144
-356	29.1378198966861	27.3672836877217	28.9690087068083	26.5980378740053	29.1528562105028	26.7380240254337	24.7340137399461	26.4754694136329	25.2571048595284	25.4645436212626	29.0258881500033	28.6791896912494	32.3814045838577	30.8065880155413	33.7323245274766	33.7737303166554	34.0573607502687	34.1967990430901	35.2472426190571	33.974925289224	35.2170537454738	36.6191605685181	35.4636616780869	32.8375287896397	35.9590009971275	34.0170951417412	34.5285821650654	34.7873499544117	35.4329930415788	33.1184310436879	37.6232355946387	33.0815870643774	34.0302346023659	33.9767259574263	33.1824113992933
-355	29.1690878700991	27.4823435098144	29.3831727511563	26.8945982054191	29.6404089084566	26.89967512077	25.1048585213082	26.8229009694153	25.3803720393306	25.665111260068	29.330242342226	28.667147721026	32.5042130744191	31.0888073406455	33.560217731032	33.6767206700002	34.175473961273	34.2925245361424	35.3098569036261	34.0896381124478	35.29542379784	36.5610485263705	35.2612018269567	32.9829589663112	35.7268118601866	34.0280864448411	34.7364578512194	34.6889211215506	35.3444708536794	33.0234801721697	37.3969286100399	32.9563508047374	34.1250161114479	33.9168109663546	33.1111121945916
-354	29.34157391821	27.7834520127461	29.6514422909077	27.1540431163935	29.8964856269298	27.2160929989703	25.5259369076436	27.1195787287511	25.6093518348373	25.8243352033157	29.3709606683853	28.6703101324755	32.5910662797291	31.2274819229538	33.6305960014687	33.502674319193	34.3052446827234	34.1900116995417	35.3205674809146	34.1432010443398	35.3069089699646	36.5917704979413	35.1394529209522	33.0143769523475	35.7835363777332	33.8703594364906	34.9556621254666	34.6249451458699	35.398896177801	32.8207913059311	37.3745872364249	32.9402532391205	34.184858577934	33.9547224371331	33.0656670934691
-353	29.4109606574615	28.2223177047631	29.9025085380029	27.4149643952646	30.4033589438643	27.4583528936005	25.8161736166998	27.3748027235158	25.7954838556124	26.0254981797616	29.5516018711827	28.6727497002043	32.7423920700241	31.1837422231579	33.7515060226362	33.4262599588936	34.1652988211	34.3451003210464	35.2871305582695	34.2023205889784	35.5642263403953	36.716504474444	35.1429323603199	32.9601400622815	35.6495140299812	34.1032334072444	34.9674394595455	34.4972011433399	35.3707725105563	32.8523197249612	37.399019886291	32.8926538656704	34.2594731229784	33.7640750204737	33.0050535765263
-352	29.4680364259986	28.5469474320468	30.0631354155693	27.831454986865	30.7856701152218	27.7603859514514	26.2279151778851	27.726500316279	26.003138707078	26.1649149905938	29.535223651849	28.5894434318176	32.8210412262852	31.2313267834553	33.7819354111226	33.4782283520248	34.3867272068231	34.3626828772933	35.4007044259684	34.0502697753962	35.3986446346466	37.071662286982	35.1323732972153	33.149144037104	35.6495395879798	34.2572635183121	34.7690622955824	34.5275678815565	35.4169458601721	32.9606732642191	37.4421540463992	33.0419103285228	34.0717424035709	33.8523119708067	32.9181915906049
-351	29.6049333252811	28.8157389205167	30.3554613229444	28.210002574065	30.9624005690126	28.2133604792958	26.5753111945987	27.8331474196752	26.1723852938665	26.2683888250867	29.5640555722666	28.5339782201762	32.9096908173644	31.2670310382118	33.7851280888326	33.4758529823973	34.6625888179262	34.0431260176603	35.481268077749	33.958205811004	35.3455534012192	37.0527736437703	35.0224554095302	33.1244655143935	35.6478582679991	34.2571520872715	34.659519414496	34.4594858645471	35.4684557540943	32.8509074717182	37.3679018367559	32.8625138337905	34.0058511371281	33.9404645431916	32.9062088374901
-350	29.81468822404	29.138242451407	30.7170514030001	28.591516191044	31.4579654807389	28.7421154836761	27.0037582572823	28.0585579454077	26.3798054978973	26.4007996441196	29.6535033467292	28.6805036735988	32.8395037035997	31.4826427951531	33.9625651408054	33.4528580053206	34.7510959253542	34.0616253062908	35.4140450925975	34.1414732844276	35.2885293185758	37.2072528154879	35.0898354383573	33.0953895061656	35.4972122462476	34.3242635929189	34.507783614885	34.4026216643648	35.601498098965	32.7725037489358	37.3414730453129	32.6596127194177	33.8326736325974	34.0171533099618	32.8527151079143
-349	29.6586665700845	29.4949372903018	31.1154744006685	28.8805946955725	31.9754003432132	29.2601098976321	27.4819417702251	28.2587049366137	26.5799134301979	26.6442635767878	29.7216348410785	28.8445710789614	32.8402328418387	31.4483088388724	34.0454305473669	33.4991406698621	34.8017564034959	34.2559248220864	35.5965506004591	34.1262394614457	35.5031856178178	37.3941804597695	35.1063966323597	33.0129048177193	35.5058567086469	34.4198618062311	34.6938518882428	34.3384950950605	35.4208583252445	32.6675422163223	37.279074397985	32.4728795061152	33.6916753185133	34.13553890909	32.7618986589908
-348	29.6353329360431	29.639233441206	31.2572301750237	29.2085446904847	32.3875229701631	29.6834245056101	27.8456735403201	28.7091499723815	26.8188780628626	26.9973148834572	29.7586516927812	29.0549087819467	32.7923808207615	31.673450343052	33.8563790134689	33.4789099050515	35.0953609705742	34.296437157682	35.5625760236031	34.0058114159999	35.4341057920677	37.4060067041811	35.1000094310481	32.870224924257	35.5041646341491	34.3722067110246	34.7483628178967	34.3592130697125	35.503461884202	32.6471359426169	37.1211139346581	32.5264093556683	33.4144736312932	34.0969405322569	32.9459048376867
-347	29.6982687056749	29.9152699612524	31.5196468778247	29.6693613786792	32.7084332410351	29.9208082901967	28.010424413333	28.9160297390226	27.0113009086827	27.0843729802757	29.9563733101309	29.2815025160787	32.6666848277058	31.8677133543484	33.816299985954	33.4598301484261	35.2527887337296	34.4386479394103	35.6073893714058	33.9521645247789	35.3057615629032	37.3028663973563	34.9184476921811	32.773445414512	35.1917892709013	34.4753769901442	34.8660334756224	34.3477145611554	35.4059035574036	32.6347926896579	36.9218993106594	32.5346617866412	33.2490695259339	33.9952010205111	32.9854887984585
-346	29.7018222735329	30.1751837094482	31.8058067569972	30.211518690728	33.0764225477583	30.0891597804264	28.3309320744551	29.1283958149726	27.3302806203647	27.4028669572604	30.1589954784318	29.4978427068045	32.6425180456207	32.0262538386613	33.7005882789359	33.4379521909302	35.2750043208376	34.607556128601	36.0024970637188	33.8139470262271	35.3239826067148	37.3867270298862	34.9434164321314	32.7974305264679	35.042184395051	34.3551703786713	34.6664298364951	34.260385117936	35.4002495742583	32.6200937885214	36.7341795452015	32.5299552324309	33.1890787280145	34.001885697825	32.9311664116692
-345	29.871840548	30.3387278008728	32.2176816630831	30.5691519734644	33.1657461349873	30.38252764765	28.4957615756043	29.6015112740299	27.5711079632359	27.7731457232162	30.344248080579	30.0591384131207	32.8038798641642	32.0589577375575	33.721032027621	33.4378967571534	35.4360663604336	34.580216256958	36.0858684803694	33.9136688276089	35.2530128973265	37.4464896391732	34.843241950081	32.8518323047783	35.2019695860317	34.4273335408108	34.3285659214912	34.2458119729322	35.3356177277379	32.8225763321318	36.6802961492166	32.3544891588088	33.1922358050502	33.946597771866	32.738773715238
-344	30.0919594060395	30.5085099694611	32.6615048243346	30.8200348440139	33.4770148432445	30.8778912600376	29.0276477189853	30.0061022643219	27.8527534961723	27.9865879503217	30.5327044053402	30.1492997493818	32.9842564776059	32.0963028550212	33.6104906687486	33.5476711983549	35.7311991193811	34.9298483174094	36.1906397698199	34.2851217322028	35.1210648017437	37.4115770287485	34.8516613052075	32.956183666722	35.3640272008683	34.3051377051733	34.0193407194027	34.0857712959948	35.4667527304617	32.9967900037414	36.5854612984459	32.0899107613532	33.2459324375004	33.8567870753747	32.709453796408
-343	30.1682078420459	30.6868673940956	33.1235055862362	31.137811756006	33.8286282287277	31.1505901570763	29.4218799574299	30.4856964877618	28.1386833123477	28.2067589631844	30.8088962918478	30.2906220113766	33.1303960153271	32.2694353473213	33.5827476717019	33.4302403989933	36.0190182480898	35.0436773841078	36.2012682714867	34.3094897946832	35.2050126892314	37.4777619538001	34.7696936720385	33.1486332289583	35.4321741048078	34.3009504827475	33.8757466429272	34.111970787842	35.6695412046461	33.0350350894149	36.5236013726956	31.8049012298019	33.2154000569345	33.8381792778755	32.6126498780282
-342	30.3752135058564	31.0923078539661	33.4567850433068	31.4642305194064	34.2576972887027	31.5984649537955	29.866411121655	31.1621153365837	28.4104768254486	28.3248776435793	31.1282465675637	30.3608228722086	33.1501218196697	32.3026439521216	33.6726843034726	33.3036889686324	36.1722571456418	35.2747498076856	36.2160331616782	34.3414315365588	35.2678881758695	37.3615688576573	34.7844460283476	33.1335487908094	35.2181660554244	34.4348559410987	33.9539041907858	34.2351197130429	35.7569428052107	32.9197889841611	36.4301762123659	31.7105676724304	33.2442697776618	33.6182409439857	32.5135095852232
-341	30.3680972062292	31.5381419580592	33.7690776574838	31.9086376456586	34.623028469573	31.9855731320701	30.235837925529	31.5325889378452	28.9737794151373	28.6157416570003	31.4007014287955	30.517371306009	33.2051096604229	32.4194466272968	33.5211905464979	33.251864002577	36.0832016410817	35.3423856063213	36.2591056758136	34.4799860275149	35.348834364173	37.3998717010557	34.7069112488666	33.2073992109889	35.0880342574493	34.3138528134009	34.0235731590966	34.2186011816518	35.7859986512877	32.8942221910609	36.2250786160199	31.4459772653121	33.2484413230293	33.7540289808346	32.6803760202659
-340	30.5343482922999	31.7772121212002	34.0731925751231	32.2116536111601	35.1148160269705	32.4241826427029	30.5826880236754	31.9391599288484	29.2930294025221	29.0793179822661	31.5611029217167	30.5698968069061	33.2726240780476	32.4834458235803	33.397806620138	33.1763094984381	36.054043824923	35.2849502227613	36.1425730541867	34.5242421752103	35.4871339789542	37.3518250533861	34.6880852296699	33.4273481950469	35.0732051855844	34.4331541738249	33.9971811718028	34.2006004393584	35.8247719799007	32.8408792788384	35.9872892134509	31.4524732468731	33.1586004042343	33.5801273393546	32.5704209531635
-339	30.6383140867648	32.0566033755172	34.3322558967439	32.6347856597264	35.5291057352259	32.9488045725994	31.0211302616663	32.3975553133127	29.4408888521548	29.4091137264757	31.7533126494841	30.7551291556502	33.3155436253146	32.5932141456919	33.3344936634237	33.0725889696724	36.2848437287813	35.3935661436476	36.2488889620904	34.591677951016	35.4980012603143	37.3117043779926	34.6821955647988	33.7603023286761	35.0890325893059	34.5394933729904	33.9792962844562	34.0270434591394	35.6782642793838	32.7462362902696	35.4638599634707	31.4053999043065	33.1735047560624	33.4514419191933	32.5203684736351
-338	30.6543306539294	32.3372679890741	34.5272650867785	33.0477430334312	35.9095175757784	33.313976347855	31.4563236147667	32.8237762674866	29.7291162495702	30.0919930081367	31.8958553137598	30.8489313742492	33.3577229949644	32.821530083183	33.1528887897659	33.2161640679575	36.3727845346806	35.3510249320947	36.2822879758103	34.6227949412308	35.3888045816166	37.2465364065568	34.6552450914172	33.8545409259809	35.0681278743965	34.630164644622	34.0221636995221	33.9326170845022	35.6917044351833	32.7633237647429	35.1949724488022	31.5932555138403	33.3762030948212	33.5563918616672	32.5647406713871
-337	30.5220293569141	32.5224258379577	34.7358454905055	33.3414209437495	36.4133691072496	33.7569364658589	31.8906205729578	33.1976424280517	30.3419046745663	30.5491420399927	32.0342437617175	31.0846161011759	33.5281387605599	32.9936957797709	33.3164129496408	33.3885644993664	36.3150788833838	35.4358248453917	36.245806785281	34.569746454008	35.281114432553	37.4125541986663	34.5531692201758	33.8165063364236	35.1391594086548	34.7133191217664	33.8274485198376	33.7493839299538	35.9640253879963	32.6847941743824	35.0859804448441	31.6406578979876	33.5049979772907	33.4993522764557	32.5365964892227
-336	30.7795016793955	32.7183666918316	35.1515620237832	33.8828442094467	36.7246159720324	34.2256431659018	32.1366724483265	33.6517138665646	30.7344489424247	30.9214343168112	32.4373949066037	31.2342303094004	33.4964538755105	33.1988517890464	33.2833983197536	33.6012496873589	36.4134097804039	35.4313026913515	36.2976816018443	34.3470771122322	35.3780269925462	37.3794833407265	34.5633221260636	34.0625146417297	35.0076414106877	34.7798318075238	33.8892085756564	33.8628507487512	36.0655923164365	32.8413232270346	34.949643957678	31.527306238713	33.1444667441751	33.3450180259583	32.4676092547546
-335	30.7425498949764	33.0751356031661	35.6372622699375	34.1951585774238	37.181518700425	34.7365547790695	32.5885138518722	34.1933118854811	31.175824402109	31.3157632432132	32.7448765336755	31.5167155789211	33.4216606616961	33.2496642214272	33.1378468726114	33.7051597029911	36.5746351626834	35.6145465031641	36.2466368244416	34.356542883085	35.2055903934478	36.9815379502038	34.6894584009049	34.1235757860834	35.1491206936226	34.839063571085	33.8116088502649	33.7576301620213	36.0031457460441	32.8536181236087	34.7666639693913	31.4515332562812	32.9820803089866	33.249027252335	32.2345730358045
-334	30.863108404686	33.3757257852103	35.6510994545519	34.4100785813143	37.5758310796358	35.3620438644716	32.8289990937249	34.6057830408611	31.6579408913432	31.6340802682461	32.9067253050616	31.7232325299092	33.3917270134447	33.5375025890421	33.2414974187074	33.8680835694028	36.6567824843763	35.7038032035506	36.3066435671635	34.5157978528135	35.1107208865814	37.0836995236101	34.8298962455429	34.1432829132577	35.2754573570282	35.1411583430845	33.7767607103323	33.8040191784508	36.0328045838388	32.9217284695088	34.7011954333752	31.3365026349809	32.9634052814318	33.1888375979404	32.118552010608
-333	31.0779616532475	33.7105448952098	35.794607879597	34.7535139697865	37.8547540739414	35.860811503282	33.1945748195	34.8851401507219	32.0748378889554	31.8762322397095	33.1767847433326	31.6651794924448	33.4583310646216	33.6235715398593	33.4278055332599	33.8565830192171	36.7641516674622	35.8022623288132	36.088541548874	34.4766281140398	34.9241549477732	36.820517874169	34.8870216986107	34.3786279143012	35.4227739299686	35.0105327365499	33.96976335547	33.6860375993377	36.276342206072	33.0918653444787	34.8019200035019	31.3465096167467	32.7282009574288	33.2010481941382	32.069652024539
-332	31.2218586751482	33.9814710160067	36.0846440047564	35.2181668008945	38.2414683322672	36.3784378064856	33.5808982230708	35.309250447582	32.3567489751175	32.2546749103325	33.2736145646432	31.7987171156956	33.4825215021979	33.7168056721508	33.4985778897236	33.8853558307353	36.9650904017474	35.9451840370987	36.0246423133397	34.4673910912464	34.9354901201103	36.8051334418969	34.7687448546217	34.3991755344536	35.5561453944957	35.0843048514207	34.1581328439381	33.5092130664028	36.2897653596973	33.0027841006752	34.5545564887014	31.3747330372676	32.7198631804612	33.1509519782921	31.9034360550345
-331	31.6045054414901	34.1004931125164	36.4666795793453	35.4642085208056	38.4403720663081	36.7512707282888	33.8999171456305	35.5393367048132	32.8145831289746	32.6953118745849	33.478797341089	32.2160264125672	33.4754203561967	33.8534195410194	33.6077240500126	33.8787086625627	37.231462087328	36.3227266449122	35.8480656158183	34.644526153715	34.8472723622293	36.7191069500475	34.7606670520252	34.3535494124634	35.6071216605207	35.3247054806807	34.3408615931639	33.4271817851083	36.0590041970739	33.0714080781007	34.541074231773	31.3204916852937	32.7074261521549	33.3246984017913	31.8568597839646
-330	31.6767636900516	34.3718573428268	36.9079342370255	35.8478983262038	38.7572113003969	36.9454899904524	34.1589500038914	36.0032225635289	33.0042935880029	33.0778079122376	33.6462124669137	32.4881404899108	33.4301092905998	33.7907204653473	33.8046049206633	33.928368006819	37.6668858610664	36.3958164492514	35.9156960465287	34.6899164785161	34.8087058472303	36.8054491454072	34.7833619492959	34.3343337581302	35.5909526664171	35.1740174637649	34.534264235851	33.4610061462152	35.8811972707733	33.210226877008	34.5868559822672	31.275708017248	32.8010204905807	33.2203322593886	31.6788030608424
-329	31.6207554881523	34.6684069123827	37.4993788247372	36.1000976974608	39.2934513906081	37.1749852285807	34.5998916557023	36.2568322938808	33.3298650164613	33.2256602442028	33.8486597791256	32.7111299584785	33.4931018603722	33.92243394344	33.7909892964978	34.1322140285933	37.9581342061095	36.1887357804311	35.7468928045645	34.9031795062157	34.6855567197515	36.7256292512243	34.8315629655146	34.5118275932334	35.4909099267648	35.0648195648985	34.6891605176201	33.6290580524266	35.8373838581689	33.1667100079111	34.5857186255568	31.2745558070725	33.0425996781456	33.3701238099757	31.5085553184816
-328	31.6844316387215	35.0703023659867	37.8172779917087	36.2656424517749	39.7882804849528	37.4343884516679	34.9391014132427	36.8161710177918	33.5897157963427	33.4229798397614	33.9733372502001	33.1144813678705	33.7730467100949	33.9945537914154	33.8299799288321	34.3047673602489	38.0820886049816	35.9205545420022	35.7913117406948	35.0090873055744	35.0108114698381	36.8833212346213	34.9462990107215	34.5859082386996	35.6007208982412	35.0434559509143	34.8249027491665	33.4733464993528	35.797839470399	33.106947583895	34.4422096016489	31.2688802519428	33.279394272774	33.4325903638884	31.3732025911771
-327	31.7059232156785	35.3878095909182	38.1765364203616	36.5945425040572	39.9869202254595	37.748544125731	35.4035892638892	37.1162559762668	34.0187314574382	33.5749024211472	34.3254031428141	33.3948304557731	33.8752900867505	34.2401951602457	33.8025360359064	34.3398017928999	38.2139993911032	35.8180067082795	35.7115394845057	35.049877803431	35.0656193502314	36.8472336503306	34.9543704469942	34.4084201248238	35.568819253605	35.1686258173539	34.8795603733261	33.3659948133222	35.9370791265048	33.2687151336032	34.4951415573088	31.2650068243553	33.6218891294756	33.316194876903	31.2957570560829
-326	31.5910167124199	35.7070341788825	38.6245415449257	36.9481742158796	40.1961549931406	38.1577771407449	35.5821500065249	37.5350340317699	34.2401811895342	33.9248432742352	34.8508460895008	33.5962694095721	33.8772690160292	34.3221995953364	33.9451165398314	34.3977416899476	38.2868903305332	35.9426604628796	35.5322654253928	35.0291575663588	34.9612311690419	36.8190128782531	35.0573928409316	34.5969585981455	35.3628673919148	35.1525916340458	34.7844562389167	33.4360103373556	35.8558966388466	33.232495139207	34.259665253635	31.2810984698623	33.7326608505445	33.2110757987861	31.1722233573702
-325	31.6767608539609	36.0126367113147	38.9178728414523	37.2527013089814	40.4604388819764	38.4410749933669	36.100765832709	37.7901668091647	34.4711702778545	34.373996082662	35.1232472807088	33.9926639832168	33.9807570812518	34.3012519001467	33.9218932722295	34.5549332724395	38.3611584354185	35.9914793120975	35.3536752676769	35.015967700015	34.847039948409	36.5914823999923	35.0407940669819	34.653917994623	35.4678071120836	35.2196847889408	34.5698911918164	33.4746974631646	35.7494054782524	33.302582095446	34.1833737011771	31.3098225973535	33.8853235345544	33.0918688146689	31.0001568601173
-324	31.857719707766	36.280264320635	38.9707157425244	37.4757795518528	40.5573132919546	38.7643551597147	36.5179083608413	38.0462636936627	34.7064363607437	34.5152589668857	35.5020769850831	34.2481957919363	34.0173585268202	34.5284845515142	33.7170017126092	34.5420331198389	38.5607474116971	35.7801526895496	35.1955011110381	35.2299355488196	34.8057112175454	36.6719049991426	34.9878374691773	34.710482454872	35.4583807542443	35.0767825347984	34.5139095901902	33.575875396793	35.6017279248874	33.1736610232557	33.8322267066362	31.3766931062696	33.9656934774272	32.9304253004118	30.9298664084185
-323	32.0965248586533	36.5314061349709	39.1620685345044	37.571574604237	40.7632929355956	38.7345074082329	36.7850727646668	38.443007568971	35.1917817038147	34.8481454988737	35.7611753038093	34.5237966792554	34.0068792617116	34.6721416559081	33.5899258607792	34.7658478498632	38.6911228632558	35.6878606692985	35.1776344837589	35.2785615953862	34.6601529961471	36.6479466739473	35.021666055291	34.7401414278847	35.6051231028029	35.2808458978592	34.5503860717953	33.7091437211254	35.7488108399424	33.1833398620352	33.7249136815668	31.434056409552	34.0773106994415	32.9354238652056	30.7450186672714
-322	32.1964610694453	36.7148385464263	39.1983295362501	37.7059657494054	40.9902000688909	38.9451980419314	37.0735248424174	38.745131469688	35.4591231487163	35.0779408056718	35.7844571311228	34.7236159617411	34.1362904302892	34.9163926762893	33.6025377678373	34.9608816946491	38.7152121708466	35.7517137594957	35.2360267268521	35.198303662631	34.9624210895823	36.627447693206	35.1060785129137	34.803870284864	35.5889620868544	35.1288752207946	34.623916712045	33.7550725781022	35.9014468529172	33.2552958171035	33.7756906937485	31.5119795006711	34.1549302661682	33.1506109121336	30.7292048327496
-321	32.2219736731995	37.0160581130499	39.2496199255156	37.8394379421064	41.2099576867735	39.3031678579647	37.6911036029546	38.9829102111639	35.8173543697274	35.5480194975935	36.106149726449	35.0516115855632	34.1355613913623	35.1898037921411	33.4985655628303	35.0423612599581	38.7919037159944	35.7491253626746	35.4291171601876	35.2948835683526	35.043645981695	36.6098632593079	34.9367382466553	34.8947123025987	35.501694488504	35.0485208917305	34.6746606068569	33.9752775789774	35.7784665380778	33.251414409129	33.6273356614255	31.5556155013794	34.432985479741	33.2940077338502	30.7177243915759
-320	32.3038592151292	37.2754115854329	39.5424322923012	37.9566493814422	41.1643609009235	39.6850784221523	38.2107444584253	39.1768581943339	36.2020696086052	35.9138644452742	36.1704173167081	35.2169037133583	34.3138345031747	35.1862367469129	33.5515497744073	35.2515153896949	38.7540134053033	35.9691924844245	35.5332453505053	35.291662771006	34.8696991935547	36.3936735122721	35.0067861584718	35.0060308389733	35.5193661291543	35.06421631826	34.8846161194096	34.0123710279647	35.7446832353059	33.5336776573139	33.6750114841553	31.7421592031353	34.6279419276974	33.3842336352921	30.6017754318093
-319	32.5736017950114	37.3538395246671	39.805434525078	37.9697335066596	41.2243847518419	39.9007097121228	38.2826796420109	39.3038559071637	36.485106749469	36.2735386756357	36.4030002405632	35.3954718792437	34.4283821752997	35.3757321535635	33.4675840619759	35.2744458791786	38.9067547411503	35.9548601075072	35.6188364598168	35.3946200719212	34.9147537636659	36.3049430182499	34.6581743301971	35.15235897911	35.4598723403003	35.0334075521598	35.0068003100417	34.1567262131509	35.6319090346823	33.6571996444857	33.5412080996368	31.7904526971265	34.7024541566718	33.4154320512657	30.7402993408056
-318	32.6289066127106	37.444665479189	39.9049659590624	38.1540172465095	41.2398963714617	40.145357858801	38.430102169376	39.5536120095056	36.8506557830927	36.505008437935	36.5818998896407	35.59895567269	34.3832562591173	35.5160611424103	33.5868813478905	35.2260371920071	38.9389138771492	35.9590173968847	35.4879332157458	35.279448262356	34.9768359653686	36.0327678211563	34.6301202623791	35.2080852029331	35.3915298899614	34.9222111423051	34.9038548335476	34.3215867123293	35.5260601115539	33.807823410487	33.6316186316038	31.7804666750993	34.7949248920853	33.4809421682104	30.6597424928666
-317	32.7476622708804	37.5310127670085	39.8892463843644	38.1990711617475	41.3956919569897	40.2712548871946	38.6381385708985	39.7894170060397	37.1579824105714	36.7681378824002	36.7883633752642	35.7584712666408	34.3096632720432	35.5851711838909	33.6177821708402	35.3980616802418	39.0062245229176	36.0701987879537	35.7325651965304	35.2480755100424	35.0433283530421	36.0700017760196	34.6815942969469	35.0562077632617	35.4181994486262	34.8257292515487	34.6706759326095	34.306466984847	35.3904897434662	33.7477265911992	33.5649591203725	31.7952477101254	34.7218765423933	33.4990358130242	30.572414002716
-316	32.8135961172276	37.9010805415179	40.0752223318084	38.3046121929266	41.4285150984861	40.3482283194094	38.8215445819158	39.8616918927314	37.3924691713701	36.9779076503171	37.0106527342086	35.7144922726222	34.4202821174824	35.5521590712442	33.6687471870009	35.7183321589494	38.9585061293984	35.98161500841	35.7519951767584	35.3186747197409	35.1071519036254	36.2028610084174	34.4800957675638	34.8576439281564	35.3940759888085	34.7709372335842	34.656349063734	34.1452936794662	35.1371841532993	33.8144037965345	33.2927354864686	31.7500787963231	34.8251644428459	33.4318750582317	30.6099768783883
-315	32.8309691941416	38.2219293476521	40.2033946761303	38.237038730732	41.7428717503808	40.4160347284272	38.8686767380008	40.0471226226652	37.7441413834589	37.256650038068	37.1000088086465	35.9573264827646	34.3873128816015	35.6208513428425	33.8038490456034	35.7684636402746	38.8632860029545	35.9708760628558	35.9076507194722	35.5846013881387	35.2003652767453	36.3702470124809	34.5474280103014	34.8369070793201	35.3057934830663	34.9090928147938	34.6505181039025	34.0733672514997	35.1886714480579	33.7520511658533	33.2645877666091	31.5221920039929	34.8555790526779	33.5391980417811	30.4630212814754
-314	32.8993062863841	38.5333240663461	40.1635854150372	38.2133748416196	41.9344473132833	40.4008568297115	38.9367846109776	40.1909228644015	37.9024766550077	37.3826720411756	37.2907282773944	35.9342760487551	34.588720166866	35.5748272315364	33.7221811852621	35.8838776675252	38.8403855221915	35.8894338205796	35.7314701755572	35.6964982209072	35.1151422142617	36.2465431083607	34.5755748966617	34.7165525026498	35.3486387897101	34.9583256465481	34.5736751127272	34.0448102076177	35.0766425258202	33.6911214845703	33.3213319607331	31.5170591227786	34.9516088844555	33.4399836892742	30.6448247865514
-313	32.9075176030732	38.4657862487073	40.0336650302178	38.0903206205872	41.977098142378	40.3564875886277	39.1109793194503	40.3514414835255	37.8605683507956	37.3429799130551	37.0578765115971	36.0774429594864	34.7281701248788	35.5925658621665	33.8999951767676	35.9767316557039	38.9644245342046	35.9072291740667	35.8739221971503	35.8377592199935	35.1400328584322	35.9309892315422	34.6817913686329	34.5527642176501	35.3748239124673	35.2509528208862	34.6401246770001	34.2572353924498	34.8541829115142	33.6009468702706	33.405221967645	31.6554646217365	34.8784763528799	33.5291486376328	30.5586716079274
-312	32.8681482996167	38.7262434583981	40.0365965497326	37.9557255720192	41.9541271421764	40.328575030454	39.1735360577928	40.495281191609	37.9933636822031	37.4841168298606	37.0027885239275	36.2725339814039	34.874672164279	35.8181713246693	33.9068741633859	36.0048911662998	38.7367812463993	35.9096891786136	35.9626560367081	35.7606743134555	35.2650780792762	35.8186992023138	34.7274700866254	34.5592749621812	35.4349555808434	35.3107161271816	34.9258143550017	34.3700341963536	34.8985096977746	33.7369407770277	33.2092932961203	31.7794129287878	34.9988374843167	33.3581560454489	30.2905375380007
-311	32.8081168308427	38.945312027968	39.901991611837	37.9861575156916	41.9026295182502	40.2033931894943	39.2473779963687	40.5623011414653	38.0831725911102	37.6452221540624	37.1380039866234	36.3979791111575	35.016455192315	35.8907061301647	33.985402875371	36.0229242999445	38.6072930229371	36.003228143539	35.7237238024487	35.9487623589797	35.4904705258512	36.0672670246342	34.8991896509389	34.5157551279634	35.379588760654	35.3370524100388	35.0560235336882	34.5451142827721	34.8641254570232	33.7308595490174	33.1847236563205	31.6886508723083	34.9617426795158	33.3673061282712	30.3384074955193
-310	32.6733879870514	38.9223619837237	39.7568362959512	38.0720920253486	41.6990791564494	40.1869232094818	39.278891172858	40.7073995421614	38.1943926794027	37.7541001314423	37.2551584966222	36.3688837588194	34.9159688148383	35.7839818367072	33.9889757947727	36.0513726168254	38.8015245085262	36.0286494737141	35.7295308005162	35.907999251772	35.5067882437397	36.0157919832953	34.8405303687006	34.5033526683355	35.3055592702739	35.1065657702849	35.1413103827993	34.615528762757	34.7589109655862	33.7916058578526	33.1726828792693	31.6280818657298	35.064553266057	33.5226287154868	30.3050956154103
-309	32.586432139352	38.9447447367329	39.7137283575214	38.0926074523529	41.6631522935893	40.293910050661	39.159013295214	40.9457280521648	38.3169165577082	37.9901609659866	37.4538969928847	36.5568610993228	34.8052827197887	35.9593280665209	34.1205927777232	35.7592282497362	38.799529486669	35.9270437935017	35.6507504520331	35.9120540105877	35.5048681230002	35.827815904835	34.8945299032372	34.6329198945406	35.2622162385035	35.1955422959033	35.2149209215786	34.538550736496	34.7864152795272	33.8628330062154	32.9998093115047	31.5834953970737	34.9311001710974	33.6386936956639	30.2850153281062
-308	32.4844267685538	38.8888690548754	39.6475797911049	37.9651349669925	41.6826267907835	40.2132355910783	39.3583240860266	41.0920770969029	38.4325649940269	38.0519414006234	37.4457654274729	36.8823047370114	34.6573319280945	35.8006822130724	34.2202523825053	35.7908674328964	38.7733294270611	35.7841508875894	35.5776278620766	35.8961955834583	35.367162420263	35.9723346616637	34.8386878005513	34.4274070168504	35.3870838748736	35.1659384411396	35.2256879822354	34.3844185170963	34.6677773029295	33.9852387013143	32.8939933469984	31.6425988738349	34.8750537320087	33.8648591153752	30.2591413411156
-307	32.4590865973945	38.7204146592178	39.3268860997237	38.0788366879224	41.595896185192	40.2950492053482	39.3914735836386	41.1028131151833	38.6503136030939	38.302884389527	37.5545660708548	37.1050452949307	34.5805922195158	35.7259523189846	34.3033745724826	35.787366380491	38.8815450286515	35.719960884975	35.592219317349	35.8054837219633	35.575561748627	35.9006115894809	34.9670494482081	34.3467412284021	35.4451926361597	35.3781179666345	35.2000896727394	34.3436996396714	34.8868400269686	33.8927107399797	32.8806365008343	31.6388438330407	34.7356311187589	33.639670522133	30.1507898318205
-306	32.5724062476634	38.4311367263027	39.2205042293321	38.0195321417919	41.4595542733001	40.4183315519092	39.217498373895	40.9874207705599	38.5520383604179	38.3668415705764	37.6209675797377	37.4040422805926	34.4114176009687	35.7612741970017	34.3650703968004	35.8678075337883	38.8452344492086	35.6106877758583	35.6773312144493	35.8636313611464	35.4253358364009	35.8691844968153	35.0654397580384	34.4505822327242	35.5862570238164	35.3879223367976	35.1880830704197	34.4088220033311	34.7589510873488	33.8589107758052	33.0550864992182	31.7501207910244	34.6371761174722	33.6461827314414	30.2431196084513
-305	32.5772656049774	38.3976124980809	38.8492793900227	37.8795888691842	41.2103715219245	40.317035963128	39.0263606622856	40.7729921559693	38.6318144838423	38.4175882388278	37.6746633258935	37.5487435178644	34.4417339338013	35.7652008938453	34.5276567691717	36.103235376781	38.7184491398826	35.5996031769367	35.6589413211668	35.9018824177802	35.5600370932306	35.6668244407884	35.0301220212505	34.5657960873871	35.7738608293093	35.6314458679815	35.1866482288573	34.4532992657464	34.7410099044083	33.9790642729876	33.1905018570108	31.7967210448639	34.5929667880597	33.6042751259457	30.2344825956491
-304	32.4508481090853	38.4194836322963	38.7555780759392	37.6517185924025	41.001095330807	40.0825179405642	38.8460977958279	40.6540809598763	38.5172190579142	38.3867932097583	37.7241764950044	37.5407176786879	34.4189501867038	35.722740216209	34.5903406059879	36.195823175429	38.5785682947791	35.5159771003834	35.7028053960478	36.0939839704557	35.4962843565676	35.6050118956802	35.0386722494338	34.6601782643911	35.6780872555931	35.6367340269179	35.136401232652	34.2960001826573	34.8398337996618	34.1506611037478	33.0693427474606	31.8769497297582	34.4623994075295	33.7307234542373	30.3725630203704
-303	32.4059114870859	38.2263409592016	38.6324161815417	37.6091536992075	40.7985062643967	39.8107958547624	38.6007402250716	40.5512978422387	38.5777687331586	38.4241370040839	37.7277550868548	37.7355030982022	34.3106927212195	35.5877584091552	34.6227517384576	36.250032741012	38.3500328546849	35.4270379109754	35.7684471393545	36.1389301444088	35.5744824419952	35.5923421795039	35.0433528547611	34.695734416652	35.7380068542134	35.6995395516115	35.323121231084	34.3947030356468	34.7642586471515	34.3502097511225	32.9605843359751	31.9687635355794	34.3961824844548	33.7012874591812	30.6717260784682
-302	32.1475555542993	38.0717614229796	38.4398279643835	37.6117187777525	40.4363435742418	39.6249076000295	38.3963779114451	40.630479630553	38.5281992479159	38.5767672993629	37.8105311943969	37.8913491296263	34.1830839564856	35.4388872229519	34.4492359366311	36.2893507606063	38.1228113373789	35.3023929443504	35.8854399166006	35.992332192865	35.4222144972457	35.3868474329401	35.153191340164	34.868935776383	35.7056739770481	35.6667212836443	35.4515647620079	34.4034437372333	34.6839373099434	34.5148957692696	32.8121115190733	32.1946123268493	34.5411422481801	33.6749523448315	30.6273679169856
-301	31.9602187400951	37.7488379718069	38.4019938573424	37.3940238736506	40.2187089768475	39.4586363940977	38.1475013073146	40.4816381018085	38.7261378533617	38.6994311904931	37.7808777890351	38.0951944850886	34.2298820367355	35.4018951788193	34.2910438772601	36.3172578254189	38.1171368593278	35.297156404211	36.0733460091821	36.1811750195145	35.4574032189869	35.2914114903108	35.2831101648357	34.9386596965158	35.8682913910785	35.6264879385025	35.3685775852997	34.4187358622229	34.5621177035671	34.8668479951054	32.6282651977073	32.1767604041843	34.4721739961898	33.6676026776727	30.7273836274726
-300	32.0551875963238	37.430598115159	38.2544137718508	37.1525410853781	39.9932096743146	39.070400102559	38.1025000850237	40.4193282098702	38.6393376269756	38.5014217674683	37.6610969830467	38.1521440361723	34.0731908384285	35.4626289401682	34.0461238932931	36.3142138139795	37.9656475845283	35.2939155235478	36.1887515025929	36.1288744135688	35.5018896460938	35.1435824978235	35.3079845294594	34.8107434266034	35.7214725579344	35.5609913870471	35.2813362043349	34.4681255109488	34.6178831236602	34.8038222141075	32.7105665798464	32.3195101164283	34.5378399051202	33.640047025414	30.8228187331319
-299	32.1586292960658	37.135671196936	38.0262039484573	36.8323417906862	39.7278930211283	38.7424209963991	37.904317723808	40.3472220268362	38.5337719623653	38.4141714698791	37.6310007700786	38.1099267728865	34.0352800789046	35.4146869833446	34.0340243912914	36.3932903200248	38.0037595354313	35.1336717458363	35.9624408924239	36.0795142376967	35.6563320392912	34.9704133067179	35.3033180836918	34.7108011995681	35.7481354487342	35.6131596878461	35.2868634076116	34.4230964674634	34.4674572888527	34.8857560170371	32.6785234894334	32.3432550966447	34.6454994813491	33.6132691156002	30.9537777144696
-298	32.0626328311641	36.8917120668257	37.6563590209669	36.7272565690355	39.4160182705715	38.2912913101077	37.5750737685721	40.1558963202839	38.458214273739	38.5026831127475	37.6831762003841	38.0359318905911	33.837356963745	35.493433343524	33.8644785909049	36.4875676149059	37.9804841729025	35.234914580553	35.9309408782848	35.8612050908817	35.7240461316214	35.0271425403878	35.353892295093	34.7224216269641	35.548611132351	35.578865285789	35.1581731118582	34.4429539350434	34.5404959073428	34.9684972466158	32.6311923083428	32.2519772088943	34.7689042517272	33.7641721889459	30.8322958484249
-297	31.8952611563447	36.7242624577958	37.3573527282873	36.4224173884504	39.1542653487692	38.1493494175829	37.3001157712296	39.8712438408201	38.4317452257634	38.3778879623202	37.76221066103	38.2283115706312	33.7604549576924	35.4142183489443	33.6102528562068	36.4937233280731	37.9295522178658	35.3147968075878	35.8231696897726	35.9543271245435	35.8830232729312	34.9637153241041	35.361625924965	34.6944221647555	35.4866917059469	35.6553584371227	35.0908594983848	34.3275689971917	34.4961743636266	35.1190806732853	32.762287721893	32.362064747013	34.9249086015741	33.8666869966989	30.7034942218626
-296	31.7934803436465	36.4675917280617	37.1044904213643	36.0394696176789	38.7297596510467	37.9079111907055	37.1781564978278	39.6248804780988	38.3454981732875	38.3110705130465	37.6565807983201	38.2967474347233	33.7402079088619	35.4634523555199	33.5867558832986	36.3748285904909	37.7457536378581	35.2335900012679	35.8078227927184	35.9365725387689	35.9923659219643	34.5569192452323	35.4256756806136	34.6642692406562	35.5269592244724	35.632693298442	34.9917370074868	34.5066212865737	34.2865918790697	34.9988088885432	32.6381471510175	32.3641774830751	35.2666956593391	33.9535991961161	30.6844557357713
-295	31.7891672496516	36.0958668958505	36.7313082383831	35.6406236467244	38.3242853169114	37.7644808926665	37.1690401360893	39.3521077419294	38.114132281323	38.1498982657451	37.5226752790879	38.2105319819655	33.6153293706915	35.4576253234529	33.5830071991052	36.2056161687051	37.5390595694347	35.2520385175774	35.807599085004	35.8968647877048	35.9838017949376	34.4989871017944	35.4145341895157	34.690445197577	35.5361650366298	35.6891940384375	35.0909684359638	34.6442068734167	34.0580350729719	34.8492159126873	32.5719205121013	32.4425586149613	35.4691736062045	34.0453508457799	30.6688981494046
-294	31.6462555525722	36.0055064850793	36.2453124682031	35.131896806746	37.8893680154418	37.4367289852791	36.8996463279568	38.9136413033195	37.9431214584007	38.0925527205398	37.4884032478332	37.8547519019341	33.6147173535272	35.4860224200028	33.5757883786964	36.2802445401586	37.5628800643088	35.248188826946	35.683406355995	35.89165159075	35.9212478233482	34.3776225874778	35.5168629356388	34.6795322183052	35.6561506420825	35.7080948223179	35.2366500803975	34.7065842395914	33.9838601076677	34.8435694726097	32.4235457906416	32.590249648776	35.5176841208008	34.0557791663315	30.7611537138862
-293	31.5119255083649	35.8833587507972	35.8233460082838	34.6539196986938	37.6031328385113	37.0425046315417	36.5381970886836	38.6885316026897	37.6464503696818	37.9529414982557	37.2829120355436	37.7815042961565	33.4947988005325	35.3769512240668	33.7191503998676	36.3172686251033	37.3047637814226	35.0936207996532	35.534576424206	35.9588789790545	35.904570957789	34.5142347550435	35.6756900993212	34.5081234130136	35.2959465276642	35.705637149717	35.2271664814176	34.996241250055	33.9940339453677	34.7378265416517	32.452840050039	32.5530101756919	35.4643846063221	34.0074175423968	30.7365056079628
-292	31.4877140872774	35.6035327312803	35.5095550578865	34.1465225062091	37.3690410409168	36.7068636367101	36.1137662434372	38.3274237296125	37.4221005034253	37.8275634356618	37.0752568430695	37.7032290212869	33.4493578360428	35.1838782891876	33.7227347548105	36.3676713088775	37.2031617451549	34.9456179101242	35.6128749039973	36.1056718704235	35.7971904022921	34.6492718921951	35.9036870761599	34.3662041295658	35.2080316488061	35.828729980769	35.2427874278258	35.047588470985	33.9573962106279	34.6749918637714	32.5013486677977	32.7171944398237	35.1994852449236	34.1982845925234	30.7851151823044
-291	31.4269792465504	35.4134787223767	35.1210551261129	33.9447844367158	37.0442633637193	36.0366132053396	35.7167097476504	37.9598311172221	37.2407663564169	37.4977497466197	36.6621038559668	37.7513961826487	33.2456408936133	35.0258173977733	33.7912419722331	36.3564359646928	37.1949495342693	34.8915036118465	35.5321403316531	36.1627275802617	35.7246641722351	34.7427158340307	35.9303018459319	34.280683775464	35.0606477152757	35.852792474492	35.3496545048653	35.0464659494342	33.9277919646436	34.7943695565481	32.4234561750796	32.5098332559193	35.205853330472	34.3032922685575	30.871553095091
-290	31.502889350524	35.1420413922121	34.7822752669702	33.483306064922	36.6910486725346	35.6569433617973	35.1555137045139	37.4727214747105	37.0921256653448	37.2088325611244	36.6324008649789	37.645586036093	33.0660589873091	34.9789837778868	33.8922744883872	36.3783318851209	36.8848894383237	34.9219643062445	35.5210978447636	36.2893486154309	35.5578189210557	34.6888783191198	35.834253781525	34.2757212539829	34.960717402981	35.7629781168317	35.5892256086079	35.0795380455277	34.0409377959877	34.8191632771736	32.563681467152	32.3945365654021	35.2531711764367	34.4701382331739	31.1218630801929
-289	31.4067724284554	34.7546705929066	34.3463202915686	32.9860648685667	36.2769681762735	35.2564833962358	34.8531204343756	36.9556124720018	36.6945410278541	36.764629523688	36.6547118256075	37.7741930765617	32.9838925961963	34.9732472570195	33.6871356896492	36.2649961963251	36.8521728854505	34.8957308900377	35.5284995225551	36.3109508368231	35.7044551944748	34.7514767153129	35.780371985698	34.2941908530053	35.0155802460713	35.7933949982903	35.7208283931132	35.2134336093865	34.0973264069919	34.8229574142757	32.486171717951	32.3276570102813	35.2856959953686	34.2920668958245	31.2408539863603
-288	31.3418362396456	34.3825131915327	33.9654236729758	32.4417272551936	35.8467387177371	34.6945043278716	34.3842194742776	36.6141871117118	36.3857156312784	36.3882497541207	36.5267358001856	37.8173289851139	33.0536548234988	35.0538584147191	33.7278566635882	36.0808273670216	36.6545541439334	34.8708255795578	35.6329710125996	36.2592191789822	35.706782669684	34.6124421915519	35.6187114901208	34.1865342807572	35.034272384161	35.5850915014097	35.591383333301	35.3627762828465	34.0455523467049	34.7890374665852	32.6090208160118	32.4210572064968	35.1291974964574	34.2385910807305	31.2372671680047
-287	31.3253460322208	33.8896556834848	33.3973779197653	32.1272372304094	35.241316803647	34.2621036380209	33.9728544837351	36.2184213166619	36.2293737925523	35.9362384494927	36.2273324379522	37.7241660155185	32.9824662468379	34.9491767055722	33.8536902621347	36.1345282263073	36.4876217728415	34.9434134811825	35.6343990040371	36.3331456874298	35.5814586061513	34.3907679837959	35.5234890469605	34.1110181926406	35.1525665841182	35.6906842577085	35.4862884737141	35.3952028575458	34.2581058338737	34.6786933672829	32.7815724682995	32.3469602726566	35.0398024745115	34.13456585981	31.2876824035898
-286	31.2896592307632	33.5377110247231	32.9109250375691	31.7540686300724	34.867697764032	33.8788307641926	33.6205783369483	35.7934768582286	36.1736766611896	35.5187164833587	35.9587836248159	37.6875251329812	32.8617868649947	34.9637519378714	33.7734768202844	35.9711391450583	36.5376800366554	34.9685371884134	35.7228238220368	36.5546198056272	35.5990221919436	34.2637816529507	35.4335285189816	34.2014158329401	35.0388098659022	35.5936971006264	35.7791238458015	35.5383398306217	34.1843237115929	34.7115482576257	32.75856217801	32.4381644780031	34.9400628333373	34.1608138544813	31.2359148061944
-285	31.0588730604279	33.1183789835504	32.3511313114406	31.3694673840375	34.3156692941522	33.5513086817326	33.1879856017343	35.3784286051679	35.8432174296927	35.1711917330512	35.6611277330372	37.4029898948367	32.6910764277777	34.6313088690617	33.9284326293812	35.9340565023949	36.5001586245212	34.8252917976026	35.7454872286504	36.4152582317794	35.4564300609207	33.9614107087793	35.6837485577109	34.2653153461087	34.9351820717327	35.6058394484302	35.7852834365008	35.6504376511802	34.0432660939986	34.638607367634	32.7213602824068	32.4849197308918	34.8530361200949	34.3197390250497	31.1288723052345
-284	30.6929774291115	32.8076333585396	32.0927610041252	30.8763902488748	33.8852536618716	33.0266035416288	32.748387420496	34.9785601838798	35.2767946483725	34.6282492066435	35.329356886408	37.3168661995928	32.5987964851401	34.5513914857014	34.0084897002829	35.9099938138021	36.4176470445425	34.71154702099	35.8738095750944	36.3819080417265	35.4800780965187	33.7138401816553	35.727636027349	34.2886459768032	34.7888493144215	35.540295452773	35.7747012953791	35.79177424358	33.7140517168403	34.366020496513	32.9652354306886	32.4086643948434	34.727061194784	34.4437004005394	31.2439995500263
-283	30.39935330227	32.4509752010783	31.4918193870849	30.5002416956133	33.3605940810343	32.3931267871111	32.5545594772878	34.4204206168217	34.9961617090846	34.2209605022321	35.0567729886011	37.0771220620076	32.4627824565645	34.3516972374364	34.0487579513186	35.8483441578122	36.31735947576	34.6678592095851	35.9079570160693	36.2765260213716	35.6013687489784	33.5640096172669	35.5508677200921	34.1835112004442	34.7951999976856	35.5585979389581	35.7755452703322	35.9576926658295	33.506690991283	34.4116343035387	33.0249208824942	32.2247152515182	34.7204424247362	34.5323530326859	31.3464178120244
-282	30.1942574296284	32.0468059026925	31.0573117888343	30.1453588941805	32.9793614140648	31.9359932774259	32.1991597651718	33.9219923715885	34.7310590448157	33.9066888483764	34.9201943368015	36.9667191749595	32.3290298493366	34.2451402287984	34.1053000531426	35.9360998212149	36.2215523102031	34.7994332295392	35.7680034014231	36.2117790181944	35.6721587411725	33.7047442575052	35.5721344704864	34.0888763839848	34.7933268210175	35.5239531783928	35.8197416259395	36.1100487516925	33.4623029885855	34.3818626985376	33.1259262045465	32.2710157385173	34.8242564844013	34.7068605607498	31.6494883724775
-281	29.7859649215973	31.6067664964175	30.6738242850966	29.7869983176855	32.5390567554934	31.3673548435229	31.6715567698286	33.5811546150555	34.2225505042438	33.637367148602	34.6674372496139	36.8753554929245	32.0718067053537	34.270558575006	33.9247931513423	35.8346073427966	36.0611033411786	34.7358762727079	35.6485089752609	36.3484703409478	35.6769359718684	33.8382030828342	35.5630961297033	34.0333358902055	34.7367799380352	35.4828459777905	35.6997158849686	36.1729206134271	33.3679657435482	34.3388413165386	33.2413158024112	32.351784485397	34.9067797297214	34.8827155123914	31.8691185845563
-280	29.4449770695083	31.204392562635	30.2878870222017	29.1581732768306	31.9188951741292	30.736744232414	31.0667428732378	33.0235220069597	33.7563115222502	33.3319954561274	34.5085979965446	36.7608218041589	31.9903308047332	34.2716074613891	33.914940537733	35.8273023383881	35.8180976430302	34.5125359328318	35.6736417493084	36.4572397711895	35.7691792472467	33.8840792818569	35.6230835817914	33.9860278489883	34.8074741253495	35.478206448956	35.4618595661854	36.371245131801	33.4725340976004	34.1540802888691	33.0459664903598	32.3837202779226	34.6630629472884	34.911260576284	31.8183253712711
-279	29.121196396136	30.8101637844687	29.7539709091884	28.693824108181	31.5179790063672	30.1310438534485	30.5752142796366	32.5597386374181	33.3754856369712	33.0305330620382	34.2131710519121	36.7198112740849	31.9108805775195	33.9981944680122	33.7813059362582	35.8668674183141	35.5599224833162	34.4453019998569	35.4988106727451	36.4877511400617	35.7088604881085	33.9874695523142	35.5828650216033	33.9344396834993	34.719377180862	35.4403181235353	35.6201543600894	36.2746984574268	33.5204370874031	34.085466495102	32.8271289424453	32.5113717638555	34.7836887163557	34.8185707872999	31.9085122960302
-278	29.1154352809644	30.4478199448765	29.1105354174043	28.2915628805031	31.0760407638408	29.6829706854767	30.0491692604528	32.0612845464519	33.0331555301881	32.8389272767584	34.0626272295402	36.5253923177776	31.9778203929807	34.0300409721774	33.7943752954368	35.8028812634106	35.2103270392101	34.4954116945222	35.4243840836623	36.4762387317165	35.618923220682	33.9221868674725	35.7010863432249	33.9447867959745	35.003284880742	35.6025232855712	35.7745062870864	36.1087667265157	33.8006146948984	34.1182869999842	32.7527698954225	32.5545984430942	34.4635462921156	34.8568838617348	31.8876248959551
-277	29.0586725697788	30.048989041401	28.5793293237138	27.982700501265	30.3739486106733	28.9577357320701	29.5385087030523	31.4913393588892	32.7336263456605	32.3422607657896	33.7699066496458	36.349941131398	32.100263892957	33.9062023057226	34.1160784418708	35.781731736407	35.1971101515677	34.6131072106412	35.4708466066399	36.3449232740375	35.5555041140072	33.6809538040089	35.6724466878558	33.9837986270145	34.9028855451139	35.6742967653829	35.8138628299772	36.0586603780117	33.7578747916179	34.1284755445805	32.6648730733263	32.5195197195402	34.406407931909	35.0425256875541	32.0377858022737
-276	28.8452914304572	29.6930470216594	27.9253407564936	27.4180273878238	30.0109467897279	28.7631446875743	29.0923105239846	30.9564828043823	32.3175976892261	32.2044212089549	33.4550463675547	36.1774207194592	32.2086108463026	34.068268052868	34.2453760756437	35.9461292583816	35.0842467298055	34.6019260676999	35.4461168116733	36.2563229562559	35.4690293748031	33.6451594570433	35.5964481621238	33.9847634147839	34.6998270237355	35.516324532682	35.7809373947715	36.145827526216	33.4653722172501	34.2322402508309	32.6330177102995	32.5008533896832	34.1931796846942	35.0788760827671	32.3020648994945
-275	28.6258295668845	29.2797178125683	27.4161984641006	27.0984999324417	29.6604262132765	28.380923974504	28.4363821712626	30.4659166089209	32.0224978581411	31.6442901179039	33.1268061564603	36.0773949347983	32.1846059994657	34.0909381798285	34.0407184026614	35.8257645675257	34.9857487695166	34.6905070175282	35.224520177965	36.3171331751801	35.3453218821956	33.605473941802	35.5290729644721	34.1115076800164	34.7412756322126	35.7040871147444	35.7954901171804	36.3262058679859	33.509033493051	34.3682637507005	32.8816428594332	32.511453865649	34.060751103274	34.9766016648318	32.3189848280294
-274	28.485649149271	28.7168051608379	27.163802332586	26.5651168659649	29.2663809030011	27.7918752942842	27.941707393746	29.7966441102019	31.7267313139522	31.3200481708259	32.9489005739228	35.8762045433591	31.9704399801774	33.9300937868632	34.0871874456576	35.6815968006606	34.9821575139456	34.8626253484349	35.1503174123999	36.3641974172865	35.352744641136	33.5265105976548	35.3416671358519	34.0676398033224	34.6223247433779	35.7985827305977	35.8050149988795	36.3222367891846	33.2296527637687	34.4099854496357	32.9253935095236	32.6057257860609	33.9220497266941	34.9354147352367	32.7104768392225
-273	28.203285321021	28.1406155832494	26.6627998659189	26.0943949408391	28.6729970760869	27.2774336796967	27.4397866069612	29.4064124910757	31.4675084656086	31.0029718416988	32.4092850587329	35.3658809824917	31.9005355239096	33.5825846898894	33.994672947193	35.674251258895	34.8379366740408	34.8622014077301	34.9581897613044	36.1186473943755	35.3140510952255	33.622426613363	35.2205032735214	33.9298748992052	34.5164524156604	35.6228382544189	35.6306560211553	36.2691339274319	32.8803207839794	34.3136931918675	32.9335705709502	32.3911320122362	33.7662966693224	34.9480662868387	32.8226532031189
-272	28.0658725118735	27.8550666810995	26.17266477012	25.7795899088312	28.4010895890113	26.9193378444749	26.8760622743544	28.8161993026442	31.0573127479501	30.4445063098047	32.3394079387189	35.2759696742725	31.8989843474104	33.4553094612565	34.2340663449034	35.7936630686418	34.6002767197249	34.7605918362187	35.0357498342818	36.1205235057788	35.1124073472411	33.4717041691689	35.0683555468545	33.8437197848444	34.4385482126672	35.653070310256	35.9707510676978	36.2699095224873	32.7178829507803	34.3240171840952	32.6772770404631	32.2889117998032	33.5332045175878	35.1946288409158	32.972357267773
-271	27.7541783956663	27.4677085822531	25.6877792579259	25.4757804315663	28.0043951777188	26.5023162955241	26.3331309030516	28.3316675501918	30.7403634248584	30.0950870130813	31.9860508135826	35.0527886079968	31.7161430060431	33.2417379498856	34.2558281763079	35.8030013657256	34.3642960200581	34.7939480359615	34.993040499737	35.9477989051136	35.0020544979321	33.532086739411	35.0988632959459	33.7436153994402	34.3865828470211	35.7732932824257	35.807630878588	36.0710973143752	32.7563490295731	34.2087542448428	32.6152399873583	32.3003002086524	33.5975245753679	35.3284736322045	33.0851395667967
-270	27.4977538398228	26.988873292689	25.1302172698928	25.1153081474935	27.4753089957039	25.985601397975	25.7958422719553	27.7993119636752	30.085574744036	29.8304009527849	31.6254177640697	34.9066440526374	31.6263377575048	33.1400783978079	34.4042279774591	35.6061641730435	34.41826297098	34.7777359253158	34.8597797880149	35.9217525403635	34.938931882481	33.5476437162663	35.2012039835042	33.8013405488155	34.3017740967969	35.8301490311035	35.8156299439884	36.0273451936023	32.7095925354295	34.0867143267862	32.4885153262022	32.452015120575	33.3302723324368	35.26142690354	33.0812581640076
-269	26.8967162814264	26.6204907592749	24.632409881019	24.9720274955667	26.6938119318701	25.3181835571662	25.2331776300002	27.4418205395946	29.5073471983995	29.515564358587	31.1664823789583	35.0013347608419	31.5199275152795	33.2659360333792	34.3432721945921	35.2964339434085	34.2558553430075	34.7173764084075	34.8297487563571	35.8383902680378	34.8852988526427	33.662352410872	35.4094204126676	33.7689960778282	34.3262580132818	36.0562905085326	35.7987007284536	35.8970586222425	32.738563505192	34.1222020881901	32.533715918083	32.6084616513607	33.1997708190376	35.4241882389291	33.1180526405868
-268	26.7098674867094	26.16766282329	24.2283569975204	24.6963595530153	26.1279611259956	25.014737058886	24.7056025358355	27.1556418255791	28.9472140806958	29.0443465477084	30.8987719353752	34.9517242422303	31.4040724324955	33.1040997992472	34.1769873146871	35.1166696616102	34.1534346799639	34.6623221799981	34.6178397847681	35.7233243256762	34.8080727397049	33.7284724824314	35.5872922117736	33.7891234977402	34.0845989471724	36.1835879087205	35.7339743367367	35.93057671398	32.6745682523798	34.0930016402683	32.4993450441638	32.7707112242501	32.8933865989648	35.4503787411043	33.1878961162649
-267	26.4776616239359	25.9350347404577	23.7003392525722	24.1685710679338	25.483952929216	24.7465625305871	24.2992075955569	26.8058145338063	28.5279563093416	28.6039414062144	30.6047714779504	34.937772401197	31.5356577829157	32.9764517428503	34.0939930160006	34.9651223750442	34.0272268085732	34.812005460492	34.5241394935978	35.6867554831339	34.554068881579	33.6527092188726	35.5202964760411	33.6839372749034	33.9770010537745	36.3167101544516	35.8850596533847	36.1589682080888	32.742726239191	34.1263111212005	32.7343626357697	32.8031666488409	32.9060417058577	35.5762617157216	33.2252435325908
-266	26.3686889547004	25.3701292401423	23.1602656953341	23.7665515172011	25.0527439013935	24.2228076261192	23.8597207883579	26.218865436616	27.9283788258887	28.2086067119141	30.4066325804008	34.8339972907094	31.4147659706903	32.8168882847061	34.1840371384893	34.8171924363296	33.8411706164738	34.6724413811055	34.5339811655907	35.8029673225308	34.6840842252148	33.7015992729041	35.5637364517018	33.8658920098151	33.90365346888	36.5150356330152	35.7543092907672	36.3395647026021	32.5004356433779	34.2550901816284	32.7205128508928	32.5706929318162	32.9108095386	35.7497104518559	33.4311050721843
-265	26.2326026933098	24.817451039638	22.7850306162514	23.4658323707251	24.7307855835923	23.7546181416606	23.5984685020681	25.6038918881903	27.4799952628558	27.6162496574083	30.2041078933645	34.6445501575732	31.2534968526166	32.8622543952274	34.1613008960884	34.6538233126609	33.8015395364516	34.8367603209695	34.3668127949565	35.9398409507998	34.7802096378848	33.9450071460139	35.5694171702967	34.0168360501424	33.8935470697039	36.5476768086102	35.7885258478027	36.6616777713031	32.4676152061871	34.3812322371655	32.6226499742893	32.6581957531036	32.7875772810836	35.81822884033	33.5226129493329
-264	26.0202091987887	24.2985968646622	22.5481989365788	23.0879451670008	24.3075085439701	23.3854871189156	23.3065274993281	25.1924957234248	27.0759625623723	27.2964835189205	29.9050583821185	34.3594896518736	31.0482349256667	32.8312924133301	34.2266847559358	34.6360451369549	33.8148816403301	34.8890683737399	34.320354538853	36.0706356814913	34.7026996979694	33.8645078749993	35.4014469045975	34.0870565811902	33.8459461982257	36.4717444940259	35.9204632757741	36.722681958048	32.4095317762805	34.3509765713394	32.6802146973001	32.7989288028215	32.8520308057762	35.7629696234481	33.6880137329011
-263	25.7006140824515	23.8798449748569	22.1752983883371	22.6761680326549	23.8606460442469	23.3425373719837	22.9715723422335	24.6568752886749	26.6079800944141	26.7550955753406	29.6753407213997	34.1923230205776	30.9884969318983	32.7853505842951	34.006214822272	34.5377996535302	33.657715470239	35.0583260666511	34.3002077137761	36.0207138130743	34.631415365315	33.9891928074411	35.4639650098189	34.2050771507275	33.6370972870785	36.4453110541955	35.9185772746137	36.6604887827973	32.4245595113094	34.3113054804554	32.6370416205691	33.0216171611445	32.9051738724178	35.7420436137921	33.7874613354559
-262	25.509520131664	23.4716001473098	21.8419766623039	22.3683312388441	23.3139134855981	23.0780271314423	22.6125518830648	24.2883678831232	26.4456628692719	26.2837592036728	29.5703038011824	34.1918307319678	30.8249285387185	32.8552894577267	33.8629222080199	34.5146245929368	33.4490667235602	35.1785050100789	34.2215592002253	35.8770822078022	34.6714648006221	33.9580098125055	35.3788441807809	34.1665610810261	33.522895985296	36.2076674340532	35.9723710374024	36.7386388250268	32.5096505337777	34.2261632519748	32.8462530303483	33.2752025194431	32.7864561067426	35.6890009977803	33.9125974069446
-261	25.5222061348767	23.1967794394858	21.545244794754	22.0040938400969	23.0503491669345	22.7710991051241	22.2895165438174	23.7227842559867	26.3115142937293	25.8360812015883	29.3405954069657	33.9032006352604	30.6437685706397	32.8885908268493	33.7434086491801	34.3889579605491	33.2255464460871	35.3233676716914	34.1607510508028	35.9681503062024	34.6296430926078	34.1999080859175	35.375369989407	34.084897880811	33.5478027669772	36.04580565992	36.0391088176907	36.7387120907421	32.4614812010099	34.1102773620891	32.8357553280776	33.3406494701632	32.7128229599346	35.7618465103714	34.0216296746221
-260	25.3907908281096	22.9218373093252	21.2952710994038	21.7571328032029	22.6781690224486	22.2617467344679	21.970532299457	23.3272944406516	26.0428338523173	25.4459835154218	29.2621787534961	33.7868141848229	30.578874778824	32.8074798772879	33.6893578744476	34.1932046801819	33.0493338069731	35.5422047427234	34.1300506635147	35.7979784376016	34.4267314744941	34.2295973231897	35.3523451549259	34.2979025174434	33.3010356496076	35.9175595937964	35.8988910809561	36.5779631563859	32.4866758101901	33.9218728728046	32.8884648134664	33.4645320034997	32.7002277431813	35.8960008379794	34.1320814136923
-259	25.2838909836961	22.6119137051743	20.9459150876605	21.2963831883397	22.4906022059439	21.8694777135811	21.6107325564082	22.8841965747736	25.885846386649	25.0309499587469	29.0900192314055	33.5497512302632	30.6770841211581	32.4956529939439	33.642629675376	33.9611342442879	32.9962393096669	35.7352150848902	34.1214085399787	35.9412094879336	34.4188257259689	34.4714348942454	35.4529557690409	34.3408408898692	33.2544059331789	35.9640051866799	35.9207884015526	36.4931199881231	32.4887827842453	33.9356377349069	33.1111844316889	33.496662601351	32.6659827838836	35.8126181500677	34.2200375766963
-258	25.1864711418264	22.3634016452383	20.6779694190324	20.8624986213254	22.394800076679	21.50377690926	21.2698471419921	22.4745070664467	25.4946937956151	24.8056570426083	28.8123345306347	33.4516975002251	30.3061694719862	32.3489026470057	33.5762795108453	33.6943486161392	32.8382147088897	35.8669858631835	34.0257687557108	35.855842278409	34.5525482977768	34.4569513310421	35.3326100266552	34.206191109539	33.2583803141711	36.122747994399	36.0101840578964	36.499762297474	32.3759991273566	33.9248001444189	33.1961951802956	33.4412053375964	32.6260127626971	35.8170022861987	34.1701931574992
-257	24.9818787331499	22.2624361237314	20.4054081978644	20.6165199509372	22.2150058674587	21.0920762295099	20.9325526517279	22.2305197211156	25.1787579659266	24.6765455225121	28.6607605020854	33.258675640723	30.4294321104092	32.3670681459188	33.3544793581802	33.5089886865436	32.5897329598926	35.5409222609274	33.8623225897732	36.1154678698221	34.4214297970851	34.4000134277343	35.4663705526537	34.1072391834607	33.1104185628339	35.9580411136113	36.0570343376779	36.7131225686333	32.4008986294092	33.905253968093	33.197727177267	33.2946555130601	32.6038452342044	35.7844931987634	34.0852965039896
-256	24.7047681798033	22.0234892088022	20.1652692331626	20.4827215350328	21.6785447935667	20.700055952692	20.5289477021656	22.017980888975	24.9162999830856	24.4642966997222	28.3257207856015	33.0420814808126	30.2201638862653	32.3228691348863	33.3369338593188	33.3584463206889	32.4945977365965	35.5504933894095	33.7374550622066	36.0295284312676	34.6007699372112	34.4577910881732	35.3314088185653	34.0415543847981	32.9489755886058	35.9861734757048	35.9557593320526	36.8471138017837	32.3571751358071	33.791876550849	33.1332154310642	33.5179772550345	32.7488144375577	35.7637074254294	34.2327037682912
-255	24.4807935321498	21.8738854501243	19.9015577295288	20.3210522548468	21.2628633049981	20.4915274296477	20.3985990057444	21.7254353713534	24.5367936700213	24.2442419643935	28.044028378232	32.623690482029	30.0941688214572	32.209643624731	33.281019179121	33.1610058410383	32.4057503496814	35.4621695526134	33.7899155605872	36.1430751104633	34.5119163332816	34.6328221182751	35.1420615059076	34.0296012982744	32.9243369881975	36.1338079760516	35.9242603292675	36.8677278380257	32.3612870341512	33.9264251518011	33.1042151332618	33.6043070328352	32.7550165730287	35.8704604734728	34.3171460023568
-254	24.3993666420653	21.6561391079376	19.8139402545886	20.0346948736639	20.7837141676522	20.1123714938469	20.1175423344142	21.4749472886921	24.162781290904	24.0748755862265	27.7947643241667	32.4536284545374	29.9426858900058	32.0748412444939	33.0488121252597	33.1269307823702	32.3598902548199	35.644459136514	33.8009500171274	36.0047115465326	34.5237893934538	34.808091586212	35.0598333934891	34.0844137131103	32.8004587313334	36.1495605670675	36.3184371755916	37.0062849040178	32.2255692888747	33.7542917682805	32.856090013252	33.579136153299	32.8080028192948	35.801951438752	34.4200057896262
-253	24.3122152657021	21.3720994803163	19.5017979635189	19.6278945906084	20.6458845090494	19.8374444560101	19.9033109072387	21.1957272369699	23.8844007338165	23.8175585194551	27.7322321751458	32.2600571148382	29.9905366315359	32.0610664394788	33.0959578112951	33.1182248461228	32.492353434506	35.6102400659134	33.8449372399586	35.8450042026959	34.7045522097772	35.0246265892484	34.9107758920022	34.0825599698645	32.7638396946654	35.859500983401	36.2737445509638	37.1337018400377	32.1807456267508	33.7713530351137	32.8185266200606	33.6856520091952	33.0668237157833	35.9215044209828	34.6356433156489
-252	24.3408371881137	21.088149774924	19.3583400702228	19.405016648169	20.1673523653442	19.5982118854049	19.6350095549394	20.8663435135035	23.6474160542957	23.7129850963828	27.5484485474586	32.0940895654013	29.9976562114882	31.9963221950799	33.1215898766937	32.9756906412152	32.4105376717142	35.6196160434078	33.6700927216475	35.7408968590493	34.5279056952728	35.0598878646293	35.0366676690616	33.9889051821159	32.7884471135291	35.7586179241283	36.2799236257885	37.1720644521151	32.1197520390263	33.8320989473629	32.9000432303465	33.9052779373289	33.1868907516277	36.1213697482232	34.7064839281256
-251	24.106918747592	20.9667948498485	19.1289306868878	19.1043117412904	20.0388491695442	19.3475309633807	19.535988923861	20.482287582146	23.4141414265995	23.3562392174127	27.4701964510063	31.9222963088497	29.976994881486	32.023249424208	33.2573754158531	32.9626475877211	32.3811827808364	35.8239778773993	33.5936148652792	35.7247567602949	34.6044704570918	35.1993007049783	35.065498774553	34.0024947286317	32.9335003850702	35.8310453517617	36.0944318372578	37.3516323836656	32.0382451258776	33.8522239145026	32.9068146568543	34.0948255898785	33.3301218553252	36.2530797868451	34.5199256418357
-250	24.0304781194654	20.6665842829836	18.8383168850228	18.8217426185597	19.8593062666488	19.1893662508583	19.3099956561171	20.410648657947	23.1268386269265	23.0759787520747	27.5062829165025	31.8081727528579	29.8572282710954	31.9257417465406	33.4606235576304	32.7669843123975	32.0996876826045	35.9103431579979	33.4807164173176	35.7421888212472	34.5451753216909	35.2978234601781	35.088268023038	33.9677961372026	32.9121678782391	35.778703712331	36.1074811380355	37.5528994723168	32.1456914424343	33.6854445565911	33.1805009103575	34.3101484056276	33.2484242427686	36.3717645971392	34.6032374739967
-249	23.8337664743341	20.4089759839107	18.6514164841486	18.4965513179761	19.5861675405518	19.0829173871269	18.9871397600347	20.0921271185332	22.782500190364	22.6785611662232	27.3540023527143	31.4207421784301	29.7393958370536	31.6989281073203	33.3346828413558	32.714963944767	32.3079840308362	35.7510831953406	33.3367799198303	35.537169135555	34.5334826792729	35.3920278101838	35.0410049668254	33.8588774255779	32.8851836526455	35.6821221813467	36.0727443829092	37.6873276332506	32.2040610708728	33.8212468268743	33.1666673015512	34.5354639923931	33.0800164146595	36.4690713790503	34.6530441312013
-248	23.6416687227083	20.3386870837785	18.3609500428587	18.2198567751272	19.42234375395	18.8561678051816	18.6786646042619	19.914315368577	22.3830169907265	22.5276849771893	27.3706591191054	31.19646160263	29.6698945064003	31.6877716956992	33.3581247130141	32.4154308293454	32.4094530966479	35.9055125317874	33.4571872489873	35.6588176243511	34.4606393127714	35.3313642642967	35.126994275529	33.813914541981	32.8478822346875	35.603138083149	36.0202109099003	37.7394099953941	32.2957327580377	34.0001690157861	33.1828821958693	34.6710865801297	32.9511908426618	36.5038158387948	34.4757365614583
-247	23.4773898772261	20.124527825261	18.3102897099809	18.1062367676565	19.2784707258642	18.7642605817066	18.524025933531	19.7557140752062	22.1994658990644	22.2516580828645	27.3916777298134	30.9403736868847	29.7598950219652	31.4353484900389	33.2776462025739	32.1891339160676	32.643019803848	35.8973919061344	33.5706796659704	35.7340087332619	34.3799746426641	35.3707659692444	34.8683868841394	33.8767115263977	32.7890113609595	35.517459689962	36.0264873425739	37.6747358425074	32.4800377166624	34.1810913396641	33.3223221810023	34.8709332032485	32.9969669614006	36.5499637564963	34.4819836976403
-246	23.2295986086988	19.997886260505	18.183408866633	18.0279259452882	19.0092223877597	18.4521116486029	18.255883134139	19.6283393759224	21.9155301172855	22.1079436349658	27.3687389534034	30.6084819521096	29.7001792255853	31.0217548558905	33.1127169373959	32.2345948703734	32.7661251693265	35.7606785116415	33.5963320304001	35.7012367384959	34.1710856612828	35.5387544510851	34.6989300251747	33.8775407796341	32.6741966363758	35.6471022002562	36.2140970251708	37.3694034322683	32.5095544989699	34.0956085297968	33.3572802185085	34.7967576700397	33.088612767455	36.531874243477	34.5210653321029
-245	23.2005672380081	20.053803116172	18.0958258407242	17.8576177637999	18.8872907149193	18.156824522211	18.119213467204	19.4043053509758	21.6630747573331	21.9905331019763	27.1854920268557	30.3597992836433	29.6734297007732	30.902895712822	33.0879733679002	32.1446947726962	32.6769800438667	35.7610870444147	33.57538984632	35.4588987679731	34.2007141949855	35.6627638186671	34.4629874329067	33.8615953059607	32.8677049275035	35.6059384857728	36.3051317993375	37.452878834827	32.7412922472501	34.2581804938673	33.3381345255065	34.9714293820124	33.1836649869219	36.5599534157122	34.5437150708397
-244	23.1468767326374	19.9610459085312	17.8619555998456	17.680930973571	18.8242380706204	17.8799267859406	17.7567821781822	19.3510825534699	21.6385895092637	21.8016842548014	26.9321596380379	30.3199367508113	29.6275361794024	30.7804025981114	33.1248154957018	32.0083281605769	32.7900684385259	35.5875168693491	33.5383490677284	35.5279885927346	34.1419055624729	35.8961557165927	34.4966962990454	33.8547205850235	32.8716467137232	35.5695787077064	36.3130660798466	37.4846344078694	32.8410148895467	34.3154646011505	33.2530382463395	35.033991078563	33.1387683287633	36.4265343097032	34.6322709904803
-243	22.9909523955705	19.6380189420141	17.7736996532151	17.6048381595567	18.6958890420981	17.6714909127051	17.5576466594561	19.1414694330588	21.4792958935388	21.6044683174547	26.6738983649443	30.2149812387376	29.6127417453622	30.7944382158572	33.1122970279773	31.8080594952669	32.7771452278213	35.5791183599191	33.5747571393704	35.2103341441139	34.2266928869881	35.940277326568	34.3045061689456	33.8371740313263	33.0223243743685	35.5036497275299	36.2380141386746	37.534211768979	32.7860400222849	34.2974027324357	33.36129632351	34.9911744905302	33.1220891926984	36.3607726069967	34.6259776602978
-242	22.763810220708	19.5102741484104	17.6214353371546	17.5373253424236	18.5793846461793	17.5485649794649	17.3602926027306	18.9440501548891	21.2852171155364	21.5154263872627	26.440667895786	29.9586615394003	29.5874605405316	30.913863235893	33.0933051825518	31.6282186461393	32.7762124602329	35.5402479859414	33.5304349028437	35.3353867304751	34.3811955048377	35.7583851179161	34.2339487770503	33.7275575639466	33.0630624872588	35.3860743684263	36.0506860462566	37.2844907402116	32.8830638902714	34.3978998105403	33.4775696217474	35.1453787496921	33.0238805833188	36.4179627595112	34.6732062537411
-241	22.5977845516829	19.3466157857684	17.4934227444087	17.4187720304921	18.4847443180553	17.3869326477653	17.1670362932645	18.6934990093546	21.097483181347	21.3093593960729	26.3486579729018	29.8484711185989	29.4696689366533	31.0579684283318	32.9931409330917	31.6118164587065	32.6594618934956	35.6626268301235	33.5792781110108	35.1987824958306	34.2381581975005	35.8087459171064	34.267704529477	33.613779792403	33.0500269286221	35.393444446439	36.1327386765813	37.5763828916126	32.8686969105632	34.4909462670525	33.7554067469168	35.256917149539	32.881831957262	36.3120589469532	34.7062520905307
-240	22.4211950394832	19.1750199792328	17.3442488352159	17.4919041627603	18.2851314642893	17.3642545260697	17.1900187166713	18.4428221240763	20.7656763695579	20.9961916210499	26.2982018060298	29.6906299637396	29.5133386424555	31.0442842129384	32.8391732890951	31.449058214696	32.7382097062217	35.6226961981854	33.5720763706928	35.1609494131505	34.3353092077737	35.7855263837015	34.2289325658144	33.8184698056442	33.3453104322972	35.3352590960132	36.2276478648092	37.4823869790027	32.774114481815	34.512481885965	33.6866064167985	35.3929398657205	32.756918809787	36.2767272043128	34.472667065288
-239	22.1669414092277	19.0787094212761	17.2167868409489	17.4316698784909	18.3214403463198	17.4004051212718	17.1873618919026	18.3460608294334	20.4958742359658	20.7473870153322	26.356173675134	29.6615710654333	29.6775390586304	31.1118423678707	32.7961142953353	31.6559449042291	32.8343097948258	35.5629937332664	33.6085022324664	34.9281264936487	34.1950424390985	35.7999088548222	34.3764427068318	33.8064962752537	33.1971558772933	35.5247542463558	36.276367249452	37.3250512228766	33.0273866458883	34.3032842046216	34.0192327557041	35.4532294416273	32.7171545733611	36.4265767445105	34.2885335141006
-238	22.0793654549427	19.2240650207829	17.1083522978893	17.3375269492174	18.136022578974	17.3001219286674	17.2611213921946	18.2419663067662	20.3596979191509	20.5954604932601	26.2722574385338	29.5568930938824	29.5673184076542	31.0307299026244	32.7680490859098	31.7350419135811	32.9643587783473	35.4282718242824	33.5769989113382	35.008440190676	34.2287303938819	35.986630112613	34.4805046484256	33.8395024920157	33.3282098170219	35.6148939492941	36.3306034527133	37.2291894859661	32.9646831178401	34.2448367707335	34.1122497575811	35.6628280345859	32.8254215388436	36.3535396236689	34.3666068940861
-237	21.9185153522833	19.0000106215907	17.02404209876	17.2478844901943	17.912131522163	17.213428730357	17.2105629026615	18.0331829821559	20.0901787773324	20.4664454051322	26.1480136266122	29.4614568510264	29.4359319919479	30.9529120344589	32.6185843653952	31.6620422553339	32.9974229000154	35.2822470352649	33.323650911988	34.8266474891636	34.0983847193231	36.1169788901216	34.3182080454294	33.7932555848216	33.3608331006114	35.5734228638459	36.3562053688219	37.1393732771492	32.8491918770262	34.3590852090903	34.3524503851904	35.7464067408276	32.809500919271	36.7151893263597	34.6322812251078
-236	21.8206728436105	19.0037801800696	17.2231545015816	17.1336468743556	17.7043452245086	17.1318293991573	17.0784946630831	17.8592138879262	20.0018558184539	20.3594738069562	26.1645715382366	29.2660631143024	29.392210839967	30.8460212619525	32.5033072235912	31.7741846776824	33.0326662965969	35.2995224010435	33.1526250354854	34.707567693543	33.9077037401135	36.2737700266074	34.1424061187093	33.693823139378	33.5813856070273	35.6036266608009	36.4002181297636	37.1288712136665	32.8082984998153	34.4822920242992	34.6191311334239	35.8778152073284	32.9082326653095	36.6889763093347	34.539030367341
-235	21.9231811626552	19.1382594087448	17.18674631527	17.2025236831591	17.6729946181338	17.0819764330018	16.9347644293921	17.7194405127932	19.6526293412497	20.303865731919	26.0347330786287	29.1421467583924	29.3099882251095	31.0815767391958	32.560319240144	31.7358996953814	32.9420539456732	35.2353603611387	33.160479957162	34.6752204012842	33.8347088129673	36.3723519895484	34.1832418919768	33.4722660895194	33.7466699288974	35.5570034667527	36.4593737609508	37.2995167840452	32.5854314906591	34.5224771578819	34.560682608965	36.0633634854792	33.0601430287553	36.546287415742	34.642653237739
-234	21.9066222759416	19.0154480471674	17.2835784799188	17.1644162422966	17.6577252566307	17.0175519415702	16.8453426751724	17.6371427546226	19.4541942934779	20.0875409601693	26.2580350469137	29.037926612762	29.2322613889436	30.9710550697365	32.4570207958523	31.6876035370211	32.8626856082216	35.0719457210615	33.2649840815139	34.3311429652234	34.0208441048735	36.4030550002454	34.1587114734102	33.4360830919466	33.6290613709955	35.4550866071781	36.528916006719	37.0636978366971	32.5468019339225	34.5694797785759	34.6476163282724	36.0582439521053	33.0971473154211	36.3520597688134	34.6054781049607
-233	21.9343365533495	18.8880103489986	17.3949279365607	17.1770374904097	17.5990550377659	17.0825363468257	16.8404880587967	17.5453939533679	19.4477273919882	19.8447946756359	26.4296325314983	28.9608990763002	29.0835258785983	30.9456005817811	32.6252942268653	31.5128078523681	32.8873927690191	34.9912389699613	33.0990486532573	34.2974273918148	34.0030583723229	36.4904885820905	34.16052331185	33.4051311868958	33.7551205398748	35.4414204529316	36.6658185377946	36.9928299807924	32.7002970951768	34.6570198186903	34.5457412467629	36.1982022003377	33.0656381706001	36.4805130142601	34.6797394355428
-232	21.8531029524854	18.7649875447802	17.4233247796835	17.291868492114	17.4775523092903	17.0432053270612	16.8304213881725	17.3112577835889	19.3842195844032	19.6302359036742	26.3481683804165	28.960554014389	29.1538037797399	30.8384272023709	32.6267983086861	31.5386348107818	32.8721237277797	35.0124025609118	33.3061513985072	34.2649854502981	34.1713041967638	36.2769518588785	34.1484684869355	33.3373992752313	33.9204345610401	35.5173388056166	36.3135964424008	36.9997624061688	32.7077924500635	34.7452238814765	34.6152529907752	36.1112523343853	33.2199354347777	36.5016640370551	34.6636804331786
-231	21.7031998930095	18.5981130820128	17.3825130988005	17.2806056530777	17.4683734557933	17.0335094834894	16.7277862262918	17.1009330856187	19.280064714361	19.6178696307879	26.3907658083383	28.88839169929	29.2159648560299	30.938390709785	32.7518319300166	31.581148979718	32.8015992926047	35.1743761867771	33.2895177565089	34.2366801365181	34.2175591101001	36.1774692881089	34.2163833055908	33.1121294000258	33.9755438113865	35.5425087501084	36.2754250300051	37.0723729300576	32.9146746331402	34.7077171276491	34.6938679360006	36.1665966179272	33.322790638551	36.3857284744629	34.7725612710602
-230	21.5346943117985	18.4608755422539	17.4551784515718	17.1559952934661	17.4411468946455	17.0361323647714	16.7429723158105	17.0088573198284	19.1058356606685	19.6444782632331	26.301121716332	28.8719969869789	29.187849124505	31.0228448242971	32.9208496956263	31.4632436117626	32.6370315336656	35.1307189123032	33.3697494811826	34.2293355556135	34.2916205738296	36.080354799719	34.1104055595127	33.0281808298998	33.8891170489718	35.5204605920267	36.2871414674818	37.1613681110836	33.0374743422845	34.7389958084228	34.8983153592742	36.2054137314952	33.0334650881419	36.0411045397847	34.8643506103767
-229	21.503080955907	18.4927378044649	17.4510561859346	17.1434639121719	17.527514333865	17.0574956988371	16.7784287646021	17.0102868214317	18.8826429213288	19.4849432998211	26.227049555608	28.6143945964429	28.9664820960378	31.0734220782737	32.9795761363683	31.3880362592078	32.6363583563978	35.2672936719757	33.6769153732305	34.2774720702058	34.3953861941443	35.9281816810936	34.2717953974905	33.1136312810723	33.7671137787361	35.4945320724696	36.0586180397009	37.1925037285966	32.961719884374	34.7750753978922	35.1415106832921	36.1634129353971	33.1357443792722	36.0279195945589	34.9043495985282
-228	21.5069450917142	18.3646312827059	17.5220592740596	17.1179289556722	17.4725892410626	17.120704432938	16.6381506661123	16.7842884176248	18.7779711920006	19.3280365055439	26.1816451128304	28.5623739638825	29.1476628871104	31.0625509797138	32.9275815263515	31.3638494633385	32.742535955798	35.2318543711966	33.6792029241814	33.9617399904085	34.5633631518505	35.9265557020916	34.2870848388211	33.2979917207785	33.7400386776001	35.5852503552639	35.7261219084567	37.4658431715976	33.0872688760144	35.1286132050688	35.3084098496469	36.1044944184522	32.9196133982322	36.0523092691418	34.9284026588263
-227	21.4645651604741	18.2212390445562	17.490556860474	17.0600821233413	17.4061395966072	17.1285012673988	16.6879898354918	16.6463258235731	18.6685160053167	19.2527637672971	26.0681942743725	28.243310552662	29.1335060676972	30.955615281085	32.8464409364641	31.2633043961925	32.6150809286918	35.3439868937435	33.7332584089275	33.8714293635345	34.5078346498913	35.9490681602159	34.365759488645	33.2973858921212	33.7324324743829	35.5135592880302	35.6227313183594	37.6011785247402	33.0918537101695	35.3947170711736	35.4510210520094	36.1827937492815	33.0563901374749	35.9537283066988	34.9367566953368
-226	21.4463158341478	18.1958649897883	17.5615095551346	17.0954116823511	17.3905887250313	17.14888589001	16.689565964178	16.5777411336263	18.5832147252333	19.2320290844731	26.2521812863806	28.0253581270551	29.0819245798712	30.8349734734605	32.865774288992	31.3248681563425	32.7549181860727	35.2392917109759	33.6729088974091	33.7672734367553	34.0918508744934	35.8124033807537	34.4775769795044	33.3469542080765	33.7993343234787	35.5436760548089	35.437716685615	37.6806691180822	33.3333095281854	35.4905617817417	35.767704334064	36.2479902580083	33.261191856513	36.0132759040917	35.0333101281072
-225	21.2944042079122	18.1976153330292	17.6351381651171	17.1665608790049	17.2409474501162	17.0923243748943	16.7558834690195	16.5589918907061	18.5611034723047	19.2372617903629	26.06565557302	27.8333286159624	29.2048543424936	30.6732988332944	32.8001626238439	31.2470522814212	33.0108046266454	34.9821024605964	33.6729945415072	33.8446596772157	34.1633680509815	35.8099756101041	34.6177986937589	33.4951961432263	33.6560166018017	35.5543775608548	35.4206961144563	37.6949652051478	33.5332169017107	35.527940593483	35.7374984234204	36.2656662104559	33.4263402667727	36.0348260527648	34.9979346149203
-224	21.2495809421445	18.1941605416606	17.6122477311046	17.1666537706364	17.275105612594	17.1169172879728	16.7691412818281	16.5269878628688	18.4859133104763	19.3223257655733	26.1511905458347	27.6529088634198	29.1399374060921	30.7449824319584	32.7025763967289	31.1912402849029	32.9186367897572	35.0308033963426	33.7238567798908	33.6013647685323	34.1308979708201	35.9183311802297	34.6199943507534	33.4680955518375	33.4508186858848	35.5019216331006	35.2932445808322	37.5476529153494	33.6919084196468	35.6408930977	35.805930720446	36.1974416191978	33.5463971904714	36.0165736793554	34.9521381606059
-223	21.2224600033951	18.2878772218315	17.7235610417032	17.2913111845031	17.1830682583793	17.1925896119981	16.9838385930454	16.5037976013886	18.4901687904008	19.2588992725586	26.253807675057	27.5055038595345	29.0364115629085	30.7632804296064	32.9053873184871	31.1886447696388	32.9100440706715	35.1124822250485	33.73707105542	33.646934889787	34.1155115471132	35.9517561904511	34.5153210918008	33.601308361375	33.4373312716596	35.6446611088368	35.0371379251946	37.5636849167067	33.8837948984251	35.5777656604834	35.7604846379853	36.1785682248954	33.6426087115336	35.8256055164765	35.0257459519964
-222	21.2047025285005	18.4364383102399	17.8824630163124	17.222562378915	17.1875275386187	17.2430677230312	16.8994427838794	16.4383568251185	18.4905049719591	19.182499356419	26.1001269991346	27.6185470333193	28.9531687073956	30.7234241374311	33.1602037419234	31.1177004728705	32.8543071712677	35.0611039029223	33.736096273883	33.6555713897603	34.1674341184983	35.9708794098588	34.6167408873419	33.5821007597637	33.5621826690083	35.6514664237931	35.0268180925944	37.5834459391994	33.9808527214658	35.6408549727049	35.9641140701938	36.1890902626458	33.8512633239344	35.8618662296728	35.0249640631177
-221	21.183080345445	18.4350247689514	17.9230005961003	17.3686101746601	17.1716303679349	17.3279460839318	16.7847587789942	16.3465263595469	18.4643400750296	18.9689332051024	26.0533718331636	27.5707572924716	28.9350892357043	30.915590107029	33.0866769297946	31.1363395825342	32.7524175984217	34.7561871136348	33.9756954387519	33.5753299880461	34.2234209042849	36.0472429459913	34.7063020659252	33.7606091725218	33.7447405463145	35.7395663086384	34.9155099115635	37.6466569423079	34.2005526363126	35.5887331956952	36.0634304234695	36.3606897784004	33.938531059627	35.8237104101953	34.9526960860381
-220	21.0866528554923	18.3449929908899	18.0607624757872	17.592197187579	17.103366886848	17.169418956631	16.763609847877	16.4363946876342	18.4458364196186	18.8903359884867	25.9618920587394	27.7064867462367	28.89951201678	31.009714577818	33.1534395284224	31.1927698589507	32.7451153535066	34.7509098721735	34.0920384506414	33.5735063453729	34.2061487439803	36.121643208041	34.5346020982191	33.8027349552537	33.8570643328306	35.7096893989769	34.833204848946	37.7989013444746	34.3972250760047	35.7754981629805	36.2159893759915	36.218283471158	34.0741164398943	35.7206955972547	34.9645545155233
-219	21.0695353595435	18.2092847429324	18.1770594736133	17.7236300089652	17.0913864939399	17.164614227606	16.7083534295788	16.5001998929475	18.5672696664379	18.7827686507047	25.9857370705717	27.5615692260711	29.0249514160843	31.0809045397054	33.2469278049809	31.0708465384755	32.8929476323279	34.7056558242651	34.0848166218255	33.6044785257945	34.2567774351466	36.2197194644277	34.7228400733727	33.818812039751	33.9956722723113	35.6884441102431	35.0242181651639	37.8330796142715	34.4760502713811	35.8155345939118	36.0002083333539	36.3993606319484	33.9693874892655	35.5897405509496	34.7920981571677
-218	21.1614184593202	18.2190609543616	18.2718062926171	17.7847140851126	17.2342936940753	17.1660074628345	16.8812466761165	16.5201595610956	18.7286765461391	18.6899791313895	25.9293664994858	27.5539130623226	29.0185410560113	31.1158118717235	33.2569373011076	31.2388197402437	32.7915070152169	34.6895011674796	34.1255065838127	33.5145540789489	34.4101612122953	36.2280017539993	34.8710863156221	33.9264230142433	34.2803539126201	35.804075575142	35.1611364626214	37.7672599546368	34.5591206332529	35.7492501756071	36.2023905556692	36.5207523952578	33.9365052704026	35.5049021619227	34.8091813586971
-217	21.0948027538165	18.1673032788587	18.4593130390172	17.9075713423351	17.4264100824396	17.3314688564755	16.9701783993277	16.6398318243767	18.8340704959723	18.6743487095154	25.920973065235	27.4426391853294	28.9779823628853	31.1855952819363	33.4095346081292	31.3530818766349	32.7911980074518	34.6929449622492	34.255241169645	33.3721766499094	34.6794331311071	36.2970591652601	34.944686297966	33.8640891790181	34.2714212790562	35.671202027956	35.2368572899293	37.8045042439641	34.559886828324	35.8413879516596	36.1180044930402	36.3712086129819	33.9682386912281	35.4178079779688	34.913144283911
-216	21.120949468852	18.2781131650647	18.5082597681496	17.9427834046738	17.5154126868057	17.3566287727889	17.0964234957861	16.6690264191673	18.8379463183455	18.6014426466348	26.0548681248846	27.1436721181533	28.8422775559828	31.3627223891369	33.4327613227458	31.301097174885	32.8232591347199	34.6707961443856	34.3404314329051	33.278650104595	34.7430389526205	36.316199904762	34.9499220638105	34.0590340699653	34.3483131346374	35.8459016494873	35.2404141712795	37.6763242593729	34.6353240793532	35.9297389785633	35.9785959560388	36.2529430435819	33.9577682009258	35.2799334247053	35.037981305572
-215	21.2081614964238	18.2298261949184	18.6450481924856	17.9324651187359	17.6101937331527	17.416203661744	17.2452463061823	16.6025969059517	18.8825115085765	18.5607225013147	25.937726436373	26.9808706998138	28.8976074910941	31.3192642537948	33.3679318880964	31.4310890569924	32.9314223402985	34.5748512252744	34.2493249800213	33.1508680461719	34.8305163498613	36.4518138633619	34.8364290748531	34.1347680423894	34.6717869418743	35.7870659990044	35.118595339662	37.3935381046826	34.6806586343434	35.9768374553647	35.8758971413835	36.3237334022978	34.0972847561161	35.5321414512536	35.0738393025057
-214	21.2134762619639	18.3967562562238	18.6642317762848	17.9683612734378	17.517130545644	17.4150044596297	17.3258533766948	16.5572327937841	18.9210989901922	18.45949624191	26.0703388258825	26.936652797215	29.1512380796757	31.4137490494686	33.3227585979211	31.3311107676073	33.1098583051539	34.5949776081783	34.3939393643875	33.2828089234782	34.9513712329428	36.15015443603	34.7840860548762	34.3020794570977	34.7683986294257	35.5542385076112	34.9621259212833	37.1440019915362	34.9395412317023	36.1208602126305	35.9180827991732	36.2993734508482	33.9663184142132	35.5429776733944	35.1624346169255
-213	21.1801593290229	18.5019649417355	18.6823594973473	18.0621968599179	17.5684149044796	17.4370421783997	17.2328748598543	16.6570040794138	19.0597951462304	18.5529107488073	26.0702701136167	26.8975559909098	29.1755655771268	31.4299369456366	33.3199939438482	31.4641014567802	33.1871171644891	34.565215048737	34.5427963477802	33.297715124563	35.0542292924409	36.0773722275601	34.8504430464541	34.1185165950214	35.0139468331103	35.4838499093882	34.8463897165104	37.1202080836613	34.9893155839568	36.3028553641442	35.8697543653118	36.2061377069528	34.1431636983257	35.6441262093596	35.2785850067858
-212	21.1910758773408	18.5001017067314	18.7957598363934	18.0850555801308	17.5085932945965	17.4286206651601	17.2073002233588	16.7658717977531	19.3445272453397	18.6281721926236	26.1017016140475	26.8451055625061	29.2020984627382	31.3231321382565	33.3605889026391	31.6693481449437	33.2073586652391	34.2045316371085	34.8495615125625	33.2329244226744	35.1784834094489	36.0488570742507	35.0070036998519	34.1643887317106	35.0631712457034	35.4752187763413	34.7674224400357	36.9896770772173	35.0241895905914	36.3394992224368	35.878541185782	36.3322739103771	34.4086548447153	35.6455119766322	35.2504687350719
-211	21.2529455166082	18.5191499890647	18.9558559426921	18.2083218380589	17.4549879053459	17.5115429310515	17.2518428925576	16.864674263944	19.3372185771142	18.6217993736088	26.2198521016374	26.6618321481992	29.1690942974461	31.1511204686931	33.4706981952839	31.5339980783223	33.3718571924002	34.0554919876538	34.7149725676276	33.2130619957528	35.119886771984	36.0662961147868	34.9752101471363	34.3115692801164	35.2769483540493	35.4836044766253	34.512111449643	36.7571166852782	35.1104373792969	36.3206418330923	36.0838980215452	36.3551035669087	34.3078263265781	35.7839998674112	35.058301421686
-210	21.2442039985542	18.592885978609	19.0707778867663	18.3411474594206	17.3905608057843	17.6892343890552	17.2553886474601	17.0058694103767	19.3364929064035	18.5092551902889	26.2744930058838	26.5893420653304	29.0677129110027	31.1149207575911	33.4554715214425	31.4924663934251	33.3909025067727	33.9019404012843	34.6963246147615	33.297712505019	35.1555880726422	35.7215791458824	35.0382484518594	34.2274349843463	35.396400956857	35.6244933748859	34.5410471186937	36.800783185465	35.1156435785441	36.3989538357731	35.974012274086	36.3239999355477	34.2533432181127	35.5793065922627	34.8131802181865
-209	21.1402860839145	18.5847053512439	19.1332936870811	18.3347633070394	17.4800619714707	17.8778698088542	17.4094714696184	17.2868747986829	19.317766436673	18.5285130892565	26.2943822740809	26.5350207067972	29.1750443725634	31.1501876690695	33.5247193154525	31.5733633032553	33.5034986417808	33.9275467733006	34.9009349926415	33.4705518816053	35.2511613756577	35.6979168093643	35.1762704491924	34.1800430489862	35.2425296204733	35.7355788533779	34.6984776686612	36.5659030161254	35.137620386091	36.4072877020105	35.8901907468957	36.3372612997159	34.353069563841	35.544764337008	34.4614001809276
-208	21.0684071488684	18.6324098948932	19.3817734713667	18.381855597757	17.5503686837261	18.0387425914221	17.5108633723035	17.329062048855	19.3930347820081	18.4321302965023	26.2774444027072	26.3878445129201	29.2596064460911	31.1792503744443	33.6128377295347	31.8655195416667	33.5746249045525	33.8360856111622	35.0434947267082	33.4176627218228	35.4169590931551	35.7581509978718	35.2471988918147	34.4087261797896	35.2510013210757	35.7594468012631	34.7396741283022	36.6050869101528	35.1261954581485	36.4508252456448	35.847684160893	36.1834265217296	34.4738577908517	35.517979938985	34.5201355489406
-207	20.9945513343117	18.7645716652005	19.3148469779401	18.5104048950072	17.663133996914	18.2625698287801	17.6379501105156	17.4183300194549	19.5745427019053	18.4878797899461	26.2586367005299	26.3382120744187	29.3059011778991	31.292510487535	33.8785005035419	31.9927896459955	33.6514204849759	33.7488635654457	35.2199857787111	33.4883334406929	35.4455407303941	35.6803890018741	35.2940739702599	34.6588807069701	35.1772836622237	35.8465834334553	34.7376878644539	36.548718962173	35.3024742969804	36.5101175491811	36.0831390385122	36.2227442628554	34.4524539618033	35.6438818158006	34.5333043771318
-206	20.8552703249157	18.7871977886113	19.4970387109709	18.5800622389207	17.7648295992876	18.4057962307359	17.7547866246147	17.6711118202658	19.5412795329276	18.4229304527267	26.3048159917033	26.1830899877932	29.4925092818085	31.2976387678941	33.9348758426518	32.2581300333109	33.7197022527684	33.8663675722535	35.4172158665001	33.3010011587231	35.5512045770927	35.5738279833301	35.17858616643	34.5974457834371	35.2276379792569	35.8137326937347	34.6521496508424	36.5132188011152	35.623911262421	36.5836886234479	36.0224055361273	36.1162363972365	34.3579578474357	35.750665072909	34.538767062616
-205	20.9145244577758	18.8755617730446	19.5664244181651	18.5722234737427	17.8928416890281	18.642908368681	17.8445108902203	17.7421438568028	19.4318818603169	18.568911705953	26.4294837336654	26.196530769223	29.4001550017906	31.3195035455158	34.00749849807	32.3278581958321	33.7448098107744	33.7286081628459	35.5649609902329	33.2283764497099	35.5769773581463	35.4256913068591	35.2308535041397	34.5892174135395	35.2699587339121	35.7707737881911	34.3856071132189	36.4266224540406	35.4719349764626	36.6251242214183	36.2517907026122	36.0994125716999	34.1649366434911	35.740583777226	34.4193546051536
-204	20.9989633025204	18.8709898231329	19.7568453772167	18.6567848469086	17.956726585405	18.9878161680724	17.8019921688333	17.758183240301	19.4374090318264	18.517397487643	26.5574753143333	26.2528988862124	29.2907921357263	31.4189003091991	33.9919875777805	32.4244739383145	33.912469657187	33.6985721494239	35.3191679622906	33.3542382078082	35.3519491670669	35.3587694116835	35.4550127044554	34.7387937890587	35.2668997373054	35.9991941126342	34.4160968197703	36.2512084210435	35.6432467378191	36.6942691825891	36.4818981552068	36.0535637967974	33.9302950963252	35.7713393125224	34.2555346149605
-203	20.9815015884082	19.0330139531576	19.8406860169848	18.8338815976214	18.4579222014202	19.2423760646955	17.9049602001014	17.9315205098141	19.4121937137399	18.6067036544945	26.4379440067477	26.3266045330973	29.5080063133265	31.4225827555098	33.9346025002745	32.5262424290542	33.8666424683128	33.792709523513	35.2183777193406	33.4522133123147	35.3714257216536	35.3749692590593	35.4911384014083	34.8481133171024	35.3168699985262	36.2368739363137	34.3681400380841	36.1521495715001	35.8238122309015	36.8502087834143	36.7241397795657	36.0830493434848	33.8416419635471	35.7486958177495	34.259043263176
-202	21.0820384116293	19.1686603175062	19.9616566943946	18.7805898945021	18.6859380313001	19.3749493067916	17.9724577806369	18.0701369861333	19.5655822275246	18.5971528202343	26.4101853951098	26.2108932199296	29.6375428307769	31.4540137824983	33.8544057081718	32.5924320084213	33.9038675093254	33.7730567390464	35.1763224688506	33.5005206629292	35.4697008280268	35.4426899136857	35.5813216721132	35.0087605278374	35.2706364198892	36.011116422593	34.2696108778082	35.8778029730531	36.0306621447263	36.9265734418191	36.8629982356177	36.1566303435563	33.8977449622258	35.7503232755201	34.2060476218481
-201	21.038739620367	19.4140949413135	20.0856709714827	18.909599688063	18.9239495759728	19.6063657195561	18.2039270838805	18.2331495302469	19.7356026691774	18.5689823157603	26.3360207775192	26.1296810634702	29.7042430358592	31.4915898399584	33.7620891381933	32.6742945659192	34.0023470802375	33.9863884909314	35.3200772771189	33.4848973567569	35.4582424532023	35.3987468195092	35.6411541187884	35.3091499925647	35.0796354795874	36.0895878011313	34.5091060824278	35.7229632265683	36.0693837649648	36.903419611795	36.9182516683073	35.9301542163954	33.9241654486142	35.5394263482044	34.313550781133
-200	20.9648328689943	19.6010452046039	20.5236402915038	19.1123233512747	19.1099982892274	20.0379870764828	18.3363539645814	18.286918056148	19.8179485740669	18.730655716553	26.3879930558903	26.0687174897543	29.6991101326516	31.7658448462062	33.8409765482668	32.9024266684081	34.0899903828121	34.0456170895424	35.4971467178532	33.4924938330425	35.2997671944422	35.4886461817072	35.9827819527589	35.5036958995664	35.2294888878353	36.2694171548951	34.8067479826199	35.6677888745178	36.174698712149	36.8681318239032	36.8315047335756	35.6144741016259	33.7312925620024	35.5725773519282	34.5989936057852
-199	21.0080429294545	19.7701184210612	20.7251107061957	19.3484950575349	19.1024520761233	20.2654173294528	18.5018259565035	18.4889438220321	19.9187204817282	18.8502164142683	26.2964033484678	26.0539997368461	29.6901592593818	31.8137140938732	33.9432434409432	33.0893107159109	33.9030759046814	33.9573701826126	35.8758517723039	33.4615855424795	35.1329324525804	35.5105968341868	36.1659868928606	35.7820232527576	35.0348914476979	36.1444968279228	34.7518486716378	35.7790144819128	36.3392506754158	36.7759916408366	36.8715869606493	35.3466226783465	33.6758325875114	35.41361768402	34.7824110828038
-198	21.0884464498693	20.02762186333	20.8749771164178	19.6542824782184	19.336604340285	20.6773495189526	18.6555883871264	18.600358485702	19.9600691309193	18.7933717537233	26.1760329587076	26.207891911961	29.6686313585027	31.8878150856482	34.0353194804939	33.0643212867551	34.0400343508945	33.9163795775172	36.0495614573527	33.4566385842738	35.1727502607054	35.4743693539206	36.278219828154	35.8783245936644	35.084468452103	36.0954095139435	34.7296616433447	35.9629264084003	36.4398758871616	36.5447182493097	36.9719842565206	35.1012720853978	33.6522456579344	35.2545549304843	34.7279867098351
-197	21.1415212114397	20.1035858461313	21.1066108418086	19.9363195931046	19.6379507037831	21.1734987085356	18.7780646679793	18.7848495097265	20.0466306318683	18.8917172292966	26.1122630175335	26.421220052862	29.8972268846822	32.1926751349313	34.2183489818322	33.1599740224975	34.0064369328984	34.0119015821822	36.0426897121364	33.621467381602	35.1591217009551	35.5109141457674	36.2864064690285	35.9294782512589	35.0750874444942	36.337272148841	34.6086886884547	35.8471247251218	36.5268992507248	36.2522826055263	36.9569316408496	34.9179783982453	33.5688783055093	35.2322942838998	34.5532396266706
-196	21.0257298500175	20.2322003773017	21.3778402687196	20.1055935931727	19.9714469463431	21.4267237249073	19.1013773535273	19.2719059228648	20.1874337788713	19.1290734270991	26.0674894982699	26.6485092972905	30.0372640119609	32.4116582662975	34.3213894297625	33.1541633077783	34.0769738904548	34.0616677564693	36.25489094726	33.7730229553664	35.33903677722	35.4761809045001	36.2835771384708	35.9073913473487	35.1270983259033	36.4297779461846	34.5691529742136	35.7974433598464	36.5529601274666	36.2207465229167	36.9928526384879	34.7071145514759	33.2409752835515	35.1930757055307	34.6382238095317
-195	21.0507511727937	20.4493008639503	21.6304266128626	20.2906721354223	20.2190373112885	21.7297823822628	19.4374357852235	19.4552833256496	20.3127201145089	19.2154008914746	26.028576924238	26.7728726315795	30.1698244992992	32.4816469456001	34.410464958886	33.1817148606249	33.9564644458588	34.1964869767577	36.2331993699497	33.7139270268509	35.4627796953205	35.4452299014693	36.3092433213342	35.8891539009025	35.1218202834232	36.504134445526	34.638684886992	35.887491998742	36.5493652079779	36.0950324580416	37.0561850594539	34.4139273573194	33.1570314194491	35.2602377401864	34.7108236782528
-194	21.1220026693445	20.6321674953632	22.021765670667	20.5621896957383	20.7115952700052	21.972414553142	19.474050749653	19.6583081835024	20.5456623244445	19.2641021766556	26.0745516915909	26.7688544738862	30.0966019440362	32.8103611614555	34.3844718789166	33.1688836544611	33.8108635837666	34.1920512582517	36.3870842233476	33.7595831746934	35.4845185446092	35.4654173185433	36.6204594534861	35.9217974483291	35.0761251476653	36.5805525462892	34.5866621857148	35.7952872947827	36.7522951312235	36.0029935267893	37.0468255753287	34.3864225906501	33.17802805988	35.0607114990247	34.9952318672454
-193	21.0297810402055	20.7934510332602	22.2344061797223	20.9834361992037	20.9856725803346	22.1850898425209	19.73800013927	19.8779598807925	20.5725841391859	19.2789170907977	26.1281537944142	26.8439515610662	30.1701718550229	32.8764210899562	34.4932054250669	33.3616583373959	33.8397138589441	34.1999898277893	36.3898003664081	33.9703933936785	35.4711859936408	35.411371774641	36.6156712393632	35.9746637540813	34.9388580484595	36.4358456514274	34.6431336034748	35.7772522582439	36.8906971639155	35.9081836238803	36.8709729451435	34.2440083370642	33.0754440457345	35.0579971814881	35.3184604998354
-192	21.0298432615774	21.0675763829776	22.4138622002434	21.3895151118341	21.1089697278828	22.2963078249934	19.8154680255725	20.1157145153782	20.7554586825147	19.2800826693836	26.3622518819874	26.9685395357421	30.2685719636034	32.9270966601009	34.4995300332488	33.4545432102056	33.8580293633412	34.2348470447394	36.3989969166028	34.0225750916969	35.623774152377	35.2070515567248	36.6324692503134	36.0157909695979	34.7631478799144	36.3895674843615	34.5677603337378	35.5613533476647	36.7962705417693	35.8247440926983	36.8611467103016	34.4459250032484	32.9887295578654	35.1712465674521	35.4212529657944
-191	21.2114824279433	21.3099587544781	22.6205830245143	21.7272121027731	21.3067221870967	22.5825690293695	20.0004205872333	20.4664573975252	21.0534649278209	19.4127471710801	26.4420453176515	27.0454075815179	30.266884420073	32.8332007889641	34.5749531912403	33.4617040120221	33.9524902784645	34.3178086065303	36.4394651971184	34.1422619962657	35.7317306486322	35.078424392617	36.8228154174858	36.2118007767974	34.6255497369108	36.3322926585264	34.6427174209943	35.557286514147	36.951692177102	35.7292017581692	36.7702898316045	34.5623326717869	33.1425693892422	34.9821579631137	35.4670204737843
-190	21.3371741936975	21.614250976732	22.820117680621	22.2090373785689	21.6033046097036	22.7473158246568	20.3645283934055	20.5841956835161	21.2563724324073	19.5587970086098	26.700341339748	27.1049858654248	30.4750566736511	32.7729896932228	34.6620395042863	33.5507864775915	34.0227006330497	34.3424767268041	36.6555526568047	34.1112264973119	35.8243029753181	34.7807338559322	36.8958853785163	36.160462378974	34.5462263339866	36.2153706015248	34.609636570079	35.6027716821911	36.8783557794299	35.7535224312122	36.8110699995998	34.4920356831075	33.3517553334249	34.7843471845568	35.388806053407
-189	21.3581306301433	21.7486957164106	23.189902475365	22.4138881950434	21.6901279408908	22.9795224225584	20.5728143569266	20.8003029826587	21.4039861958267	19.6540661277941	26.8012837383605	27.2351037507375	30.6338378522365	32.6189645771865	34.8509475575765	33.6764794092374	34.0666086259995	34.231750293254	36.598391663507	34.1195707996645	35.6753094777103	34.5420590186281	37.0671495276069	36.0800177368083	34.6467403810597	36.2147225332911	34.6943447221739	35.5577672530241	36.8794344338891	35.9420514694251	36.8848117720614	34.4732458699366	33.3056165493833	34.7773928946649	35.3514545576118
-188	21.3087015846147	21.9507603147648	23.4514445449166	22.6881678461506	21.8963674408713	23.1616192080705	20.9305631586626	20.9020645113919	21.5106900345584	19.8800088206927	27.033483053729	27.2451952582638	30.7108464487585	32.5427987382492	35.0060685071498	33.6243088696545	34.1364896552728	34.0397664024938	36.6375244345017	34.2731287575191	35.6612954954148	34.6349894287737	37.0458173313668	36.248696483996	34.7601605254012	36.2522260963313	34.5605109302102	35.5874171606584	36.8029735431911	35.9456324011042	36.5154337564337	34.4626750480333	33.3301093898103	34.5599811188696	35.3741645353937
-187	21.3702222466839	22.2490552767466	23.7324661262442	23.0476693678789	22.2142737939431	23.7009163323599	21.3811302827041	21.2197268187027	21.7077651794197	19.9534998935313	26.9795111434841	27.3567362526707	30.6819194734981	32.5675370540093	35.1709572225893	33.6270374087978	34.1975133110907	34.1394998506597	36.8432794982076	34.3134809956949	35.825068677907	34.8796639594216	37.1669819656753	36.243214340884	34.6591144312985	36.1763515938233	34.376250629296	35.2716829917815	36.9356392694229	36.0557063314058	36.2469568226868	34.4978838355516	33.342379050976	34.4270773481904	35.1796889857208
-186	21.5151713785391	22.4476158366124	23.8767559280244	23.1740965060847	22.578509987525	24.028256595416	21.7349182053691	21.6152014529719	21.8908552820609	20.1635136412399	27.1450158636391	27.2173112812648	30.6665014333572	32.851248761619	35.2848007339261	33.5427792758658	34.2734258701275	34.2131281938228	36.7613262056799	34.5357886784698	35.8410786334304	34.9308465070579	37.1283792625727	36.3521975450044	34.569403560853	36.1915420453041	34.2641405221858	34.9829393005735	37.1758997551883	36.1535448239834	35.9139326813247	34.6295506186198	33.3631501096438	34.3883579956862	35.1288113003595
-185	21.7685128622812	22.6756449758805	24.1347644085703	23.4034490231712	22.9007098295009	24.5132789036607	21.9806422640081	21.9019329679184	22.213342622094	20.3767503381712	27.1687339103708	27.2619966857266	30.7799989641913	33.1520252977635	35.3941232348115	33.6593725315805	34.320638520058	34.2998657106611	36.9441194986776	34.8120298329511	35.8351755183118	34.6858070996488	37.0405644388513	36.4071211810884	34.2648616832851	36.0759718286206	34.0930744534216	34.9771569699054	37.4359551737719	36.1366402821264	35.6249432320946	34.7064401877702	33.5059239685375	34.4957641372588	35.034783667629
-184	21.9548125203745	22.9566772436634	24.2030799333033	23.7160833677691	23.0795974368009	24.8261745281578	22.2720370374581	22.1569728760213	22.3326552797944	20.5952722972684	27.4300803474905	27.3188505220046	30.6761996138612	33.2713474709198	35.6235123141864	33.7932729158573	34.4555626890737	34.4610970522371	36.9774852997148	35.0957815339977	35.8893185554783	34.752114437919	37.076023413858	36.6615755442361	34.2376865025582	36.1129524407315	34.0606963076233	34.9986926398347	37.6065242418055	36.2118878466095	35.3231474308322	34.6600594361348	33.6402872942589	34.4755413628657	34.805784990893
-183	21.9434696525835	23.1690761559243	24.4190343368827	24.0531265602324	23.2802851055379	25.0625163857211	22.5215379875784	22.5267774046537	22.4589599679748	20.7858765381475	27.3675803973444	27.2759885269567	30.7157187603045	33.3576961721564	35.556471903949	33.8567055886889	34.5312481744921	34.656466837923	37.0318563893892	35.2208655220055	36.0567185275206	34.7137546983841	37.0731874344943	36.6378426921949	34.1758929570202	36.1304951661331	34.2458135757745	35.1720131303012	37.5879884722206	36.197830136216	35.1584167363818	34.5316436227285	33.6448581389924	34.6293664304859	34.6731120649804
-182	22.0151321444598	23.4985941711833	24.6255330682235	24.5641667738718	23.5279139060901	25.4380919825751	22.6852162928707	23.0430045603064	22.5896877562371	21.2055032016598	27.4391207636202	27.3553709675031	30.7794055297651	33.2926722777027	35.4836331861179	33.9728055089171	34.5544618624457	34.6108466561817	36.9339126308459	35.1865880775547	35.9159890037234	34.8015115551742	37.1961247543732	36.6855202871866	34.1223501690135	36.1781286537874	34.2836439732785	35.200366732804	37.431941005261	36.2124109478223	35.2001761088977	34.442829047322	33.8287348955048	34.6282826634453	34.7425397885339
-181	22.0819148560282	23.6015146851074	24.7897148876359	25.017363288635	23.9199096257814	25.7165372778648	23.0883606080359	23.4385600549788	22.6287149856375	21.4963116204574	27.5523928175786	27.4235538994414	30.9413261735427	33.5616738156374	35.3616687067711	33.8924382456504	34.6846615144059	34.5705158223387	37.0993121698855	35.4560108919091	35.9975100057343	34.8587826643292	37.1834981906026	36.8124532976493	34.1259896547562	36.0124336406189	34.4194941862398	35.1576606849558	37.383108530807	36.419080456718	35.2576008736633	34.4144988753503	33.8572379709676	34.6466061823531	34.6246926808543
-180	22.2466634583948	23.8419428356457	24.8627881388151	25.1910883502843	24.2684010852985	26.0820464266808	23.5344158286907	23.9439297786895	22.7353078728628	21.6872017919911	27.8997920918287	27.4972172457116	31.1163960127901	33.7030165304654	35.3319483693918	33.7556942425664	34.9097253511209	34.5434561854501	37.2319214992621	35.4476473419735	36.1717295119182	34.9147787873348	37.0971467185137	36.8923770984981	34.0918824236271	36.3357322206426	34.661616993754	35.0318078335386	37.2031279005246	36.3903881699399	35.3037400514003	34.5317968045712	33.979751154131	34.6985276748734	34.6012589017866
-179	22.6328641064529	24.1542251742965	25.0715792549509	25.3358885643808	24.7785987246908	26.4472354304637	23.8782901312103	24.2441999599117	22.9410088174922	21.8316653722121	27.9884019373205	27.5066852602258	31.1051221862904	33.7429199810936	35.2218958715065	33.9172700738995	35.0330671395125	34.5460505553299	37.2802823132236	35.5786511597954	36.2640686504659	34.8875333891303	37.2230015693625	36.8807473334246	33.9668440322602	36.2081272952716	34.8245047545081	34.8995777897984	37.064417689409	36.2436786821882	35.4083708007824	34.7039162880751	34.109854712422	34.8202019622605	34.405171632987
-178	22.6546747670117	24.4622937066348	25.4657621284349	25.649376975579	25.0686782432959	26.7962105219655	24.3013281837283	24.5346049174016	23.0946526355681	22.0726984605712	28.0421278693119	27.7907856681168	31.1763636058644	33.763712626571	35.1826908063991	33.9393179452238	35.3278272275394	34.653353315207	37.3280287869456	35.7716114141599	36.3729156803048	34.9518324090554	37.3299109442689	36.8577650370173	33.8255104152003	36.268889986852	34.9825584723155	34.7288344976821	37.0374953658962	36.0367614339072	35.3536501735567	34.7108712128112	34.1643572202952	34.8575558279014	34.380985049406
-177	22.9734191392048	24.9519977635772	25.8783076381103	25.9361664627353	25.336337890808	27.2668980708508	24.7799313305684	24.981662769417	23.2835806806857	22.7632581853065	28.354457376207	28.0014802640609	31.1552496538853	33.7548459446325	34.9684213939537	34.1136667895263	35.5165957382029	34.4605517335581	37.3982034602465	35.9475368277726	36.4909221423429	34.997522889982	37.4672686497559	36.9326287569426	33.8978895895624	36.2699276678008	35.0378464317006	34.5482038089343	37.0740044448583	35.8609521508619	35.091127126196	34.6444705207446	34.3900922075434	34.7511053589323	34.4898313230767
-176	23.3023903342926	25.3633576843851	26.3420666327217	26.1104552359286	25.7633218839331	27.6843364329342	25.2861584566751	25.354763449518	23.5618655842231	23.2268484752055	28.3588991966924	28.1300551973149	31.0389507928038	33.9446656774371	34.9197603663144	34.2421892249681	35.6498217080141	34.3937350627767	37.5749509609321	36.0886958104526	36.5012067364815	35.0958134319731	37.5440791227857	37.041962840542	33.787734830189	36.1457647973044	34.9990843736532	34.3160464191345	37.0765511866411	35.8764776577676	35.2079449112697	34.5077820711652	34.2119949634003	34.742704576427	34.6205326432813
-175	23.7076902553146	25.6873603443925	26.8019776048073	26.4205221774328	26.1768817440742	28.1225184544391	25.857254676374	25.6201007439786	23.7490743140778	23.6472759031562	28.5255156956225	28.2019859443313	31.3984975490901	34.0657982988478	34.9927043626176	34.2020623580218	35.7416122160886	34.4241863837651	37.7097811583472	36.1854870655408	36.6861684458542	35.0335867577923	37.4586832018683	36.9236850400315	33.6729533160014	36.1604733513098	35.0150032190767	34.3233049727724	37.0703419650139	35.8416789914311	35.1107952167308	34.4668988885007	33.9015168282306	34.6651003080816	34.7267051745321
-174	23.9875501654119	26.0010154200748	27.1777441939609	26.9860947379992	26.5305818941932	28.7251410918933	26.281757711547	25.9416969302525	24.1507533750987	23.9666282164434	28.8602014828468	28.6086587258153	31.473989822845	34.0923147020234	35.2183373664846	34.1083978918819	35.8095859792824	34.4813507086192	37.6659256928811	36.2447825000329	36.7196343374716	35.1196906239218	37.6378139430809	36.8715052944096	33.6871670157632	35.9861254889028	34.8959607564867	34.5017094921869	37.063240605705	35.8409343004228	35.1827881156386	34.4759351213267	33.9405431373239	34.5698460729432	34.7043562070435
-173	24.0976586248871	26.3270763722397	27.4566670207636	27.4385404332129	27.0128227175706	29.3898875624862	26.7055421719361	26.3744084488458	24.5492877275135	24.2994629475431	29.0976532326476	28.658647564829	31.6650628134637	34.1598469743823	35.207710846252	34.0900528196558	35.7488748607701	34.8299433651704	37.7954978603788	36.4644322987083	36.7158043012859	35.2971037113317	37.6190144882604	36.8840642143827	33.8232314951445	36.0237100067432	35.0102743592228	34.4169097880338	37.0289952328973	35.5627478214433	35.1145515914626	34.3746796285946	33.7717538997841	34.6370126795319	34.6910501173859
-172	24.3210368722244	26.6181250175553	27.7756200763646	27.6821281256293	27.4186066636868	29.7721143572745	27.1501609553007	26.7561967601519	25.0151804654478	24.6722523067644	29.3101778503987	28.821340481833	31.6672753466988	34.1933690025912	35.16072424443	34.1007633647703	35.8036922441011	35.1476113468224	37.9416656513119	36.6756177432926	36.7481140884921	35.3328235953386	37.7324295284193	36.8085044451069	33.902813531592	35.9211542825746	35.1835254673711	34.2331116658156	36.990502861242	35.6003880498405	34.9935417231756	34.2684018234114	33.5746313574536	34.9499256918095	34.9401411547508
-171	24.6908419942843	26.9936592512118	27.9958806632673	28.0761045614093	27.7143212144577	30.2187757718948	27.5143697513773	27.3051470170727	25.5301816094093	25.222503849736	29.4287727850372	28.9317186202902	31.8371675409366	33.9881091943858	34.8953933716168	34.1663510362303	35.7949249879014	35.1099235773756	37.8775655238271	36.7147239573086	36.6568904010474	35.1617463169071	37.8776771368479	36.8156284334788	33.6302074913168	35.9041786815435	35.2121649283512	34.2940197590837	37.0220550590791	35.7375520073319	35.1697149997893	34.295000915245	33.6308626317621	34.9951699243662	34.7504563517726
-170	24.9874148197175	27.3888402508611	28.50418130908	28.6078148019668	28.0342500203585	30.6121045214953	27.7606623117093	27.9242284030437	25.8635657049773	25.5158472004094	29.7039936677114	28.8447771228651	31.9304655909111	33.9703613785541	34.8719033863605	34.1765516589586	35.9511297752244	35.0743162618906	37.9376683667914	36.7557432521985	36.7715819498456	35.1505986537538	37.9080804619948	36.849046700744	33.5851017946578	35.8939166831947	35.0689273622531	34.3702022346868	37.0420686217604	35.9003251666629	35.0959821672829	34.2481634720712	33.6770165054975	34.8373883402919	34.701328956351
-169	25.2234137474182	27.9269060219008	28.8054928532176	28.9541394571369	28.5654152124801	30.9464359645187	28.1154606725618	28.3155573260738	26.4644399253131	25.9073955262498	30.0880066461459	29.0224255573008	31.998780664686	33.9240624367166	34.8594939710772	34.2650757371424	36.1111398866082	35.1023920010013	37.8089100683153	36.8245192639879	36.7025670219119	35.1196834329151	37.8371993099034	36.8548502133515	33.5067449907641	35.8517927518628	35.2152928121366	34.385690103708	37.0495197445594	35.8632749731412	35.0845200875363	34.2497200875147	33.6184688557911	34.8252570499631	34.7329513672752
-168	25.5528346969868	28.2278931520114	29.1973764327034	29.4214542583512	29.2473987419722	31.4886027801109	28.6855602393639	28.7964705736721	26.8754344616352	26.1253283906384	30.2305124872012	29.1267582368273	32.0858196756483	33.8840124497425	34.834916158796	34.3351953874872	36.2667821031996	34.9070388118644	37.9113312383505	37.0712287311232	36.9638186016699	34.9867402980763	37.7316752220375	36.8904999840972	33.5319808381543	35.7281231752936	35.1492970679684	34.2978357096024	36.9849485108089	35.8879223915813	35.0646415646373	33.9461830495514	33.7213278676886	34.811960306412	34.739947212863
-167	25.8604688186122	28.4804153202667	29.6603694080015	29.9036508593206	29.7088383725854	32.0004313416958	29.3097076834368	29.4063620803969	27.3213261857962	26.393371694644	30.5019536074637	29.1121360455679	31.9538167845099	33.8197849782417	34.9890340899336	34.4050264902455	36.4796364860218	34.9109172254652	37.9579950417688	37.0545505896712	37.1564200084865	34.9476325140345	37.7162384890482	36.7828987068889	33.6680530230442	35.605311656049	35.0970796128724	34.2274593876211	37.0242298986585	35.6718019470979	35.0874503059131	33.8194499665073	33.6828986039118	34.7373976008444	34.6528504130628
-166	26.1009895452481	28.7284551166507	30.0345251121022	30.5912590195125	30.1931080194699	32.4914464093492	29.8233877417559	29.7215796779535	27.7169943675937	26.8939577977968	30.7184277504761	29.1383304674296	32.217514896288	33.8883295952306	34.9412738894335	34.5099795090096	36.5026665364093	34.8512069220547	37.9043833401051	37.1099178493076	37.0458368581811	34.7809702227634	37.6112315762906	36.8779283420845	33.6180072304467	35.4892405196364	35.1551745630642	33.960349250793	36.9713633933252	35.5473029883764	35.1020171241911	33.8719789399753	33.8253851577963	34.8348618561251	34.6666395120164
-165	26.3346276806379	29.146194822051	30.1837010883334	30.9421749174723	30.4744823689721	32.9006434047946	30.3545212642599	30.3768684297346	28.2371535738579	27.3897832283941	31.0444175684649	29.1711572812216	32.078471733475	33.9700198050469	35.1586249962513	34.4061912036222	36.5905607304615	35.0586979428218	37.7467645476843	37.1548468368717	37.0191483975445	34.6755897637222	37.7553935534274	36.8773540994079	33.6845357513967	35.3681487282658	35.1636386330686	33.9934992452296	37.1160374508738	35.5897830074839	35.3253977119388	33.8364308723246	33.6449750770665	34.7662662250445	34.9259931507685
-164	26.445055256962	29.3789532895404	30.622155159564	31.4280712132284	30.790891968625	33.4451025090544	30.924008005247	30.8075745468856	28.7580548478926	27.8412948296398	31.4015300671644	29.2137906296007	32.2957451150339	34.1477869068309	35.1855290473083	34.2981899931231	36.5052634393362	35.1277974964011	37.627117665355	37.3596578148972	36.8478938968235	34.7466811830207	37.7611264784163	36.9179288293421	33.573045957756	35.2366964751764	35.3011883835326	34.1126038217364	37.1441238629544	35.5503715763718	35.2325312710113	33.7171485389328	33.585156349947	34.8177658063397	34.9195734396255
-163	26.6460412260016	29.6736668528352	31.0440026071378	31.8904845427295	31.0650316382802	33.8430257515926	31.3424614048519	31.2982518911215	29.4999522951397	28.3774200606192	31.5814349434493	29.2581703759194	32.3521357939155	34.1580333762732	35.3155968921191	34.2839564830931	36.6267391937072	35.3139292817227	37.4602505616409	37.3469413597462	36.5471130894886	34.8913832341496	37.8386141555736	36.7269658575141	33.4106434983273	35.3332045442041	35.315992505709	34.2561518476189	37.4179958823465	35.4343049329949	35.2167321985852	33.7290743683549	33.6468942733022	34.8213209497981	34.7482971400583
-162	26.9381782976357	29.9567615368523	31.5601658581871	32.4094804560169	31.4277654516263	34.3168808012965	31.7909371835313	31.6186771953151	29.8639808711736	28.7714437127848	31.8601706889222	29.5106979888747	32.1674887632253	34.2141883414772	35.3026008032974	34.4019652794764	36.7130126876702	35.5614914887057	37.4920906809043	37.3484068914282	36.6283603884563	34.994541432506	37.7794351084555	36.673434350338	33.1181095345327	35.3609508239504	35.1506218524883	34.4053104415321	37.7216900728472	35.3558829852552	35.1263576022418	33.6247679297992	33.6155044256358	34.8052621981006	34.6413562139248
-161	27.1920656860484	30.1552666960757	31.9917377187873	32.6753550138062	31.8356110573401	34.7104500240807	32.079669926731	32.0835657468221	30.1306819209993	29.2267555054402	32.1112078041494	29.7857371060959	32.4765546637505	34.2386338497521	35.4569788694103	34.4914701494425	36.6994390737343	35.9753657526409	37.5630125878312	37.4651411935913	36.6747412397638	34.9884058583024	37.8005089694076	37.0480230290154	33.2361179736595	35.6254743856477	35.1205836135163	34.3216192323867	37.7374197095364	35.3170825400035	34.9678557683148	33.9718903654077	33.6918965801122	34.741495735657	34.7789769890343
-160	27.4252187831159	30.5938181715304	32.1902528427762	32.9433183011444	32.3699034585961	35.2061746470749	32.3800952384941	32.3477467979755	30.5879062953576	29.6822437588095	32.3308748838181	29.9209166645555	32.7610199097685	34.3397639429112	35.6699628283724	34.2542764645227	36.570840867023	35.9677822762507	37.6198849851665	37.3316883677416	36.5842106023797	34.8355280913131	37.7812744414474	36.9702693052998	33.2018518650095	35.7505247332811	35.2579967205675	34.2585450821304	37.82857522467	35.1809047482092	34.9900668688593	33.8404682799472	33.7249918950682	34.7114196528182	34.8708011732708
-159	27.6684461238883	30.867107904327	32.5051168116296	33.4371424456842	32.8427619934766	35.7415538010558	32.6404592903455	32.8050250491055	31.2281171944032	30.2468453952168	32.5413730556869	30.1323033991881	32.8127581524806	34.372019349755	35.5579503420631	34.0441728671622	36.600304955505	35.9797665953177	37.7075396341313	37.1409466891342	36.5963111452993	34.8406970319992	37.7295552585156	36.988868218772	33.3393278747202	35.6685626403806	35.3900245543549	34.3537264546481	37.9340901954015	35.2566528868762	35.0856709263795	33.7086194238235	33.6795590388757	34.7477855966192	34.9798069020772
-158	27.8982078196864	30.9985778249037	32.5703594075221	33.824527387863	33.2751670606243	36.2051271364619	33.0460995027497	33.1500573524381	31.7055120461841	30.7909455958275	32.6651388767389	30.3309264028118	32.8111598362366	34.2921047879738	35.3274810811131	34.0715156755782	36.7889583054081	36.1712902028736	37.6165142875034	37.1932477243489	36.6659494808656	34.9704680351516	37.7160969971422	37.1232723317751	33.5297108957153	35.6324320063385	35.5046730702297	34.5279525407578	37.9747236905391	35.2852121782271	35.1066978243816	33.678530433387	33.6156773585586	34.7380216658866	35.0685094225313
-157	28.1274695988263	31.2955844246269	32.6894076317934	34.2406360875355	33.5706718988631	36.632893414351	33.465123568796	33.4231544617908	32.0439517246827	31.302399939001	33.0241579155302	30.7111825223816	32.6628525694354	34.5685597725779	35.2991443317966	34.1076930463269	36.8788922859158	36.1531011077465	37.6940998023538	37.0985872525324	36.637985291063	35.1399115592043	37.5367044899461	37.0035034325812	33.5709647077066	35.4476084588569	35.5863010089505	34.4159257484392	37.9069965714686	35.2953061745879	35.0996272052705	33.7426576505518	33.6389445901627	34.6606557156593	35.2140952299527
-156	28.4963447563533	31.4905471263087	32.8622600935302	34.5115080457145	33.9087008144136	36.889770285529	33.7923672492478	33.7342505322335	32.4950546935538	31.8627578025138	33.1205106910904	31.0409932332933	32.8295694908659	34.7652071307324	35.2824862226376	34.0733818293718	36.8315353414853	36.1631749676843	37.7027737952987	36.8799970506512	36.8453469738639	35.2338661740264	37.3617344059095	36.9905217501108	33.6455246495664	35.461239952705	35.7446067368321	34.4073563853487	37.7889996875344	35.4208751639044	34.9493153263026	33.8727504613317	33.6368161459496	34.7848728505273	35.299966969405
-155	28.778934304976	31.6471790291906	33.1844955648414	34.7676266862473	34.1712322056384	37.2770197086412	34.182886749649	34.0585228166229	32.9016513159208	32.3199644422383	33.1502325592335	31.361224039886	33.1210067861202	34.757561717764	35.2373624991478	34.1600766660374	36.8983790034647	36.0489527265046	37.5233729222683	36.9229072308651	36.6572804556327	35.4964362867528	37.1751126266359	37.0050998979023	33.8321706598037	35.4039809260613	35.8278492418977	34.2731544627992	37.7954894963846	35.5878242786275	34.8940796288528	33.8760135413379	33.7637752126923	34.7313181833705	35.1460908277395
-154	29.0479782337543	31.8777447961714	33.4696048357612	34.9636081420048	34.5131359166268	37.6214872391759	34.5580345093581	34.3485622372613	33.4225675412078	32.7033537061106	33.2360922178952	31.499704097512	33.1540106193991	34.847707648172	35.5074400007477	34.088584398976	36.9692322055483	36.1661191894178	37.5847759151275	36.9852334241312	36.6805251307856	35.3241200606793	37.2188180936866	36.9420732132257	33.7737743746324	35.4647083072745	35.6880356236978	34.3868895105969	37.8045717194927	35.4781097324515	34.7721856117146	33.9206296506122	33.8947693799875	34.7444910623969	35.1123111502355
-153	29.1991121224298	32.1194675964231	33.8236946952818	35.2162519720085	34.885396640397	37.8631120153617	34.783230848401	34.7608175795795	33.8449399273432	33.1720047001142	33.2381051744792	31.7036860278949	33.3004490365742	34.9549352680425	35.6326136057388	34.1552504341811	37.3054850380983	36.2786227613909	37.6099276464143	37.0107400649293	36.758531454632	35.5219920267931	37.2032561918712	37.0437355015135	33.9027566078822	35.4636462800124	35.6682952599266	34.3383305534894	37.9322810311832	35.4426327998007	34.6923424998097	33.8968968928106	33.8623651535889	34.7328541315771	34.9480120873553
-152	29.5341436638498	32.4380637641165	33.9428610365635	35.6034447126049	35.0674628763599	38.030835718725	35.2645886035878	35.0803074800573	34.2161658035565	33.467169535844	33.3483835020193	31.8189739137822	33.4716968515016	35.2324765147373	35.6610447307172	34.1718911589692	37.3413485500611	36.3299626507878	37.5539295934421	36.8818399958755	36.7308448203206	35.3790885258092	37.0638707530885	37.2903680998592	34.0419323233829	35.6103619927137	35.5921454344608	34.778387084023	37.8161794239983	35.4269591942111	34.5302400482127	33.7596116177475	34.04046416078	34.6754095854934	34.7901133542711
-151	29.8111575347199	32.6784772003744	34.3778081096147	36.0618704355218	35.3097982773095	38.0601486705938	35.6601419423236	35.2374640833955	34.660675472677	33.7169804711606	33.4725928790733	31.8918328745099	33.722848532492	35.4956180735417	35.6046550603015	34.0878281327258	37.4532999799978	36.4624437391608	37.511125071233	37.2566961346006	36.8869865961101	35.3604421464641	36.9312296623258	37.3483390362116	34.1938033648008	35.5617716198584	35.7363196657886	34.8123243105228	37.5561475697178	35.3552661240515	34.4331389691544	33.6946366772797	33.9762706157715	34.6583421211517	34.7362964987537
-150	30.1195519854361	32.7187422580906	34.6085411455255	36.338129848988	35.3909351977526	38.1619693363212	36.0288550823851	35.3971134841432	35.146944466472	34.1606447104822	33.4982092203137	31.999531540018	33.8871898190873	35.412018581409	35.7615745208443	33.9892391882405	37.5932683330377	36.3870690029742	37.6311540867652	37.2762548113866	36.9800743946285	35.2257155843897	36.7509307383342	37.2722546055973	34.2813437967727	35.498099972212	35.7387693233902	34.7972433879597	37.5934668357475	35.2837827859614	34.3618539599692	33.5178239796056	33.9560668285677	34.6381409765629	34.7980807163273
-149	30.2100288420174	32.6579586085782	34.7895748017715	36.476891676013	35.347260835838	38.3660916613698	36.2047154460361	35.6971396429857	35.4951791828351	34.4106253831011	33.7266888053857	32.0819171877893	34.0797349172154	35.4333591014917	35.7415079142457	33.9309728911762	37.7031053124101	36.3264949796508	37.4303541159413	37.0441773973681	37.0899090916351	35.1572833633434	36.6139895923201	37.0493226399461	34.166221078053	35.4464720803211	35.6217751770062	34.7198223319332	37.2897720935003	35.4608728573367	34.1304274813657	33.5877027419628	34.0410888880743	34.5597059190729	34.7116059829607
-148	30.5191419834693	32.7791195942333	34.9043866101755	36.6601126755304	35.4677448810163	38.3204588907249	36.3616005170651	35.9954481257474	35.7685240658774	34.8176627117166	34.1427080893909	32.1025197255428	34.1685687918852	35.4202525105251	35.8581968574106	33.9425427713723	37.7275385316628	36.4667985995904	37.4892462579594	37.2298244812521	37.1324827335757	35.1930740587661	36.6057012070803	37.084780026115	34.2006649236986	35.6136093031792	35.514736348234	34.6770986279294	37.2474006413984	35.3572008954508	34.000554937237	33.7289225771546	34.0779170522611	34.499346166329	34.6782729706958
-147	30.8129099360071	32.8181585229156	35.0397907594141	36.7902546302791	35.5863732985596	38.2381833023489	36.5566455849375	36.1842778902906	36.1135311840716	35.2465955442091	34.3834015227952	32.3666408570855	34.141826661602	35.3327932655047	35.8906189583532	34.085280206956	37.879309210364	36.5172329735526	37.3989321286883	37.3008571968024	37.0730215456273	35.14065129882	36.6134463856885	37.1391414695372	34.1581968237449	35.5706997746517	35.5529493107735	34.6712208807622	37.0897926677514	35.3595416461375	34.0011089131985	33.7750657916629	34.2087704133955	34.5150052284426	34.7180621752558
-146	31.1239637125799	32.9631847617751	35.0557573031513	36.9240716004387	35.6947182390774	38.1028406833457	36.7295976867942	36.4339645863534	36.3714972208204	35.8059245171371	34.5872423307111	32.6603101915523	34.22232214546	35.219952254616	36.09716731624	33.8867656011817	38.0075128731095	36.45569976321	37.3348941456109	37.2963743887021	37.1470492349444	35.0433339772519	36.6037809665616	37.3765654980425	34.255106541442	35.4988866497852	35.4929809995218	34.6843738275772	37.0336037314253	35.5711451852213	33.9454165578863	33.848535809934	34.2581388521732	34.3918569939438	34.6576374738713
-145	31.4671780599122	32.746262163233	35.1330100972816	36.8890521561862	35.6295712409773	38.1654964432037	36.8060080974098	36.7285810745069	36.4933946742588	36.4187806686337	34.7668382757682	32.834027011798	34.1881482966839	35.3789957408712	36.2188559448958	34.0078838063167	37.7995789697343	36.3964750931874	37.0897718718592	37.3590951196941	37.1493141079971	35.1557593196951	36.6750300840336	37.4933697629413	34.284940536541	35.6360693534546	35.4564999512046	34.7771309191312	36.9149478435946	35.616076884177	34.0019920957223	33.8958034298835	34.3931415104759	34.2102677979437	34.5531596002011
-144	31.5863603718278	32.8314508530794	34.895668584651	36.7322725935846	35.5431120057568	38.1590078428464	36.9068731506555	36.733840287592	36.5280444810771	36.8343958301475	34.9827448947134	32.9086287306284	34.2171073347245	35.4039439224362	36.1406483838493	34.0204752108319	37.7624533377163	36.5362785131013	36.8480869579612	37.5230064170883	37.2767245964703	35.214189044766	36.7158783173398	37.4722605243147	34.3848806384029	35.6623003289531	35.3395443600651	34.9361880785798	36.693089655297	35.805927061137	34.131368934433	33.8616350381168	34.5283473935309	34.0870837155345	34.6571497340026
-143	31.9329097340361	32.7953025710323	34.8626143218148	36.6438822074165	35.5813423933919	38.3673453571091	37.0826546142516	36.704012455932	36.7278783214776	37.1388329732028	35.1350047281417	33.0503833985523	34.2372762096997	35.4669501498285	35.9857644883651	34.2741805355811	37.7445113059684	36.4325106635413	37.0185285380632	37.7619759088785	37.1324129809456	35.2450352582994	36.8106827859963	37.4404057130091	34.5890062358418	35.7480130462526	35.2093238024812	34.9046428340024	36.5147477466121	35.9758333183145	34.0273333745326	33.9895905174134	34.5618278973202	34.1483851298129	34.4534702617347
-142	31.9997268848208	32.6722420960157	34.8696980612556	36.720814563289	35.5207864493667	38.5556259160791	37.2660371360232	36.7364376644418	36.9365718172155	37.3807093044394	35.3089556559725	33.0842240251836	34.3537179443312	35.6337963764747	35.7853337051538	34.3082559705039	37.9125182781702	36.240336426884	37.2606961426814	37.8144498372772	37.059660058634	35.5275740598979	36.8935178145486	37.3214852369422	34.6460777849368	35.9428620172941	35.048706827053	35.3507031162564	36.3386270905471	36.0670857779665	34.1329879479464	34.0498713268026	34.7347339478283	34.1681469932152	34.2050010907267
-141	32.3329490362267	32.4634018876246	34.6972804877123	36.6158088259203	35.2769001598259	38.5524424045827	37.4130963699939	36.8202099274337	37.0811821268087	37.6348883250364	35.4756899031237	33.070396765255	34.4892105049808	35.7296074242947	35.709728596426	34.1524171657812	37.8398722124814	36.4233872875931	37.1230460359735	37.834187966629	36.9708597245386	35.9748925504636	37.0836339770084	37.3307596645551	34.7661483654843	35.8239776211895	35.0880899698549	35.3898963248313	36.3485071213051	36.0498369302107	33.9256392657043	33.9196947870338	34.7006122046883	34.2215879440235	34.1966986651486
-140	32.6086661896833	32.3481546479471	34.611614638535	36.5009283141156	35.123091220075	38.615693574881	37.4915888111788	36.980949251787	37.1737160185411	37.8262098740515	35.4961890732661	33.2829555401799	34.3008580591702	35.7434432689521	35.5218973311292	34.3112170062706	37.8754676661292	36.220419723673	37.0946420818863	37.7634971651412	36.8422344358452	35.8624751456652	36.9815098102605	37.546406483345	34.9216376201912	35.9879514376708	35.162701255104	35.2990945750073	36.1639586195287	36.0201137673158	33.9255167334101	34.0429087013491	34.9045285070334	34.2830725966125	34.1149034853231
-139	32.8794688241837	32.1923159067757	34.4954674217409	36.48559605898	34.9840798943062	38.4915382705153	37.3821156831587	37.2278347727515	37.1535969708621	38.113102172931	35.4842604063617	33.4282799039347	34.2105368060443	35.7942423035149	35.4828268725116	34.324456959533	37.8537990989502	36.1102153943367	36.87447849225	37.8149821278572	37.0631366485087	35.9612881231343	36.7011795731956	37.4987614235694	34.7591008000862	35.8995366497593	35.2689865704261	35.2486340817329	36.0681340895465	36.1279484202274	33.9380860386776	34.0297174014145	34.7603749265773	34.4219083697782	34.2493059348158
-138	33.3008208841316	31.8544989474492	34.369949397986	36.2080270304747	34.7511689876359	38.3212550899688	37.2423198098904	37.525652933758	37.2127542087192	38.3027935398744	35.2847422011995	33.307943304807	34.2229800902256	35.8905915038343	35.516698434542	34.3912891840646	37.9192188269805	35.9675754835558	36.8815636714467	37.9334412648479	37.1320498081506	35.9020069133017	36.6779715990733	37.4840837375806	34.8745773592444	35.6512552064945	35.1904531246221	35.3535658524623	35.8965397230221	36.2057018225267	33.8863621701009	34.1073196046236	34.7518041536122	34.628060051849	34.2293382207351
-137	33.444960322428	31.677006973652	34.3167149934512	36.1986056238166	34.577541590594	38.2017858941273	37.2165450631924	37.679197957559	37.0798916725613	38.4715595303245	35.4271591923242	33.5882510345619	34.3065771651136	35.6841878876594	35.417362049455	34.1907996806838	37.786770044353	35.958086739974	36.6784258815349	38.0894992706187	37.1461863314615	35.8907360358483	36.4549417609861	37.3654887809564	34.9029037506456	35.8256445220021	35.2642888940338	35.3592716506285	35.3747200833297	35.9778089470366	33.9299735788293	34.0799483857637	34.8757381307802	34.7428959570037	34.0072120340508
-136	33.5011637192107	31.3737234593286	34.1764533057007	35.8440148816242	34.2947087693905	37.9741981299421	37.0870671784914	37.6139281900705	37.0240776444799	38.6050022733966	35.5537075568143	33.7083445605629	34.50331410061	35.5000381690016	35.4209009490647	34.093421399497	37.7539429098884	36.0109257935143	36.6488414638141	37.9365304543864	37.2104491867108	35.5736877253251	36.4675784057071	37.2073599514784	34.9711845893232	35.8731116597377	35.2144855577302	35.4130004785148	35.1933871312915	35.8543886952784	33.9733535499756	34.1358766346079	34.97922300605	34.8345864361916	34.2112890020933
-135	33.3764678153964	31.0915931182868	33.8938908518839	35.4321357445991	34.171222827709	37.5587021558582	36.9195310636502	37.5556117624142	37.0139972313196	38.6253036645573	35.5220042399037	33.9326455734141	34.3479899107157	35.3396027010759	35.5221048566344	34.0572206335418	37.5734967005782	36.0006566775726	36.6596468468529	37.8968092427583	37.1303968007112	35.3976873982758	36.4797437551025	37.0805311950193	35.0820050718037	36.0330868007652	35.2161746631106	35.4295433597839	35.0302171660746	35.8902829992427	34.2008138813578	34.1366678000199	34.9838647915338	34.9844835558875	34.4385451891987
-134	33.2227693017443	30.9457624316237	33.6882205520168	35.253081568749	33.9564661598883	37.2723542017251	36.6391374103061	37.3686092929385	37.1442123890617	38.83156930713	35.4541323584694	34.0053513755399	34.3475799889222	35.147562539112	35.5052397194696	33.9337416130163	37.5429751638062	35.9821485427325	36.6467302466591	37.9799890147052	37.33194638045	35.2571959352707	36.4426875179787	37.2264249139236	35.0614865784262	35.8828782846016	35.1814349402843	35.6318366168188	34.969158233261	35.8867955345843	34.2516615948625	34.3326444761292	34.9085911097276	34.7960708000371	34.5660416453109
-133	33.2559012061183	30.8283328734057	33.4141664966337	34.8977353855899	33.5764773397976	36.9682231186211	36.4798739222698	37.2897353416854	37.007697942935	38.9053057674988	35.2843653134765	34.1017826166526	34.3685685949006	35.0442433071919	35.5048322207153	33.6672874012238	37.3583094264756	35.9098326436093	36.5007556716062	37.9471456393782	37.4562052122524	35.2438887097862	36.7486533961962	37.4836842696775	35.1829331620822	35.8831159145227	35.05196527845	35.790685294438	34.7877255404295	36.2035225995837	34.3841910057679	34.286282967943	34.7712472391613	34.8390821452216	34.5417868160386
-132	33.3709280647189	30.6126746962196	33.1402626808735	34.5639913009784	33.3441768278452	36.561084218115	36.3446239252115	37.2241366975376	36.9099107018353	38.9963985456029	35.2711721202198	34.2246538398413	34.2319368512458	35.0789308793785	35.4261904253617	33.724650646297	37.3375944888506	35.9867182056821	36.2206728818836	37.9315518603412	37.6179590657107	35.1321921158502	36.811834756398	37.4168330403894	35.1668166250871	36.0682377612634	34.7959062422503	35.9059382303926	34.6169552044684	36.1921939910744	34.6519530163628	34.4362084319283	34.6192459519641	34.549903979477	34.708686294597
-131	33.3113066495117	30.4583639890294	32.8075427895905	34.0325466765967	33.1386064436591	36.2123437647254	36.0862492688267	37.090663693181	36.9011650953301	38.9414302746848	35.2700627582157	34.1698164949292	34.1035111089655	34.9784788487714	35.4909733571283	33.8342565812711	37.2540771162576	36.0861631001821	35.8610589928298	37.7635000698107	37.6452091495456	35.1754957079356	36.7770789535752	37.2518377122738	35.2345921020904	36.0937110460297	34.6177950947709	35.861930038674	34.5834803648472	36.1420299679128	34.6802376009983	34.2919067598844	34.6811163214613	34.3623788900075	34.6020824325014
-130	33.3087008804666	30.2836517696338	32.6044656506993	33.6558395129847	32.8207878019351	35.7209735515927	35.8847622416883	36.949384648901	36.8698277997464	38.7764920315836	35.2273211793266	34.211869214884	34.1195971095474	34.7989577587798	35.3070730141734	34.1487285762368	37.2090350901784	36.2015908226072	35.8051808779298	37.8087008453283	37.6685865187655	35.2631273979276	36.7518914071981	37.3743007147127	35.1905007813056	36.1105350408935	34.3104171099461	35.8544509711778	34.7446940554912	36.0289718137768	34.6945185475383	34.1989469449874	34.5621666619643	34.3065499717415	34.6587414822641
-129	33.2063139841282	30.073795876074	32.3359086111621	33.3439614713359	32.5989641506593	35.3935390055827	35.618381500218	36.6971659648561	36.869238738768	38.7285420776443	35.1588426227226	34.3358896082179	34.1610839920935	34.540246017726	35.3408396605331	34.357046597552	36.9732499228364	36.1572635009581	35.7926692900904	37.561832723815	37.4312101768927	35.3422252882995	36.8865802479185	37.3134662287913	35.2694116648548	35.8103183520736	34.3079199042372	35.9503672470832	34.7063381456089	35.8300596203621	34.4446084775175	34.3315990019031	34.5755740239097	34.4363445897669	34.8780518210319
-128	33.2564557384046	29.7882366306338	31.9869789927031	33.0149518106178	32.239037916279	35.0794572838682	35.3136156849227	36.4242745488478	36.750085419112	38.5551705509526	35.0706131711519	34.3140561356462	34.2444970310927	34.5291647269368	35.3152093464769	34.2219810051173	36.800003524964	36.0662335330553	35.5548776850751	37.5052130041399	37.1603186957694	35.366065332595	36.879012106705	37.2870460526445	35.2249516322871	35.7800927937231	34.367212777588	36.0748106865481	34.7397448390057	35.6833375808198	34.4368572878787	34.1401721463778	34.5604454006248	34.3242595112467	34.8677498594242
-127	33.368678441787	29.3098464116992	31.4819871269712	32.7121746916385	31.7942177949854	34.6631962865691	34.8302627357426	36.0320807730541	36.7762084657718	38.4005758797026	34.9234787537128	34.2916586135475	34.0971873784809	34.4478298284976	35.2682911292984	34.1000341719394	36.6867442362186	35.9836180515012	35.4529741540639	37.5095968625858	37.0623180456943	35.2583970157468	36.8273962057357	37.1944869708214	35.4012475216901	35.6894143087668	34.4200880696158	36.1268266576449	34.7160586529422	35.6622256704929	34.350262503109	34.0370030022376	34.4376923990323	34.2663940084215	34.829796609641
-126	33.1291816617444	28.9488920677078	30.9616895061953	32.2800779301189	31.3578188573556	34.5169044146598	34.1130790500025	35.9341243845979	36.8650988652794	38.190286390853	34.8716424840166	34.3999452922851	34.107847121368	34.5724331466357	35.1047075749484	34.0371771641444	36.5474392925953	36.1207686452928	35.3296506700837	37.4644157157322	36.7644365400135	35.266970193225	36.4801710551614	37.0672084324717	35.3914043785259	35.7408215944418	34.4312038656862	36.4876434484964	34.7272075228169	35.9393113302194	34.3799678338516	33.9699900774644	34.4331788671031	34.2881751066529	34.7055370042469
-125	32.7854818550447	28.5839725093145	30.5735679107828	31.8945986396501	30.7914290499285	34.0987933356161	33.6822318765616	35.7583257886514	36.7166179028611	37.7219623089678	34.7320084020682	34.3859298988106	34.0482249138744	34.530321490313	35.0846496485339	34.0045332874527	36.674720557884	36.3091520606266	35.2777998387126	37.6176714347206	36.706776065754	35.3488090494925	36.4278770166222	37.1866196192702	35.430142831453	35.5680199013314	34.5840781324488	36.5813201657421	34.5678193055873	35.866573745492	34.2752645692058	33.87850109173	34.6354053050205	34.3525463955881	34.4630660036419
-124	32.5066078759429	28.305877866923	30.0788310660236	31.335224355388	30.3605151336157	33.4957174353601	33.2759898560459	35.6318840195505	36.5057950918895	37.5703358653126	34.4998559589671	34.3201669876251	33.8087434733672	34.4129761260684	34.9475596915305	34.0858260473581	36.7776664171322	36.3652982912772	35.1226643250869	37.6436805786384	36.6098666696271	35.0781768412955	36.1122606582088	37.2149956165809	35.5280645735166	35.7221131644868	34.6089049556348	36.6542127805693	34.4847183827485	35.7567260710625	34.3938958739694	33.9023746910944	34.5815602584554	34.5717560469571	34.3482222915342
-123	32.2565874092968	27.9783116271957	29.5733807942153	30.7760592379223	29.9827931514241	32.9638830963661	32.8067801776417	35.312938836616	36.1065237082825	37.1574851031598	34.3310681386271	34.2454324839119	33.6037681191169	34.3907548349915	34.9379339938746	34.0872869704144	36.6490217135951	36.4442226950046	35.0023895030746	37.5321706424162	36.6329402292473	35.0493497729677	36.0155330056413	37.1603543158028	35.5170866878766	35.813816025521	34.6735282822762	36.6006573882725	34.3100626531978	35.7176755618003	34.0501746330781	33.8798222905143	34.6245244073336	34.6678733365128	34.464764362212
-122	32.1273500602652	27.4008196184322	29.1013943792651	30.2543113498125	29.4311784882946	32.3655549209459	32.4040247198508	35.0115931378161	35.5006497169246	36.6474225937521	34.0892750002501	34.0821989398844	33.2753372152056	34.2462862313156	35.1318784107497	34.1752527939434	36.5958609435141	36.5182644922208	35.0592662231917	37.2842212345495	36.5565198311992	34.9096285420608	35.9985300676648	37.3294039944209	35.534474443411	35.8695288231093	34.4988161509587	36.4390447589646	34.1691110206015	35.7599472773311	34.0051324649665	33.7861246131754	34.5081082272298	34.530927075842	34.5088021599711
-121	31.8331394013209	27.069753743797	28.7137807969845	29.775462150065	28.9680912324172	31.9000737386149	31.9916435297367	34.5553738146107	35.0941831689023	36.1830956987215	33.8891943209481	33.9672755686077	33.2639055928246	34.1513939629871	35.2271271747203	34.0457381353034	36.5762993167255	36.5750274624969	34.9318571619503	36.9661164882189	36.5438357452872	34.8286078841477	36.0447911545783	37.3120190710984	35.5391964815858	35.8913789389821	34.6835891785303	36.575729515891	34.0617816883763	35.594525669255	33.9401941480562	33.9038096080725	34.5431064034902	34.5870919739929	34.7691217617971
-120	31.9337405428905	26.5882652820049	28.1960772980569	29.0900709447995	28.5510369902275	31.2625532120039	31.5780166823642	34.1496267544517	34.5239185955453	35.8039284138147	33.6235332223865	33.8412753750288	33.1042742660237	34.1545620694062	35.1732062212986	33.8372139471565	36.4986580964894	36.4320100798771	34.8004486064376	36.861620704951	36.5702404539623	34.743430626371	36.0160052880715	37.2093873311316	35.6011073449436	35.9032247287288	34.7169463114087	36.6383522125408	33.8196363225793	35.1705582483185	33.9833705108282	33.9675665603394	34.547004165745	34.3679139371257	34.8485463692386
-119	31.6919428960413	26.1228570132566	27.399492069173	28.5861621570201	28.0190662884016	30.6637313578188	31.2103003746478	33.418339932802	34.0485347565678	35.598354456047	33.1769992180939	33.8653532825966	33.0296064594586	34.0410827189411	35.3642260430267	33.8029142689377	36.438446176613	36.5613498200487	34.6614921795254	36.7490179046083	36.5616559601242	34.6607663346079	35.9103919970432	37.0036867293321	35.5952312549532	36.1403996189547	34.7279117549805	36.7126322982814	33.7248784211135	34.9941199819098	34.2040487252948	33.9012140496389	34.5660185497783	34.3966041872487	34.9434804977825
-118	31.4275733242729	25.4920322930375	26.5721903584016	27.9436552488935	27.4725733764068	30.0936072174626	30.8234911026104	32.8701173390822	33.58701847655	35.3329805857637	33.0243892691045	33.766877927811	33.032299385436	33.8803868779823	35.3539812377751	33.5150959853124	36.50573745971	36.462541950986	34.6831088410915	36.6938850257056	36.5856390898149	34.8149837666569	35.8066128355415	36.9963109075016	35.5521230164791	36.034829719025	34.6172296444518	36.5525648615682	33.6910233969114	35.0884015315899	34.3575000596708	34.1034321296897	34.6114712906433	34.2639948710243	34.9559945073389
-117	31.1374570839137	24.9092970545721	26.0371205704176	27.1819283155329	26.8490960024422	29.5391025991209	30.3010993619462	32.2865104689654	33.1322972131196	35.0207809133451	32.7556860814759	33.662390677282	32.976596837482	33.8616246015754	35.2870472443507	33.5195250093189	36.4075252736865	36.4990489870333	34.5162437413769	36.4570639863386	36.3475746168123	34.7661946619882	35.7626041129167	36.9341396409113	35.5497059024413	36.1916465867727	34.5072401778391	36.4728856976462	33.6042897114309	35.2288463211363	34.427753444271	34.0608026341837	34.523674548092	34.1344966726286	34.9490552072919
-116	30.8819869572995	24.2850833177086	25.5333411004766	26.5006597614503	26.1271558394935	28.8091396253794	29.7384111073189	31.8694181242267	32.8036874619353	34.6063448042304	32.3261876553376	33.4082790966814	32.8807212733521	33.7207276011671	35.0358788767303	33.3256377616514	36.3913196387073	36.4038826119874	34.5362614772434	36.410506188434	36.1025933713888	34.8213167635816	35.7710057414441	36.9134777000036	35.5383780291175	35.9862652938687	34.7992680287806	36.2281380009905	33.5530671666347	35.3075457371425	34.2608769849631	34.0547197456661	34.5790334525511	34.1827240961323	35.1182265227192
-115	30.7390141687526	23.8756001939917	24.9965669982625	25.7675047674198	25.6270686700591	28.3056682274887	29.1948145222537	31.4520147566537	32.2071351796466	34.3809316028614	32.1169553887079	33.2865018167587	32.8607188575169	33.4931858908195	34.9198510733543	33.2490325469769	36.1854272733477	36.3774000158235	34.5103168858769	36.5627604105753	36.1601966101263	34.6527421695968	35.6455353311872	36.9661745504323	35.3741079980686	35.956604658381	34.8231137596115	36.3399176477496	33.4351218973052	35.4269560886623	34.2719055528277	34.1062938198426	34.5618486739294	34.1069499359316	35.0028468202353
-114	30.4034062194518	23.30151347672	24.5214289148059	24.9575165419811	25.1743511964834	27.6122665226254	28.5306429751652	30.8241825492757	31.5032178933671	33.9665366463316	31.8948809053835	33.2826198261272	32.8159346740032	33.1699707309689	34.8170521151941	33.4923074981303	35.9413673211393	36.5067718954131	34.7707934325148	36.4280546550752	36.141080829841	34.668996140141	35.4492524168728	37.0147026667092	35.3301917859972	35.7716991154552	34.7579904997244	36.2659759791889	33.090109396038	35.5651366057023	34.6432817103307	33.9648333784444	34.6274176263531	34.2318434528393	35.0923466299201
-113	29.9703822361927	22.965959079996	24.0660320158962	24.3943537167722	24.6982676821822	26.9408807778283	28.0617181641661	30.2440772289064	30.9747261902896	33.3466935853241	31.6092056229521	33.4161674034224	32.6013345119704	33.004657253688	34.5717936876875	33.4564715426165	35.918475324702	36.3196878051127	34.825569425762	36.3273979226077	36.1546630650321	34.4527944302555	35.4301358743306	36.9548127779068	35.2438533037562	35.6709667846865	34.9500944192992	36.373775723058	32.8907173134599	35.5203707318209	34.7456307351604	33.9956371975525	34.7765700575683	34.1102241102418	35.208069372467
-112	29.7561271448113	22.4718653496947	23.5017755221653	23.5851925166124	24.1492831900919	26.2871074293992	27.6312583058356	29.6490367045293	30.3542798297041	33.0400627966671	31.4735895629521	33.2809299750906	32.5661302038958	32.6914799676931	34.2727027467524	33.5275737077431	35.8305810985886	36.2706183443368	34.783872387871	36.2720915605511	36.1196695881934	34.2155768000756	35.6933150561813	36.917632936038	35.0733742675171	35.6741891540392	35.034875114755	36.2565689687496	32.7374138431608	35.7077431449443	35.0390355543434	34.117149377612	34.8637550385958	34.2347688230179	35.2074771221771
-111	29.590915730914	22.0979117452647	22.8672796240494	22.8073121215165	23.7649465490325	25.6624998075973	26.9357986462274	29.1250626491965	29.6571211031275	32.6978491596375	31.2525491520981	32.9925926968154	32.2752906505898	32.4646629554929	34.1948860300715	33.5482753519464	35.8077022862456	36.312817706119	34.5709651866201	36.3533715438028	35.9958259726444	34.1749146434263	35.8346985034511	36.877367861353	35.1481877258546	35.4629245071456	34.9189731400565	36.1498093598733	32.5602858220758	35.7120796833234	35.2734316318621	34.1718784514078	34.9866173614687	34.1948987290971	35.2300952474446
-110	29.1771569642921	21.5539198856954	22.0865544330433	22.3184474445875	23.2533190110267	25.1417235452383	26.4067514069583	28.5371200984512	29.1020660706942	32.2275962647241	30.9864081498872	32.7348453996206	32.058315176785	32.5337775280747	34.0430932594302	33.4818593689958	35.6855437154714	36.2619950559671	34.2780303513682	36.2509654552684	35.9126971008142	34.2003404341607	35.8493982442562	36.8160682281436	35.0418092247373	35.5705978978546	34.9428975217977	36.0454949695336	32.4335710460429	35.4227034323273	35.2046785385227	34.0423568484048	35.3475550609691	34.3240903654311	35.260460525903
-109	28.8904647975714	21.1277949848237	21.5222139628038	21.8515740508088	22.8619183209474	24.6044252223242	25.9138424273125	28.1335935921788	28.3059488909971	31.7738997339166	30.6955053640092	32.5602810046523	31.8067948569644	32.3363685081421	33.93383156945	33.5653913696113	35.4965657764106	36.1722339674707	34.0057400176449	36.1996380392	35.8062162321196	34.2854891584961	35.8015434695069	36.4770227292027	34.8115573125554	35.4055428673441	34.8038473748194	36.1428837053254	32.3934828736062	35.4419707286844	35.358572233848	33.9849620858675	35.4914227345015	34.3752120196865	35.0422071666801
-108	28.780071495196	20.8194077192506	21.0468436463907	21.3226847757792	22.2343583935724	24.0487263152041	25.5413802100769	27.7437263755807	27.536032953427	31.1833978751187	30.4412524188543	32.6607472655955	31.6252385305733	32.2182327652664	33.8234390232112	33.6210794050232	35.5601090138608	35.9357514069187	34.0682390359344	36.3616240471867	35.822753759649	34.390259189238	35.8993847684734	36.4452570548956	34.5394881310243	35.335976604993	34.655917483246	36.247736929123	32.2935499868545	35.4178615746365	35.2605519289109	33.8640639930934	35.7156517433174	34.1308947348333	35.0689596139352
-107	28.5982963849556	20.398013315644	20.5556156344932	21.0453211384933	21.6558334635367	23.5354953636253	25.1382415600429	27.3374736730972	27.018922592293	30.6219257893539	30.1462719467403	32.4867608695088	31.4799306374548	32.0076969209015	33.6813730700511	33.4614128274343	35.5021438522148	36.1365993725951	33.9186991023959	36.2642895863478	35.7195755542986	34.191196552119	35.9053474426842	36.3022746666408	34.4827383560743	35.2378054071982	34.7249452452798	36.3418470279948	32.2687252833903	35.2441519395445	35.2015368111701	34.007977234224	35.7093403906569	34.0194707885332	35.1747225078326
-106	28.2255071737374	20.0873185268674	20.1290197266516	20.5364817810001	20.9437111945687	23.1489150960113	24.5992093944414	26.8866546885818	26.3597072403411	30.1551015455687	29.9719229353184	32.2114334616494	31.1265060003744	31.7820773473887	33.5950460966648	33.4044008676647	35.6457862781864	36.0458013595307	33.8433738159291	36.1517843154012	35.6896627103733	34.3648703780776	36.0072289478172	36.2984807353754	34.5977019353633	35.1742058523278	34.7800279538114	36.5670286910607	32.2144414029361	35.1904212052476	35.0856787850819	33.8897468927779	35.5732412182241	34.0967228949469	35.07859619772
-105	27.7500899042046	19.7257292010407	19.7933177490178	20.0501373118703	20.1713358292525	22.4423616230839	23.964507273536	26.4476148558401	25.7150295453387	29.7782536144908	29.640059830328	32.0347812253311	31.0474622860239	31.6893691863666	33.4730199283184	33.127149796334	35.5167275646332	36.059299233859	33.7902353230946	36.2320840226744	35.6002814898398	34.3706717837278	36.1003657276805	36.2100999399288	34.6228863360902	35.0535070303937	34.7335991173295	36.6696153824998	31.9914462548158	35.285603106593	35.1855092423035	33.8668562087832	35.567405590483	34.0514332680732	35.1927455306133
-104	27.4679427605961	19.6041609814737	19.4554918801344	19.502179495234	19.690044772246	21.7423073626734	23.4087988685377	26.0910624802161	24.9516710333692	29.4264516185095	29.4568926883808	31.811025511916	30.8941890338942	31.6305062343993	33.4886487346317	32.9514044240165	35.3269819101452	36.3248451601532	33.7505584034081	36.2022702379261	35.365024365171	34.3547728667203	36.0497809042874	35.9051839643581	34.8222353454009	34.83967344227	34.4891435029415	36.6809070887446	31.8304411559115	35.0580316976119	35.2644749553974	33.7462782887396	35.5365476120602	34.0074549271933	35.2502896031038
-103	27.122333330264	19.1817662177881	18.8734861564617	19.0793912645083	19.1021296359593	21.1080351914569	22.8395242688839	25.5606603978764	24.2903195253078	28.8065403880485	29.1615255338509	31.5363135430482	30.7908970419908	31.3490576003778	33.4350053452085	32.9511889811543	35.2020465911129	36.2008057030517	33.8363353469997	36.0478741307753	35.3057598650064	34.2084090035689	35.9809643256066	35.8002162330851	34.8062372216467	34.6915219129833	34.4246349399391	36.8526468301615	31.9037622506708	35.249909677058	35.3822332272931	33.7396482527631	35.5275574888512	33.9238171672031	35.2843693091371
-102	26.9308597852558	18.7214329622765	18.3342355260446	18.5307076080735	18.7054135103595	20.5093097046485	22.245951122694	24.9580084775646	23.5999277358348	28.0011532415784	28.8791208380182	31.4655659986464	30.5332455674387	31.1484742370443	33.3258504612064	32.9310477110811	35.0631066611217	36.2152600588403	33.8129808887573	35.9981238474467	35.2152187140841	34.2593827527784	35.7618850666344	35.7987039613924	34.6024933244505	34.7484625285132	34.3042136106283	36.9581077854314	31.8747785010601	35.2934940723835	35.4225839624379	33.7724163518637	35.5781821499722	33.8681339497641	35.4029886861609
-101	26.6188288258935	18.3865978189702	17.7447874856016	17.8935060462875	18.2052926708623	20.123259893563	21.7194184583871	24.5454709800752	23.0216565549071	27.5027653949209	28.552611130051	31.2053412252435	30.0986046913989	31.0553450580498	33.3274473325967	33.032921423883	34.8780774777476	36.1781619411082	33.9042775052412	36.011335241869	34.9998097556986	34.2581517931394	35.9076880555261	35.6601361755834	34.4330259715808	34.5766274013758	34.3411512117092	36.9589158182055	31.9457209457338	35.400768070265	35.5164647189825	33.8571963297043	35.4864778052728	34.0759813419234	35.5167192852996
-100	26.349420764175	17.6914365196444	17.1358652500446	17.4125342625634	17.7757491049594	19.8261249212513	21.2772175083123	24.2415575151017	22.5424559051808	27.104414770633	28.2293730957271	31.0556141597181	29.9353598413944	30.7786299855033	33.2013734921899	33.0059778368626	34.7823113509129	36.1338238229128	33.8484421249075	35.8540015489159	34.8741480007992	34.1462950340311	35.7907959480889	35.6129720488676	34.4289725616003	34.6136486633802	34.3972731366462	36.7968793009873	31.9529253320026	35.3869715066543	35.4347769771825	33.9808616434663	35.2367988326051	33.9893091541741	35.5696751790035
-99	26.0343401765145	17.2933887712487	16.6129717499917	16.9884368763887	17.1664288033204	19.2877276600621	20.8668934979185	23.7895236407522	21.9514079329748	26.6675623566911	27.9414579148919	30.8327274892599	29.7999836165266	30.4363472842656	33.0938864890737	33.0844012137128	34.7069523669644	36.0587790066332	33.7091765943348	35.9336296474318	34.8585725550672	34.0425174002617	35.7669098444178	35.4057718299347	34.3951903760432	34.5428381076258	34.286828063624	36.8681601469541	31.9879847986951	35.4917670213856	35.6349621072069	33.9063074715885	35.0523963025316	33.9430058879401	35.6553178084042
-98	25.683998973938	16.979673046109	16.2122125381482	16.4569524461837	16.6713340942624	18.5964374841254	20.3653710129392	23.3959131296531	21.3805418053538	26.1453395760012	27.6817176736886	30.6543550576679	29.4131770532264	30.2801164776604	33.1101639720535	32.9230510008601	34.6938263655348	35.8592251527796	33.4857448590752	36.0248476143088	34.7378148090757	34.0255001785098	35.669396454097	35.1457838423698	34.3727542264726	34.4858234282664	34.2436307117294	36.8001979791485	31.9748940411071	35.4514557087732	35.9589108182127	33.7557395147959	35.2186372073102	34.2382824804444	35.6984602294564
-97	25.3413667759515	16.7259115581774	15.6994516776979	15.9321491182287	16.2445571275943	18.1705471037089	19.8808167576265	22.8054170869713	20.7733155222712	25.6179520269471	27.4329750639945	30.4699092011495	29.2180269241165	30.1494188444499	33.0813041354757	32.8571766781987	34.5615481562856	35.8744413808067	33.4340716133919	35.8853566276511	34.7265263068888	33.9556538368493	35.5703258992334	35.0933459425686	34.1376431315006	34.0985489697942	34.1939064025402	36.7291708330752	31.9686360328243	35.2927744865161	36.0438368776929	33.7633779167877	35.1983408819342	34.1821930528752	35.6850210930059
-96	24.9008810688878	16.4084453275669	15.2982766970718	15.446397411834	15.8462402793384	17.7058924677242	19.5504423463318	22.3036035313956	20.3279251190669	24.8629743358459	27.0846829711007	30.0305090879895	29.1230686998105	29.9507530731953	33.105045215046	32.6950898254187	34.3300343524217	35.9271161829239	33.3678438364018	35.4459868273536	34.6189388831726	33.9419604883862	35.3254865727015	34.9877706468503	34.2506890991164	34.0376422209057	34.2152550967531	36.8033338372351	31.9014922850342	35.1616836272021	35.8791846685462	33.850573987578	35.0419396149999	34.2469470810061	35.9169803218028
-95	24.4630430288451	16.1410909603892	14.9289174185878	15.2050181407081	15.3237155917954	17.4635937388743	19.1101538095921	21.7986617456595	19.9334796035596	24.4106937402263	26.6853166759058	29.6184967799754	28.9979093966481	29.8507792056591	32.9786334768588	32.4194806081461	34.1717098858669	35.9184507656291	33.2261728087154	35.1712752420691	34.6485702632288	33.867246650516	35.2722946072382	34.7902245310133	34.3427171624712	34.1312893342963	34.1785902879317	36.7087052126963	32.0739327317558	35.193869479135	35.8160725070029	33.8008857115088	35.0176907029474	34.0972911263793	35.8415378389716
-94	24.0681648364935	15.9360661628744	14.4787716388688	14.7763488304296	14.7695016974273	17.05703153416	18.6254022122215	21.3403535043358	19.5160034934213	23.9221430540558	26.3950725469782	29.3076553876329	28.8533249717349	29.6598365896294	32.9026141263428	32.3461121827555	34.166127609158	35.9558645468041	33.1330174874738	35.0003936450821	34.5718780110757	33.6605679052347	35.3616771657319	34.7206307832352	34.3479758390112	34.3772788733149	34.141926931963	36.5067172786285	32.1742478589717	35.2245596216927	35.8547511015485	33.9412019930861	35.0676485258185	34.2113245568711	35.9037148080863
-93	23.8332152735705	15.7207207949239	14.0787728576503	14.3865657181992	14.2761346495685	16.6017495421374	18.1278647566298	20.823856742426	19.114115214335	23.2207867450854	25.9777532312007	29.0623880702463	28.7938206117769	29.3329302085196	32.9719289269367	32.241488216883	34.0791335627349	35.8982978507738	32.9500031007035	34.9080066270432	34.5881448831828	33.4086165081614	35.4330005116571	34.7495207754883	34.2253284021653	34.3561774188696	34.11165810559	36.3318391724624	32.1842813468829	35.2124607024216	35.8331317215621	33.9185093660034	35.2410075325485	34.0273945629154	35.9559618041646
-92	23.55954588322	15.4485317734307	13.703059737221	14.0124202957232	13.9654911726156	16.2110759112124	17.7482454791408	20.4667964695144	18.7070864435736	22.5112565233217	25.5179652153106	28.8964219785812	28.6716485021483	29.1480025842075	33.1352897259838	32.036370821366	33.8741162805455	35.7313874219602	32.9631665632286	34.7185742147576	34.4972815933821	33.2789900026355	35.2975256757115	34.5000421566319	34.1515816291583	34.1371246285959	34.0420202592087	36.2661991054032	32.1415748452494	35.3010514236697	36.0002406899854	34.1114856316588	35.2875528016882	34.1536554179042	35.9417422683242
-91	23.2106978800562	15.1436763793658	13.3935579442726	13.6079468632765	13.6045529137866	15.8584330293665	17.1810551181933	19.9934433848583	18.1930510166053	21.9613546334342	25.0327492365251	28.7787118011601	28.3849382244237	29.0397269131569	33.0464376330201	31.9855078613517	33.8211735859664	35.8770461990811	32.7445148820366	34.7200672932043	34.5281300385695	33.1996633505921	35.3848227469628	34.4433527314044	34.169029216596	34.2628406827572	34.0804652621611	35.9989453889988	32.2227123177251	35.0971948379469	35.9009072475798	34.1311818805824	35.1637203488827	34.0682180886172	36.0017411075034
-90	22.81699908688	14.9563962624101	13.1362736077989	13.248579342884	13.4426966579869	15.5173200918789	16.7073802526025	19.5175748833093	17.8725009280894	21.4665273961004	24.6702371133048	28.5740958661498	28.2249620630553	28.7868604826999	33.1197600297296	31.9364315820771	33.8250271597538	35.9251749235352	32.6458042059449	34.5384717477605	34.486107548584	33.3395315059662	35.2173358337057	34.2483877261324	33.9083091059784	34.3560743653156	33.9207073538995	35.8722328167324	32.1350601040937	35.0399875941679	36.2521713078291	34.3698213003338	35.0524476211064	34.1401807257591	35.9871890775504
-89	22.3239017781147	14.8606528205359	12.8254673460099	12.8223769507613	13.2129176447563	15.1804021025871	16.300563388949	18.9798874613386	17.5851947487813	21.0711476088931	24.2679572630429	28.2461757511329	27.9537682475186	28.6252861071624	33.0826796572294	31.8711463915282	33.9070407328791	36.0332308605484	32.4751171897955	34.5224579420579	34.4767473762157	33.1149171454245	34.971637351885	34.0338205159876	33.8941642873305	34.4188298627685	34.072495190784	35.887370242006	32.124314619493	35.1048220138333	36.3268414217473	34.3384686684886	35.0850518948823	34.0970123731432	35.9898131367268
-88	21.8948259448768	14.7038200116533	12.4219127473136	12.5990685109488	12.9392424818482	14.7897777472215	15.9423017232865	18.4887463109117	17.0830246166622	20.698661151458	23.9257210209734	27.8685576287573	27.8246467397747	28.6000297595766	33.1189812381181	31.8323288841239	33.885261159734	36.196945408413	32.323572837754	34.5244787631881	34.2980526093275	33.269655571229	35.1566772810144	34.0520965304355	34.0932641477488	34.4415214683326	34.173859770639	35.8855197668463	32.3513969722927	35.2522806399224	36.5117950544825	34.4945320099227	35.0913371141488	34.2118470878421	36.0524690480001
-87	21.5530968463997	14.3980095271088	12.1713999782439	12.1957516279894	12.6712548342631	14.4891709821621	15.5857683364316	18.0768826498361	16.6104668522807	20.4255081376705	23.7659002232488	27.6299274874256	27.6905832347091	28.5230833811033	33.132723807173	31.7642392534126	33.9233052511093	36.4481651986801	32.1527944245539	34.4073759717001	34.314675143812	33.3830756261803	35.0134515097055	34.1746495014416	34.1263967335182	34.472217960414	34.2168371730112	35.9134554416686	32.6063781213638	35.4142029377724	36.6063234459349	34.5827940425281	34.9922753632833	34.2618017616108	36.3139708876738
-86	21.1170423639442	14.1484485862704	11.872545705083	11.9266450542057	12.5796383264551	14.1097919315219	15.3094113315584	17.7502259851893	16.2843745896174	20.1580680947531	23.7047970922307	27.2785640101257	27.5911933012631	28.5547923140475	32.8222789925989	31.9076884817216	33.7974747068625	36.3884814239053	32.1380882912261	34.3976685055513	34.253769477751	33.566271432153	34.9587702334727	34.3483106272409	34.1602197319761	34.2638292083883	34.2389835604711	35.8650457754774	32.6941016851574	35.3643161864566	36.6212565772715	34.6892817743579	35.0782433300021	34.217201861339	36.3181570308208
-85	20.743239073639	13.8899617869325	11.5767080420034	11.7284899117951	12.3622033583888	13.9090548420754	14.9967281299682	17.5346180129814	15.9371287555965	19.8528150535151	23.3308283363552	27.0082961261659	27.3793597433302	28.4845048417781	32.6168097563206	31.7666537582069	33.7191031769507	36.305471140484	32.2286013206715	34.3348952985161	34.0223535745118	33.6133922576982	34.8588648872171	34.4865107913374	34.1989043763041	34.4489345848565	34.1552196137626	35.9844980668259	32.8017876657331	35.5082198613437	36.7121302770797	34.8890783863698	34.9831188990205	34.1473542224055	36.2637337617852
-84	20.428825718675	13.8159148258906	11.4023640933348	11.3965648349096	12.1501928997068	13.6029738862808	14.6134182556526	17.0185958478966	15.6984604637534	19.4314336757809	23.0735692111846	26.7560518523587	27.2785731970341	28.4919568335686	32.4778126539894	31.7025322303464	33.6560828013943	36.3679784833375	32.3112624266907	34.0860274715648	34.0100937257208	33.6811982566459	34.9916380646455	34.4714999987478	34.2957944754262	34.2810453089546	34.1598507761687	35.9600183793342	33.1728923115845	35.2372735230303	36.5751679287113	34.9510792617775	34.9196655447605	34.0861089210737	36.2691072142376
-83	20.2986831605016	13.6311711594911	11.079128459274	11.1566208419178	11.9263085701621	13.265350410909	14.2712398871785	16.7358447531389	15.428633758901	18.9690544200259	22.7826606828483	26.6044952017742	27.3029131972002	28.5190791780619	32.25866660478	31.5678762972745	33.6031477173261	36.5055133960179	32.3283512273576	33.8589626335144	33.7227376598599	33.7448819766135	34.9710224145955	34.5319093439703	34.4506742825843	34.3526939498056	34.1279701888582	35.7979689169011	33.2712864697911	35.1695571861271	36.5653535245283	34.9667505670621	34.8722669725086	34.0608877806359	36.3867175843772
-82	20.024785877678	13.5182632054815	10.9121707500909	10.9842842284204	11.8128420161257	13.0983014836596	13.8990507614558	16.5009112447267	15.2111245333893	18.6933891222892	22.4997402423617	26.316989815068	27.1284604856912	28.5366894171539	32.1483040235512	31.5888245543517	33.474737507353	36.4956482339369	32.2751796304921	33.6960113971916	33.4170766122365	33.5722031305717	34.6741471168566	34.1307221286811	34.3505107029746	34.3395075078426	34.2769077881962	35.5949576398034	33.2695817744471	34.8857108931049	36.4769752758825	35.097837257479	34.8994033336356	34.0347146760654	36.3002095623181
-81	19.7611965100863	13.2886805319946	10.7618801107075	10.8146222580921	11.6342000189272	12.7988828316434	13.7045250727545	16.0492961784026	15.0725455583483	18.342413270845	22.3206316832047	26.0915866633236	27.0464538157646	28.3730039779964	32.3717839487511	31.5099193839409	33.4007696270002	36.4651195315115	32.5151236444881	33.5791159662201	33.4225031249671	33.5276540295563	34.5093451814973	33.9587147681914	34.3951371991214	34.2575903915546	34.4590686223846	35.599153432036	33.3380400114133	34.9545651959403	36.3111287854621	35.1095992106178	34.8685732230877	33.9730252729292	36.2561361049104
-80	19.4747684375632	13.0753865223652	10.6375862063827	10.4538886147121	11.2305016886744	12.6720926402076	13.3431383996249	15.7947718270349	14.8299816628092	18.0883625446009	22.0153359077607	25.877021945972	26.9705894325017	28.0471195867784	32.3798137661205	31.3456786550803	33.4538512108694	36.4336356834124	32.4994783710587	33.3280717170719	33.3111683594936	33.5030907243586	34.5629572629975	33.9125910148805	34.4051183072941	34.2681906217938	34.5416141796313	35.5857348049308	33.3650206884826	34.9592176843077	36.3758815173305	35.2900228541518	34.8651084916043	34.1186315904295	36.1925923142413
-79	19.1370570475522	12.9156012661904	10.5203729516778	10.2048780835324	11.0394693650593	12.5006117202569	13.0957333199897	15.3785580675127	14.60392837109	17.8683616158766	21.7418081827409	25.6709796396131	26.7799533840591	27.9727823139493	32.2544730301599	31.1960208772741	33.4132210750695	36.2456904116512	32.5917854962613	33.4136875823358	33.2959339071795	33.4223707615154	34.6615835210684	33.697633882188	34.3423933902329	34.3725811073787	34.5842052479837	35.5368354566137	33.3149502606265	35.1254099397014	36.3924708894518	35.1815059142716	34.8405089987387	34.1502444355175	36.1715318563971
-78	18.9268956564457	12.7935470164528	10.3154128302984	10.0808535333408	10.9312848198224	12.3390343887649	12.7890373701546	15.0210087775999	14.3791460773113	17.5517758248725	21.5629285440611	25.5971979401158	26.6789743093415	27.9753774697939	32.2620724049015	31.0128430848983	33.4275628574433	36.2761073551716	32.5533684979954	33.4059471388127	33.1475030764318	33.3137480141084	34.5987410376319	33.4685271105828	34.3943900012286	34.4143971912908	34.6014945876691	35.501487046165	33.3143889661732	35.156620674274	36.407230335951	35.2606032780498	34.7731457225921	34.2590794184444	36.2056413278218
-77	18.4799618492672	12.5926474106189	10.2262705638506	9.93410003897141	10.6865176807468	12.2058789104629	12.6814935696772	14.6564483175667	14.2300537305704	17.4034895707474	21.3389399509399	25.5060362356211	26.4410028358056	27.9862318672492	32.338897279965	31.0640408216735	33.2188122088549	36.2691009737096	32.4616266480304	33.2175800301525	33.2443409248074	33.2941569182596	34.4424738470284	33.287919288378	34.4417336654042	34.3577245050419	34.5244717617893	35.5468778606643	33.2928096132179	35.4293921772414	36.5949319758427	35.4102956031884	34.6316482492927	34.2129462217512	36.0434030166328
-76	18.1858298601308	12.434711202239	10.1233967196459	9.73472008344276	10.4948984589142	12.0226596933742	12.5257025246286	14.4485592220173	13.8609082861452	17.1888928088938	21.1316447131804	25.3227335082995	26.2136066468283	27.8101901848549	32.1562595141592	31.0102938606652	33.1556837338318	36.2253850518179	32.4934813642951	33.2930564459653	33.3722811335612	33.3828193299313	34.4543473321921	33.4794165077716	34.4880800937125	34.6186843078174	34.3759126736129	35.4469202810471	33.3660905498276	35.6128417382339	36.807582503446	35.2957002563742	34.4377505683903	34.2129411830384	35.9888407762833
-75	17.8865811841673	12.2164122130143	9.84503259359693	9.66413708415421	10.3308377544118	11.7194247333578	12.3089937787509	14.2556488055249	13.5153520191094	16.8845081845272	20.9022938575475	25.198833765802	26.16620664131	27.7587066536857	32.201424166281	31.0115654666471	33.1572366674865	36.1980878688152	32.2341996695754	33.4399590259259	33.273915689005	33.4431090384537	34.5869718579999	33.541205947474	34.6312484981461	34.750411792655	34.3028107162734	35.4167541379708	33.4141519140013	35.7485121295856	36.8692401543798	35.5146904600277	34.3432823266619	34.2874748619696	36.0338950164318
-74	17.706534876391	12.0427493624917	9.78148078626959	9.48805986792684	10.085529725338	11.5103917404698	12.0939643783053	13.9587841030288	13.2173575674607	16.7914134977353	20.6764871522924	24.8175828835013	26.1090117291566	27.6909220769289	31.8661756546066	31.0833145828751	33.2354717658533	36.1917859684361	32.0427047653955	33.2199435486251	33.3137194951473	33.3577130112751	34.7516431208289	33.4409052533159	34.7205998736552	34.751827275949	34.4325388059139	35.4987529230609	33.6560428945648	35.6781635964696	36.9825440374489	35.5470274639773	34.2791139976982	34.1309737095806	36.0261270422534
-73	17.5882780889807	11.9459598178247	9.73460048207814	9.37178353858818	10.0217636864178	11.2806773430317	11.8805447849027	13.6116492551562	13.0232757543394	16.5309986307989	20.3745813787816	24.4815039021702	25.9828950906929	27.6285517360391	31.7626597332052	31.0897805027675	33.111773027378	36.0889161231172	32.0394423767166	33.1494406834445	33.4006121745235	33.4044479285753	34.9142400195332	33.3172138554428	34.7247572040724	34.9399722281822	34.2403641813432	35.4111509289086	33.9113773813165	35.7256253125278	36.9792753487138	35.5910969510509	34.2585109107584	34.2732806387794	36.1022230202122
-72	17.3739533861866	11.7458788321516	9.60685009370011	9.20750320787082	9.94965158154122	11.0351293277878	11.6474503499088	13.3738905822485	12.8833879995156	16.418273060528	20.2109104632996	24.3738983141345	25.9282210834044	27.6275067162621	31.6937940845001	30.9760437328151	33.0426093166992	36.0541542066126	32.1002129838761	32.9808703891447	33.4884138765051	33.5322098351258	34.9049898093538	33.1999921607599	34.6390647033586	34.6214612807036	34.2853953648451	35.4329635772188	33.9278521110589	35.6644435111765	36.9605578117739	35.6366327938076	34.240152208894	34.2599754180425	36.371624426817
-71	17.053280406118	11.6428711414689	9.54551924056335	9.10616063126216	9.73999769944621	10.8850239395744	11.299911665591	13.3428288328724	12.6473255211308	16.2286004206972	20.0095979317007	24.1071556875799	25.8405606365627	27.6554230553785	31.575356795899	30.8437651371955	32.8945479111913	35.8493248222691	32.1166685246544	32.9098429241241	33.4242229018072	33.5224142213845	34.9959631934335	32.9642198030827	34.6722794696293	34.3461244314262	34.2842361221635	35.3708081943982	34.0370836488629	35.6822117958096	36.790740313236	35.5566165314894	34.2882753815197	34.246141580874	36.2428867153225
-70	16.8934539953471	11.6026279396082	9.45226950303345	8.99232407505812	9.61555906162538	10.7305849461137	11.0978825282447	13.1627464977082	12.4423222240686	16.070919703773	19.8864846504937	23.9324325992431	25.7303165082684	27.7305345783992	31.3972069012923	30.6752668629248	32.7264598349416	35.8658666048421	32.1314937739649	32.6787495462858	33.3823124965029	33.5534746580066	35.025782670512	32.8057770445067	34.400960289234	34.3649384120019	34.257329655717	35.3070435855158	34.1460018990608	35.5395050408702	36.7909007164691	35.6279418091714	34.2989075368193	34.2631807725067	35.9896448447061
-69	16.6653307622784	11.519108707151	9.35278057584126	8.87735425537982	9.49568078860321	10.5075866572445	10.9618338199259	13.0691423210433	12.3530830688239	15.9571803467915	19.6777380599199	23.724073051818	25.7363312692695	27.7070819840288	31.3160795147327	30.6330365841808	32.568453297239	35.5618652635824	32.3571208755773	32.7795820786198	33.2941577220087	33.6064240397287	34.9065964349257	32.7763995260732	34.4708412823029	34.4018213486614	34.1450812134047	35.3074553001654	34.1349005136457	35.5272317539786	36.787970254967	35.6133896784114	34.3023299349452	34.1036722617574	36.0219015496464
-68	16.443845534837	11.508415529277	9.29473813731076	8.74528257889622	9.39409950451533	10.3796512199949	10.7379146602038	12.8737859474637	12.1721393118704	15.8085847611523	19.4964886744312	23.5452073191005	25.599905967142	27.3863118982163	31.3201849781925	30.5184899668128	32.2622220009254	35.5282470289577	32.3967344275775	32.7493139807519	33.2362041037624	33.5525376873685	34.9436413593076	33.0773318710784	34.3373140669548	34.2670610877781	33.9360367940451	35.2582476844964	34.2057812851782	35.5337642297683	36.842733561396	35.8066174816502	34.3138973191051	34.059656084005	35.955390148717
-67	16.2812392289023	11.4595856812026	9.29801460269445	8.62606371807671	9.23028512755913	10.2520261723107	10.5255721446303	12.6430046843254	12.0669435061035	15.6462602975021	19.399114041391	23.234898946886	25.6761812427803	27.4471292738623	31.0236554226116	30.6225867656098	32.219342608929	35.4317988183565	32.4228103493755	32.6480146564987	33.2652561523654	33.4629510735951	35.041939113943	33.0501922574497	34.4974891583646	34.0238372402629	33.6954619435992	35.2281735395696	34.0508120314009	35.5812272881937	36.631327817574	35.8087280971614	34.2561884277299	33.9208457721878	35.920242357255
-66	16.0792801144819	11.3086845910535	9.25100784029493	8.52768391777533	9.12880670616988	10.1769323422301	10.2918860654199	12.5665786869407	11.9229396385603	15.3507809165624	19.2808279969735	23.1252869335322	25.5786624384199	27.7101280712924	30.9274034243767	30.6582237900574	32.0707979193292	35.2906783954145	32.3759155383787	32.704494348897	33.1963381472251	33.7226090605242	35.1687911956623	33.0524698834513	34.6192097518209	34.0432779241046	33.6836183201839	35.3917541654046	33.9957965867866	35.4895000801151	36.5641196190252	36.0708436391213	34.2429884177945	33.827563075219	35.8978682445832
-65	15.8535324824737	11.1891143799224	9.1017867585455	8.52191691577953	9.04341858412578	10.0625995886913	10.0756967703033	12.5262536516741	11.8230059594694	15.093800370688	19.0730328365084	22.9718614358615	25.5076510272136	27.7082358302033	30.7838849373011	30.5120793152871	31.9936871448891	35.2636553102311	32.1714699577947	32.7110331656928	33.2711830003973	33.9304466926214	35.0974545264743	32.9756207718912	34.8598096133207	34.1930644040709	33.7129309167594	35.5826070351537	34.2982546405773	35.6738026778007	36.373938045892	36.2899418904309	34.1525472815997	33.8005774253932	35.7997856412506
-64	15.5744831173301	10.9875128416069	8.99989418583203	8.52115073890545	8.90802876639343	9.99019363712983	9.85263269065031	12.3956155592036	11.6635268985824	15.0170547032018	19.02681413771	22.7784062980497	25.2377909515517	27.8387636189039	30.695739140925	30.3871417656857	31.9183192153674	35.3539582258405	32.0653724827698	32.6871916008645	33.4440695804491	33.9976468111383	35.0971464531596	32.9551735313793	34.908717510693	34.3063010258257	33.66826742678	35.5243372775176	34.4253298488974	35.7400165238432	36.3895508370869	36.3253275863957	34.01729901314	33.5250666896807	35.5992486086417
-63	15.2838269615254	10.8902318413493	8.92023809537877	8.35545240539517	8.80364312239254	9.93060158184115	9.64593557010234	12.3253478001497	11.536946192481	14.7864834458107	18.9865060923459	22.7377578225529	25.0755498222548	27.9464913408792	30.5278930913565	30.2140645524019	31.8833949697477	35.3436874652654	32.0486493493624	32.7236992365975	33.354488883811	34.2566792193477	34.8301784052226	32.8902775297686	35.2184499461209	34.489743371446	33.6003513822463	35.6091071070128	34.5719901819413	36.0384530557011	36.3759359685337	36.3560535914059	34.0753922328033	33.591795759961	35.531980497016
-62	15.1403420761183	10.8660046747026	8.84200060511292	8.2838495142174	8.71498780493454	9.9411236178007	9.482391924719	12.2307357371035	11.3983904605291	14.7081598393527	18.9140732753738	22.5229132158384	25.0007364925072	28.0525546514358	30.423044956234	30.2904622246402	31.6424988942711	35.5886365695826	32.0177644427914	32.7223645074293	33.2795372139647	34.1866773206073	34.7971266630643	32.7631601680531	35.2262760203826	34.6468304221167	33.6351079016933	35.6286961912659	34.8632265908353	35.788981025501	36.2929510715335	36.1608418425184	34.1403429104719	33.601852501334	35.5422690278065
-61	14.9947715078735	10.7999474089489	8.74534669505336	8.16978579760576	8.51755510457999	9.76418534971277	9.28248426470576	12.1855826853261	11.347205457938	14.6580002317268	18.6178267239036	22.3192484360421	24.9270304876462	27.8719676978782	30.3943583140719	30.049360868696	31.6021912431737	35.5672000014198	31.9787611521699	32.7068322818549	33.3178865640976	34.2528191262719	34.6622532698221	32.8374967150785	35.2018677662895	34.7698598998319	33.4926031155339	35.9075141000646	34.9172371574139	35.6866451274254	36.0514596653482	36.0817662231243	34.1477313693364	33.3798730403184	35.591838676756
-60	14.9412174978085	10.7292920219395	8.70078241192493	8.11511699772067	8.47785582373921	9.66830974446306	9.2950694735646	11.9931811711991	11.1675954919544	14.4859622093583	18.3180601787758	22.3726743059056	24.7562062987172	27.8149712897722	30.2815786687901	29.9723204875464	31.7789551928454	35.255530834927	31.9699306684386	32.7886044016618	33.5600484702513	34.1083240235127	34.474696478096	32.9768323059329	35.2869057174507	34.5836380852606	33.4227001751841	36.0114225146372	34.9901999051134	35.8171102487453	36.1472812515433	35.9718939153903	33.9756824570999	33.5262306668338	35.7059267100912
-59	14.7037225552655	10.7400272038752	8.57996558020178	8.06289939418091	8.4922497895099	9.57944596539339	9.24707637913863	11.8517505473438	11.0335376277541	14.3857571949612	18.1609917157808	22.22662217611	24.9329079038158	27.7442653696893	30.1376373820857	30.0481569109859	31.8208711972218	35.1714039350193	31.9552156650181	32.7563560938415	33.800595978906	34.0435019308039	34.3424965205763	33.018773115849	35.264437709437	34.5152645154094	33.2133960365981	35.9324925402866	35.0547933450608	35.8382393415463	36.174111522518	36.0679754283634	33.9771358409276	33.6354004755398	35.6092258568555
-58	14.6493438260243	10.6428159167192	8.49458854618417	8.00229132234501	8.42028484056638	9.4778723582032	9.18134237225188	11.6259947817419	10.9229690563667	14.2048845362896	18.0242382699394	22.1451549088819	24.8187121191097	27.8369927302185	30.2543309433819	30.076689023962	31.8220150359823	35.1165885767039	32.2056391959708	32.6563036077807	33.8881308694899	33.9296370637222	34.2195495380271	32.9448913816225	35.3177674753954	34.5404073592251	33.2984386893141	35.9070222925853	35.2891275403936	35.8456626605358	36.2635487353834	36.2008391040432	33.9504735816274	33.8336243513861	35.6316634134629
-57	14.4142049280386	10.5007635952719	8.48010383264546	7.93880477677846	8.40315256057755	9.48150506365949	8.99274553866719	11.407612837271	10.9654687973613	14.0687388061798	17.9690803708032	21.9901015420291	24.805238126243	27.8780968725101	30.2037993833514	29.9925534773978	31.7198145131209	35.1602285673995	32.2887917091497	32.6653478275727	34.0689365536448	33.9536835669443	34.3009782189225	33.0246255288224	35.4235567966316	34.6568457603045	33.2782130802674	35.8376131698956	35.3132539082535	36.1257909786397	36.3478907009771	36.199045709681	33.9606822761728	33.8853965265883	35.415791120774
-56	14.3465947625781	10.3911273347223	8.46207822768031	7.94510881309611	8.38953444142405	9.3379124069835	8.90593086387797	11.3475507051906	10.9249532552369	14.0084564446525	17.8670729962381	21.6964927431607	24.7602854174826	27.912011299226	30.2253676683445	29.9504173774555	31.9691603881961	35.2947153124415	32.3544001210876	32.6671610611377	34.0689546179619	34.0510189205795	34.2544579242953	33.0283085925868	35.4539821036398	34.71472825695	33.2572973209836	35.8640348301059	35.3457877351436	36.0518107928413	36.2228218952534	36.2413194055585	33.8946374388241	33.9450021915574	35.3695987971159
-55	14.3379447043668	10.2251600292495	8.29224419693032	7.84236289011	8.3377627241727	9.22888508810355	8.89840787094614	11.3393138370766	10.8597949354617	14.0246826891123	17.8571228738589	21.7391527522379	24.7472362393612	27.9447349933177	30.408546687731	29.9780948537293	31.9485086933015	35.2898991772511	32.3116150199188	32.646945331796	34.0479981143908	33.9315593670478	34.2535628300799	32.9921802001066	35.5374364944938	34.8495623960364	33.3191278809476	35.7540049059471	35.4820122092669	36.1582991056627	35.9788749484835	36.5239930375166	33.8794905806113	33.953688605972	35.3020540917384
-54	14.1175149655657	10.1688630517823	8.17161679448779	7.74838834395909	8.33709844640711	9.11800636710834	8.77261892282979	11.2753742613206	10.7919402129078	14.07879156427	17.8349200731634	21.675625629051	24.8147723815345	28.0505647091097	30.505424253805	30.0094491442239	31.7957482517079	35.2827995624032	32.3552064793647	32.6922763141732	34.0599329114174	34.0299894066628	34.2558899812511	33.0544884900266	35.542721443241	34.9290488637225	33.3200435987765	35.8048713195197	35.4130219917364	36.2278894605813	35.9430201700084	36.4598712777406	33.7418214690914	34.0491391233026	35.1922963707159
-53	14.0094573465279	10.0521147840017	8.16357243740606	7.64293242883442	8.26894909319472	9.07720965229833	8.64178767195363	11.199727299879	10.8197665175599	13.9800745702151	17.8543723804369	21.4816082255651	24.8108164014291	27.8374386913984	30.5520882813027	30.169036496897	31.9291388934602	35.1453214880098	32.4397131600838	32.7866294011803	34.1019429099529	34.1084984633641	34.1329329271818	33.1402936116279	35.6355945387075	35.0249702924911	33.3389539195707	35.832055023228	35.5786643060522	36.2263026489636	35.8834199448683	36.6065912421393	33.964780913378	34.0926081574765	35.0793326007961
-52	13.7729149820536	9.93338940283997	8.1429266283833	7.51363941768112	8.22218486716899	9.06783840319287	8.53862193268267	11.0438001686895	10.738997591439	13.9727742428696	17.9539102123123	21.2934789183713	24.8730842965718	27.862859349088	30.7518634757594	30.4158826718013	31.8380124818442	35.2461620922565	32.4268399278303	32.8437305520735	34.1193072654184	34.171880412988	34.0678019174199	33.0531976650277	35.8711190990447	35.1472190928513	33.4426070631295	35.820100790885	35.6322727367788	36.3756713660729	36.0322246695535	36.7903431412948	34.1675580813554	34.1302191114317	35.1747031942638
-51	13.612039403481	9.85280942220885	8.07960509473433	7.42160708818705	8.10184901260482	9.00658928888467	8.47155025933648	10.895194144007	10.6151806086538	13.9537963026031	17.9151291165388	21.2799039606339	24.7982680874628	27.7723696814177	30.6424179670369	30.5186767998958	31.9151122199664	35.1386552243457	32.3889661206904	32.6763903868387	34.1554800186728	34.1899943229917	34.1901644785823	33.1362589631813	35.8877314908527	35.2611948149995	33.573984691015	35.8135013753547	35.4799490814819	36.2921250744821	35.972933897145	36.830048225658	34.3775436499239	34.472356112289	35.1016600652959
-50	13.5496395830709	9.7864644223123	8.0310601356721	7.40607120446179	8.15195647302865	9.03843525880038	8.36429129784145	10.6015022939222	10.6741461567762	13.9404236609111	17.8732425081873	21.1661923849335	24.9314428862807	27.8072707324811	30.8094625482828	30.594487357389	32.0896231094831	35.1595454150578	32.4472695882735	32.4550053560309	34.1972306544489	34.2160556689086	34.3664348383574	33.3157138827642	35.9177980012602	35.4285425383857	33.7434675015144	35.6655894670528	35.5127031709793	36.5568790377818	35.8911522033838	36.8142971397807	34.3302667446973	34.5767260983366	35.222369166899
-49	13.5816307747288	9.76869669414211	8.02422754614588	7.35509918287571	8.23966817896789	8.93698880542517	8.28327770922626	10.466024433309	10.68340527625	13.9090118060426	17.7799647038549	21.169384979259	25.0545031354708	27.9117725123685	30.9120723080945	30.6130246640248	32.1109014949491	35.2634022781194	32.9140209613863	32.52594997708	34.232064158048	34.3174350392829	34.4465479112517	33.4105181901259	35.9038229582209	35.1387945242292	33.7899395183344	35.6489633986814	35.5353822226941	36.7040261142809	35.951483535165	36.673081346229	34.3953729963032	34.4899049952604	35.1907029176127
-48	13.552762607117	9.77723020001392	7.93178979010274	7.35970527948764	8.3380619518185	8.76868995768874	8.21972116268069	10.4258984464597	10.7113083686302	13.8226820807701	17.7332139379957	21.1305479857161	25.0378263166136	28.0762561491682	30.9179033862428	30.6065093647044	32.0182382937601	35.2674595558392	33.0369840320376	32.557800119249	34.4978041683227	34.3104409135604	34.5567341285473	33.5818212472091	35.9179057569927	35.2385303940966	33.87549605304	35.7093568563835	35.5223197685934	36.7916423817694	35.8975578159571	36.3828925131326	34.3897895904559	34.3837250748269	35.1097887104221
-47	13.4891379968084	9.6462390976201	7.90792037953695	7.23783446899303	8.40269505428208	8.77999737576013	8.09889982059521	10.3712171488321	10.6361916270571	13.8172747434968	17.6622548713796	21.038904658416	25.1045436363398	28.1793937768898	30.9551321717596	30.6863953558384	31.8884825382549	35.1488681339539	33.2566869086419	32.491131266455	34.6825670754903	34.3468752687851	34.5159791915693	33.5852442130305	36.0169291722613	35.2108087558362	33.9851085255489	35.6224056860162	35.6385082656423	36.7853134503435	35.7653981113517	36.5867075017832	34.4789583944028	34.4087892942958	35.1378533591963
-46	13.3375865311969	9.42940715059534	7.93992132131811	7.12549831347997	8.30260275537798	8.65135480013485	7.90804496203502	10.3639995641422	10.5566882524914	13.7661455304867	17.6876719883508	20.9512812896239	25.2566226591058	28.2480390676165	30.907123761795	30.6137362241086	31.8955995667023	35.0154368768042	33.6017527693541	32.5332249296849	34.8442162529808	34.2537356687806	34.5785483850956	33.6932209985024	36.2376672959603	35.1266801361008	34.1749206564097	35.6159866181169	35.9683507473472	36.7657192601106	35.8477118122109	36.7813976431745	34.3621620740515	34.2878661290133	35.0432705713834
-45	13.3471688620019	9.39334624246259	7.92144337786419	7.05088495278254	8.30157528208219	8.57689632129224	7.88178647614311	10.3224245777377	10.4650493958354	13.904697367106	17.8249562950379	21.1288501614869	25.335655781702	28.2469962928997	31.0320508633271	30.715157330683	32.0905351498295	34.9988740241654	33.7106106880165	32.5729749327949	35.0241065542172	34.2781357025516	34.5746502573827	33.8674891630097	36.4331073556142	35.0753277847584	33.9749945200172	35.6884348993032	36.0493052643113	36.8665827489482	35.8441609674828	36.8159415522767	34.383783290626	34.2232538753473	34.8856431325235
-44	13.3018167146112	9.43979573977362	7.94490914457504	6.99567451676776	8.20558529501401	8.45516034649877	7.88438654161419	10.2930559600439	10.327339488767	13.866597580992	17.8135645190945	21.1334946832901	25.319848327163	28.4719382832307	31.1004521743689	30.9091863313659	32.3859950744622	35.0086870782798	33.8048352050223	32.7200243289409	34.9750448329684	34.2373631655172	34.5351230258082	34.2013293252147	36.3890522772973	35.0527319460669	34.1241552956721	35.7890746009412	36.0881472223008	36.9999240750034	36.0228864629853	36.890969080516	34.5144770766253	34.2869428739385	34.8041214570713
-43	13.2053122462814	9.48944221569496	7.96213653142548	7.04903897247587	8.16303691217117	8.35736369131249	7.80969597218068	10.3401262150545	10.3347607146968	13.9061019661281	17.8740101774113	21.2635082003896	25.2769435618897	28.7648028895436	31.214999655363	31.0659354811728	32.5661204609163	35.1078673465445	33.9684464363866	33.058558493586	35.1563627940813	34.5778607807546	34.6968656518384	34.1377543234285	36.2893469872477	35.062664073381	34.4164938867199	35.7902524437058	36.090962383518	36.9980492575765	36.2914266775113	36.8708184354864	34.6862520491423	34.3418731959629	34.8845570983457
-42	13.0948580914552	9.53343562779018	7.98026442644581	7.02837919132282	8.21531530935963	8.40523274669877	7.79653093626432	10.3810743852936	10.3364015472131	13.7419579501524	18.0136237274296	21.2638830090873	25.4126254721069	28.7883168301898	31.1529481405312	31.1363336683189	32.7121867231689	35.3190883072797	34.0695237717079	33.3410528609491	35.4068305659139	34.7137492390053	34.6910229681195	34.2125134537426	36.2837027715187	35.034930769011	34.6451468918082	35.8547303791438	36.4294574902406	36.8484951320022	36.2649603579195	36.9472346121093	34.9381455949092	34.3261890270139	34.9230213698475
-41	13.0771455087272	9.55225737752882	8.02998948509486	6.98640900569702	8.20122509464455	8.41497004693585	7.65521397633159	10.3923964934054	10.3794289733796	13.7769022122142	18.0889354708653	21.2047128771604	25.4253838355687	28.7126591225334	31.1459113138462	31.0491763351338	32.7637242075873	35.2453993018934	33.9126924289741	33.5670571927259	35.4004141773313	34.8112881505604	35.012429703482	34.4248047912654	36.4153888338972	35.1338250382689	34.7421864804982	36.0466401403289	36.4616705274397	36.8410606804623	36.2300700520901	36.783638556622	34.7110083123609	34.3095978749957	34.8927337119494
-40	12.9432150669668	9.51295735127645	8.05450323209762	6.96914860323927	8.186792463351	8.51348658993221	7.72197133189807	10.326329932204	10.3666836847084	13.8345588879631	18.2785394046825	21.2736307612065	25.6059888169534	28.8529300107851	31.3631360341138	31.0891141059474	32.5954410041214	35.1402351908	33.989475073095	33.6273608561038	35.3899935276186	34.9410983447894	35.1068975868091	34.4628077239135	36.434155104683	34.9213695500522	34.765814980867	36.1015020990037	36.4533804810115	36.7984089707717	36.2311969875094	36.6144239333464	34.6812277525796	34.1123579719496	34.9424386581
-39	12.9116748931263	9.49239725788314	7.9971316185162	6.92829558778485	8.18135724135489	8.47343855311661	7.8179395607069	10.3645157476879	10.2919605463503	13.7399600861107	18.5160416002036	21.2593008478631	25.8548345137357	29.0568488716943	31.534343371211	31.0073647114661	32.5025291348128	35.221833286524	34.0526110928784	33.7522856891531	35.5896516228355	35.0756317580587	35.1875285430893	34.5872478658661	36.5820558926608	34.7915549474792	34.7376064799732	36.3258480939531	36.5269590095732	36.8396520997385	36.2586620589669	36.4913720807212	34.7686126972405	33.9731029868611	34.5917306848049
-38	12.8063325040915	9.36144985295236	8.02160808593473	6.99312980027625	8.18259097481092	8.42995545434808	7.77623279797918	10.3608411215206	10.3985462803035	13.8423056374216	18.442142164336	21.2306491740425	25.8760406112687	29.0255999529313	31.6180079838932	30.924154454322	32.5700541930727	35.2647436048671	34.1692964369863	33.5066732734926	35.5758296303312	35.0460451509319	35.2610088002396	34.8454954219607	36.7331400413125	34.9845622135079	34.7758051370884	36.4282035123709	36.6251063646759	36.9221128316633	36.2940832693062	36.384215747398	34.8074555147071	33.966026492959	34.50555361084
-37	12.8082273235795	9.33096205372545	8.07461500008946	7.00312239942648	8.16544361118111	8.43611495267248	7.78961322569475	10.3433956426273	10.429403382334	13.8165880029012	18.4946689949538	21.1924654777277	26.0866216353849	28.9625983454465	31.6918152277073	31.0391556201357	32.5459857892665	35.2677792847137	34.4518397523359	33.3481109533386	35.6256147535109	34.98997617204	35.4204965222096	35.0947544062534	36.7537149081151	34.8533614274392	34.7841577209747	36.5468922143048	36.6117343323918	37.126849997533	36.0360957354138	36.2507992808065	34.7656791817209	34.0356202384553	34.4070754609457
-36	12.8232490485209	9.29379211156026	8.06816772158328	6.97252743035168	8.23538632512933	8.5072692628306	7.82468789469584	10.3754121701833	10.5359731273374	13.7924788805108	18.5386025888043	21.2472001037532	26.0852945039322	29.1150206636334	31.4345564399075	31.4760058866593	32.5669005942583	35.2414322599391	34.6519290608723	33.4675130643795	35.7647794413565	35.0506894004287	35.422895048417	35.1566233792917	36.62653420475	34.9594458629092	34.6123325104449	36.4431511308413	36.8714900304226	37.1583034585377	35.8993715540795	36.2373227697626	34.8306253966836	34.0474291309013	34.2389587132138
-35	12.8954447474492	9.32882787126181	8.11065347809436	6.85842382979447	8.22929559192332	8.50328624976317	7.89099727637283	10.4003336519049	10.5349772640597	13.731028068397	18.4747106573333	21.4661796378847	26.2370067497697	29.114362670576	31.6128813004473	31.5245686721971	32.7227932717712	35.2455254069432	34.7404498562276	33.7068845207975	35.7027449921762	35.1623251976631	35.4621525019501	35.1422372032438	36.5981859789328	34.9629087928839	34.6072821435228	36.3364014193925	36.9281989505642	37.2104170242539	35.6296556309944	36.2862401417056	34.8873503962204	33.955850720015	34.3972165338282
-34	12.8157929579959	9.19689137913216	8.19651443759269	6.83159224776209	8.18774305575006	8.50791779845759	7.96693153304472	10.4469751697643	10.5029670663381	13.8209802013863	18.5434567827228	21.5183568368806	26.1142383263309	29.1965824911534	31.803059788546	31.7405634218415	32.9060433051021	35.448255220265	34.9966591966997	33.9493243507713	35.9526691086228	35.2489498590394	35.5307864154342	35.1560942130356	36.5969170772133	34.932483630159	34.6253542183311	36.4061167699962	37.0437192746097	37.1118552696281	35.898725549072	36.1624433349764	35.0404169035019	34.0542983626893	34.2216894299968
-33	12.7933918398771	9.13500903810881	8.29950708044607	6.84129422751991	8.1857764533423	8.46822449359996	7.98599795694318	10.3726509715384	10.508813498311	14.0091839127654	18.5198882847436	21.6704805582996	26.1027170641949	29.212934440777	31.9747773169845	31.9298994077262	33.0424853821405	35.6812426244586	35.1294478585809	34.1053335217897	36.0949133700226	35.4301305615019	35.7036412428701	35.1632753409456	36.7448544342582	34.8344455280742	34.6671653857737	36.2238106763714	37.2022134737533	37.1799441655393	36.0186152837141	35.9646014769814	34.8188498635105	34.1728673402592	34.0583944140491
-32	12.9135287562816	9.23262445776908	8.33699441991455	6.88468714966747	8.19507380734121	8.50636937760727	8.05567298944415	10.2770930828694	10.4378906778272	14.0637637461927	18.4776452925532	21.7558556296175	25.9347168754299	29.4461804341551	31.9211524663088	32.0535033302741	33.329386477058	35.8657586813141	34.9498154726706	34.3948241261255	36.1769309136009	35.7068552064293	35.7747732715317	35.2334456259528	36.9330071470187	34.8081230050441	34.7174593785154	36.2417092288583	37.4027399944866	37.341289558603	36.1031842323165	35.7896123902737	34.8039135570309	34.2350268450461	33.9617248861283
-31	12.9297057418695	9.14169962977088	8.3341859985138	6.92752916686889	8.15600696465869	8.49717819090056	8.06066259148221	10.2722584570613	10.4243083914783	14.1953063301594	18.6428262850289	21.7569630067101	25.9916739430984	29.6295510750385	31.948760636075	32.1651969914908	33.5845769571824	36.0133541736684	35.0555324654109	34.4569182276521	36.1816535385699	35.9968119133277	35.9159227185334	35.2181847176447	36.9078883164678	34.9421163849293	34.6509993354217	36.3499418548352	37.4647020665782	37.5971999932096	36.2056539312788	35.6549383695682	34.9630743939683	34.4907209467687	34.0280942187763
-30	12.9569350187725	9.12053512002841	8.34533579097133	7.01570526682069	8.16322090269148	8.45483766973842	8.03421336684746	10.2735812967638	10.286209556124	14.2261656409032	18.7289546073519	21.6736611626026	26.1224393677625	29.6480317425015	32.0018205055987	32.0549415750681	33.7412802168959	36.0809103021149	35.0621395242228	34.586897263448	36.2645731602878	36.066929716525	35.9623153073853	35.3191769302925	36.9928526419593	35.0404393602771	34.6099979253795	36.3302048741434	37.4646105003948	37.6610695706046	36.3661586894232	35.7031628287873	35.0920465405769	34.6115132945592	34.1991370869933
-29	12.8709987232737	9.0934239685464	8.46531714703353	7.0142702051951	8.15630826335105	8.48062857712815	8.13586756146249	10.3383192811206	10.3669518934056	14.2780829967433	18.8616130386612	21.666837254496	26.3917708439906	30.0017350492974	32.1907087573827	32.0655421808245	33.9355211522655	36.1639953630492	35.1844880333418	34.6532280689248	36.4282227386147	36.3396294018329	36.1299581292649	35.6029330988078	37.108173526596	35.1017917833291	34.7607054708688	36.4816556666851	37.5591586612437	37.6648072544129	36.2976340805809	35.4253059094922	35.0872767462016	34.6189193500709	34.2133673117768
-28	12.8526874467328	9.12565445017979	8.48286271327943	7.08756725781129	8.21871712316596	8.48621527955152	8.17500625160973	10.3305238047294	10.4522711964836	14.1123611047844	19.0278378347125	21.7747255299146	26.7298045994104	30.3955741332934	32.3224994447642	32.2051679552705	34.0988250864708	36.3353783774451	35.3203231101571	34.6195833239331	36.616760535127	36.4236207798035	35.9810321327136	35.7540261418832	37.3529141756951	34.9477327590803	34.6852531346033	36.4232269539704	37.6831492502145	37.520963893101	36.3049751405476	35.3056630925219	35.051983358717	34.613540470933	34.3076163035412
-27	12.9476806550502	9.29462900058597	8.47338343435207	7.09108055284384	8.20487615331587	8.46585717236731	8.23837414840695	10.3954076658335	10.4755402309723	14.1513276700003	19.2310263873843	21.902971112	26.9462205153351	30.7846779732109	32.536136729878	32.3587044876395	34.1315881565583	36.5463183997039	35.5215331975561	34.6449540477629	36.6651190954853	36.6134631654602	36.0626346774024	35.8590699555925	37.3780922525847	35.0367172457198	34.6454489816417	36.4192590486329	37.8484753152174	37.5796595176988	36.185879827649	35.4859522950671	35.0354582115222	34.5245069103464	34.1914868336051
-26	12.8298721497869	9.38342622184937	8.44259400651914	7.20104616442782	8.20609409569469	8.45035186855463	8.20727457897464	10.4088608650678	10.5056416177993	14.1238576750698	19.2717870517654	21.8261468972975	27.0661217661904	30.8649738797565	32.8172830521877	32.362020375669	34.3458812075126	36.6627223998055	35.6958419930597	34.5494809533405	36.8879747191172	36.7487615277022	36.1649579256915	35.9533776985243	37.32690504012	34.9268182197113	34.5923719402466	36.4378679314164	38.1036582720352	37.54073757381	36.1079741932014	35.4408325899276	35.2047380586406	34.7677735281189	34.1441592278656
-25	12.8647581349703	9.47000474290438	8.42933682861894	7.19405570243009	8.17591261955746	8.48630914327514	8.2008979388299	10.4125746014867	10.5252688201926	14.273478799679	19.109549630953	21.9239627414021	27.1388793522715	30.9025806921326	32.8584360695053	32.3541646145125	34.4360840754381	36.6418235095587	35.8725976292214	34.5504626599973	36.9408295186813	37.0116505452698	36.3180728891536	36.1673140204575	37.2866860930028	34.9891040791896	34.8008131620775	36.4375160201816	38.226611282531	37.4138814421572	36.1168214596081	35.4480451529664	35.3546959730026	34.839771020322	34.1737402161989
-24	12.8484738987239	9.43501101959667	8.45291633746243	7.24412825668965	8.19887065528041	8.43668031582265	8.27726598073999	10.4268564218863	10.5519332494967	14.265094969945	19.1574830617945	22.002057288604	27.3175219671811	30.964915962282	33.0722980454697	32.3453943561022	34.5720097364521	36.6968533118361	35.957031776437	34.9061164398125	37.1617106548686	37.1625723686418	36.1024549250647	36.1984697064313	37.5258906709703	34.8469136791118	34.9011127180275	36.4434162690695	38.2561269611698	37.5242024817388	36.1528210630775	35.3204087219547	35.5332834559445	34.7045179241811	34.0230596034299
-23	12.8415730961649	9.46538708526416	8.46034599311912	7.29535511450045	8.25139069035175	8.44237718304024	8.26180587853419	10.5830166054825	10.5947861535555	14.4381370017081	19.2420216893423	21.9270232066485	27.4649013970977	31.0498502125066	33.1627930444063	32.4755281246098	34.6885119649294	36.8040366565298	36.1288572317915	35.0619384642671	37.3308174600912	37.3484902107956	35.8960403599941	36.5028341565132	37.505466214743	34.982508754048	34.9347217563081	36.5467397555441	38.331101957658	37.5194364310616	36.2276210464348	35.5736091952834	35.5429934562367	34.8330892882407	33.9301835434888
-22	12.8694784159033	9.50617612761586	8.51758569569989	7.31938696560522	8.26585791012006	8.57252395573728	8.34359418690022	10.5992125568654	10.7205052432087	14.4443439902227	19.3308196421138	22.0077885707674	27.6186385422166	31.0275630877334	33.5091213318748	32.728452382159	34.6908200929977	36.807373608517	36.2268359712646	35.2864742545292	37.4250157238125	37.5112553550757	35.7249965018892	36.5637325063176	37.5375776006908	34.9328323704592	34.9683411913323	36.5539020746787	38.3195762604362	37.4626546749302	36.1115561098198	35.8068824810735	35.4276652201326	34.8565564568206	33.66077463142
-21	12.9647186839063	9.58833487501482	8.6655330470777	7.37196933411639	8.30431866988495	8.56445920376624	8.34090037615869	10.6422122305429	10.7832007887208	14.5922408192468	19.2711556121056	22.0269684176279	27.7665547968942	31.0578179734146	33.7037359854473	33.0027653279306	34.8532780571854	36.9040619767675	36.3268231163873	35.3342616809441	37.335382472478	37.4706948816814	35.7201489374128	36.7761008593636	37.6218483155679	34.9043099701133	35.0879288826128	36.5335575983691	38.1592599122692	37.4346215846916	36.1280155184507	35.9237633926849	35.3888909566191	35.0411384888162	33.6311328017761
-20	13.0450860312544	9.72008748906682	8.7220033530151	7.43147419800981	8.31403963778146	8.63827182787318	8.41261275078157	10.5956414464743	10.806511475561	14.5631101328704	19.3738631935073	22.188675767267	28.05257683677	31.2375837405064	33.81747130868	33.1148338262216	34.9902363776773	36.9862310268201	36.5064958527545	35.5589359441758	37.5471635360544	37.6290547003716	35.6045611578426	36.9167104363207	37.647115309637	35.1842370856637	35.0445264589509	36.6970515068349	38.2113582125844	37.6142123992866	36.2024337091015	36.0851205540696	35.5258880061654	35.0953468059041	33.6238137695038
-19	13.1825772416997	9.81713106515674	8.79880178417334	7.49094145976305	8.4130354628706	8.71842866587653	8.48854582968553	10.637428989076	10.8388494612481	14.5787555314235	19.5100750457906	22.3236591614099	28.158166761681	31.4360867852045	34.0050083290413	33.1627234239873	35.4215416220446	37.418416716956	36.6231457143328	35.5993055606227	37.6337978851089	37.871769045089	35.6284750595222	36.8622736388181	37.4865999199695	35.3011082129133	35.0591820880996	36.6527475940444	38.2251513396288	37.7065104990789	36.0731306895736	36.1011957968462	35.4247746351623	35.0953981208547	33.6384135722275
-18	13.2041747912553	9.8622472867186	8.7792217238558	7.4934454872846	8.53151328067828	8.72025119772068	8.45816935132116	10.6217082734255	10.8972811521292	14.6627700192639	19.6513417186529	22.4337358531204	28.2487197853432	31.6757137477869	33.9738190179122	33.3735133227058	35.8288722824376	37.6459853905008	36.8382584517362	35.594655213166	37.6042986250929	37.9632061725035	35.6583212338242	36.9842933460913	37.5033628836498	35.3811827024888	35.1504346477194	36.885545370409	38.4002811338609	37.8488343839161	36.0853080694924	36.1061515402377	35.3998658537623	35.2031793718406	33.5608571011446
-17	13.3752666739304	9.89656337243912	8.79317962066232	7.47412531261055	8.54121752485222	8.77375649744712	8.53022141791964	10.6239523196458	10.9978944122457	14.6698013729975	19.775885217632	22.5627419412128	28.2851437049829	31.8350754584205	33.949556072071	33.6340020953843	36.0193895046936	37.6924600879497	36.8749511230892	35.7303290992892	37.5480977867075	38.0187440426925	35.4796076518586	37.2223263911483	37.2427561650456	35.455678777215	35.3042018048321	36.8377674079741	38.6629232831882	37.8381591773003	36.2323157005773	36.0584492660636	35.5578724824228	35.3930621232529	33.5631615351057
-16	13.3635511799676	9.97312856344618	8.83129410183725	7.50935792420287	8.62942370045119	8.79547127371626	8.60153606024885	10.6896920178044	10.9908746042594	14.7918354508395	19.7514614304856	22.6543130955391	28.3991897780315	31.9151758294816	34.1359568706457	33.8244691887874	36.159072336765	37.7943031587053	36.9234943411462	35.7629118562234	37.6777986165315	38.2057770582642	35.4154356542001	37.5610434796553	37.1076083236473	35.4212415648737	35.5726481175271	36.8893020243398	38.7215951131113	37.8539958775544	36.1680007381477	35.9126317401493	35.7883561835287	35.6868337830061	33.5558254865859
-15	13.318734506666	10.0187713358889	8.88882529343538	7.51340855972648	8.67165758770072	8.8468735068374	8.599124981518	10.6223645245015	10.9843852038049	14.8425307084414	19.7478901446255	22.78866289578	28.472524014109	31.8324117424967	34.2925609159187	34.1036549996465	36.3571126758456	37.9152182876824	37.0064104887248	35.7714390057639	37.8770173628748	38.2285407440283	35.6344760847729	37.7408464964736	37.0780966259108	35.3562005091567	35.5644395069597	37.0418119009169	38.8453315901519	38.2067059211692	36.1529787872157	35.7422499443125	35.7921151768035	35.6558371057607	33.7272967276064
-14	13.4837566856546	10.0923034705325	8.93238077688117	7.58657803213685	8.66926248111002	8.86995978360876	8.58092901749294	10.6231495325006	10.9650107560234	14.8887485557169	19.8805971294532	22.7996902127292	28.5684840736552	31.8962476829408	34.4699028189969	34.6077305689158	36.5368004850593	37.9940785062053	37.261828405025	35.8690939377861	37.834138832202	38.298200270673	35.7227168376588	37.7678196021119	37.0846350027898	35.5818402671465	35.6886873765382	36.9428830570323	38.8491244479667	38.188237013236	35.9663748059698	35.4397463552738	36.0511704264387	35.7410457246503	33.5135415770133
-13	13.4787570340341	10.0873669013685	8.95403312789224	7.61751155428922	8.67624114094303	8.80993079125964	8.5920224809597	10.6944624108817	10.9941063416303	15.0534338772235	20.1202213703322	22.7482569399089	28.7733361947745	31.9013851071725	34.4953362766279	34.7711062682286	36.7102898797429	38.1091780283746	37.648342505235	35.9552238496324	37.9346837774391	38.2218561691343	35.6664222203122	37.8805185904986	37.1320593601734	35.6922854560981	35.9336104059157	36.8762272442096	38.9330004857357	38.1193752669448	36.0140961780272	35.5408189299199	36.2335364249318	35.8925330577297	33.3775462114341
-12	13.4744665614262	10.1281473573182	8.88988953685553	7.66805950339176	8.86093941597092	8.70170871234657	8.55771899919478	10.7240187384256	11.0888838122109	15.003405509437	20.2643090266604	22.7729923232441	28.7613061709563	31.7895169867523	34.9033409620837	34.9391063509399	36.7946668883512	38.1982479701056	37.6032508828465	35.9005720955196	38.049242301541	38.2172877804077	35.7858381576222	38.107014198218	37.1133491757448	35.7079149535536	35.9191826442232	36.786337524939	38.7016962618918	37.8024275179047	35.8823001250778	35.637527942188	36.46429938417	36.0200288305973	33.4810034744172
-11	13.5135708511237	10.286148996723	8.96780853649795	7.57790930317612	8.93975223377782	8.62481045121946	8.59114042026956	10.7439018078812	11.1866841824199	15.08123244993	20.4263580858233	22.9589121417583	28.7837448731686	31.8481264533152	35.0329486492095	35.136358830264	36.8449427615985	38.2034254877927	37.8065188560451	35.6967228927323	38.1982907438454	38.3360214695567	35.908803632323	38.1033560642987	37.1976012197644	35.8283483300237	35.8912372403077	36.880914976376	38.4814377444261	37.8527143572255	36.0017094880364	35.7430176014149	36.5933860650055	36.1140507790591	33.4318788556214
-10	13.5789669302995	10.310110781526	9.0434305610375	7.58670539187217	8.92368527297208	8.62662215158975	8.62688535927153	10.6649440596352	11.2864857911246	15.1806221985348	20.5582416811407	23.1502536949526	29.000521240233	31.9327666617971	35.2504668498474	35.4375770682926	36.7858935481203	38.2153831705934	37.9174033979455	35.6762734699099	38.233993177955	38.3996368902776	35.9709139404373	38.1066861285694	37.1661391088129	36.0393851009628	35.8884178376369	36.9530144989803	38.5229046760769	38.1394575117631	36.1743203582114	35.7760801021587	36.5283148749418	36.128810828411	33.42204165201
-9	13.7108356751338	10.4088808935612	9.10396551270649	7.53413696789	8.96068515145471	8.61950300018963	8.6608925590605	10.7135217879461	11.4370766133113	15.1562614813258	20.5318641562119	23.3407871257482	29.1910039447982	32.0223328382927	35.4510286886475	35.6764696318123	37.1178700664866	38.0983097904455	38.0130737789111	35.7782639457969	38.3552000295619	38.7447997774813	35.9382008099646	37.9823267564181	37.2277202523736	36.1565491061466	35.9352188463889	37.0231065078986	38.8148954256157	38.3236618452955	35.9831032792421	35.6884525902894	36.5185213929365	36.2426977861028	33.4864629506818
-8	13.7516179112454	10.4770860477009	9.12117629058922	7.56893008462411	8.87708797227647	8.6213893151884	8.63366383477821	10.8663702693499	11.4100267523212	15.1862855059754	20.6937926895868	23.5104645620413	29.3550958541934	32.1404806326669	35.5571761957397	35.5917583384412	37.4138544201525	38.0806981726309	38.0988793894106	35.8607408986953	38.2230745991918	38.9504175269633	35.9331648000072	38.0549170203825	37.2597047484581	36.3137552052457	35.9582323707069	37.0217316646051	38.7227176187883	38.1912086730126	35.9428081621677	35.685438864358	36.6245926880761	36.3885350886833	33.410617093706
-7	13.7553756719492	10.5621512710676	9.26445488264604	7.48227771821498	8.8029598170795	8.79548431733624	8.74708708806491	10.7837870202479	11.4311730206434	15.145825982731	20.8648522010831	23.630990518293	29.362814868853	32.3133796860949	35.860829611791	35.4579636724627	37.5008643302508	38.0105821507524	37.9748932036985	36.1642123479395	38.1112817364892	39.0331309173223	36.0755947389815	38.1022969821541	37.1852751561324	36.3746305633554	35.9892054005023	36.8837812467533	38.6570627660315	38.1717488002289	35.925707987117	35.7015731823218	36.7117366887196	36.5442600446983	33.3312566423785
-6	13.8256109299967	10.6134711676104	9.41394758044514	7.54870897789245	8.81704388395151	8.75587461861947	8.77456089753353	10.6991764976661	11.5740908431086	15.1014944172195	20.8615374821879	23.7581143071427	29.4219938604201	32.2635094597456	35.8369896721095	35.7188062019441	37.5713555607891	37.9112159715093	37.9352226759914	36.3828639539318	38.3543942278022	38.9735696589014	36.0325341486933	38.1632140758866	37.4298226069069	36.5149446084573	35.7678354838476	36.680754063561	38.6903804207267	38.0346613692415	36.0240163098938	35.5474839268788	36.9694736160531	36.5286479024495	33.1067820604699
-5	13.927286931194	10.6638201302818	9.49230840740952	7.58943149412455	8.82775272983045	8.73985247064193	8.69784632883087	10.7196293696971	11.561926686478	15.0887797348099	20.9583513992307	23.8193526627632	29.4005654347919	32.4801269032744	35.873357994841	35.8586759580982	37.5958072132896	37.9731755417745	37.8308020098253	36.5991693253331	38.5608847049455	39.1837154207476	36.106194994648	38.0879598862531	37.3108619521461	36.5207038957731	36.0655320468705	36.4037603488174	38.8523168002927	38.0453843745021	36.1528346815632	35.5200215574403	37.0364674047865	36.6616026540188	33.0399912498376
-4	13.9941139601399	10.58926365642	9.44348324329196	7.66539567221132	8.77650077900352	8.66359508701453	8.75112785378166	10.7599460395294	11.5805641148823	15.1629145403744	20.9865022826825	23.8937800730365	29.6432311752716	32.4673415969351	36.0629298061222	36.0377440956599	37.6775272616762	37.8762319927227	37.9889541454065	36.5724063575282	38.6141099062717	39.4001945873256	36.1806219220575	38.1955839780828	37.2644351096335	36.5305219199204	36.1103299800229	36.4946071909624	38.7621101468403	37.8700433928264	36.4053959000636	35.4799243003412	36.882360220775	36.6683199468463	33.2020652264527
-3	14.0573348812591	10.6071831648259	9.41649698521296	7.63983102771917	8.70940822079607	8.76274536637229	8.75487273347762	10.7585435923635	11.6079957085561	15.1036857151645	20.7646034239353	23.9095644875632	29.7915792679787	32.5812564100813	36.0890619892166	35.9141128890832	37.70398263204	37.9105892003121	38.2175704040553	36.7054649418355	38.7018206586586	39.240195206619	36.2114593904074	38.1368895202308	37.1472925820758	36.4852517452594	36.3027304696079	36.5083785935567	38.6377090682698	37.827828485363	36.4605059351943	35.2752568236362	37.0561483088706	36.6324339291877	33.4708508006421
-2	14.0460119753389	10.6935134753208	9.30258993275471	7.68299040653483	8.57452187027345	8.72003334879119	8.70611473016217	10.7052279220778	11.5469420036447	15.1160665970251	20.6109507648714	23.865128304493	29.8493959753953	32.639049163409	35.9250949503481	35.8423820851769	37.7074573760224	37.9565210201937	38.2572969018457	36.5835641370805	38.7624134540903	39.3309602904677	36.4457695275871	38.2020446558087	37.0531779071049	36.4895955380399	36.2071086490967	36.6267973348926	38.5628525522892	37.9533344978212	36.4010658055368	35.2861263747092	37.0778550459894	36.5157695995614	33.6126611172577
-1	14.1593893186487	10.6105098557642	9.28444115147567	7.73306151445999	8.52073742806357	8.70311951220116	8.59274786463516	10.7892854963857	11.520870278158	15.0836962905146	20.5171607587914	23.8977115532039	29.8126105020801	32.6574695494551	35.9964581882094	36.0315825480423	37.8723987857917	37.9444721320427	38.1926364513907	36.5786270541905	38.5288151320565	39.2738542117766	36.5170230142443	38.087776334031	37.1289234496819	36.6025995558465	36.2601511928155	36.6693454758635	38.5940896198967	37.9276129321625	36.5669890218995	35.4808311867335	37.2869163347585	36.3204017955788	33.7269061977737
0	14.1613207193157	10.6620504157264	9.29865919169958	7.79584021751157	8.48552507254041	8.69947495934287	8.54720028783276	10.7580155044564	11.5235349034163	15.0680056669995	20.4999795700435	23.8959759775688	29.8238069683509	32.7667759834165	35.95385172914	35.9806597302374	38.0080321302385	37.8285200728064	38.1168714593796	36.4446480301068	38.3623871865061	39.0110675002357	36.4201442008756	38.1297743545915	37.2526011033886	36.7452563423492	36.3061834436173	36.7404046183011	38.7197656168805	38.0233276221515	36.3194704852486	35.4513434540314	37.3633241759134	36.3887182249631	33.6714296775374
1	14.2908206207533	10.6335386236809	9.3228514473407	7.88287623273819	8.44527078160176	8.66642824860286	8.45915406378482	10.7421424211372	11.5126661816825	15.0564080921964	20.5508269666441	23.9037363411821	29.807242935151	32.7264727257872	35.9063500827934	35.6893605530798	37.8878282579947	37.9405260844967	38.075078663807	36.7177633270739	38.2302836963797	38.7161221577503	36.3005981660472	38.1014936341287	37.1149078881148	36.8128117251015	36.5192833468267	36.9127533186049	38.6814951656812	37.6662013097172	36.3463122315735	35.5779856521826	37.5373794338305	36.4183468135627	33.5827487227838
2	14.2922614741082	10.5736772824781	9.23858775945868	7.86879242545172	8.44498523416524	8.59032069595799	8.45351398718087	10.6564289922101	11.4489051613503	15.0277678838572	20.4397679091733	23.8029293258761	29.7856241665663	32.3931392131908	35.9550713811188	35.7923461036461	37.9222215289927	38.0119900940355	37.8314127065719	36.579248078028	38.2812547548431	38.8102299502512	36.1798082660053	37.7540462289178	37.1571564636104	37.016952332462	36.428198888498	36.9486936293788	38.5450815298389	37.5421826931968	36.4043781405693	35.5547436452865	37.6889030906896	36.4023635363084	33.5867072642416
3	14.2794852659457	10.6257747111218	9.20276746548557	7.88541219046944	8.47442527959507	8.59290179325577	8.47816026074443	10.6192305397922	11.4543581536872	15.0758242328559	20.4924494554675	23.643542748327	29.7265360253906	32.3714188650315	35.7384016385836	35.7767172337687	37.9830470302492	37.973442870125	37.7785812995929	36.3254865236602	38.2411674722284	38.9065609477055	36.2717309728024	37.5992478611927	37.0801258821372	37.1557162356622	36.2792872496837	36.8986967123641	38.5576345565174	37.5755808089787	36.4256343185567	35.4083890481818	37.6716611511311	36.2574317660921	33.5633679917796
4	14.2374113086957	10.651359293329	9.15004059182585	7.87839693311417	8.42889252339448	8.58851106013891	8.53193598537197	10.5090649563573	11.4916540337932	15.0948840494329	20.5459277716159	23.5195330739097	29.5233231040204	32.1317062275443	35.6742981167403	35.7623105285793	38.0563900202593	38.0136679097048	37.7338229017152	36.5186154722087	38.3326891227687	38.8563323731878	36.3098915930476	37.4520698868329	37.021856353401	37.4080584329228	36.0261833761658	36.8560500298099	38.56064600536	37.5530573576043	36.5940829059632	35.3172260453097	37.6578373393256	36.133452769461	33.7591872204136
5	14.2438601075457	10.6481085199274	9.00430543466729	7.87949461568666	8.34499600083771	8.51849387592184	8.48053778689228	10.4362701304715	11.4497932393116	15.1542474013554	20.6165425234296	23.4390769609465	29.5476063528308	32.0912010576011	35.4272976802191	35.899153598956	38.1568819677336	37.9065710295384	37.6292033109107	36.7988881067552	38.3738875570846	38.9298977318251	36.3962530227633	37.1062913356222	36.9819690851795	37.6643530889148	35.9456842475612	36.7520777248306	38.336359162102	37.265094744118	36.6091974421881	35.2224806435749	37.8484650559478	36.042035919341	33.795313603258
6	14.128772599346	10.5930364989939	8.88520180862592	7.93659937578657	8.26643816899002	8.42161298563887	8.54753726453674	10.3844540537786	11.4577317773734	15.0778944107549	20.647909858699	23.4454061339544	29.5173728254992	32.0795644267735	35.2727473018417	35.9269687892535	38.1993082758348	38.0019333398958	37.3603597143491	36.6059429680029	38.3606785260798	38.7205239980191	36.3980774511249	37.0942834334834	36.9934146962022	37.6818428820918	35.9816041906795	36.9245199911674	38.2004907251376	37.2215201780688	36.5197667670417	35.0280460568369	37.8946648184978	36.0754058614205	33.8612162646478
7	13.9894144974864	10.5409021707571	8.85347993251113	7.88078771341151	8.20868070326705	8.26267463062135	8.53374210357158	10.2526286295326	11.4348439091402	15.0342404004871	20.6299767514665	23.2401057399209	29.5304638324988	32.0256686490893	35.1031167358782	35.8174357716198	38.1735194700046	37.828527447318	37.0841639044388	36.6101887261493	38.2223194457366	38.7349582442225	36.3269369483634	37.0139283871006	36.826034674784	37.5293591664835	36.0399847543573	36.8539453510695	38.0024242913364	37.1526090322882	36.3828015678111	34.8524633549864	37.645851746816	35.9454665403928	33.6986560787788
8	13.969993341475	10.4653148865546	8.82253049104816	7.83842913172291	8.15999539284284	8.24341799473762	8.52327633687917	10.1902160557707	11.3507968599999	15.130921187988	20.48092257914	23.0861102430956	29.4958290418119	31.7928337256331	34.8945309004488	35.7183218157662	38.0725464375343	37.7250472875942	37.0183193096665	36.3520866696869	37.8814262087111	38.5570403999296	36.4705317288076	36.9559112016933	36.7614872844555	37.5772625641022	36.0355104755567	36.8602088521284	38.1523232820651	37.1203116077434	36.2940789658166	34.8687572532654	37.5853779696398	36.0648656483395	33.7697065256366
9	13.8705017689079	10.4885689693822	8.78442388179566	7.70841883657315	8.06003881079003	8.18491903301789	8.53702581196938	10.1023718837301	11.378873095589	15.1532330719825	20.1965072539903	22.8928316481218	29.2714614968785	31.8071520030799	34.6712406833456	35.6269999534029	37.9268234777535	37.6181100198785	36.9761245034869	36.1753480486599	37.6471000822732	38.5679349374187	36.3397884312716	36.7478436780348	36.8015533211693	37.6853239825215	36.0045448282339	36.8654305802506	37.9840150514033	37.0816637936768	36.1600126423114	34.672378093542	37.5182826753423	36.3111344300303	33.6971006212765
10	13.7937545950919	10.4939306330516	8.7237545271646	7.6724543515954	7.96499568239933	8.136043453428	8.4666355722465	10.0473475627646	11.2736050655601	15.1295320328795	19.9561397650691	22.8562691233917	29.0880471355223	31.7526936915388	34.6352391435399	35.707814209415	37.9769376285359	37.8494116476041	36.7367286826794	36.0315288435921	37.4876921516974	38.4505702350348	36.0901421336831	36.846876516683	36.6098210446976	37.659337751303	36.0803214546596	36.8375752631225	37.8163634008932	37.0083045641213	36.0687012999311	34.6670234155063	37.2288274501791	36.2791174153695	33.770344798384
11	13.7422470797322	10.4380571729835	8.7120929687944	7.63765322465484	7.91168664226409	8.08974476687816	8.45816858022744	9.91657649139842	11.3063837553109	15.0739369203481	19.8467353339058	22.8141452186656	28.8261077941382	31.6018428898231	34.5063441340633	35.613046528581	37.7936343332023	37.9545044929599	36.7702370656014	35.9506676864255	37.4915340909375	38.4317099204293	35.7865897159932	36.5509085109864	36.7018226344957	37.6706988953067	36.1277587615252	36.724050884969	37.6626806232027	36.8919266988049	36.295110235675	34.5261768710135	37.2931168590374	36.2825285022233	33.5717062025325
12	13.6043495269686	10.3767793449986	8.69602041850132	7.61760521188299	7.79326846053398	8.04688140356921	8.30414889259201	9.88629646519619	11.258616411172	15.1279724703248	19.7302873704005	22.613179590519	28.5959733621936	31.3885841172749	34.3685000270149	35.5962498683839	37.6419434199598	38.0152422024918	36.7536585642834	35.6750282620485	37.5447717499355	38.3847017352413	35.6259503543917	36.2102744443613	36.5553108670651	37.8462436344611	36.2055148986843	36.7761648772313	37.5939382393462	36.8086871907725	36.5316250523692	34.2556545545955	37.1977621815183	36.3267071436151	33.4959089973432
13	13.5632710650633	10.3542306184521	8.57775035949588	7.61327320613714	7.75144893490818	7.91175975467052	8.27432973925393	9.83152883399152	11.1280750267496	15.0739155157764	19.7099589864486	22.423889249111	28.3348156686395	31.1612174963393	34.0768049078465	35.4830986566217	37.3362409394889	37.7152119477968	36.7067591735308	35.581852416793	37.5764111806357	38.5566869675175	35.4740458681786	36.1635086064355	36.3955939445146	37.9704808853565	36.1588896673259	36.6421446422156	37.5532670452353	36.548375452618	36.4987880765184	34.103026401285	37.1540937140458	36.2195019889075	33.517419232301
14	13.6549136660665	10.3832229359761	8.52636607836901	7.53053247599012	7.74539528658622	7.85301360943412	8.32352244139208	9.80581733376567	11.0609688468064	14.923202855686	19.6136601966773	22.3955098637243	28.1539390062891	30.7925502405097	33.8242390288166	35.310434997718	37.2147811536927	37.6880012013128	36.6930827918976	35.638815929592	37.3272277138959	38.2184976501067	35.581403839039	36.1597730828913	36.4340477066917	38.1905581467242	36.0673875845026	36.5440063053946	37.4741549646761	36.3992281302045	36.3486513248033	34.0973127899625	37.0435199801724	36.2133110059199	33.5040906410958
15	13.7031293354598	10.359846766769	8.54518934080663	7.54205893682629	7.64517025831194	7.92342171244968	8.25804708790583	9.6872147407862	11.0384664228294	14.8639102648491	19.4230105445918	22.3721335933117	28.1314266108565	30.5554899209348	33.8351348511958	35.2774655874315	37.2436203146417	37.701561054474	36.7446153615068	35.6020524320389	37.3972951210821	37.9808551451201	35.582650619625	35.9930494732291	36.3308205598214	38.29378933888	35.9490510020613	36.4094179590298	37.2221262618541	36.0469843001772	36.17067752531	33.8383250556121	36.8158612886248	36.0196022862247	33.5573241680024
16	13.6151249779133	10.313067540114	8.38164113258787	7.62371800841442	7.56666728559422	7.82113981265031	8.26031600316526	9.59559586508759	10.9649088220714	14.8800095210712	19.3429878076704	22.1980045318304	28.0410489841823	30.3597795377484	33.7807912347907	35.3119780965355	37.1250641994917	37.4935406416377	36.4930061897446	35.4438285174559	37.3791421821079	37.8168495866627	35.4660218061578	35.906811279336	36.2129077660853	38.3643817535622	35.94492307508	36.3778693865622	37.1148482137221	35.9201493662354	36.1898570303436	33.7712823728426	36.7074322285054	36.0488801448093	33.610537927294
17	13.547395095891	10.3191643676433	8.35374729464572	7.5874550831454	7.5517700744441	7.86257958013464	8.27663929586012	9.5619244418876	11.0010051009801	14.738238008379	19.3320347137235	22.0307966037339	28.0538420432752	30.2926287995255	33.6175053734341	35.2668760956991	36.933755773001	37.2602166688383	36.3361815251686	35.3047638214034	37.2499353232086	37.7640839860395	35.4025750268434	35.96172796213	36.1304197321928	38.4869378426148	35.9716715171375	36.3739949268431	36.9610828794021	35.9243301281634	36.1048939446687	33.6300151318873	36.6156511203287	36.036625747443	33.7573346298131
18	13.3011591561956	10.397616733518	8.34990836335048	7.53225291271409	7.52988495597087	7.9847844544831	8.21473023152696	9.44231565675078	10.9953676881417	14.632165441926	19.350319115189	21.9317140486855	28.1029159607048	30.135131715803	33.556861087133	35.2863020616075	36.7295686489041	37.1381142763476	36.3659160070588	35.145710975608	37.1186423565561	37.5550926740271	35.3127555791092	36.1129079629857	36.0969753870536	38.4405311926734	36.0636387234912	36.3421506064804	36.7374421344881	35.7528635547461	36.0413771736451	33.5890726024244	36.7185273908798	36.0146684688381	33.8107718596859
19	13.2763217161173	10.4110787070869	8.26992437856659	7.54548584539891	7.57565590790754	7.95935760408691	8.17695737766735	9.39730553477488	10.9196495597733	14.4043632051225	19.2374141652118	21.9549207764404	28.0547197829051	29.9370755401837	33.3389770138881	35.0726614021555	36.3333592214805	36.9273616930539	36.1122364331076	34.8893306449569	37.0026689858362	37.34622275386	35.3344955052759	36.0290524309979	35.9274266765435	38.144701857128	36.095851714735	36.248386754277	36.6323378647867	35.8620746389881	36.1001734320072	33.6409732737196	36.6702749348762	35.9043651051215	33.7659605549648
20	13.1370334518189	10.3710418453022	8.21738525408657	7.56135338276459	7.52661694909232	8.08183953763031	8.14054717856962	9.31140609353201	10.8696145218871	14.2976524058254	19.1453016619805	21.8821373176614	28.0001838545063	29.819153954684	33.1074112235652	35.1832158880558	36.0819095718018	36.7705021709658	36.1348727506672	34.7741576779288	36.8400123707886	37.0730921672521	35.1609457570798	35.9557692023556	35.8081435263622	38.1509224874651	36.0009891697371	36.2347632195064	36.4598839780562	35.7605337644412	35.7941678668825	33.8388692979934	36.4281352511221	35.9072397851263	33.7065453455116
21	13.0930152129624	10.3694152118745	8.17720030739454	7.53916102862639	7.46609783424403	8.1184750992518	8.09260434100662	9.2619614153927	10.870007037541	14.2328503502208	19.0929918518534	21.826624347484	27.9359148515773	29.6998517248069	32.9649556756508	35.167586477058	35.7849021218966	36.408089390852	35.9923853393148	34.8950867334301	36.6073922520106	36.9614546443267	35.1628423747608	35.9021992744786	35.7802681637347	38.008219840845	36.0328068724016	36.1244772934184	36.2771920149245	35.67810091375	35.515364879636	33.7953226455158	36.4921267556993	35.8951292694355	33.6297358644872
22	12.9940470474444	10.3171594853892	8.15262754769774	7.47798250553855	7.44566734452237	8.11357660045588	8.04854134929762	9.18182765893555	10.85433366708	14.2013152154625	18.9631488927972	21.7122068930547	27.7616237890347	29.4261136840981	32.6260672669574	35.2078213357449	35.5989184715931	36.3231431939466	35.7841482477134	34.7158492104662	36.426303782836	36.6478825046552	34.9694982676954	35.8517371915296	35.549352459186	37.8593240986557	36.0394312646897	36.0669531108462	36.2431303316529	35.6669173514885	35.5078543943892	33.6603284697747	36.6367037228117	35.8980082306959	33.5691013135637
23	12.9825622341128	10.2101143568886	8.11876014798887	7.46545796324759	7.40900582288272	8.18655514931966	8.1484157824682	9.19797977681668	10.8499662645938	14.1768972606181	19.0468697816276	21.4871768044636	27.4464825435145	29.2519134222747	32.3317406970301	35.0687020810814	35.2640854503864	36.0447664416503	35.6295691766735	34.8077167279615	36.3952065939869	36.3297098986582	34.7338811862844	35.4433305557035	35.1006338085109	38.0392533692103	35.9203793168913	36.0323505298815	36.0821676733259	35.6644602594516	35.4495046950407	33.4890329864162	36.6721064787306	35.8609782265602	33.6220734612412
24	12.9338698743886	10.1091451874944	8.0242232752358	7.49867023159505	7.38045094977574	8.11989087087549	8.14967173919494	9.14229766466654	10.8021091999622	14.1503196313623	18.9201395372007	21.439813340515	27.2991575332513	28.9286602496343	32.0843388055127	35.0318320599307	35.1002865516672	35.9248738525668	35.3709182438365	34.8835391722234	36.2428342972857	36.022338686475	34.5992544835305	35.1595721019543	35.029094505212	38.0244859009228	36.0779571012581	35.845499674335	35.8592843907382	35.6248645757946	35.347883038309	33.5613213800912	36.5208531958246	35.8813570071096	33.4615990561611
25	12.9590601017086	10.0092496719117	7.99585548749934	7.46094857882443	7.43536720621929	8.04417646722208	8.19043847833654	9.03512153457682	10.7952635830996	14.1238121857256	18.878109788106	21.3197635615523	27.1465243963044	28.987477579729	31.8465739053781	35.0111941250499	34.9926583979744	35.816319437818	35.2713915604717	34.8481698407416	35.8908943413471	35.6323837631056	34.6404434116383	34.9363640852949	34.9803039712362	37.9838141319339	36.092010793375	35.8628639076108	35.4537860115131	35.8431900273426	35.4145515149926	33.3463412095952	36.513826448767	35.6844622816057	33.4290228356414
26	12.9403162897922	10.0998212437727	7.97924089020508	7.46729498223659	7.3986511530061	8.03085159870846	8.10085360462514	9.043917228674	10.5967718238247	14.083744207123	18.7109017943999	21.1650895328832	27.0047527887999	28.7228681494307	31.6264735634735	34.8920631283138	34.8851079885285	35.7745889147686	35.1358620549373	34.7166455844637	35.6196997617715	35.4568757340574	34.480788465453	34.8071601701703	35.0001999553808	38.1807285776909	35.9744756014958	35.726627350396	35.2433913934277	36.0547921584432	35.3015786681964	33.1423850948262	36.2816390962553	35.5471672022582	33.2492699720832
27	12.9496383433252	10.2039514171523	8.02377083960559	7.49892873227747	7.36029534880527	8.08260773784849	8.10367201689532	8.92838903740832	10.5723503067983	13.938561963084	18.7147047464553	20.9888513684286	26.9662577304905	28.5985043042334	31.413012932636	34.8492651518793	34.8063599814186	35.7033569265585	35.1412927812754	34.4318238360613	35.4515400890525	35.3525814284526	34.4151128954382	34.6561198551796	34.9575613737738	38.3691531311457	36.0470296985023	35.5617554495071	35.2569354597615	35.9790667681849	35.3434793646706	33.2186755691639	36.333604031881	35.5321936582378	33.2629812133098
28	12.8979771193718	10.3400466543781	7.9742339531021	7.40747721192315	7.26951933454012	8.07362704941382	8.09258065245098	8.90280093540065	10.4611617288497	13.7399594509997	18.6570208931671	21.0124326268022	26.7375865748973	28.5270657392819	31.2077139767728	34.6117528099911	34.6780080933281	35.5419867532075	35.1131342583726	34.3926019862789	35.1932707785828	35.3657005521496	34.4852991632266	34.397479180947	35.1258672875713	38.3494921212444	36.1154758325068	35.6665008442409	35.0384261344134	35.7836835983085	35.149763445583	33.0039197194678	36.5326493108754	35.424897994754	33.3550610582236
29	12.8318951408422	10.2683109368543	7.91454596709868	7.43857480303907	7.27264022963378	8.02592895039869	8.13913185651972	8.91209400992548	10.379169853153	13.7305168572157	18.6132119706658	21.1134083827868	26.5389303333804	28.3408333012281	31.1023384938891	34.4833431171667	34.5973895616652	35.4483328616237	35.0493268411353	34.450286711891	35.2587222615743	35.1011150332353	34.4420425456492	34.3896749946331	35.3110811208584	38.1841351287508	36.1708872984604	35.5145304424734	34.8716114873902	35.699324428476	35.3265796518695	32.9092423912	36.5847224945067	35.4435664432585	33.4856019009696
30	12.90034145683	10.2640626637831	7.839482659467	7.4301030144593	7.25301545285599	8.03182591102528	8.08448418261493	8.80907435139322	10.3830820563845	13.688153428468	18.6204523800275	21.0745984612589	26.3179187179227	28.3655626847725	31.0612016107421	34.3078012034534	34.2075747071087	34.8485113231183	34.9115973567352	34.3922618452331	35.0160731574728	35.0033616810694	34.5861275661952	34.3094855926992	35.4754406192471	38.0359585162241	36.144511640777	35.3254394017264	34.8312096003067	35.5710654823669	35.3571804429552	32.7595904660355	36.3338829393709	35.5364493365414	33.6136840622027
31	12.9930008884188	10.1581623988597	7.79891169616416	7.40175997001279	7.27035347868271	8.00072647925941	8.09879210277479	8.79981592243995	10.3500764707987	13.6802062899003	18.5691486947155	20.9551890933653	26.0341409181026	28.4807637766459	30.9833891559341	34.0669910344322	34.0163495643444	34.6131439045724	34.8913408723625	34.4043877026754	35.1029544171624	34.6683443736703	34.3400899296943	34.2048204215485	35.4608296300859	38.0490533114502	35.861068224629	35.2643947185347	34.6318266283909	35.613981852278	35.3511925342496	32.7332499038878	36.0921584393049	35.3256134634789	33.7071281706348
32	12.9933421581601	10.1070292659138	7.70015262423238	7.30074611646381	7.2457616833082	8.07580462029162	8.14462305219725	8.72851239369537	10.3103535057556	13.6729454269029	18.4023300943631	20.8372571661891	25.938556931417	28.3250815230073	30.846382622667	33.6922855175543	33.8503807021319	34.4259104315322	34.6477910604653	34.3522604577593	35.1183404567979	34.5202682421315	34.2138924238554	34.0505535842008	35.4858907707846	37.8883198124839	35.500559664151	35.3840368038381	34.7175575993785	35.744820794069	35.3069904181303	32.7011217854704	36.0835465601921	35.2023427728344	33.8447357059381
33	13.0797877300511	10.0590411597838	7.61158817230952	7.36856490362457	7.23669840041409	8.12010810868491	8.14438311467062	8.71499398543756	10.2905610954074	13.695699863366	18.2813054809065	20.6608945246115	25.6721713800034	28.1420255861619	30.6524436198933	33.5572469754592	33.6273013047162	34.3178507518666	34.1842579275949	34.2821232438167	35.1540794285081	34.2390309855335	34.2784668049771	34.0913218910747	35.4824651027847	37.7130480500701	35.5412234017052	35.3964453944924	34.4715467937898	35.7427554585111	35.4197987009492	32.6951940285366	36.0626049015614	35.2976302549035	33.8039661775227
34	13.075673214779	10.0990131195863	7.58713665371871	7.37319421786511	7.19436291248073	8.17190319363877	8.08360501297973	8.66460054926689	10.3806633755728	13.7264781093162	18.2175125265609	20.7623229956486	25.3758679269942	27.9317462794251	30.3097881849275	33.0616030963746	33.3439678438674	34.20308713626	34.2110945496945	34.2628741624184	35.1394581705137	34.0174137817273	34.4712367752819	33.9621152258829	35.2766077634144	37.5885387177496	35.6890656156828	35.3438082208507	34.2549990535758	35.7127432156394	35.5228999623618	32.5290799301918	36.1148690965599	35.2485721012672	33.7466355062687
35	13.0368731435411	10.0815418956345	7.59500032708009	7.42135953946599	7.06164070676579	8.25698631730344	8.02925726737977	8.52653777750983	10.4160831098532	13.595648893589	17.9848490621809	20.9124824162362	25.2267335599502	27.666786123627	30.2407519668176	32.8267779978694	33.2396876059547	33.9895930234832	34.083495826058	34.2620864650523	35.096766484132	33.9895267960093	34.5344461878528	33.8601477029638	35.3633542234282	37.6812842340438	35.704140775129	35.4213365168377	34.2066946777755	35.7777591807233	35.5053820055968	32.4690891966213	36.0341185053895	34.9527474324867	33.7382514555919
36	13.0019467413192	10.2168420728681	7.49043108194825	7.50553830848323	7.0612385132556	8.25551942623062	8.01474374433276	8.50123340626852	10.3776222016414	13.4984176895232	17.9905301830171	20.8542499902522	25.1524691446471	27.420691484535	30.0764694121498	32.6431220870384	33.0839671610085	34.0553396039407	34.1391395499586	34.1791525316731	35.0303668627407	33.7123646352373	34.5203047714045	33.6882475413158	35.4936083769879	37.6336389662387	35.6957057455541	35.2725523064952	34.1896808691985	35.7178355523073	35.7392207049877	32.5425979248678	36.0990763770598	34.8002875768489	33.7453817983091
37	12.9664884971719	10.2944759379413	7.47012010549156	7.5102323956096	7.05285657061716	8.37328608244082	8.06025166104844	8.51453461778941	10.3315391205389	13.5164377648005	17.9581870233112	20.7374928410501	25.2524470192467	27.4748738643475	30.2167482364138	32.3659184996079	33.1466444850558	34.054116247424	34.1039232435953	34.0867949128289	35.057088470677	33.5703133550409	34.2937199180463	33.357625305968	35.6746882896953	37.831538467002	35.6581530271657	35.2189577605186	34.1531152107403	35.7706736443769	35.5984778865642	32.7734778886502	35.8513148715949	34.8278204006613	33.8866429485535
38	12.9343380592133	10.4464793192931	7.46708903421613	7.47920597962598	7.06430758906617	8.37367851101996	8.07128220623777	8.4998015931214	10.1825546007961	13.5653027229852	17.8666768384786	20.6701601236716	25.0953488604346	27.4511818363607	30.1778351532201	32.323367646802	33.0185371431231	33.7393454508171	34.0054171650395	33.9692107374672	35.006223307774	33.186622870768	33.8939557134846	33.1691613830855	35.5997043892735	37.7619212076233	35.7142298352507	35.1175496067146	34.1427128310381	35.8403511161872	35.4892127099282	32.8252083427876	35.7088597445839	34.7075768147912	33.812532610043
39	12.8936048592555	10.4474995089871	7.51445208515041	7.47984655873225	7.05449218694261	8.41244951693322	8.1084797525587	8.58358571056524	10.199743237821	13.4863308474059	17.7440215840428	20.5996794149932	25.1292751340938	27.4458748885338	30.0539637200988	32.0561924307104	32.8165588502233	33.7875936352054	34.0510457224295	34.0640129931605	34.8929472242457	32.9370090075709	33.9402986498034	33.028562979358	35.7859035194162	37.5627967421199	35.7734209156228	35.0596916155436	33.9082463225799	35.6800150271395	35.5956826824346	32.6704909626507	35.5608539941311	34.5111375266607	33.8130665750131
40	12.8579320582869	10.3835631383889	7.44900945131148	7.54524898519582	7.20098946717475	8.51013485756534	8.12987838320805	8.60053021786846	10.0230848260198	13.4651292919587	17.6650038939065	20.8278756899334	24.8563070797261	27.4243541776013	29.8596523113823	31.8395045089227	32.6151198947748	33.6487847826308	34.0039680785051	34.0558118777536	34.6489336148798	32.8935338435265	34.0450485076118	33.1627685561281	35.6233405937569	37.8195672320033	35.94819711095	35.0327934804102	34.073066563633	35.8217295628603	35.4813345224261	32.5859570369515	35.4926951893343	34.6140016408326	33.9411551240539
41	12.8843846462424	10.4336409845884	7.3646863366416	7.61398098152303	7.15571399323644	8.59905385501963	8.25129096105058	8.55366883296224	10.0381526005747	13.557898902961	17.5940502111983	20.777157825964	24.7720085019432	27.1728865735416	29.6821894448319	31.6769185907386	32.4854931575974	33.6937624037592	33.9840281248541	34.1547620730298	34.6199502512576	33.0297023778663	34.1690925883358	33.083235496734	35.602809968414	37.7569336665274	35.9386953876139	34.8848692986292	34.1629689258205	35.9844823528054	35.3302154983591	32.507829484507	35.471837113631	34.5326912473645	34.1460007136277
42	12.9617996818035	10.399633050396	7.36642100127406	7.61754577604862	7.2162398898127	8.69048831049061	8.31081722823665	8.60882470010442	10.0289293409691	13.612129889182	17.4793919438307	20.7256327837432	24.6577788257799	26.9547031333424	29.4044473034887	31.5452099719721	32.4034200464458	33.8150196346716	33.9873794364873	33.933085431066	34.5817715395815	33.0571020852772	34.2828192800281	33.1193480562818	35.3968101624272	37.7993364924942	35.9577360760475	34.8915640739191	34.3172006304771	35.8858874717455	35.3295104246715	32.568385826417	35.2197727166659	34.3665970193703	34.2530550715733
43	12.9930196125969	10.2189733527471	7.41067257036188	7.56278526163114	7.26711433037393	8.79145095188901	8.43023798346098	8.58836606555516	10.0268543207656	13.6971162663846	17.5595127570269	20.6523379596463	24.5706984787796	26.7972526094095	29.3468529376741	31.4478689549961	32.1736403789211	33.9830052791609	33.958119012976	33.8720787496176	34.5491964970135	33.0344406299057	34.3277094682499	33.0121271831016	35.199238808035	37.7419226028007	35.8264549066579	34.7732662230426	34.1060842957012	35.8587777485167	35.2356389476428	32.4806480394382	35.0848598926463	34.2137130162834	34.260912388807
44	12.9105505821069	10.1612525423718	7.30871407382495	7.61258233406627	7.35258418761934	8.84545865986246	8.49297139607685	8.5829014122552	10.0506355748424	13.8159500538812	17.5418770831067	20.6017800146983	24.208445984448	26.6052778201257	29.174938693418	31.3699047620107	31.9905450978294	33.9919566450551	33.6485291783312	33.7148175561507	34.4590420692842	32.854545095499	34.3198001711891	32.9157955482445	35.1324291396297	37.6391256823231	35.9190210739118	34.9833828072898	33.8837082402843	35.8680476137388	35.4121694912108	32.5779105800818	35.1522122692406	34.2256677708227	34.379437390816
45	12.9517564381557	10.0668682743715	7.29272990840768	7.65814629466538	7.39646015810215	8.92875988467467	8.49675833750302	8.57396564710134	10.0103912117373	13.890929313938	17.4669645352456	20.5185379566888	24.2231981570397	26.6963084764427	29.0083683838906	31.3229782453215	31.7912252571851	33.981141186028	33.8020687521476	33.6599977950082	34.3992736967746	32.5949158809903	34.1584050093586	32.8138099725879	34.9908987061146	37.741874141503	36.0056810363204	35.1165012423588	33.5264150050816	35.9502818503508	35.3741714262593	32.5918113637403	34.9664896504365	33.9482957628767	34.468434892551
46	13.0195170388326	10.2248826511241	7.25726738727549	7.60920748797423	7.4091659064519	8.97992874189583	8.49939708829547	8.55843897006887	9.99964412715719	13.9410980901076	17.4623585748612	20.3854575373671	24.2901273812279	26.8202049643737	28.9111113586573	31.066850020722	31.5589554597899	34.1160079073387	33.5422898468216	33.4935692887334	34.5672596612772	32.376957852812	33.9757276546421	32.7522769452385	35.0664334819944	37.6862071596754	35.9660623348953	35.0311082421682	33.4694541754943	36.0490089163897	35.476876273094	32.5769133622823	34.7910500146433	33.9924274671755	34.8101434286293
47	13.0415693686011	10.3422385002972	7.32810975716859	7.58733500645076	7.42304633754997	8.9002452157941	8.47446275348429	8.6122285985393	9.92533906977461	13.9271752143132	17.5321366623034	20.2947256391848	24.2130402612186	26.7292196403163	28.7605139648415	30.7431514350651	31.548297709269	34.0064180300079	33.345881631984	33.4764789886126	34.4049349540612	32.2715814181392	33.9404293162704	32.7446910541297	35.0184180884852	37.5629969754941	35.9315827649127	34.830762074378	33.3856018966565	36.0406948049818	35.4637645839971	32.625013357896	34.7367365713454	33.8972506895435	34.8272629158627
48	13.0938753226168	10.3897784212973	7.32954254990017	7.57640073219314	7.4196850990802	9.01564268377082	8.45117902753594	8.69835705654022	9.96718553076842	13.9166384436273	17.484402529511	20.3125913997717	24.0955919710133	26.5723399439066	28.5219526971306	30.6530997923329	31.4874519329897	34.1457762217558	33.3024793450701	33.3608835471686	34.4071657788326	32.0718643183317	33.989850385203	32.4696445571071	34.9131068771473	37.4278792779547	35.9264882981764	34.5795400235812	33.3242389284066	36.146867420634	35.2668342475349	32.5490045553283	34.8533782677171	33.8507822755941	34.7871884068826
49	13.1957946722759	10.4481180258511	7.36590649117202	7.60320131956516	7.42595407355407	8.97087395979289	8.48285382628609	8.69652260872116	10.0566812512199	13.9537038537053	17.4994638368832	20.4538003024487	24.1264671498165	26.5439126075477	28.4128384001285	30.6099809484974	31.4341988142009	34.2004392317586	33.1481203882907	33.1690161908239	34.2187582385231	31.9026755919486	33.9401110889932	32.2560808114032	34.7732523046569	37.2809216970387	35.9224425249051	34.4211968818052	33.3547945721377	36.1102330120018	35.3916391891838	32.5756934229717	34.8053963638873	33.7936123443729	34.5123836109711
50	13.2450140756108	10.5214755824761	7.42478210252073	7.65915863273371	7.48907105489349	9.0353915451407	8.49271560598317	8.75517991178363	10.2067109100963	13.9461060151726	17.5311507574352	20.4836401602794	24.0133754020212	26.3439928076139	28.2753421707549	30.6275342526729	31.3005642401707	34.2344285024753	33.2553404419592	33.2092262036939	34.244016608859	31.8250978371826	33.7127107595093	32.2273854837656	34.8085722870341	37.3937494384246	35.9873289794922	34.5735148624961	33.2096914215338	36.12221622247	35.4329409453881	32.6113613008525	34.6864417628081	33.7809485054411	34.5841807701219
51	13.1687325597773	10.5930306913367	7.45504889469061	7.59099118124067	7.44662000929476	9.08607550929618	8.53742708198353	8.71593368780039	10.3229007072168	13.9909673613451	17.605949935569	20.5094827357488	24.177615439226	26.3589091265051	28.1774640118001	30.580494025423	31.2891558696337	34.0563997782821	33.3627723274719	33.2750173177812	34.3460103482617	31.6998076841105	33.7115904255029	32.3284885243144	34.8188233837708	37.4716301914943	35.7158770868286	34.4645096897242	33.2042318938136	36.075825108364	35.4336982210385	32.6449239139002	34.3628460205864	34.082873926042	34.5604925131555
52	13.3025172952899	10.6257983931782	7.4535803796083	7.62081375020155	7.48588017833777	9.19025349159576	8.6811705819957	8.81276396557608	10.4630189163291	13.987027641485	17.5241506161973	20.6434324993626	24.1721890918625	26.4326774010444	28.0399483504457	30.6125659482842	30.9978806798049	33.8492830689489	33.3264724925999	33.2764441265979	34.2784061889683	31.690223414327	33.8055319760855	32.313249373163	34.6465245849101	37.2735925924821	35.3663364547142	34.3628410963117	32.9261148642608	36.0636472814505	35.2693336625971	32.7611322019513	34.2483893549636	34.1545607052871	34.5217822584256
53	13.4050934886859	10.7645498470877	7.54300734943147	7.63853650040814	7.5459873341913	9.27097861363187	8.77814384511767	8.86882824575326	10.3616799082002	14.0478127004763	17.5928345434435	20.6364193169388	24.2398326617352	26.3051828431756	28.021755128874	30.6521357397951	30.8964802522429	33.7748047597595	33.2240201785029	33.1826958742821	34.363397109879	31.702399808791	34.1009027742928	32.2126903504447	34.5383171456531	37.0855256625916	35.2634433355481	34.3933608504022	33.0305660551558	36.0671751787125	35.2922917917817	32.9491243200447	34.1854664090932	34.1851681051599	34.4188145886031
54	13.599325525122	10.7335880721886	7.65879793227415	7.57422042074308	7.55444141346264	9.45196568712262	8.87676977889968	8.98182548504575	10.4313629925536	14.0915622478595	17.6898791575425	20.7162654055962	24.2249739487339	26.4464278211142	28.0073768706024	30.8024782309383	30.5763256955149	33.795745663638	33.1319617134425	33.2147583436928	34.3115209524254	31.5395940967505	33.9411752222151	32.5254017919917	34.6601725339962	37.046913887811	35.3013948484132	34.4097700144998	33.0830948449149	35.9910776613172	35.3405579184018	33.2041849811709	34.2100263050382	34.2392441255689	34.3543299206931
55	13.6976528551832	10.8541973886706	7.70564272330208	7.574971687942	7.56210391619649	9.61444366340449	8.93534103163612	9.06936566226711	10.5473587878083	14.01743730604	17.664118067042	20.6963778337559	24.3930861925565	26.675281220668	28.0240306333246	30.6066056634933	30.4333715635186	33.8584241742699	33.1674191679279	33.3227931134894	34.3357806677312	31.4935046652844	33.8869191144842	32.4362299425241	34.6133107688066	36.9405578083761	35.3951913916813	34.4103055202764	33.022419427064	36.0713016298825	35.4671761977517	33.3240824847887	34.1502744684597	34.2393265318252	34.259843632798
56	13.8950370344523	10.8877545120971	7.8866694217693	7.59344705142699	7.63611501115986	9.71498735035617	9.06087436167694	9.31275050069717	10.6453214231578	14.0608890497872	17.7539376387218	20.9959803837583	24.4441813472631	26.8124532335209	28.1296004355213	30.4676888212658	30.0473217730375	33.902364787892	33.1777299098873	33.0392159702016	34.4043887893048	31.7314154568243	33.9516344939915	32.5514537342087	34.7623553128593	36.866309445704	35.5358687979139	34.4603775504179	32.8598107482181	36.2103814374359	35.4512654874891	33.4432205510577	34.2076426270071	34.2642152344586	34.2601870061198
57	14.1035722490823	11.0772984397522	8.00967231252494	7.66891287715853	7.67156956765077	9.84701764564092	9.16928911827374	9.46246993937322	10.6531845885981	14.1474275891394	17.8617234340802	21.0268283189167	24.4283840407513	26.8326484962839	28.165610789191	30.4005811318488	29.8785194171456	33.9491321892483	33.2906916169478	32.995360922512	34.6063623498018	31.7829297984266	33.8275245887883	32.7732060514691	34.6055149216651	36.5900932061433	35.6694510104623	34.4757194380151	32.8007132570188	36.3203896573347	35.5258315287932	33.4300753335915	34.1425890550259	34.2648888567065	34.1783313277327
58	14.3644532733434	11.2200697097136	8.04294321701777	7.74589044958438	7.76629627983111	9.94126238627821	9.18768420284042	9.50647731639912	10.748004282965	14.2243803892999	17.9003987299338	21.1504766003847	24.2816258255627	26.891538869606	28.0843367768671	30.2441013949906	29.8961994533569	33.8707458301038	33.4698519436523	32.9062183616447	34.7013626710708	31.8823504252721	33.7405450387162	32.9313095056923	34.5215635608705	36.4633067060712	35.5797068601989	34.4417554808204	32.6945232838384	36.3789183770694	35.6096976528756	33.6598967662952	34.1602300356635	34.4074926082552	34.3231818365203
59	14.5280678464432	11.4019386449854	8.20911159214665	7.78005057111138	7.83748333489991	10.0570510924258	9.30183516252858	9.66710244374943	10.8575252716732	14.4478760793976	17.8531875885705	21.3345294403908	24.1999461917455	26.9152975986797	28.1783792956858	30.1998762004295	30.1635439654602	33.9193008527435	33.5219096741601	33.1093066845444	34.7479639106327	31.9185996939962	33.6185096639657	32.8767795071338	34.5447656892214	36.5768684080256	35.3853814825518	34.5823757924179	32.6030615164815	36.3777681867421	35.73413040267	33.9265014810106	34.1856150471084	34.4031989904552	34.3947192556644
60	14.6911500800806	11.4455902840923	8.32694605788885	7.87737836015448	7.91300220564462	10.073026979845	9.376132587807	9.80885462150056	11.1144690757412	14.5445338039298	18.0903434827978	21.5337812667375	24.1764236266344	26.9051038057804	28.1307758586823	30.2232725081574	30.3083313268837	34.0446663457787	33.5917423164566	33.1837082298463	34.9095095657152	31.6619513837469	33.7565372510108	32.9387798170486	34.5591159042882	36.5112512473384	35.3269069925484	34.6850558771401	32.6409577552277	36.3308033212243	35.7998843086893	33.9482064689999	34.1619414534603	34.287821855229	34.3659766905506
61	14.9131308413167	11.5867151631787	8.51922827241142	7.98293139291046	7.98194982504529	10.2203976566415	9.55501076192686	9.8574164608998	11.2854260738984	14.7125946390504	18.2199951048698	21.8179699798894	24.1821493071433	26.892476263719	28.1157183610875	30.3475652049266	30.1529650086105	33.6948636539317	33.6782235557982	33.2308415998504	35.0497458572106	31.504698872262	33.8397018846974	33.0421975998565	34.5244437385248	36.3987153194068	35.2289002347657	34.8061618212887	32.6986972571991	36.3721629602294	35.962974580299	34.0559264148547	34.2569023549631	34.3150691718672	34.4507659063181
62	15.2003057924081	11.626456051726	8.59854800766196	8.10626843898393	8.0943841431185	10.3330377246337	9.74667522959098	9.99931848431779	11.4491500204358	14.9395509553291	18.3306340890039	21.9851290315895	24.4904854052756	26.9301766412441	28.2765775919273	30.204564428167	30.1989606310816	33.4528916383164	33.5795131448747	33.2874689204562	34.9947102427707	31.3276292193572	33.8246903007576	33.2417896326942	34.5690280504719	36.4113055917411	35.2710721610678	34.6333901612948	32.8053304002579	36.666092001997	35.8705298577835	34.205285658001	34.4138839622757	34.3973585154308	34.6546902367632
63	15.4404355361841	11.7263143362368	8.64000398660554	8.23727493616732	8.16473255244464	10.392302718816	9.77103610162458	10.185024460891	11.4729366538793	15.0716482459002	18.4688338191301	22.0563743113317	24.6674515294782	27.1503276521614	28.5289941764934	30.1614378043459	30.3894292161523	33.3398066763947	33.7667443571766	33.3814427168098	34.8138826905016	31.3900319410902	33.8337308047431	33.3691115196263	34.667123790664	36.4127363489008	35.1641023379778	34.6754678478293	32.7825761066574	36.7264843655436	35.9693423366659	34.4019490647721	34.5030798527807	34.5574304017777	34.7385188153312
64	15.5822117475045	11.8732037384798	8.75176327135062	8.35330151268944	8.31780498913129	10.5440871407461	9.81005600053482	10.308967280846	11.5773324665267	15.1672462846958	18.594168173133	22.3301382965017	24.8780371523985	27.2394056481336	28.8142011616443	30.1695590982795	30.5699054735837	33.3609301589288	33.6239895996263	33.5538044799157	34.7160990892946	31.4539699230556	34.0395669027673	33.458980308561	34.59536934783	36.3523648126043	35.4316379552834	34.5262911454985	32.8115745245717	36.7268164192451	35.9648712475799	34.4191724724201	34.5457231697564	34.3438917494323	34.836141580234
65	15.8594770970481	12.0608613429097	8.93254867202879	8.44218274140861	8.41188483358941	10.6819737214644	9.88690767706563	10.3428773505314	11.754952043941	15.3529452427716	18.7042286989606	22.571864117903	24.9287476537187	27.5534416199868	28.8542530244925	30.1559006871202	30.6016655320545	33.165793417875	33.457810152211	33.617066146246	34.5472960906611	31.4560022884695	34.116714916817	33.4364207862588	34.6640927263588	36.1390754929209	35.4784506637721	34.5401391821855	32.6906265199096	36.9208428463371	36.0472587861033	34.4317414701149	34.6718673118783	34.2663650886008	34.7121773767327
66	15.9564099397815	12.2209079007036	9.05935968028171	8.5427715933168	8.49899465054032	10.7952186126573	10.0776306137057	10.6329392139184	11.8284935069506	15.515966903938	18.8284799930437	22.5930158333811	24.9768754514469	27.6218693353437	28.9722033089081	30.161429304132	30.6455297124871	32.9812262452547	33.3969964247174	33.4718934714718	34.4294799186628	31.4224517668304	34.2327250787754	33.1968165497239	34.6809376626179	35.9505443986901	35.4803340627769	34.3983529554101	32.7480444421779	36.9053064555808	36.0560900411544	34.6037870315289	34.7131415601048	34.4305860560001	34.691727439598
67	16.1313592185742	12.3748418660038	9.21454556941313	8.54582378877407	8.57605943346277	10.9403422374853	10.2091642883437	10.8292260522996	12.1007543713569	15.6178811439097	19.1025713192115	22.969862243809	24.961516869548	27.9213271171678	28.9072096919044	29.9636255200972	30.6448694378908	33.0566833906171	33.4143980947219	33.4713093874874	34.4683820016551	31.5243214487514	34.5382817064083	33.1895859857387	34.6781015052582	35.7263977793548	35.5207997797209	34.4321435906492	32.9509642724711	36.7339570375982	35.9735944439975	34.7950774692382	34.9126497288562	34.5814925788913	34.660422857476
68	16.3474150753381	12.5292931855338	9.35178129040118	8.59230167341214	8.67422870776175	11.0899001076196	10.2456274565445	11.0579322740571	12.1165661815672	15.8836648126875	19.3871192615871	23.1326018844288	24.9816723481718	28.120272972	29.0584976423648	29.9250666907882	30.6641591842066	33.1012166087782	33.4279391973339	33.2784301330022	34.6081125087291	31.6747251152648	34.4762049019895	33.1588588638796	34.7157117365468	35.746756730979	35.4525622630752	34.4814202632944	33.0482437539343	36.5614862748804	35.8670262961897	34.8655491356525	35.0993825285466	34.6528003650484	34.6796047190516
69	16.6156254749124	12.668925512405	9.45106915080909	8.66998298737482	8.85806042592957	11.1382523854102	10.2506039419686	11.20362044472	12.2522924263051	16.0629605529218	19.6074372544945	23.5947215110276	24.7851728366681	28.2556394556957	28.952152827102	29.7271340022397	30.6807707399071	33.3744419515193	33.4348941196892	33.355156591521	34.5520935913042	31.6373934979603	34.5671782939151	33.1353658298414	34.5947521328297	35.4824202791733	35.3731000284692	34.6576336917018	33.0987237452828	36.7004283209927	35.9092506122844	34.9925443173941	35.0848676396435	34.7694309430716	34.6983013296192
70	16.8251193348882	12.9721388874212	9.51269576731384	8.71727365257795	8.93292813461222	11.1607478177802	10.3318208215197	11.3533717770774	12.5105980933092	16.3023620460077	19.6846240877564	23.7761326123091	25.0365008374882	28.4684792271714	29.1786995971658	29.5403208208046	30.7744425604456	33.6366284904747	33.6809438603322	33.3868277385707	34.7609287435597	31.617440154379	34.4408007051989	33.1636748895826	34.4882229229737	35.5464680716493	35.3678529034048	34.799538886623	33.0817089192541	37.0356014199557	36.2501274691159	35.0861941489907	35.1365806021652	34.8323063916392	34.6273346744602
71	17.1781260571046	13.0934123972432	9.63084455728554	8.70471503248369	8.94075672621286	11.2513527560221	10.4600040145291	11.5595507508114	12.6611580456565	16.5647062583841	19.713922166352	23.8148068373536	25.4107391787918	28.585451991958	29.1930676376653	29.698714449042	30.8468144205112	33.7769473259747	33.7806959937589	33.388682833418	34.9765049551154	31.6695080336388	34.4708736345605	33.3890698842888	34.4729035331479	35.5895674289407	35.3439635818124	34.7584765075015	33.00884885546	37.0709730681865	36.5091623580147	35.3246794793287	35.2913285925224	34.943962508618	34.7592502665634
72	17.3568923128903	13.2408664454659	9.77872592753901	8.87272729285779	9.05817157671224	11.3520171198364	10.5747931205391	11.7133614285674	12.9162988638757	16.9137314755066	19.9003745661446	23.9412305156975	25.5680395401934	28.5636623898057	29.2829735072655	29.7204981237453	30.9784017035242	33.8485983420519	33.8037723635845	33.4012782176741	35.2729404499845	31.8069211251038	34.3307360627426	33.534796460153	34.4773131102298	35.5134693983473	35.3064836136475	34.7863514804787	32.839432968447	37.0883926397412	36.8022191941946	35.5093003560025	35.3148866698375	34.9540170232477	34.8371030352882
73	17.5037027291471	13.3604879818236	9.81496313053989	8.87123056154197	9.12526905599068	11.4213703893004	10.8395746436487	11.9261725025598	13.0619722457114	17.0349148905569	20.0303887681136	24.1048439542666	25.7647047462327	28.5807931458087	29.3090639057617	30.0152847686241	30.8781635518543	34.0033056900529	33.9654836443941	33.444777618027	35.3860344188021	31.7890140540677	34.2889219033945	33.6633450895036	34.6030121812505	35.6088855426075	34.9453361959669	34.841254507501	32.7574824420878	36.8212798558813	36.9283585634733	35.5483668930046	35.428124297083	35.0859100311625	34.789224721862
74	17.5735323795511	13.3881625926876	9.9215960248125	8.9989908009669	9.17178657089749	11.5451503365733	10.8438167925528	12.1077724883967	13.1855839935811	17.3322651169059	20.1884548243843	24.4274213450271	25.7340380397385	28.6946098918279	29.4008716992895	30.0883235242131	30.8347201575727	34.2777390618234	34.037653204484	33.3511057021969	35.4291962767188	31.7939454740559	34.2875968347632	33.8268862824372	34.7807181454143	35.6748963392693	35.0069963029345	34.9212350943327	32.8505492058012	36.7510329010868	36.9697853835353	35.4705740179015	35.2322314610531	35.283360723665	34.8599905318658
75	17.8993607870496	13.4454456971322	10.0747642010718	9.04938048865225	9.31544607445292	11.7712978523668	10.9003916255711	12.3598143340684	13.5136891445017	17.4796696209213	20.5011859202958	24.8487536027265	25.7667522565987	28.8031998198489	29.4678771234455	30.0260790692359	30.9334001576799	34.2527699609293	34.0557938704057	33.1410662834245	35.6237608598381	32.0679138428922	34.3770116863759	34.0037223146707	34.8690321860368	35.7616416944368	34.9959801253933	34.9667679994496	32.9181534144705	36.6038179947486	37.1103122677929	35.5018061049154	35.3194552937434	35.2192516144721	35.1334001190217
76	18.0784076595296	13.5968776046456	10.2950721822195	9.11984530167211	9.48737845973823	11.9740837431812	10.9899898385764	12.5595403487184	13.8630230600769	17.6832383819235	20.589455101567	25.2431530689908	25.9560750680872	28.9154395019654	29.6066135247266	30.0690928614264	31.0048432461359	34.2987187222708	34.2382048494046	33.0780075476498	35.7077946967051	32.1231324166962	34.5089277613234	34.1955114491883	34.9460558689099	35.6845069745483	35.0946536394907	35.087807031088	32.8956934156338	36.5606015140202	37.2813858929065	35.8434387413538	35.2734946029112	35.3237082341666	35.105485639738
77	18.3419828547118	13.7819623784399	10.3257816658791	9.15622580739437	9.58882810060651	12.1237292770531	11.2707313096814	12.8639995904229	13.9961053845301	17.8793652224912	20.7086746218216	25.5493853996189	26.0840130846426	29.1469151689602	29.6216906081144	29.8741384553336	31.1581204825895	34.5195517890633	34.206637270785	33.0332251127185	35.667017657722	32.2535412070662	34.7063977026039	34.1609264201644	34.8286451717896	35.4607675075092	34.8931695080673	34.9564313740975	33.0053955564068	36.4012761776556	37.352962131948	35.7906428471437	35.2799890908163	35.245831181448	35.2186011188366
78	18.6261584624589	13.7643131280122	10.3487703040483	9.26271115358293	9.76003158621679	12.3701577260444	11.3985917353416	12.9579917079169	14.2881205177274	18.1556720732913	20.8559003497325	25.8989304139488	26.2869828793305	29.3031930546575	29.6423995826747	30.0296142703424	31.0357040255672	34.7908388668444	34.2676103878916	33.1080424424325	35.6759599297088	32.2264938915629	34.9391920561112	34.4006624916695	34.5956617451819	35.1651469516077	35.0270915346897	34.8552339452274	33.0788316059074	36.3056813752925	37.181180056792	36.0808378019737	35.3739603040018	35.1830972513499	35.1521094648168
79	18.8724567593046	13.9018636881167	10.5916459857541	9.35074444566182	9.90012830164224	12.4948565070785	11.6644097939867	13.2413266802752	14.5557416908537	18.4211451107082	20.9183973266314	26.2970037510227	26.4526126952432	29.3441143664283	29.806857318859	29.9889218701624	31.003510358152	34.8647346498649	34.1521894885524	33.3304752219194	35.6717816888089	32.3002554736445	34.9157128779514	34.5467630010109	34.5016693569445	34.9210527439569	34.8397206591654	34.8900683805734	33.2143697492499	36.2260592093511	37.216537263242	36.2419202403364	35.3839447059376	35.2708253684342	35.0463802268282
80	19.1331725294098	14.0616042082819	10.846247534741	9.36980903845531	10.019418322201	12.610316071886	11.9062017935916	13.3907911874104	14.9282547131278	18.798329608645	21.1561115494688	26.5335874739585	26.8065366788471	29.3898071315602	29.8727057966849	30.1721425883934	30.9950543742273	34.9667673232318	34.0585350346505	33.555212132422	35.7028045717705	32.4087623815318	34.8873066432745	34.6648432147143	34.3239612665629	34.9798240510165	34.6310657886946	35.0347212661988	33.335342703247	36.0731082277274	37.3794502169771	36.215426895011	35.4558533304658	35.5075265968466	35.0116243823473
81	19.2860663584661	14.212323139632	11.1037726044987	9.45367767436463	10.2440823344951	12.727552553765	12.168398203818	13.6387537269499	15.2368247842832	19.0640822725481	21.4788503903193	26.8257598970622	26.9563667560967	29.3692704419997	29.9213072691919	30.320325001557	30.9665550054166	34.9260013664211	34.028690728593	33.4776777472035	35.7109045682226	32.5919048546435	34.7954466573821	34.6786380383994	34.3392221950564	34.9629310615517	34.6063523042979	34.932994652003	33.4132749260807	36.1153420146527	37.247059411161	36.304083956916	35.6629809942512	35.5293302424981	35.1062194299699
82	19.7458734245717	14.4086702934908	11.2847341113949	9.62116230104563	10.4877983809389	12.9191109304437	12.3508244890168	13.9153766163237	15.5482148236044	19.4005865404768	21.6665643914536	26.9857597454763	27.0025838746185	29.5057298950531	30.0598136889443	30.509342290245	30.9818067133885	34.9323221012573	34.1035178845166	33.7003809174914	35.7599282748343	32.794669781257	34.8098836159552	34.7638672876298	34.2107109219041	34.9196089714206	34.6390583235114	34.7842595169837	33.4684288648488	36.1710788764139	37.2600330503174	36.3265009944105	35.6655169910669	35.7100737548484	35.0092411248938
83	20.1593382419708	14.6234344202777	11.5722879288227	9.83343769493483	10.6703344496868	13.1767962578787	12.4951590732563	14.3286880921788	15.9674882693655	19.5642013480196	21.8429392992146	27.1419415273014	27.1877436676114	29.597046415174	30.1750965795544	30.7279490357186	31.1646384574867	34.9919592773595	34.0538520190085	33.8066549496008	35.6504498850388	32.8953169854539	34.8303096110077	34.7008049067112	34.0054356822543	34.8366812923047	34.6662896218617	34.8717192304601	33.5274108064854	36.0398694218486	37.2355795898828	36.2249591920411	35.6969079483588	35.8280428459846	34.9986571879231
84	20.4874061060729	14.8825386657413	11.8462297033828	10.0272753461609	10.8590611825025	13.4766751327114	12.665787693849	14.587153260351	16.2607070888759	19.902984663313	22.0359409453001	27.2630842017822	27.106312755144	29.6679844915795	30.1292521538438	30.941845511101	31.4011587218903	35.0586085584708	34.1249571152723	33.9409833235065	35.5565967248175	33.066621209104	35.0653668465546	34.5568425806694	34.0192809077309	35.0515921808823	34.6346914645347	34.8295786893962	33.7051222986719	36.1430552396514	37.3271304528312	36.2196310743397	35.6475591408405	35.8034231763494	35.0476937569323
85	20.855748467922	14.9400642953486	12.002567235085	10.1907293864507	11.1054162492321	13.8629243323543	12.9516670701204	14.9037617477633	16.6832175506455	20.2025056960366	22.379655142992	27.5814917005115	27.0113951948667	29.9183266296687	30.1645125562239	30.8690646610482	31.5544951776153	35.2598934567758	34.0241275436523	33.8259712143709	35.4359500491074	33.1479831859085	35.1903199590578	34.7700947042761	34.1800116554356	34.925737924665	34.3688673086054	34.639189853586	33.7336499356825	36.1402943157832	37.394898816313	36.267260683542	35.5536022574069	35.8644999752151	35.1801150925827
86	21.2035755037879	15.2012987397937	12.2069776343143	10.4268473858412	11.2783385493118	14.1023161504824	13.247531522965	15.3047888748245	17.0957110016248	20.5379583363885	22.6122528889605	27.8261085917273	27.2734471044508	30.0294644617483	29.8891323088576	30.7287265807695	31.5848472244109	35.376078284915	34.0581890331498	33.8315784244795	35.5564639644809	33.2880242658881	35.1245121831256	34.9910860037577	34.2428582682612	34.8962925404407	34.3236881705719	34.847910565212	33.7823987578314	36.1103820916164	37.4209732893367	36.305847107223	35.6726667999971	35.8953698120407	35.1221949392178
87	21.4322473440783	15.3191718202759	12.3710942644586	10.4600296197243	11.5933295859057	14.3092139884818	13.4417277144317	15.7008131694503	17.4521870105804	21.0197336133249	22.8708589556869	28.1748254291797	27.4407126056956	30.2261154810316	29.872424577021	30.8580201253195	31.5377145793437	35.4319369281615	33.9563436748728	33.6394123122519	35.5941971186395	33.4394212097006	35.2027014519196	35.0970898139372	34.2819911276364	35.0610181971341	34.4079253162398	34.9312936341974	33.9595950506221	36.1706498225828	37.5238982538064	36.4931985524934	35.6136088883244	35.894975196969	34.839400315902
88	21.843503429941	15.5554088499645	12.535918776703	10.6258720807534	11.863850626792	14.5388057746936	13.7352073013373	16.0211477916443	17.8150071918993	21.3755340068084	23.5193274979611	28.4729483515699	27.5674541860295	30.3370871835924	30.008516293845	31.1256464544799	31.5681627927304	35.4703293719146	33.923727744988	33.6390486145194	35.4490899703773	33.5896063402996	35.166323400578	35.158899148007	34.2333176942635	34.9895271943562	34.3885519846433	34.7762736034703	33.7532218589785	36.2522209912754	37.7401678877236	36.4780727558093	35.6145889913329	35.7674583246509	34.7556347059734
89	22.2675825537226	15.8168766872098	12.8089983657992	10.8045032780766	12.1790876840354	14.6523344458338	14.024344849357	16.3807036880401	18.3243417545468	21.7753899794476	23.8723888515329	28.7200262804737	27.8012913335471	30.4112591426045	30.1500444245549	31.1452924309152	31.6111674827775	35.5966508060315	33.7089832219547	33.8058187877269	35.3716428092926	33.7129760057499	35.0846548847131	35.2043268271353	34.1433993210227	34.8251480710655	34.1023585425768	34.6817439012747	33.7943890136611	36.0038965266838	37.7205331788112	36.6826925556069	35.6717363828987	35.7516424281819	34.7989634385541
90	22.7756590836035	16.1389277048642	12.9953147721627	11.0260525674776	12.4671001694556	14.9262775229401	14.3353810007703	16.8610166339724	18.922891267453	22.0459489957509	24.4055200196576	28.8610604375152	28.0818964850156	30.7269897205399	30.1893439143437	31.2294897725746	31.6620518632789	35.5977314822754	33.7193544802587	33.908647403304	35.324159581025	33.7089377010187	35.0617167220105	35.2174084412658	34.2556880102861	34.6651940787324	34.1295603754489	34.6394023086998	33.7325684397148	36.0240466550639	37.8105732225586	36.5803947930715	35.7417030174522	35.8205943356659	34.8726613776158
91	23.2911790983189	16.4451827381606	13.2546716452665	11.4031161253431	12.833975096716	15.2504693698571	14.6249873784196	17.2717190331575	19.3772427991183	22.4377048600072	24.6831032031488	29.2294531286889	28.3064276503748	30.8842587945478	30.2056148543733	31.2060323644841	31.7609303378262	35.4473160923033	33.6820484058046	33.9875467205769	35.1164869901366	33.8294876408095	35.1010557684907	35.143427932862	34.0533415644668	34.411089643349	34.1967433592958	34.6449825053644	33.6382007418998	36.024056191081	37.8941123029593	36.5085752805031	35.531489581473	35.9024730927857	34.9502557026623
92	23.8664003107672	16.7725046869268	13.5908083843376	11.6155120606816	13.2264522820386	15.6751205943503	15.1070471653547	17.7553900158003	19.9354293333193	22.7545037091111	24.9310088956614	29.6023432747669	28.5795983974524	31.1231161982543	30.2817964538058	31.315483854782	31.8075447822266	35.3877221302754	33.6752261157064	33.9469382661335	35.2343761966407	33.704785811683	35.1672934703504	35.1654230230769	34.0855455251237	34.3630629532457	34.2469984743946	34.5136313212432	33.5706091757543	35.9679104345886	38.0214710459495	36.4752516975607	35.6040611213626	35.9461397647707	34.8483034348702
93	24.1000352122077	17.0264885976284	13.7963463993398	11.9430072771065	13.5520962190833	16.0271495228452	15.5985889302805	17.9928441978044	20.4864005613147	23.0579845894409	25.3188894834649	29.903598594815	28.9494205580495	31.3603109354303	30.4588209752391	31.3182444986405	31.9840566257065	35.3802110548751	33.6692170236381	33.9464568395177	35.5384224581552	33.8302301843047	35.2776024175023	35.3661373752984	34.0212442372479	34.3928699289533	34.1147642173041	34.3750814897794	33.5612645574458	36.0342221799339	38.0567546071277	36.5615458512118	35.5589612215109	36.0146266519914	34.7366089866343
94	24.3938352158509	17.5229583542595	14.0330672028723	12.3018766231908	13.829438695471	16.3760009845743	16.015307200827	18.6057946778704	21.2456194170666	23.5832474579943	25.651580363695	30.3062272377401	29.2022442968502	31.647513879017	30.5596409654021	31.5354392790915	31.7512665472438	35.3577522722964	33.6686152226911	34.067059332968	35.6121902079109	33.7261723825971	35.1653630722188	35.5002542931926	33.986130199305	34.4346197309833	34.1156471453512	34.4136877531997	33.5898291842935	36.066635083318	38.1288161810826	36.4768827716122	35.3027153913625	35.9176075429926	34.4902364213377
95	24.8901280988858	17.9264266445719	14.3734010687901	12.5650252619705	14.1552130062396	16.7809524288192	16.5063174444939	19.1302164074216	21.9364389171629	23.9400415925184	26.0279488109966	30.5488214378361	29.5901705811545	31.8010723631425	30.6529374780939	31.51456316996	31.5950556274521	35.479658004148	33.6997275171398	34.1763896345536	35.829125948511	33.8838052057683	35.3176391806134	35.5209090028748	34.2183512237739	34.4703487081187	33.9953234444139	34.4629949362491	33.6509339280014	35.9503929165475	38.1517506699493	36.415986013317	35.2325436878269	35.9849944259828	34.251256130294
96	25.183783716807	18.3135466269613	14.7224700660129	12.9318211720749	14.4906705132608	17.1402532909272	16.9627512476307	19.6813526400763	22.4433212965467	24.3391414811274	26.4662517458226	30.7241333214729	29.7559437778305	31.9272179414058	30.8015623718913	31.5241320894399	31.7345712520547	35.3670608471849	33.5576597880438	34.2599945239782	35.6668929836976	33.8561639516265	35.3698345958769	35.5552900393832	34.3537738438913	34.447617578052	34.0976406284839	34.4508950342933	33.7510976525728	35.8356797395745	38.1878715045139	36.3375592658008	35.2718526800949	36.2287687989719	34.1738589909069
97	25.5736571329524	18.7396064656427	15.149364162356	13.2964196999517	14.9214785087188	17.6056204390589	17.4504650900808	20.0583291510814	23.0425068038253	24.5987713518776	26.6109889286503	31.1001710080684	30.09232752176	32.2082801344461	31.0130647297555	31.5804648498365	31.911764802053	35.2861005348461	33.6089550101619	34.2428645425432	35.4922331246085	33.9610900343515	35.4031197739891	35.5643922503382	34.4503226284856	34.3784277723213	34.1775869282904	34.4788028000155	33.7986749059184	35.4140159633341	38.0816720488542	36.283972362459	35.2727544889464	36.2962646039023	34.0336357238521
98	25.7543854301743	19.1081264308843	15.5643720938979	13.7983582103134	15.2001205146061	18.1515096600293	17.8375145276183	20.5785824623033	23.6719720920365	25.0657532023278	26.937391604422	31.6403957378428	30.2461494235581	32.8164992685119	31.3345444730465	31.4206127431874	31.9398488787829	35.2063615573188	33.8586702213709	34.1354086635611	35.2204765747054	34.2580086498011	35.7054669761156	35.6607169590381	34.4677733960359	34.2935683864749	34.3017668458403	34.3419451455903	33.9407576868211	35.3148236837395	38.102383804898	36.2691163851661	35.1811537850395	36.0728231720401	33.9163418432304
99	26.090969985043	19.6635886440568	15.8316941214511	14.1965742240265	15.5364634971023	18.6894266885996	18.2039223041989	21.1897675443656	24.0372188578289	25.6506220632385	27.2683890489151	32.1091091924421	30.4365393116187	33.0052521752871	31.4420168230366	31.4950033561892	32.1829695518047	35.2287814813831	33.9033244550972	34.1769678722218	35.2523045682734	34.377082099948	35.7344690318976	35.5395631474706	34.4055821111041	34.3474084765745	34.4684352390313	34.6118418438306	34.1275190641967	35.2043684420262	38.1738623723041	36.4643901641575	35.1526573068644	36.0604755041069	33.9373750338023
100	26.4990644935	19.9898519901714	16.220947425616	14.7172780135917	16.0238458551826	19.1875246061537	18.7614027562942	21.6940208943733	24.4279373141525	26.0212178743956	27.836746803706	32.4351880690584	30.6083018227552	33.0813865064818	31.464744524855	31.6714651914106	32.1583512744163	35.3662997779058	34.1233713987577	34.3471607688321	35.2126265506479	34.4635700209607	35.7929980373058	35.5068248351948	34.5130184601916	34.3245739821975	34.4168143361522	34.658754769554	34.3997000143121	34.9692014992731	38.2682609621965	36.5323854848728	35.0147062643212	36.0647881721193	33.8717679792707
101	26.802656289249	20.3085765749827	16.6205908627877	15.1642729082837	16.7159704439714	19.762796560455	19.4177367708016	22.1848351214368	24.8579570826217	26.5017578499283	28.241010298691	32.6529175643802	30.6945176686685	33.2058215077081	31.6179471739289	31.6372760013001	32.1515667098576	35.3083250619257	34.3430803697694	34.3282379564798	35.2384631949115	34.5525409371265	35.8374412888952	35.642804108629	34.4754345903299	33.9725628600881	34.5047960453612	34.4553842498055	34.5590320726248	35.1536415369424	38.2248166429293	36.4486223762288	35.0143266355549	36.1715558040266	33.9315710348223
102	27.3681966341125	20.6101500834549	17.0107494037217	15.5590403243384	17.2150102960378	20.389583816655	19.9778405021209	22.6283442421576	25.2336825295406	27.0190580505871	28.8721818427683	32.6903471768331	30.7938092629722	33.3718600437303	31.8417221518365	31.8159324772505	32.3754057703118	35.3367206146461	34.4847167604828	34.3206014368114	35.3851925170215	34.5191286224943	35.8415012667228	35.818653211965	34.5572602925476	33.6968599799991	34.4761010764509	34.3546653000266	34.7468215899356	35.2827972683463	38.1407645208029	36.3117625558615	34.8263522672031	36.2208110962628	34.0405344142979
103	27.7552106342282	21.0286175020097	17.5330289010984	16.072231606537	17.7911298813625	21.0341627053497	20.6132409690742	23.2711931211457	25.7306785920805	27.495957766314	29.4723451550294	33.0468357211959	30.7857894255551	33.4575846736327	31.8632579040253	31.8526041491808	32.3785782009835	35.3509166015841	34.5691641315956	34.5040430216889	35.3168530654969	34.7792690700444	35.654628067389	36.1691096146882	34.4586616908525	33.7077565805013	34.3525116405652	34.3503546019059	35.1165133382071	35.4200042758928	38.1209965102814	36.3297637646865	34.903650336038	36.1820066034335	34.1386016579774
104	28.0486053713162	21.4992012631152	17.9981836202788	16.5547756003138	18.2917499134205	21.7095669650464	21.1364774232982	23.7368636010201	26.4379969764625	27.9611940139084	29.9265712099775	33.2294631013839	31.039868575436	33.5402119598211	32.0486147241624	31.8431735766096	32.4284228063659	35.4268514758704	34.7502276689988	34.9181916598974	35.2119551324716	34.8548665176328	35.4713501943293	36.2401862187628	34.3080881135322	33.7386367168048	34.3125563435031	34.5025711553281	35.2041907631837	35.4910131033737	38.0634643750966	36.1496914136749	35.0836309911265	36.1697569291681	34.0280727197088
105	28.3471447362059	21.9386135664951	18.4898800002719	17.2172437502423	18.9040513320369	22.3699557990594	21.6059890892558	24.169135056411	26.8832642260271	28.2369612871629	30.0271884787677	33.4525515457818	31.4271421030814	33.6399797646968	32.1744479053845	31.914638859566	32.4832094848946	35.4989538679373	34.8421906351706	34.8988766298042	35.3055437354677	34.9011740944751	35.3599330559624	36.0023694515943	34.3559323467083	33.768327131491	34.3211466408783	34.4831036470847	35.5376379212547	35.505929494554	37.884923045621	36.1449045279865	35.1177844352211	36.1979282296383	33.8343855332693
106	28.6481502508819	22.4142207316395	18.887685451127	17.9650508739852	19.4449884238975	22.8954714795766	22.0462508502919	24.5299836236744	27.2482294639905	28.6152844018588	30.5986370141935	33.8412051386153	31.5113743861317	33.9108664059423	32.3343524584577	32.1301122175766	32.4893120618974	35.4543700875519	34.7923266100696	34.7596133440851	35.2475720073063	34.8729715000499	35.4558100675012	35.9918111573696	34.3846347662651	33.7553986824357	34.2332743093823	34.3421431465611	35.8129140637643	35.4831981004138	38.0587291412632	36.0880581691226	35.0773371766487	36.0423045170392	33.8095062439349
107	28.8157054401706	22.6711882310337	19.356770083111	18.6665383870517	19.8721408757351	23.1966564072117	22.5942170857106	24.8591143846434	27.9774927098811	29.0805502010592	30.7533757281403	34.2880372844393	31.6303945718849	34.1124278518738	32.6023196633229	32.2414715143063	32.4872019883257	35.6831599743247	34.7418992066751	34.8509835193369	35.2264951032618	34.8794055998568	35.2926994278908	35.8235381247107	34.3690452535837	33.731904624375	34.3921751900695	34.381333408903	36.1359397398113	35.4247290167835	37.9146905515533	35.8442823375489	35.008630592687	35.9763319788217	33.6454765924418
108	29.166808201597	23.068875400416	19.8805714607974	19.3824541283928	20.4814447346457	23.7706189030929	23.1603866708107	25.4720287455802	28.7031151914614	29.5297039840929	31.1742674521081	34.6584699101543	31.8337974379145	34.1489353561624	32.9340427689934	32.3566158509897	32.4174338855919	35.6717248136047	34.7491784607635	35.0093493253219	35.3843951779538	35.0463531131062	35.4457897213437	35.756655331125	34.3929605364567	33.8264806504781	34.5264733125961	34.5642786181756	36.3135351501766	35.1012504351722	37.9292862721247	36.0241946683351	34.872445544095	36.0125220605629	33.6501978752498
109	29.2914525454108	23.4117231752878	20.450429907409	20.1004024903634	21.3186558505237	24.4223072533572	23.6662102583517	26.2268057398483	29.3082829964736	29.8956716779654	31.6622616576017	35.0033344469479	32.1607286647722	34.1850626615223	32.9509659200372	32.5802167896453	32.4117958517161	35.640785204459	34.7436374986246	34.9518722760085	35.2530080218448	35.3000237158106	35.488598485357	35.8446455532051	34.6295099858666	33.9219910998205	34.5300757757689	34.4887921714662	36.3322642607438	34.8704391206576	37.8748778466948	36.030390829118	34.9654017747622	35.8263816149021	33.7576195444519
110	29.3677914880025	23.8998311293692	20.8115222455618	20.7637949744569	22.0583503147752	24.8860568309305	24.120421685066	27.0357811645101	30.0056707987972	30.3253869673055	32.1454623914722	35.3564335090616	32.2994449487566	34.1635814530334	33.0245001320432	32.755671020833	32.4092828295239	35.6906784711244	34.5294062017495	34.8955019374611	35.1284987406599	35.2462245656705	35.6113484713689	35.9769641232535	34.5275091150814	34.0975735437048	34.6550467099963	34.4700753318313	36.457882833388	34.8496849131207	38.0165029023339	35.915727768506	34.7972105199816	35.7772558877276	33.9645520551638
111	29.7743654977785	24.2903638506327	21.0205491511278	21.2501281099848	22.5906919528567	25.3550285446952	24.7216571882657	27.8499571418197	30.6398086988508	30.6055237631873	32.4198578117597	35.6938149207433	32.5692495011887	34.3282515639236	33.1007252678391	32.8564430151678	32.6099841737929	35.7463952898658	34.5063130676593	34.7707634245307	35.0421030862726	35.3775680761239	35.7181342624734	35.9877356418449	34.6986609109826	34.0995188782724	34.5945858052608	34.4438770342251	36.5167610629853	34.792484493543	37.8921716434042	35.8078959281072	34.5119167961302	35.4768539042673	33.9760317355414
112	29.9066617285546	24.6628010033801	21.6112064215432	21.8672278280848	23.1718019096335	25.9488492600428	25.2172572089062	28.5218134361715	31.1669803463696	31.1266706660977	32.7870487776432	35.8214431423595	32.8238438902929	34.522364142038	33.1641134580932	33.0828806898795	32.6482811647746	35.9022578568528	34.3959086048686	34.9905853415641	34.9117512810943	35.5427870696507	35.8294154597908	35.9479820880147	34.8417965794638	34.0797705273951	34.6634339299843	34.4288341031993	36.7079189066484	34.6307238864211	38.0739808509277	35.7653395882703	34.3944740920306	35.3385696891755	33.8121027971389
113	29.998407963449	25.0326394046623	21.9743245136317	22.4834107643494	23.6921077615014	26.4681280734679	25.6637058088914	29.0892788683111	31.6980029888839	31.4761015372669	33.0245645905856	36.2210283910785	32.8796648036355	34.8039003078805	33.1900961136683	33.1970409185518	32.6584234926203	35.8269480746677	34.3536213148194	35.2037120610197	34.864479137424	35.5064808011332	35.8164561325755	35.8127509353552	35.0251504910841	33.9965587466031	34.8127489329347	34.3966946124613	36.8166349226561	34.5437847555504	37.8311389878284	35.6880740092659	34.4322019016465	35.4421383136379	33.8068206535852
114	30.2747242249783	25.3079777200598	22.4228615304718	23.1508565607065	24.2742386568233	27.0967168391934	26.001064216368	29.6366912105432	32.3527821658782	31.8964809415216	33.414860299167	36.4674426886697	33.0563512757482	35.0676019015684	33.1778195650455	33.5082061026882	32.712917059712	35.8832802928395	34.3422784200806	35.4538211418145	34.9240786302977	35.5340666607933	35.6811583654429	35.9105826687643	35.0448470056427	33.9171749315238	34.9092711306073	34.5535535673862	36.781820665859	34.7209139012578	37.7171764417446	35.786924879293	34.4867085129907	35.4414426107997	33.8779526839169
115	30.4262642583019	25.6404181990347	22.9322398763818	23.8204394047153	25.0411520460292	27.7321857630937	26.5102006129597	30.0777569556323	32.7451894470143	32.3099931355021	33.7204386628477	36.6925645034717	33.092935341966	35.0962048638238	33.3525879517998	33.4979988375451	32.6551625556747	36.1595421414293	34.4563884744751	35.5254774273559	35.0325570454869	35.6045764840143	35.4955165186708	35.8235771640467	35.0417109059226	33.7451891846689	34.9937647596599	34.8335736041879	36.6932493489115	34.8633074613553	37.7110246552841	35.7290764282526	34.5044196923223	35.507888603679	33.8998058402405
116	30.59419961942	26.0218146776541	23.4305464617113	24.5471690382842	25.584024247524	28.2930159802618	27.0488723763768	30.6900291084717	33.2650633164633	32.6098929194409	33.8599798779231	36.8596929503648	33.1688992033675	35.183386559061	33.4545767986403	33.7452138504404	32.7800577607269	36.5185599376199	34.5889109374531	35.6797926757629	35.2692915100341	35.6733910805235	35.4723317439463	35.8020843651574	35.189470684895	33.7557371997726	35.1252562770234	35.0578431834955	36.5873484809977	34.822596968549	37.7355413340158	35.9048837162387	34.253221363352	35.4713207344541	33.6952917335169
117	30.9709525092785	26.5862253979843	23.8613537673595	25.1165420902331	26.3234514568805	28.7696223617868	27.5978031777523	31.4640148363473	33.8450917352942	33.1826496750379	34.2711420214717	37.1187768129255	33.3223790300075	35.3210814197793	33.5623477552867	33.791162545305	32.7791173141171	36.5871108708237	34.6660439539287	35.9066301683088	35.4437063851483	36.0489968360177	35.4262442999301	35.7799229325204	35.3943601720041	33.7677768475164	35.114681456762	35.1462005677419	36.6485468305724	34.9103252847062	37.6351657456636	35.7708235497377	34.1497900835509	35.3066573476635	33.5284406416635
118	31.2413202927662	26.9866322412667	24.3558683957	25.8227415912475	26.8090153112761	29.2258212653364	28.1299002927259	32.1323598120469	34.4145651637799	33.6491403095759	34.4748081326433	37.2831438158174	33.4419714067724	35.4600135171513	33.7194591418811	33.8345964621718	32.8833830878203	36.8328153783891	34.8013581829249	35.8970034165137	35.50830327771	36.3801789438227	35.485241997693	35.9066025764895	35.3682966176832	33.7884857466273	35.0751463597179	35.3710915049525	36.780566615834	34.857234138928	37.6953268866421	35.5617114401949	33.9912106946722	35.3711369683949	33.3799349108418
119	31.5049694962831	27.4649005480796	24.8222149183458	26.3451703629421	27.3128483515786	29.7970232572179	28.7402804374845	32.7343226776729	34.9319287301706	33.9466582841582	34.5639559358899	37.3568640051871	33.6333564170417	35.4741293966569	33.7148382849474	33.9217996881967	32.9640879096149	36.8729674217545	34.9056404437041	35.994739187026	35.5492646444029	36.4148944473087	35.6171854690246	36.0057869603135	35.3494843579993	33.7023058171375	35.25819130075	35.4084926081174	36.6590033152107	34.9611920257847	37.611439852894	35.2859762669828	34.0584667022818	35.3648597887057	33.3212566641597
120	31.7298376691831	27.8992851126192	25.3097447703096	27.002023073216	27.7578405310583	30.2994770347689	29.3170049119066	33.4191198625869	35.2440558117181	34.2307049973784	34.6136281388796	37.4668854505423	33.5743898367273	35.3557390854825	33.8777671675784	33.8708382990568	33.0081736812551	36.7800368157358	35.2481563560015	36.0435711775755	35.2512973239362	36.5898525792373	35.7505248350496	36.0831357380336	35.410770819643	33.7222314785084	35.2883809544694	35.5731679629819	36.8085961606761	35.1496863658409	37.4905041079407	35.3849450524535	33.9624657620492	35.3216828174395	33.3556025044761
121	32.0082434543925	28.3849219557016	25.7565812062487	27.6280749476963	28.2582097793395	30.8105966026244	29.8572925232018	33.9629035344161	35.679829215752	34.4776902363738	34.7969130588168	37.6157115798146	33.7065737680029	35.3564507021338	33.8465230209014	33.9276024141374	33.1443386504569	36.5701558202846	35.3355626331839	36.1191766365152	35.1621038810613	36.571030963882	35.8416278210019	36.1535556780434	35.3561622353313	33.7971749682142	35.4451653197593	35.6291021517065	37.0303632129604	35.0818675933392	37.4931979810669	35.3026207500902	33.9091934870317	35.2673525304882	33.4149703310117
122	32.1797321111672	28.6988583733541	26.2731706524495	28.2053237710302	28.8588114765809	31.393062436353	30.3467073854828	34.4293456014519	36.2736435346262	34.8690940206781	35.0582681312237	37.6472101619203	33.7663258343877	35.5282650986567	33.9792778475689	34.2802516534414	33.250511359884	36.6709521815568	35.4358757010062	36.1433638292475	34.9855183595547	36.7095432186115	35.920572459335	36.0805381198505	35.418087167782	33.8977185362012	35.73498201663	35.6371120453656	36.9703286863684	35.2343886762626	37.3326317306066	35.1831526894877	33.8570975907044	35.1111756276042	33.3329188939564
123	32.2769682394667	29.0442438328357	26.7853293951361	28.7068981860225	29.2473549978216	31.6542547592699	30.8755466380506	34.9177590487116	36.6774599566438	35.151438577946	35.313593588152	37.9704005772286	33.6762980933839	35.5456741962225	34.3774213976942	34.2882719474516	33.3448094411324	36.7408555329949	35.5158385553954	36.0935619298432	34.9112325778622	36.7123338085002	35.8968254876407	36.1169549945214	35.3149285284804	33.8574120326205	35.9391467817973	35.6751723058698	36.9298101858709	35.2320734040487	37.3274080922035	35.220485944899	33.6901238878763	35.1966002713432	33.2640244750874
124	32.5662206105294	29.2357228551675	27.2743227333523	29.119430384277	29.8323100488843	32.1604214499435	31.5051933302663	35.3006459118723	37.0603128293235	35.4554815660429	35.4536333527271	38.2201092815987	33.7217460760883	35.48127793553	34.5924064143673	34.3165709200909	33.2966399722926	36.6456792692909	35.5896977689515	36.071257207223	34.8145905200422	36.7619413017715	35.9547196784696	36.0367003370538	35.3720380368382	33.8814693204514	35.9021054885302	35.6801679086466	37.0790253079297	35.3838572973633	37.2393190265442	35.2269392089945	33.7045478031536	35.0724842128224	33.1188077843271
125	32.5449925512128	29.6480189511488	27.7587858133469	29.5960182433831	30.3274111134237	32.6849704125612	32.0492089158908	35.9174243295208	37.4281013099267	35.9014197666213	35.5783526904138	38.2348505646089	33.8114081025979	35.3737634852886	34.78062877567	34.4343484676102	33.4959145946035	36.5386029675183	35.6346565443639	36.1041256912545	34.731960775597	36.847213461497	36.0380846254156	36.0708047173692	35.2055826034459	33.8411233532421	35.8949302719454	35.6561029120217	37.0909134709754	35.416495991735	37.1366297830452	35.1763652621235	33.8947175479748	34.8962252381387	33.1892105275548
126	32.5936742046445	30.0907779701668	28.2692417567278	30.2407532561055	30.9793880159167	33.1398521718853	32.370989523411	36.2943847546566	37.6568752861812	36.1414943623914	36.0423336966356	38.2989586715841	33.8534407417677	35.4159244499648	34.8350644695976	34.4304215905747	33.514083251831	36.5597870492629	35.702317399239	36.0947065134825	34.764190650285	36.8155175462756	36.05169199821	35.9595620975912	35.2561444230659	33.8197248838311	36.0309448559327	35.6992140783683	37.2261945060639	35.635568583091	37.3201048723208	35.0705311240342	34.0929939484685	34.9536098781727	33.0771895415918
127	32.7233205003577	30.5920392007315	28.4775008841652	30.9787920694741	31.4135685056814	33.6886997716831	32.7620363872433	36.6891711785841	37.8908086413158	36.3051290713777	36.1010593076405	38.3812202818773	33.8963709702788	35.6048829521412	34.8257414018223	34.4029181977672	33.4883140118122	36.5626146906194	35.6836163699577	36.2238276131608	34.8222129127161	36.7782199093098	35.9144032440581	35.8787907536354	35.3814260405159	33.9048897756457	35.988600888799	35.8807860905283	37.2959948281133	35.7604661638041	37.179739785459	34.970575404883	34.2676491435659	34.9861409974161	32.9288840593671
128	32.857997062663	31.0657207767892	29.0297633140448	31.5014543221961	31.8797328588736	34.1106284356487	33.2473498782733	37.1827121949999	38.0477957987993	36.6598724130236	36.2453433698213	38.2334624268192	33.9046540915864	35.8708302497884	34.8905115911106	34.3483861615996	33.6409053210038	36.5322152025772	35.6700492823549	36.2398155152504	35.0737941238875	36.7976703723318	36.1380115156245	36.022492124697	35.6283260465761	33.9050054887395	35.93757980746	35.8022381427376	37.4233952904024	36.0370868726506	37.3794328087147	34.9178549889308	34.0991165862326	35.3087913674872	32.8686186891719
129	32.9812097837875	31.4359949481408	29.3985504195241	32.1234751594756	32.3254845039028	34.3808509231529	33.8539843041009	37.6497364269182	38.3129325068673	36.7026541430972	36.3665263024507	38.1478248904733	33.8426123113414	35.9041377002044	34.8544669714959	34.318929288788	33.6032216588413	36.4445491191744	35.8449732635008	36.1280036001525	35.1285833095231	36.8397186188618	36.1994663487956	36.1955649028692	35.8761912526904	34.096912981705	36.0016815832979	35.9484314356546	37.5568281502738	36.3383382778794	37.4421280659252	34.8763705271715	34.1286052830577	35.5734874279117	32.9618592683373
130	33.0804100286063	31.8157782735	29.7780857662187	32.5918846113119	32.7905146435157	34.8247617941883	34.1904368279151	37.9861304049597	38.5086400069918	37.125973944814	36.7032941318556	38.113507365077	33.9221485406418	35.865553805431	34.8658255400663	34.4153791688968	33.639205146273	36.5642344220098	35.9331082228332	36.2143176950819	35.0817863327742	36.8584352981973	36.1624342548233	36.1181633417514	35.94540131065	34.2684945134541	35.9526894789512	35.9759783968411	37.4471317880625	36.477229567774	37.1203441870939	34.8782354657184	34.1010030651622	35.5633351813163	32.9914760428811
131	32.9092587621153	31.9475492655656	30.2032546931084	33.186717085976	33.2132645607043	35.0937331459544	34.5584488528633	38.4061817171946	38.5538969448644	37.4626434388825	36.9781745355529	38.1645497136208	33.8711090863844	35.8079966998957	35.0482092766413	34.4086485097783	33.9115687585088	36.3824857785238	36.1822228756781	36.2049362465586	35.2971447275516	36.6621172814211	36.3617547876778	36.1711243909853	35.9065832934901	34.376448901238	36.129193530447	35.9684411163477	37.4315121561987	36.6118295416224	37.031131128272	34.842410126026	34.0229784696835	35.5435075520772	32.9608115725988
132	33.0234064533211	32.2982395805281	30.6421089830196	33.8079065885929	33.4221911311332	35.4002457781606	34.9691834581859	38.6237374565626	38.6587270699169	37.7962483856736	37.1824089720447	38.2891295427508	33.9141191920953	35.807041437531	35.2998161469923	34.3839689205908	34.2825741778003	36.4685154875502	36.4047440373508	36.2550841179088	35.2307019202979	36.5831883508261	36.2453149153481	36.2294639737567	35.8707844484774	34.4862068859513	36.0738189143079	35.9105224034969	37.3754433202386	36.7500475960473	36.9755316103277	34.6726257437802	34.0515434444731	35.5150643696356	32.9448576926541
133	32.8133657134532	32.5333665525494	31.0374647276172	34.2238847747117	33.7332794412146	35.6902937048359	35.2299028577857	38.8680754474891	38.769671547673	37.9906770607937	37.2176920847692	38.2076919131264	33.8067832710885	35.7731259261491	35.3828425170473	34.6299052332329	34.3270033744076	36.6563345280911	36.4294411677002	36.1246646230725	35.3079190167313	36.7067216148524	36.1663514150512	36.2014744706667	35.8817908570735	34.3288239847178	36.3966448533701	36.0470899522203	37.5231389086248	36.7646152601626	36.9989621548672	34.7068923303121	34.0211901802355	35.2573833388677	32.8325654939962
134	32.6600412558128	32.6362553130124	31.3067732864191	34.5119775979389	33.9331165525782	36.0757054619495	35.5234466224582	38.9226063416517	38.8019635547293	38.1410450260649	37.0474768473127	38.3345427887808	33.8245095948801	35.8615040706267	35.5835086018311	34.6543103128812	34.3810011395257	36.8939623303289	36.4155880491332	36.1928277985804	35.3274011457993	36.6679745406563	36.4166554948455	36.3690951507213	35.9557581069472	34.3448379619134	36.4165378546478	36.1845597328417	37.4383977200058	36.7380457257995	36.971715356269	34.7646610280073	34.0473758735935	35.1816427816446	32.8296859888744
135	32.5990348237607	32.7935457299968	31.5546282870649	35.1619166935808	34.2272229767296	36.3987441598237	35.5850513090125	39.2107255998902	39.0380543335785	38.204876233903	36.8724093364133	38.4976954924802	34.1144420869818	36.0611269407413	35.5934552784811	34.9090944662786	34.5226655115011	36.8564708438563	36.423168723011	36.273775405312	35.195770302399	36.8504464850918	36.64905323846	36.3210017203224	36.0316953261685	34.1891566361532	36.4238630346863	36.20247612555	37.449251849722	36.5259109727304	36.9307270177945	34.7552997770929	34.0681709893983	35.3391260843999	32.9266637449098
136	32.2452113245888	32.9924443617024	31.8259222039774	35.6116887097747	34.4423750671916	36.5802363106781	35.8144289928508	39.3044643631625	38.8641311149415	38.2454979767059	36.7667051211238	38.3386417201398	34.118472902356	36.0009580086408	35.8783174921506	35.1272811385895	34.5020391773899	36.8629807018525	36.5977684670577	36.3920350486492	35.120290295935	36.6121789514758	36.7212701404178	36.1737185534258	35.9413178196729	34.0854976554178	36.6645375457692	36.0865093357692	37.4890456764188	36.6358340463623	36.6928069905079	34.7661926826407	33.9387568665087	35.28331251428	32.9296524528125
137	32.1452773537654	33.1992930956342	32.078695916929	36.0364869986729	34.6755099326145	36.7125579915707	36.0252689622576	39.3891932250575	38.8235904279621	38.4719336225828	36.8310264835485	38.5809023231348	34.0505284412412	35.8083435854815	35.9213856227774	35.0285913819291	34.3857747529028	36.7377481693965	36.5681890977035	36.5086182836381	35.0017815423341	36.490228700653	36.9004302773568	36.1615232817065	35.7050364974828	34.23681409481	36.6932079013106	36.2573751266111	37.4993387214734	36.7003349624471	36.4839903939322	34.853747246602	33.9028883986209	35.4831020091668	32.8830330630918
138	31.7924710651036	33.2454818711791	32.2299814173841	36.4899849793488	34.8624833297919	36.8581350538999	36.1697454239722	39.4624810251977	38.70255682479	38.4414886356275	36.5734502761062	38.4926623203908	34.1220362077691	35.7791557613539	35.9317131786988	34.9901302551701	34.3699762448507	36.7009311080039	36.5034215566285	36.639151760488	35.2900591815822	36.3691012452446	36.9793355411492	36.0729710404704	35.6912781207435	34.2588532609667	37.0845472330387	36.3718342686531	37.4994721683821	36.6785499990971	36.2886590769532	34.8460278173734	33.8731639788704	35.4432266351667	32.7756012531704
139	31.7461116544002	33.2388064968717	32.2490174899272	36.8221061222086	35.0154472950792	37.0294485296631	36.404147487963	39.4942914848951	38.577922571137	38.1440535955647	36.4094994496619	38.3040141439324	33.9563392845846	35.7440837710101	35.9392218976604	35.0247349493069	34.4155448687103	36.8386723377079	36.5526726770262	36.7192468150612	35.5194797124045	36.4895656280043	36.8928140112631	36.0418474908026	35.9077566449135	34.2905156852529	37.2914251639047	36.5129560998631	37.588669347322	36.753011090225	36.1191616308985	34.6710543957173	34.0679919173611	35.5357184708596	32.7574548947284
140	31.5704822533206	33.2520271858158	32.3781257369137	37.2218721193376	35.0179514493866	37.3096719758594	36.6199477190127	39.4916645215666	38.3545873791991	37.9964484245397	36.0532731630106	38.2253189150449	33.8165432796395	35.6807373318316	36.1506864370127	34.872147908698	34.476482935042	36.8472186196297	36.7431027175001	36.6673781202923	35.5296055740347	36.5500408341656	36.6925889285979	35.910712966385	36.0757809218306	34.4203591564737	37.3566275404979	36.5618024459197	37.6586873734864	36.9866730112614	35.909538284136	34.4060052509551	34.032982826308	35.63077203895	32.8659982518124
141	31.3544705143873	33.3070886657279	32.5647146906973	37.4247091744024	35.1430685074592	37.2859643152441	36.7973186700579	39.639528227639	38.1976843998571	37.8128390570033	35.7852276612411	38.0858212423613	33.7400688501717	35.5730857331391	36.1965172239355	34.9241678632875	34.5723967229633	36.8484132763939	36.8935995277182	36.7701703476408	35.6227501167615	36.5120144084192	36.6894399958908	36.0996998484597	35.9538054863766	34.4416594695571	37.347823731192	36.6199820036529	37.9128954371829	36.9798863092107	35.9146667867884	34.4148533275845	33.9227255198037	35.5319173900951	32.8705833791676
142	31.1225053113574	33.3358920558431	32.6259157773913	37.5424531860316	35.3742172806291	37.3500682091089	36.7034591284858	39.5556201867121	37.9270009006016	37.752167831548	35.3457276100139	37.8852694631398	33.6745618395257	35.2876368540271	36.2528889013312	35.1393985635986	34.6597355599242	36.899138587109	36.8271446426706	36.7021726143838	35.5556179800516	36.6593011015357	36.5827449796608	36.2191637670695	35.7610668161128	34.6572842877569	37.4678371467523	36.4287231623074	38.0207907059451	36.919273834917	35.7543346439834	34.3442916039529	33.8738518794088	35.4239604712247	33.0698668014727
143	30.9086170955783	33.340008234708	32.8309490842409	37.7207777710459	35.3615340287257	37.4959344680883	36.7374606641161	39.5977758779299	37.5399124753586	37.5136046018503	35.0684659109403	37.6312534553948	33.5442327763884	35.2990993234298	36.1173509127562	35.2771218060526	34.9123519626442	36.7938297176765	36.9170469147758	36.4333791082643	35.7118552515611	36.6019404749388	36.4207582104832	36.1594039862154	35.7457926153695	34.7382999919228	37.3149484552571	36.4442948862719	37.9602048747621	37.1325265686909	35.4710946259955	34.4549606040058	33.9422258480465	35.3618173263761	33.1825965308743
144	30.6475560357546	33.2705945391388	33.0120960852422	37.9109441909502	35.2929087067283	37.540465525555	36.7315084624431	39.5661415608845	37.0864283374355	37.2689166190056	34.8453877439803	37.4524797599105	33.3956307221493	35.0952755099951	36.2399090780205	35.579242127015	34.8835032763061	36.8028182767562	37.1171970766721	36.5187259004498	35.7824496378835	36.4948811630101	36.4510268802498	35.9121765699174	35.8385743860632	34.7349579202216	37.129124030766	36.5447227844558	37.9363904612692	37.0212301564187	35.5929874697061	34.4096231099672	34.1111740557145	35.4461964971108	33.0801064792714
145	30.3605399823336	33.1579904817502	33.1452585423372	38.0433808239102	35.2924161173699	37.3090187091665	36.4453126185634	39.3846198412568	36.7709301822424	36.9530476974905	34.5701940015754	37.2951088301046	33.0939168884461	35.0165177491969	36.0398011718619	35.7066484409157	35.0662356775621	36.8008825803136	37.1354877728892	36.5146858311466	35.7918559965699	36.456790832334	36.6034544436598	35.7584561939552	35.9071790708628	34.9035152894434	36.8414546872398	36.4315266982965	37.9194308153729	37.0851348147965	35.6303648303826	34.3162503595607	34.2226993334706	35.3419298875338	33.087524327885
146	30.0735449427191	33.1786084569617	33.1000958917864	37.9171542725603	35.3194489169141	37.2010740871531	36.4943760303972	39.0729564005431	36.3986466783619	36.6025183454882	34.4220610991352	37.0026097518434	32.9761328030554	34.9020079261381	35.6746045118302	35.6616238991247	35.0240158504778	36.8573389649587	37.4689342230116	36.3965685216635	36.0480773801699	36.4400237492201	36.6108991115928	35.6943047766285	35.6827283066845	34.9290721962608	36.6663199648511	36.3725101962609	37.8641756013871	37.0020324724944	35.5393265266728	34.5231598819189	34.1778358987088	35.4729184532473	33.114063085295
147	29.6596715572058	33.0751211718032	33.0394693734135	37.9949056298954	35.1975216929249	37.3152946521384	36.4020273023191	38.8434402829567	36.0994869244668	36.4064099423421	34.0616244558075	36.8992272786814	32.7658046569584	34.6641527157123	35.6331183403973	35.6436197257463	34.9225113674173	36.8563801768614	37.5129353824045	36.4886655540407	36.0279281573429	36.4718688223295	36.6363554656759	35.6083973564607	35.6179652055803	35.1985646351112	36.6253710073583	36.496218486968	37.8859951398714	37.0567762975569	35.3348849924735	34.5464991678804	34.0980291164717	35.2450157744472	32.922822413845
148	29.4410281123509	32.7844502168107	33.0615584266119	38.0975371737767	35.038357002516	37.1672939494053	36.3552527137668	38.5277493381054	35.8493217135223	36.1927473875612	33.9339913623137	36.5886782188461	32.6215391021211	34.3304023517031	35.4620411524428	35.9577228757156	34.7757579914583	36.8826968516918	37.53329183226	36.6034595865671	35.7518866740374	36.5401681642353	36.496495487151	35.7193065284634	35.5399201302863	35.2990797624429	36.5914889261195	36.5554053271423	37.9894251248168	37.4003876178074	35.189254397201	34.4486089961453	34.0537051296214	35.2612342654657	32.7762326657906
149	29.1322835463674	32.5374871967451	33.1178816028647	38.0418270637046	35.1162036852705	37.12128281288	36.1186940914484	38.138742868793	35.3555257679325	35.7653243394603	33.606915667318	36.2893807031252	32.4502137357036	34.1482160105189	35.3589012856698	35.9312236976965	34.8145846451757	36.9065339747092	37.4538880109129	36.6980201955493	35.8198526430734	36.5130501506488	36.2826465316913	35.6023218125392	35.7653419032169	35.3071215549798	36.6796882921494	36.4759474226083	37.9943676636112	37.3783892163476	35.2558473222038	34.2618730620309	34.1309496174608	35.3542151569842	32.7598583410668
150	28.8390304154387	32.4840179299373	32.9432013698366	37.8702892841847	35.1416769112738	36.9872453051528	35.8930001820805	37.9360159300351	34.9566435949466	35.4012177377938	33.6017177612814	36.0028447726232	32.2784727548546	34.004812829188	35.2910654059371	36.0732093102592	34.8701309032482	37.0252735856425	37.5683427265782	36.782157085234	35.8494275834376	36.3201949842635	36.2678938651915	35.7807773021473	35.7019803221526	35.2298860458861	36.5226238942289	36.3816594425233	38.0740853071277	37.6220463896029	35.097470203347	34.0403998105794	34.2430426034898	35.3612191010862	32.6801104739584
151	28.5983264973212	32.4206996846625	32.8933991502999	37.8544244127382	34.9167998354271	36.5507726581077	35.7683384241254	37.5783446193246	34.7067384281609	35.0951857672158	33.3842048336935	35.781574967914	32.1204393456704	34.005452229728	35.3616182306108	36.0600711309277	34.9280055406147	36.9805289164821	37.3486156109516	36.8839134376111	35.8562960269178	36.2274460671349	36.1658700004018	35.7930352062582	35.7162292317176	35.2973570318488	36.4583856165584	36.3336682172657	37.8766914975984	37.5536290801684	34.9713209967581	33.922799843818	34.2646371899985	35.3199562559911	32.5414516581626
152	28.4302055378513	32.2992247877884	32.7521220201617	37.7368909071311	34.7560215540065	36.2088209287492	35.5595135944546	37.4024952693378	34.4648368132214	34.8021227390974	33.0307709154605	35.5953904921729	32.0009968755824	34.0197695227133	35.3872138354863	36.0133678569149	35.028523948647	37.0082249294276	37.4470035910982	36.8355804281518	36.0327262819777	36.0582856278871	36.134745868852	35.8851715191378	35.8709360258647	35.3232360283697	36.476970760757	36.3135881327313	37.9049059823421	37.5348681948073	34.761299422556	33.9963302860435	34.1034030948058	35.3106031721791	32.6653151279374
153	28.227707091377	32.2362893265117	32.5903139759029	37.5873085655335	34.6260905554949	35.8305528243571	35.2910979150596	37.2923615731268	34.1786602250916	34.4707893717067	32.588901341533	35.4521931753773	31.8340426910723	33.965455112309	35.4157677411211	36.1416979736089	35.0677039028225	37.1544360347946	37.252491001821	36.8694684518485	35.9959057661256	36.0495294433934	36.3848347491124	35.9222951627305	35.9372762248109	35.3593286969967	36.3974500312281	36.2329750791147	37.9215192547133	37.6978171317833	34.8102687820586	34.0211352125009	34.0467210632173	35.4250902613279	32.6184635561444
154	27.9628246377543	32.0673415948946	32.4036935839145	37.3485470361443	34.3647227930678	35.3599538101688	35.0123252718035	36.9438556381717	33.8392644416057	34.345679269295	32.0451418757873	35.3089775788828	31.8255026509609	33.9863316353033	35.2449795610983	36.2489317752403	34.9672801585752	37.0962483627533	37.0917085728833	36.5856807613155	35.9409121551617	36.1413903736095	36.3156897679256	35.7747779445037	35.9646336043843	35.3831132152008	36.2130359641076	36.2260594474307	37.7645833411814	37.5595917422494	34.9418163015793	34.0249190552452	33.9806654022385	35.4114589527216	32.6871525065266
155	27.5687932261813	32.100334116112	32.2036335839336	36.9877692528388	34.0019163066429	34.9411052893868	34.8725842197924	36.7547124508368	33.2644702073355	34.0481274172151	31.8699009763121	35.085493995701	31.7955307297614	33.9312141200912	35.1200120438621	36.1861518715097	35.139046934148	37.3970252856043	37.0820252345203	36.4281242858542	35.9906232369395	36.2574204929182	36.2971930709145	36.0152209867811	36.0497227418574	35.5272084885042	36.3969298058316	36.3786683669904	37.454168963174	37.61697685019	35.0262866048267	34.1656041650037	33.9456860129298	35.4368690549869	32.6592181189035
156	27.3764046147174	31.9739081513508	32.0278040652778	36.6341709371854	33.5774208954343	34.3193759285563	34.5247514997275	36.4428399552461	32.8442938961859	33.9403784455826	31.6495819867252	34.7257969371659	31.6434187381416	33.9537227206697	35.1276825771392	36.2365408012212	35.2181966807909	37.5451039602859	37.0938318404683	36.2988148387248	36.0289058369939	36.3339685619122	36.3619090459161	35.999327383065	36.2717487160971	35.4575092868524	36.2315093132461	36.3066648488147	37.2741756180731	37.5524435198143	35.1811134572165	34.0884386779478	34.0828513190504	35.6287503378355	32.7539932437621
157	27.0860240527998	31.7553948014047	31.777838549456	36.2573306069811	33.2888820889425	33.8565478415397	34.3021247750078	36.0786834778551	32.6066185308521	33.6712251329471	31.2711673494053	34.3990048969485	31.5652390380653	33.9859973244838	35.140137879276	36.3834763736756	35.1874693624233	37.7008226800984	37.1243062020958	36.2379258546644	35.9615868139228	36.2530207303518	36.362819616459	36.1594756966709	36.1488961741283	35.5349590758806	36.2215870655101	36.29801654729	37.1864761054352	37.5910842555551	35.0078045806482	34.1900363302866	34.0841359076974	35.6074235965073	32.7527382195941
158	26.8196039217285	31.5643142200596	31.6872751805491	35.7383130617641	33.134389291157	33.5361772298032	34.0600759510074	35.7456970075396	31.989269611256	33.4100401811233	30.9325932733906	33.9749139110454	31.3641914984005	33.9063367068305	34.9534956663986	36.383987794249	35.3316731715612	37.5856743133751	37.3205016243923	36.2701104061667	36.0964844792525	36.1278376733904	36.2855290307487	36.2545095030632	36.2185316854254	35.8001661694232	36.1746508811446	36.3004284869243	37.2094951030531	37.6774468998682	34.7631944549094	34.1547438831353	34.2466333274091	35.4258179253399	32.8424356449122
159	26.4474475631335	31.2333958722611	31.2625278855713	35.1311313381516	32.9541459225373	33.2408629916523	33.7101647678607	35.3094759581439	31.3202234069494	33.0797630059577	30.4478781296848	33.7019600371192	31.1943835066666	33.7927078774057	34.6873995159313	36.3655003670856	35.3287875520452	37.6738874966633	37.4736483234384	36.4230191933908	36.1529682689011	35.8521738603235	36.1124829035419	36.1788365900568	36.2452429167556	35.8418931716989	36.2422786282862	36.0255294893802	37.060512229193	37.7236659164126	34.7599406889303	34.3722439141708	34.3509604392047	35.7089900818658	32.8235742879889
160	26.2966893500351	31.1009460389735	31.1329836364198	34.7677112552009	32.6194827548371	33.1022886970968	33.3549086985389	34.5903809667358	30.8914152382099	32.7890114768051	30.0626828869139	33.5223213701136	30.890713947591	33.8332136598653	34.7366576480089	36.2865595361694	35.4141137529756	37.6669809689097	37.452440946794	36.4389046036592	36.0436910567362	35.7176454522254	36.1023575434359	36.0547568489042	36.2484454661157	35.7280292818373	36.1855375305657	35.8712489600032	36.9282010157796	37.7189650920243	34.7533041980426	34.5219542271072	34.3735720940826	35.9734604488589	33.023713726872
161	26.0989360497356	30.7559737831887	30.6542087572651	34.3246405042273	32.3183504960096	32.8236691336652	32.9440441564282	34.1510519626634	30.4918970937158	32.4150053839271	29.7299431580761	33.2382124665401	30.7346960858208	33.893572235165	34.8879314474389	36.2044116538528	35.4921077302533	37.5703295003782	37.3859516793179	36.3939820951106	36.2207246705582	35.6904849954054	36.1874598848508	36.2392302246446	36.1031492031003	35.6826087187798	36.1675271200386	35.8112429188788	36.8238297168817	37.9084235341325	34.7965122066599	34.486348122092	34.5591425110194	36.2057670855221	32.9349883623512
162	25.90434531217	30.4696831745446	30.4275438752529	33.9317913763505	31.6293950153133	32.4968411424493	32.6549800045447	33.6237660707693	30.2136697124066	31.970421106786	29.2076296087024	32.8276378585967	30.4765670442409	33.7472905585528	35.0394256643328	36.0731473170139	35.769741852777	37.5679099029454	37.3819723550306	36.6360281419228	36.270653722367	35.7688135732271	36.246873470604	36.1086062237705	36.2681355203854	35.7129000659624	35.8842952438076	35.7974569685139	36.8633201416556	37.8660334561995	34.7588871716914	34.5445251380725	34.6649405156027	36.2190423838201	32.9128325767601
[truncated: 338 more rows]
