# Supplementary material for: Identification of 1600 replication origins in S. cerevisiae
Source: eLife. 2024 Feb 5;12:RP88087. doi: 10.7554/eLife.88087 (PMC10945306; doi:10.7554/eLife.88087)
Supplement: Figure 4—source data 1. [file elife-88087-fig4-data1.txt]

peak_rank	number_of_genic_peaks_in_50	smooth500_number_of_genic_peaks_in_50	WT_S46_S20
1	1	2.7	NA
2	1	2.7	NA
3	1	2.7	NA
4	1	2.7	NA
5	1	2.7	NA
6	1	2.7	NA
7	2	2.7	NA
8	2	2.7	NA
9	2	2.7	NA
10	2	2.7	NA
11	2	2.7	NA
12	2	2.7	NA
13	2	2.8	NA
14	2	2.8	NA
15	2	2.8	NA
16	2	2.8	NA
17	2	2.8	NA
18	2	2.8	NA
19	2	2.8	NA
20	2	2.8	NA
21	2	2.8	NA
22	2	2.9	NA
23	2	2.9	NA
24	2	2.9	2
25	2	2.9	NA
26	2	2.9	NA
27	2	2.9	NA
28	2	2.9	NA
29	2	3	NA
30	2	3	NA
31	2	3	NA
32	2	3	1
33	3	3	NA
34	4	3	NA
35	4	3	NA
36	4	3.1	NA
37	4	3.1	NA
38	4	3.1	NA
39	4	3.1	NA
40	4	3.1	NA
41	4	3.2	NA
42	4	3.2	NA
43	4	3.2	NA
44	4	3.2	NA
45	4	3.2	NA
46	5	3.2	NA
47	5	3.3	NA
48	5	3.3	NA
49	4	3.3	NA
50	4	3.3	NA
51	4	3.3	NA
52	4	3.3	NA
53	4	3.3	NA
54	4	3.4	NA
55	4	3.4	NA
56	4	3.4	NA
57	3	3.4	NA
58	3	3.4	5
59	3	3.4	0
60	3	3.5	NA
61	3	3.5	NA
62	3	3.5	NA
63	3	3.5	NA
64	3	3.5	NA
65	3	3.6	NA
66	3	3.6	NA
67	3	3.6	NA
68	3	3.6	NA
69	3	3.6	NA
70	3	3.6	NA
71	3	3.6	5
72	3	3.6	NA
73	3	3.7	NA
74	3	3.7	NA
75	3	3.7	NA
76	3	3.7	NA
77	3	3.7	NA
78	3	3.7	NA
79	3	3.7	NA
80	3	3.8	NA
81	3	3.8	NA
82	3	3.8	NA
83	2	3.8	NA
84	1	3.8	NA
85	1	3.8	NA
86	1	3.8	NA
87	1	3.9	NA
88	1	3.9	NA
89	1	3.9	NA
90	2	3.9	NA
91	3	3.9	NA
92	3	3.9	NA
93	3	3.9	NA
94	3	3.9	NA
95	3	4	NA
96	2	4	NA
97	2	4	NA
98	2	4	NA
99	2	4	NA
100	3	4	NA
101	4	4	NA
102	4	4	NA
103	4	4.1	NA
104	4	4.1	NA
105	4	4.1	NA
106	5	4.1	NA
107	5	4.1	NA
108	5	4.1	NA
109	5	4.1	NA
110	5	4.2	NA
111	5	4.2	NA
112	5	4.2	NA
113	5	4.2	NA
114	5	4.2	NA
115	5	4.2	19
116	5	4.3	7
117	5	4.3	NA
118	5	4.3	NA
119	5	4.3	NA
120	5	4.3	NA
121	5	4.4	NA
122	5	4.4	NA
123	5	4.4	NA
124	5	4.4	NA
125	5	4.5	2
126	5	4.5	3
127	5	4.5	NA
128	5	4.5	NA
129	5	4.5	NA
130	5	4.5	NA
131	5	4.5	195
132	5	4.6	NA
133	5	4.6	NA
134	5	4.6	NA
135	5	4.6	NA
136	5	4.6	NA
137	5	4.6	NA
138	5	4.7	NA
139	5	4.7	NA
140	4	4.7	NA
141	3	4.7	NA
142	3	4.7	NA
143	3	4.7	NA
144	3	4.7	NA
145	3	4.8	NA
146	3	4.8	NA
147	3	4.8	NA
148	3	4.8	NA
149	3	4.8	NA
150	2	4.8	NA
151	1	4.8	NA
152	1	4.9	NA
153	1	4.9	NA
154	1	4.9	NA
155	1	4.9	NA
156	0	4.9	NA
157	0	4.9	NA
158	0	4.9	NA
159	0	4.9	NA
160	0	4.9	NA
161	0	4.9	NA
162	0	4.9	NA
163	0	4.9	NA
164	0	4.9	NA
165	0	4.9	NA
166	0	4.9	NA
167	0	4.9	NA
168	0	4.9	NA
169	0	5	NA
170	1	5	NA
171	1	5	NA
172	1	5	NA
173	1	5	NA
174	1	5	NA
175	1	5	NA
176	1	5	NA
177	2	5	NA
178	2	5	NA
179	2	5	NA
180	2	5	NA
181	2	5.1	NA
182	2	5.1	NA
183	2	5.1	NA
184	2	5.1	NA
185	2	5.1	NA
186	2	5.1	NA
187	2	5.1	NA
188	2	5.1	NA
189	2	5.1	NA
190	2	5.2	NA
191	2	5.2	NA
192	2	5.2	NA
193	2	5.2	NA
194	2	5.2	NA
195	2	5.2	14
196	2	5.2	NA
197	2	5.2	NA
198	2	5.2	NA
199	2	5.2	NA
200	2	5.2	NA
201	2	5.2	NA
202	2	5.2	3
203	2	5.2	NA
204	3	5.2	NA
205	3	5.2	NA
206	3	5.3	NA
207	3	5.3	NA
208	3	5.3	NA
209	3	5.3	NA
210	3	5.3	NA
211	3	5.3	NA
212	3	5.3	NA
213	3	5.3	NA
214	3	5.3	NA
215	3	5.3	NA
216	3	5.3	NA
217	3	5.3	NA
218	3	5.3	NA
219	3	5.3	NA
220	2	5.3	NA
221	2	5.3	NA
222	2	5.3	NA
223	2	5.3	NA
224	2	5.3	NA
225	2	5.3	NA
226	2	5.3	NA
227	1	5.3	NA
228	1	5.3	NA
229	1	5.3	6
230	1	5.4	NA
231	1	5.4	NA
232	1	5.4	NA
233	1	5.4	NA
234	1	5.4	NA
235	1	5.4	NA
236	1	5.4	NA
237	1	5.4	NA
238	1	5.4	NA
239	1	5.4	NA
240	2	5.4	NA
241	2	5.4	NA
242	2	5.4	NA
243	2	5.4	NA
244	3	5.4	NA
245	3	5.5	NA
246	4	5.5	NA
247	4	5.5	NA
248	4	5.5	NA
249	4	5.5	NA
250	4	5.5	NA
251	4	5.5	NA
252	5	5.6	NA
253	5	5.6	NA
254	4	5.6	NA
255	4	5.6	NA
256	4	5.6	NA
257	4	5.7	NA
258	4	5.7	NA
259	4	5.7	NA
260	4	5.7	NA
261	5	5.7	NA
262	5	5.8	NA
263	5	5.8	NA
264	5	5.8	NA
265	6	5.8	3
266	6	5.8	NA
267	6	5.9	NA
268	6	5.9	NA
269	6	5.9	95
270	6	5.9	NA
271	6	5.9	4
272	6	5.9	NA
273	6	5.9	NA
274	6	6	NA
275	6	6	NA
276	7	6	NA
277	7	6	10
278	7	6	NA
279	7	6	NA
280	7	6	NA
281	7	6	NA
282	7	6	NA
283	7	6	NA
284	7	6	NA
285	8	6	NA
286	8	6	15
287	9	6	NA
288	9	6	NA
289	9	6.1	NA
290	8	6.1	63
291	8	6.1	NA
292	9	6.1	NA
293	9	6.1	NA
294	8	6.1	NA
295	8	6.1	NA
296	7	6.1	NA
297	7	6.1	NA
298	7	6.1	NA
299	8	6.1	NA
300	8	6.1	NA
301	8	6.1	38
302	8	6.1	NA
303	8	6.1	NA
304	8	6.1	NA
305	8	6.1	NA
306	9	6.1	NA
307	9	6.1	NA
308	9	6.1	NA
309	9	6.1	NA
310	10	6.1	14
311	9	6.1	NA
312	9	6.1	12
313	9	6.1	NA
314	9	6.1	NA
315	8	6.1	NA
316	8	6.1	NA
317	8	6.1	7
318	8	6.1	NA
319	8	6.1	NA
320	8	6.1	NA
321	8	6.1	NA
322	8	6.1	NA
323	8	6.1	NA
324	8	6.2	9
325	8	6.2	NA
326	7	6.2	NA
327	8	6.2	5
328	9	6.2	NA
329	9	6.2	NA
330	9	6.2	NA
331	9	6.2	6
332	9	6.2	NA
333	9	6.2	NA
334	9	6.2	NA
335	8	6.3	44
336	8	6.3	NA
337	7	6.3	NA
338	7	6.3	NA
339	8	6.3	NA
340	8	6.3	NA
341	9	6.3	NA
342	8	6.3	NA
343	8	6.3	NA
344	8	6.3	NA
345	8	6.3	NA
346	9	6.3	NA
347	9	6.4	NA
348	9	6.4	NA
349	8	6.4	NA
350	8	6.4	NA
351	8	6.4	NA
352	7	6.4	27
353	8	6.4	35
354	9	6.4	NA
355	10	6.4	NA
356	10	6.4	NA
357	10	6.4	NA
358	10	6.4	NA
359	10	6.4	NA
360	9	6.4	NA
361	10	6.4	NA
362	10	6.4	NA
363	11	6.4	NA
364	11	6.4	20
365	11	6.4	NA
366	11	6.4	1
367	11	6.4	NA
368	12	6.4	NA
369	12	6.3	NA
370	12	6.3	NA
371	12	6.3	21
372	12	6.3	NA
373	12	6.3	NA
374	12	6.3	NA
375	12	6.3	NA
376	12	6.3	NA
377	11	6.3	NA
378	10	6.3	62
379	10	6.3	128
380	10	6.3	25
381	10	6.3	0
382	10	6.3	NA
383	10	6.3	NA
384	10	6.2	NA
385	10	6.2	NA
386	11	6.2	27
387	11	6.2	NA
388	11	6.2	11
389	11	6.2	NA
390	11	6.2	NA
391	10	6.2	NA
392	10	6.2	NA
393	11	6.2	149
394	11	6.2	NA
395	11	6.2	NA
396	10	6.2	NA
397	10	6.2	NA
398	10	6.2	NA
399	10	6.2	NA
400	10	6.2	NA
401	10	6.2	NA
402	10	6.2	NA
403	9	6.2	NA
404	9	6.2	NA
405	8	6.2	NA
406	7	6.2	NA
407	7	6.2	NA
408	7	6.2	NA
409	8	6.2	NA
410	8	6.2	NA
411	7	6.2	4
412	8	6.2	NA
413	7	6.2	NA
414	7	6.2	27
415	7	6.2	NA
416	7	6.2	NA
417	7	6.2	NA
418	6	6.2	40
419	6	6.2	NA
420	7	6.2	NA
421	7	6.2	NA
422	8	6.2	NA
423	8	6.2	NA
424	8	6.2	NA
425	9	6.2	NA
426	9	6.2	NA
427	9	6.3	NA
428	10	6.3	NA
429	10	6.3	258
430	10	6.3	NA
431	10	6.3	NA
432	10	6.3	NA
433	10	6.3	NA
434	10	6.3	115
435	10	6.3	NA
436	10	6.3	NA
437	10	6.3	28
438	10	6.3	NA
439	9	6.3	NA
440	9	6.3	NA
441	9	6.3	NA
442	9	6.3	NA
443	8	6.3	NA
444	8	6.3	NA
445	8	6.3	40
446	8	6.3	NA
447	8	6.3	13
448	8	6.3	NA
449	8	6.3	NA
450	8	6.3	12
451	8	6.3	NA
452	8	6.3	NA
453	8	6.4	19
454	7	6.4	NA
455	7	6.4	NA
456	7	6.4	NA
457	7	6.4	NA
458	7	6.4	NA
459	6	6.4	NA
460	7	6.4	NA
461	7	6.4	21
462	6	6.4	NA
463	6	6.4	NA
464	7	6.4	NA
465	7	6.5	NA
466	8	6.5	NA
467	8	6.5	NA
468	8	6.5	NA
469	8	6.5	NA
470	7	6.5	NA
471	7	6.5	NA
472	7	6.5	NA
473	8	6.5	NA
474	8	6.5	NA
475	7	6.6	NA
476	8	6.6	NA
477	8	6.6	NA
478	7	6.6	NA
479	8	6.6	NA
480	8	6.6	NA
481	8	6.6	NA
482	9	6.6	NA
483	9	6.7	NA
484	9	6.7	NA
485	9	6.7	6
486	8	6.7	NA
487	8	6.7	NA
488	8	6.7	NA
489	8	6.7	361
490	8	6.8	NA
491	9	6.8	32
492	9	6.8	NA
493	9	6.8	NA
494	10	6.8	NA
495	10	6.8	NA
496	10	6.8	NA
497	11	6.8	4
498	11	6.9	6
499	12	6.9	NA
500	12	6.9	NA
501	12	6.9	5
502	12	6.9	NA
503	12	6.9	NA
504	12	6.9	27
505	12	6.9	NA
506	12	6.9	NA
507	12	6.9	21
508	12	6.9	NA
509	12	6.9	NA
510	11	6.9	NA
511	12	7	NA
512	12	7	NA
513	12	7	NA
514	11	7	NA
515	11	7	NA
516	10	7	60
517	10	7	NA
518	10	7	NA
519	10	7	1
520	10	7	NA
521	10	7	NA
522	9	7	1
523	8	7	NA
524	8	7.1	20
525	8	7.1	NA
526	7	7.1	NA
527	7	7.1	NA
528	7	7.1	NA
529	6	7.1	NA
530	6	7.1	NA
531	6	7.1	NA
532	5	7.1	NA
533	5	7.1	NA
534	5	7.1	NA
535	5	7.1	NA
536	5	7.1	3
537	6	7.1	NA
538	7	7.1	NA
539	7	7.1	NA
540	7	7.1	NA
541	6	7.1	NA
542	6	7.1	NA
543	6	7.1	NA
544	5	7.1	NA
545	5	7.1	NA
546	5	7.1	NA
547	4	7.1	NA
548	4	7.2	NA
549	3	7.2	NA
550	3	7.2	NA
551	3	7.2	NA
552	4	7.2	NA
553	4	7.2	NA
554	4	7.2	NA
555	4	7.2	NA
556	4	7.2	NA
557	4	7.2	NA
558	4	7.2	NA
559	4	7.2	NA
560	5	7.1	NA
561	4	7.1	NA
562	4	7.1	8
563	4	7.1	5
564	5	7.1	NA
565	5	7.1	NA
566	5	7.1	NA
567	6	7.1	NA
568	7	7.1	NA
569	7	7.1	NA
570	7	7.1	NA
571	7	7.1	NA
572	7	7.1	NA
573	7	7.1	NA
574	7	7.1	NA
575	7	7.1	NA
576	7	7.1	NA
577	7	7.1	0
578	7	7.1	NA
579	7	7.1	NA
580	7	7.1	NA
581	7	7.1	NA
582	7	7.1	NA
583	8	7.1	NA
584	8	7.1	NA
585	8	7.1	200
586	8	7.1	NA
587	7	7.1	NA
588	6	7.1	NA
589	6	7.1	23
590	6	7.1	NA
591	6	7.1	NA
592	6	7.1	0
593	6	7.1	0
594	6	7.1	NA
595	6	7.1	NA
596	6	7.1	NA
597	6	7	NA
598	6	7	NA
599	6	7	NA
600	6	7	NA
601	6	7	NA
602	5	7	NA
603	5	7	NA
604	5	7	NA
605	5	7	NA
606	5	7	NA
607	5	7	NA
608	5	7	0
609	5	7	NA
610	4	7	NA
611	4	7	NA
612	4	7	NA
613	4	7	NA
614	3	7	NA
615	3	7	NA
616	3	7	NA
617	2	7	NA
618	1	7	NA
619	1	7	NA
620	1	7	NA
621	1	7	NA
622	1	7	NA
623	1	6.9	NA
624	2	6.9	NA
625	2	6.9	NA
626	2	6.9	NA
627	2	6.9	NA
628	2	6.9	NA
629	2	6.9	NA
630	2	6.9	NA
631	2	6.9	NA
632	2	6.8	NA
633	1	6.8	NA
634	1	6.8	NA
635	1	6.8	NA
636	1	6.8	NA
637	1	6.8	NA
638	1	6.8	NA
639	1	6.8	NA
640	1	6.8	NA
641	1	6.8	NA
642	1	6.7	NA
643	1	6.7	NA
644	1	6.7	NA
645	1	6.7	NA
646	1	6.7	NA
647	1	6.7	NA
648	1	6.7	NA
649	1	6.7	3
650	1	6.7	NA
651	1	6.6	NA
652	1	6.6	NA
653	1	6.6	NA
654	1	6.6	NA
655	1	6.6	NA
656	1	6.6	NA
657	1	6.6	NA
658	1	6.6	NA
659	1	6.6	NA
660	2	6.6	NA
661	2	6.5	NA
662	2	6.5	NA
663	2	6.5	NA
664	2	6.5	NA
665	2	6.5	NA
666	2	6.5	NA
667	2	6.5	NA
668	2	6.5	NA
669	3	6.5	NA
670	4	6.5	NA
671	4	6.5	NA
672	4	6.5	NA
673	4	6.4	NA
674	3	6.4	NA
675	3	6.4	NA
676	3	6.4	NA
677	3	6.4	NA
678	3	6.4	NA
679	3	6.4	NA
680	3	6.3	NA
681	3	6.3	NA
682	3	6.3	NA
683	3	6.3	NA
684	3	6.3	NA
685	3	6.3	27
686	3	6.2	NA
687	3	6.2	NA
688	3	6.2	NA
689	3	6.2	NA
690	3	6.2	NA
691	4	6.2	NA
692	4	6.1	NA
693	4	6.1	NA
694	4	6.1	4
695	4	6.1	30
696	4	6.1	NA
697	5	6.1	NA
698	5	6.1	NA
699	6	6	NA
700	6	6	NA
701	6	6	NA
702	6	6	NA
703	7	6	NA
704	7	6	NA
705	7	6	NA
706	7	6	NA
707	7	6	NA
708	7	5.9	NA
709	7	5.9	NA
710	7	5.9	NA
711	7	5.9	NA
712	7	5.9	NA
713	8	5.9	NA
714	8	5.9	NA
715	8	5.9	NA
716	8	5.9	0
717	8	5.9	NA
718	8	5.8	NA
719	7	5.8	NA
720	6	5.8	NA
721	6	5.8	NA
722	6	5.8	19
723	7	5.8	NA
724	7	5.8	50
725	7	5.8	NA
726	7	5.8	NA
727	7	5.8	NA
728	7	5.8	1
729	7	5.8	NA
730	7	5.7	NA
731	8	5.7	NA
732	8	5.7	NA
733	8	5.7	NA
734	9	5.7	NA
735	9	5.7	2
736	9	5.7	NA
737	9	5.7	NA
738	9	5.7	3
739	9	5.7	NA
740	9	5.7	NA
741	9	5.6	NA
742	9	5.6	NA
743	9	5.6	NA
744	9	5.6	NA
745	9	5.6	NA
746	9	5.6	NA
747	8	5.6	NA
748	8	5.6	4
749	7	5.6	NA
750	7	5.6	NA
751	7	5.6	NA
752	7	5.5	NA
753	7	5.5	NA
754	7	5.5	NA
755	8	5.5	NA
756	9	5.5	9
757	9	5.5	NA
758	9	5.5	NA
759	10	5.5	253
760	9	5.5	NA
761	9	5.5	NA
762	10	5.4	NA
763	9	5.4	NA
764	9	5.4	NA
765	9	5.4	NA
766	9	5.4	3
767	10	5.4	NA
768	10	5.4	NA
769	10	5.4	NA
770	10	5.4	NA
771	10	5.4	NA
772	10	5.4	NA
773	10	5.4	NA
774	10	5.4	NA
775	10	5.4	NA
776	10	5.4	NA
777	10	5.4	NA
778	10	5.4	15
779	10	5.4	NA
780	10	5.4	29
781	10	5.4	89
782	10	5.4	NA
783	10	5.4	NA
784	9	5.4	34
785	10	5.5	NA
786	10	5.5	NA
787	10	5.5	2
788	10	5.5	NA
789	10	5.5	NA
790	10	5.5	NA
791	9	5.5	NA
792	9	5.5	470
793	9	5.5	NA
794	9	5.5	NA
795	9	5.5	NA
796	9	5.5	NA
797	10	5.5	NA
798	10	5.5	3
799	10	5.5	NA
800	10	5.5	NA
801	10	5.5	NA
802	10	5.5	NA
803	9	5.5	NA
804	9	5.5	NA
805	8	5.6	NA
806	7	5.6	15
807	7	5.6	NA
808	7	5.6	NA
809	6	5.6	NA
810	6	5.6	175
811	6	5.6	NA
812	6	5.6	NA
813	6	5.6	NA
814	6	5.6	NA
815	6	5.6	NA
816	6	5.6	NA
817	5	5.6	NA
818	5	5.6	NA
819	6	5.6	NA
820	6	5.6	NA
821	6	5.6	NA
822	6	5.6	111
823	6	5.6	NA
824	7	5.6	NA
825	7	5.6	NA
826	8	5.6	NA
827	8	5.6	NA
828	8	5.5	NA
829	8	5.5	NA
830	8	5.5	NA
831	7	5.5	NA
832	7	5.5	NA
833	7	5.5	NA
834	7	5.5	NA
835	6	5.5	NA
836	7	5.5	NA
837	7	5.5	1
838	8	5.5	NA
839	8	5.5	NA
840	8	5.5	NA
841	8	5.5	NA
842	8	5.5	NA
843	8	5.5	NA
844	8	5.4	131
845	8	5.4	NA
846	8	5.4	NA
847	7	5.4	NA
848	8	5.4	12
849	8	5.4	7
850	8	5.4	NA
851	8	5.4	0
852	8	5.4	NA
853	8	5.4	NA
854	8	5.4	NA
855	8	5.4	NA
856	9	5.4	NA
857	9	5.4	NA
858	9	5.4	NA
859	9	5.4	NA
860	9	5.4	NA
861	9	5.4	30
862	8	5.4	NA
863	8	5.4	33
864	8	5.3	NA
865	8	5.3	NA
866	8	5.3	NA
867	8	5.3	NA
868	8	5.3	NA
869	7	5.4	NA
870	7	5.4	NA
871	8	5.4	NA
872	8	5.4	NA
873	7	5.4	65
874	6	5.4	NA
875	6	5.4	NA
876	5	5.4	NA
877	5	5.4	NA
878	5	5.4	NA
879	5	5.4	NA
880	5	5.4	NA
881	6	5.4	0
882	6	5.4	NA
883	6	5.4	NA
884	6	5.4	NA
885	6	5.4	NA
886	5	5.4	NA
887	5	5.4	NA
888	5	5.4	NA
889	5	5.4	NA
890	5	5.4	NA
891	5	5.4	NA
892	5	5.4	NA
893	5	5.4	NA
894	5	5.4	NA
895	5	5.4	NA
896	5	5.4	0
897	5	5.4	NA
898	4	5.4	NA
899	4	5.4	NA
900	4	5.4	NA
901	4	5.4	NA
902	4	5.4	NA
903	4	5.4	NA
904	4	5.4	NA
905	4	5.4	NA
906	3	5.4	7
907	3	5.4	NA
908	3	5.4	NA
909	3	5.4	NA
910	3	5.4	NA
911	3	5.4	NA
912	3	5.4	NA
913	3	5.4	384
914	3	5.4	NA
915	3	5.4	NA
916	3	5.4	NA
917	3	5.4	NA
918	3	5.4	NA
919	3	5.4	NA
920	3	5.4	NA
921	2	5.4	NA
922	2	5.4	NA
923	2	5.4	NA
924	2	5.4	NA
925	2	5.4	NA
926	2	5.4	NA
927	2	5.4	NA
928	2	5.4	NA
929	2	5.4	NA
930	2	5.4	NA
931	1	5.4	NA
932	1	5.4	NA
933	1	5.4	NA
934	1	5.4	NA
935	2	5.4	NA
936	2	5.4	NA
937	2	5.4	NA
938	1	5.4	NA
939	1	5.4	NA
940	1	5.4	NA
941	1	5.4	NA
942	1	5.4	NA
943	1	5.4	NA
944	1	5.4	NA
945	1	5.4	NA
946	1	5.4	NA
947	1	5.4	NA
948	1	5.4	NA
949	1	5.4	NA
950	2	5.4	NA
951	2	5.4	NA
952	2	5.4	NA
953	2	5.4	NA
954	2	5.4	NA
955	2	5.4	NA
956	2	5.4	NA
957	2	5.4	NA
958	2	5.4	NA
959	2	5.4	NA
960	2	5.4	14
961	2	5.3	NA
962	2	5.3	NA
963	2	5.3	NA
964	2	5.3	NA
965	2	5.3	NA
966	2	5.3	NA
967	2	5.3	NA
968	2	5.3	NA
969	2	5.3	NA
970	3	5.3	NA
971	3	5.3	NA
972	3	5.2	NA
973	3	5.2	NA
974	3	5.2	NA
975	3	5.2	0
976	4	5.2	NA
977	4	5.2	NA
978	4	5.2	NA
979	4	5.2	NA
980	4	5.2	NA
981	4	5.2	NA
982	4	5.2	NA
983	4	5.2	NA
984	4	5.1	NA
985	3	5.1	NA
986	3	5.1	NA
987	4	5.1	NA
988	4	5.1	NA
989	4	5.1	NA
990	4	5.1	NA
991	5	5.1	NA
992	6	5.1	NA
993	6	5.1	NA
994	6	5.1	NA
995	6	5	0
996	6	5	NA
997	6	5	NA
998	6	5	NA
999	7	5	NA
1000	6	5	NA
1001	6	5	11
1002	6	5	NA
1003	7	5	NA
1004	7	5	NA
1005	7	5	NA
1006	7	5	NA
1007	7	5	NA
1008	7	5	NA
1009	7	5	NA
1010	7	5	NA
1011	7	4.9	NA
1012	8	4.9	2
1013	8	4.9	NA
1014	8	4.9	NA
1015	9	4.9	NA
1016	9	4.9	16
1017	9	4.9	0
1018	9	4.9	NA
1019	9	4.9	NA
1020	8	4.9	NA
1021	8	4.9	NA
1022	8	4.9	NA
1023	8	4.9	NA
1024	8	4.8	192
1025	8	4.8	NA
1026	7	4.8	NA
1027	7	4.8	NA
1028	8	4.8	0
1029	8	4.8	NA
1030	8	4.8	NA
1031	8	4.8	NA
1032	8	4.8	NA
1033	9	4.8	NA
1034	9	4.8	NA
1035	9	4.8	NA
1036	9	4.8	NA
1037	8	4.8	5
1038	8	4.8	NA
1039	8	4.7	NA
1040	8	4.7	0
1041	7	4.7	NA
1042	7	4.7	NA
1043	7	4.7	NA
1044	7	4.7	NA
1045	8	4.7	NA
1046	8	4.7	NA
1047	8	4.7	NA
1048	8	4.7	NA
1049	7	4.7	NA
1050	7	4.7	NA
1051	7	4.7	NA
1052	7	4.7	NA
1053	6	4.7	18
1054	6	4.7	NA
1055	6	4.7	NA
1056	7	4.7	NA
1057	7	4.7	NA
1058	7	4.7	5
1059	7	4.7	NA
1060	7	4.7	NA
1061	7	4.7	NA
1062	6	4.7	NA
1063	6	4.7	NA
1064	6	4.7	NA
1065	5	4.7	NA
1066	5	4.7	NA
1067	5	4.7	40
1068	5	4.7	NA
1069	5	4.7	NA
1070	5	4.7	2
1071	5	4.7	NA
1072	5	4.7	NA
1073	5	4.7	NA
1074	5	4.7	NA
1075	5	4.7	NA
1076	5	4.7	NA
1077	5	4.7	NA
1078	4	4.7	NA
1079	4	4.7	NA
1080	4	4.7	NA
1081	4	4.7	1
1082	4	4.7	NA
1083	3	4.7	NA
1084	4	4.7	NA
1085	4	4.7	NA
1086	4	4.7	NA
1087	4	4.7	NA
1088	4	4.7	NA
1089	4	4.7	NA
1090	4	4.6	NA
1091	4	4.6	NA
1092	3	4.6	NA
1093	3	4.6	NA
1094	4	4.6	NA
1095	3	4.6	NA
1096	3	4.6	NA
1097	3	4.6	NA
1098	3	4.6	NA
1099	3	4.6	NA
1100	3	4.6	NA
1101	3	4.6	NA
1102	3	4.6	NA
1103	3	4.6	NA
1104	3	4.6	NA
1105	3	4.6	NA
1106	2	4.6	NA
1107	2	4.6	NA
1108	2	4.6	NA
1109	2	4.6	2
1110	2	4.6	NA
1111	2	4.6	NA
1112	2	4.6	NA
1113	2	4.6	NA
1114	2	4.6	NA
1115	2	4.6	NA
1116	2	4.5	NA
1117	2	4.5	NA
1118	3	4.5	NA
1119	3	4.5	3
1120	3	4.5	NA
1121	3	4.5	NA
1122	3	4.5	NA
1123	3	4.5	NA
1124	3	4.5	NA
1125	3	4.5	NA
1126	3	4.5	NA
1127	3	4.5	NA
1128	3	4.5	NA
1129	3	4.5	NA
1130	3	4.5	NA
1131	3	4.5	NA
1132	3	4.5	NA
1133	3	4.5	NA
1134	2	4.5	NA
1135	2	4.5	NA
1136	2	4.5	NA
1137	2	4.5	NA
1138	2	4.5	NA
1139	2	4.5	NA
1140	2	4.5	NA
1141	2	4.5	NA
1142	2	4.5	NA
1143	2	4.5	181
1144	1	4.5	NA
1145	1	4.5	NA
1146	1	4.5	NA
1147	1	4.5	NA
1148	1	4.5	NA
1149	1	4.5	NA
1150	1	4.5	NA
1151	1	4.5	NA
1152	1	4.4	NA
1153	1	4.4	NA
1154	1	4.4	NA
1155	1	4.4	NA
1156	1	4.4	NA
1157	1	4.4	NA
1158	1	4.4	NA
1159	1	4.4	NA
1160	1	4.4	NA
1161	2	4.4	NA
1162	2	4.4	NA
1163	2	4.4	NA
1164	3	4.4	NA
1165	3	4.4	NA
1166	4	4.4	NA
1167	4	4.4	NA
1168	3	4.4	NA
1169	3	4.4	NA
1170	3	4.4	NA
1171	3	4.4	NA
1172	3	4.4	NA
1173	3	4.4	NA
1174	3	4.4	NA
1175	3	4.5	NA
1176	3	4.5	NA
1177	3	4.5	NA
1178	3	4.5	NA
1179	3	4.5	NA
1180	3	4.5	NA
1181	3	4.5	NA
1182	3	4.5	NA
1183	3	4.5	NA
1184	3	4.5	NA
1185	3	4.5	NA
1186	3	4.5	112
1187	3	4.5	NA
1188	3	4.5	NA
1189	3	4.5	17
1190	3	4.5	NA
1191	3	4.5	0
1192	3	4.5	NA
1193	3	4.6	NA
1194	4	4.6	NA
1195	4	4.6	NA
1196	4	4.6	NA
1197	4	4.6	NA
1198	4	4.6	NA
1199	4	4.6	NA
1200	4	4.6	NA
1201	4	4.6	NA
1202	4	4.6	NA
1203	4	4.6	NA
1204	5	4.6	NA
1205	5	4.6	NA
1206	5	4.6	NA
1207	5	4.6	NA
1208	5	4.6	NA
1209	5	4.6	NA
1210	5	4.6	NA
1211	4	4.6	NA
1212	4	4.6	NA
1213	4	4.6	NA
1214	3	4.6	NA
1215	3	4.7	NA
1216	2	4.7	NA
1217	2	4.7	NA
1218	2	4.7	NA
1219	2	4.7	568
1220	2	4.7	NA
1221	2	4.7	NA
1222	2	4.7	NA
1223	2	4.7	NA
1224	2	4.7	NA
1225	2	4.7	NA
1226	2	4.7	NA
1227	2	4.7	NA
1228	3	4.7	NA
1229	4	4.7	0
1230	4	4.7	NA
1231	4	4.8	NA
1232	4	4.8	NA
1233	4	4.8	NA
1234	4	4.8	NA
1235	4	4.8	NA
1236	4	4.8	NA
1237	4	4.8	NA
1238	4	4.8	NA
1239	5	4.8	NA
1240	5	4.8	NA
1241	5	4.8	NA
1242	5	4.8	NA
1243	5	4.8	NA
1244	4	4.8	NA
1245	5	4.8	NA
1246	5	4.8	NA
1247	5	4.8	NA
1248	5	4.8	NA
1249	5	4.8	NA
1250	5	4.9	NA
1251	5	4.9	NA
1252	5	4.9	NA
1253	5	4.9	33
1254	5	4.9	56
1255	5	4.9	NA
1256	5	4.9	NA
1257	5	4.9	NA
1258	5	4.9	NA
1259	5	4.9	NA
1260	5	4.9	NA
1261	5	4.9	NA
1262	6	4.9	NA
1263	6	4.9	NA
1264	6	4.9	41
1265	6	4.9	NA
1266	6	4.9	NA
1267	6	4.9	NA
1268	6	4.9	NA
1269	6	4.9	NA
1270	6	4.9	19
1271	6	4.9	NA
1272	6	4.9	NA
1273	6	4.9	NA
1274	6	4.9	NA
1275	6	4.9	NA
1276	6	4.9	NA
1277	6	4.9	NA
1278	5	4.8	NA
1279	4	4.8	19
1280	5	4.8	NA
1281	6	4.8	NA
1282	6	4.8	NA
1283	7	4.8	NA
1284	7	4.8	NA
1285	8	4.8	NA
1286	8	4.8	NA
1287	8	4.8	47
1288	8	4.8	NA
1289	7	4.8	NA
1290	7	4.8	NA
1291	7	4.7	NA
1292	7	4.7	NA
1293	7	4.7	NA
1294	7	4.7	NA
1295	6	4.7	NA
1296	6	4.7	NA
1297	6	4.7	NA
1298	6	4.7	NA
1299	6	4.7	NA
1300	6	4.7	NA
1301	6	4.7	NA
1302	6	4.7	NA
1303	7	4.7	NA
1304	6	4.7	NA
1305	7	4.7	3
1306	7	4.7	7
1307	8	4.7	NA
1308	8	4.7	7
1309	8	4.6	NA
1310	8	4.6	27
1311	8	4.6	NA
1312	7	4.6	NA
1313	7	4.6	NA
1314	7	4.6	NA
1315	7	4.6	NA
1316	7	4.6	NA
1317	7	4.6	NA
1318	7	4.6	NA
1319	7	4.6	NA
1320	7	4.6	NA
1321	7	4.6	NA
1322	7	4.6	NA
1323	7	4.6	NA
1324	7	4.6	NA
1325	7	4.6	NA
1326	7	4.6	NA
1327	7	4.6	NA
1328	8	4.6	27
1329	8	4.6	NA
1330	7	4.6	0
1331	6	4.6	NA
1332	6	4.6	24
1333	5	4.6	NA
1334	5	4.6	NA
1335	4	4.6	NA
1336	4	4.6	NA
1337	5	4.6	NA
1338	5	4.6	NA
1339	5	4.6	NA
1340	5	4.6	NA
1341	5	4.7	NA
1342	6	4.7	NA
1343	7	4.7	NA
1344	7	4.7	NA
1345	7	4.7	NA
1346	7	4.7	NA
1347	7	4.7	NA
1348	7	4.7	NA
1349	7	4.7	NA
1350	8	4.7	NA
1351	8	4.7	NA
1352	8	4.7	NA
1353	7	4.7	47
1354	7	4.7	NA
1355	6	4.7	NA
1356	6	4.7	NA
1357	5	4.7	NA
1358	5	4.7	NA
1359	5	4.7	NA
1360	5	4.7	NA
1361	5	4.7	NA
1362	6	4.7	1
1363	6	4.7	NA
1364	6	4.7	NA
1365	6	4.7	NA
1366	6	4.7	NA
1367	6	4.7	18
1368	6	4.7	14
1369	6	4.7	NA
1370	6	4.7	NA
1371	6	4.7	NA
1372	6	4.7	NA
1373	6	4.6	NA
1374	6	4.6	NA
1375	6	4.6	62
1376	6	4.6	NA
1377	6	4.6	NA
1378	5	4.6	NA
1379	5	4.6	NA
1380	5	4.6	NA
1381	5	4.6	NA
1382	5	4.6	NA
1383	5	4.6	NA
1384	5	4.6	NA
1385	5	4.6	NA
1386	5	4.6	NA
1387	4	4.6	40
1388	4	4.6	NA
1389	4	4.6	NA
1390	4	4.6	NA
1391	4	4.6	NA
1392	3	4.6	NA
1393	2	4.6	NA
1394	2	4.6	NA
1395	2	4.6	NA
1396	2	4.6	NA
1397	2	4.6	NA
1398	2	4.6	NA
1399	2	4.6	NA
1400	1	4.6	NA
1401	1	4.6	NA
1402	1	4.6	NA
1403	1	4.6	NA
1404	2	4.6	NA
1405	3	4.6	NA
1406	3	4.6	NA
1407	3	4.6	NA
1408	3	4.6	NA
1409	3	4.6	NA
1410	3	4.6	NA
1411	4	4.6	NA
1412	3	4.6	NA
1413	3	4.6	NA
1414	3	4.6	NA
1415	3	4.6	NA
1416	3	4.6	NA
1417	3	4.6	NA
1418	3	4.6	NA
1419	3	4.6	NA
1420	3	4.6	NA
1421	3	4.6	NA
1422	3	4.6	NA
1423	3	4.6	NA
1424	4	4.6	NA
1425	4	4.6	NA
1426	4	4.6	NA
1427	4	4.6	NA
1428	4	4.6	NA
1429	4	4.6	64
1430	4	4.7	34
1431	4	4.7	NA
1432	4	4.7	NA
1433	4	4.7	NA
1434	4	4.7	NA
1435	4	4.7	NA
1436	4	4.7	0
1437	4	4.7	NA
1438	4	4.7	NA
1439	4	4.7	NA
1440	4	4.7	NA
1441	5	4.7	NA
1442	5	4.7	NA
1443	5	4.7	NA
1444	5	4.7	NA
1445	5	4.7	NA
1446	5	4.7	NA
1447	5	4.7	NA
1448	5	4.7	NA
1449	5	4.7	7
1450	5	4.7	NA
1451	5	4.7	NA
1452	5	4.7	NA
1453	5	4.7	NA
1454	4	4.7	NA
1455	3	4.7	NA
1456	3	4.7	NA
1457	3	4.7	NA
1458	3	4.6	NA
1459	3	4.6	NA
1460	3	4.6	NA
1461	2	4.6	NA
1462	2	4.6	NA
1463	3	4.6	NA
1464	4	4.7	NA
1465	4	4.7	NA
1466	5	4.7	3
1467	5	4.7	NA
1468	5	4.7	NA
1469	5	4.7	NA
1470	6	4.7	NA
1471	7	4.7	NA
1472	7	4.7	NA
1473	7	4.7	NA
1474	6	4.7	NA
1475	7	4.7	NA
1476	7	4.7	NA
1477	7	4.7	NA
1478	7	4.7	NA
1479	7	4.7	NA
1480	7	4.7	NA
1481	7	4.7	NA
1482	7	4.7	NA
1483	7	4.7	NA
1484	7	4.7	NA
1485	7	4.7	NA
1486	7	4.7	NA
1487	7	4.7	NA
1488	8	4.6	117
1489	8	4.6	0
1490	8	4.6	NA
1491	7	4.6	21
1492	7	4.6	NA
1493	8	4.6	NA
1494	8	4.6	NA
1495	8	4.6	0
1496	8	4.6	45
1497	8	4.6	NA
1498	8	4.6	NA
1499	8	4.6	NA
1500	8	4.6	2
1501	9	4.6	NA
1502	9	4.5	NA
1503	9	4.5	NA
1504	9	4.5	NA
1505	9	4.5	NA
1506	10	4.5	NA
1507	10	4.5	NA
1508	10	4.5	NA
1509	10	4.5	NA
1510	10	4.5	NA
1511	10	4.5	NA
1512	10	4.5	NA
1513	9	4.5	1
1514	8	4.5	NA
1515	8	4.5	NA
1516	7	4.4	NA
1517	7	4.4	NA
1518	7	4.4	568
1519	7	4.4	NA
1520	6	4.4	NA
1521	5	4.4	NA
1522	5	4.4	NA
1523	5	4.4	NA
1524	5	4.4	NA
1525	4	4.4	NA
1526	4	4.3	0
1527	4	4.3	NA
1528	4	4.3	NA
1529	4	4.3	NA
1530	4	4.3	NA
1531	4	4.3	0
1532	5	4.3	NA
1533	5	4.3	NA
1534	5	4.3	NA
1535	5	4.3	NA
1536	5	4.2	NA
1537	5	4.2	NA
1538	4	4.2	NA
1539	4	4.2	NA
1540	4	4.2	NA
1541	4	4.2	NA
1542	5	4.2	NA
1543	4	4.2	NA
1544	5	4.2	NA
1545	5	4.2	NA
1546	5	4.2	NA
1547	5	4.2	NA
1548	5	4.2	NA
1549	5	4.1	NA
1550	5	4.1	NA
1551	4	4.1	NA
1552	4	4.1	NA
1553	4	4.1	NA
1554	4	4.1	NA
1555	4	4.1	NA
1556	3	4.1	NA
1557	3	4.1	73
1558	3	4.1	NA
1559	3	4.1	NA
1560	3	4	NA
1561	3	4	NA
1562	3	4	NA
1563	4	4	NA
1564	4	4	NA
1565	4	4	NA
1566	4	4	NA
1567	4	4	96
1568	4	4	NA
1569	4	4	14
1570	4	4	NA
1571	4	4	NA
1572	5	4	NA
1573	6	4	NA
1574	6	4	NA
1575	6	4	NA
1576	6	4	NA
1577	6	4	NA
1578	6	4	NA
1579	6	3.9	NA
1580	6	3.9	NA
1581	6	3.9	NA
1582	5	3.9	NA
1583	5	3.9	NA
1584	5	3.9	NA
1585	5	3.9	NA
1586	5	3.9	NA
1587	5	3.9	NA
1588	5	3.9	4
1589	5	3.9	NA
1590	5	3.9	NA
1591	5	3.9	NA
1592	4	3.9	NA
1593	4	3.9	NA
1594	3	3.9	NA
1595	3	3.9	NA
1596	3	3.9	NA
1597	3	3.9	0
1598	3	3.9	11
1599	3	3.9	NA
1600	3	3.9	NA
1601	3	3.9	NA
1602	3	3.9	NA
1603	3	3.9	NA
1604	3	3.9	NA
1605	3	3.8	NA
1606	3	3.8	NA
1607	3	3.8	NA
1608	3	3.8	NA
1609	3	3.8	NA
1610	3	3.8	NA
1611	3	3.8	NA
1612	3	3.8	NA
1613	2	3.8	NA
1614	2	3.8	NA
1615	2	3.8	NA
1616	2	3.8	NA
1617	2	3.8	NA
1618	2	3.8	NA
1619	2	3.8	NA
1620	2	3.7	NA
1621	2	3.7	NA
1622	1	3.7	NA
1623	0	3.7	NA
1624	0	3.7	NA
1625	0	3.7	NA
1626	0	3.7	NA
1627	1	3.7	NA
1628	1	3.7	NA
1629	1	3.7	NA
1630	1	3.7	NA
1631	2	3.7	NA
1632	2	3.7	NA
1633	2	3.7	NA
1634	2	3.7	NA
1635	2	3.7	NA
1636	2	3.6	NA
1637	2	3.6	NA
1638	2	3.6	NA
1639	2	3.6	NA
1640	2	3.6	NA
1641	2	3.6	NA
1642	2	3.6	NA
1643	2	3.7	NA
1644	2	3.7	NA
1645	2	3.7	NA
1646	2	3.7	NA
1647	2	3.7	NA
1648	2	3.7	NA
1649	2	3.7	NA
1650	2	3.7	NA
1651	2	3.7	NA
1652	2	3.7	0
1653	2	3.7	NA
1654	2	3.7	NA
1655	2	3.7	NA
1656	2	3.7	0
1657	2	3.7	NA
1658	2	3.7	NA
1659	2	3.8	NA
1660	2	3.8	NA
1661	2	3.8	NA
1662	2	3.8	NA
1663	2	3.8	NA
1664	2	3.8	NA
1665	2	3.8	NA
1666	2	3.8	NA
1667	2	3.8	NA
1668	3	3.8	NA
1669	3	3.8	NA
1670	3	3.8	NA
1671	3	3.8	NA
1672	4	3.8	NA
1673	4	3.9	NA
1674	4	3.9	NA
1675	4	3.9	NA
1676	5	3.9	NA
1677	4	3.9	NA
1678	4	3.9	NA
1679	4	3.9	NA
1680	4	3.9	NA
1681	3	3.9	NA
1682	3	3.9	NA
1683	3	3.9	NA
1684	3	3.9	NA
1685	3	3.9	NA
1686	3	4	NA
1687	3	4	NA
1688	3	4	NA
1689	3	4	NA
1690	4	4	NA
1691	4	4	NA
1692	4	4	NA
1693	4	4	0
1694	4	4	NA
1695	4	4	NA
1696	4	4	NA
1697	4	4	27
1698	4	4	NA
1699	4	4.1	NA
1700	4	4.1	NA
1701	4	4.1	7
1702	4	4.1	NA
1703	4	4.1	NA
1704	4	4.1	NA
1705	4	4.1	NA
1706	4	4.1	NA
1707	4	4.1	NA
1708	4	4.1	NA
1709	4	4.2	NA
1710	4	4.2	NA
1711	4	4.2	NA
1712	4	4.2	NA
1713	5	4.2	NA
1714	5	4.2	NA
1715	5	4.2	43
1716	5	4.2	NA
1717	5	4.2	NA
1718	4	4.2	NA
1719	4	4.2	NA
1720	4	4.3	NA
1721	4	4.3	NA
1722	3	4.3	NA
1723	3	4.3	NA
1724	3	4.3	NA
1725	3	4.3	NA
1726	2	4.3	NA
1727	2	4.3	NA
1728	2	4.3	NA
1729	2	4.3	NA
1730	2	4.3	NA
1731	2	4.3	NA
1732	2	4.3	NA
1733	2	4.3	NA
1734	2	4.2	NA
1735	2	4.2	NA
1736	2	4.2	NA
1737	2	4.2	NA
1738	2	4.2	47
1739	2	4.2	NA
1740	1	4.2	NA
1741	1	4.2	NA
1742	1	4.2	NA
1743	1	4.2	NA
1744	1	4.2	NA
1745	1	4.2	NA
1746	1	4.2	NA
1747	1	4.2	NA
1748	1	4.2	NA
1749	1	4.2	NA
1750	1	4.2	NA
1751	2	4.1	NA
1752	2	4.1	NA
1753	2	4.1	NA
1754	2	4.1	NA
1755	2	4.1	NA
1756	2	4.1	NA
1757	2	4.1	NA
1758	2	4.1	NA
1759	2	4.1	NA
1760	2	4	NA
1761	2	4	NA
1762	2	4	NA
1763	1	4	NA
1764	1	4	NA
1765	1	4	NA
1766	1	4	NA
1767	1	4	NA
1768	1	4	NA
1769	1	4	NA
1770	1	4	NA
1771	1	4	NA
1772	1	4	NA
1773	1	4	NA
1774	1	4	NA
1775	1	4	NA
1776	1	4	24
1777	1	4	NA
1778	1	4	NA
1779	1	4	NA
1780	1	4	NA
1781	1	4	NA
1782	1	4	NA
1783	1	4	NA
1784	1	4	NA
1785	2	4	NA
1786	2	4	NA
1787	3	4	NA
1788	3	4	NA
1789	3	4	NA
1790	3	4	NA
1791	3	4	NA
1792	3	4	NA
1793	3	4	NA
1794	3	4	NA
1795	3	4	NA
1796	3	4	NA
1797	3	4	NA
1798	3	4	NA
1799	3	4	NA
1800	3	4	NA
1801	2	4.1	NA
1802	2	4.1	NA
1803	2	4.1	NA
1804	2	4.1	NA
1805	2	4.1	NA
1806	2	4.1	NA
1807	3	4.1	NA
1808	3	4.1	NA
1809	4	4.1	NA
1810	4	4.1	41
1811	4	4.1	NA
1812	4	4.1	24
1813	4	4.1	NA
1814	4	4.1	NA
1815	4	4.1	NA
1816	4	4.2	NA
1817	4	4.2	NA
1818	4	4.2	NA
1819	4	4.2	NA
1820	4	4.2	NA
1821	5	4.2	NA
1822	5	4.2	NA
1823	5	4.2	NA
1824	5	4.2	NA
1825	5	4.2	NA
1826	5	4.2	NA
1827	5	4.2	NA
1828	5	4.2	NA
1829	5	4.2	NA
1830	5	4.2	NA
1831	5	4.2	NA
1832	5	4.2	158
1833	5	4.2	NA
1834	6	4.2	1
1835	5	4.2	NA
1836	5	4.2	NA
1837	4	4.1	NA
1838	4	4.1	NA
1839	4	4.1	NA
1840	4	4.1	NA
1841	4	4.1	NA
1842	4	4.1	NA
1843	4	4.1	NA
1844	4	4.1	NA
1845	4	4.2	NA
1846	4	4.2	57
1847	4	4.2	NA
1848	4	4.2	NA
1849	4	4.2	NA
1850	4	4.2	NA
1851	4	4.2	NA
1852	4	4.2	NA
1853	4	4.2	NA
1854	4	4.2	NA
1855	4	4.2	NA
1856	4	4.2	NA
1857	3	4.2	NA
1858	3	4.2	NA
1859	2	4.2	76
1860	2	4.2	NA
1861	2	4.2	NA
1862	2	4.2	NA
1863	2	4.2	NA
1864	2	4.2	NA
1865	2	4.2	NA
1866	2	4.2	NA
1867	2	4.2	NA
1868	2	4.2	NA
1869	2	4.2	NA
1870	2	4.2	NA
1871	1	4.2	NA
1872	1	4.2	NA
1873	2	4.2	NA
1874	2	4.2	NA
1875	2	4.2	NA
1876	2	4.2	NA
1877	2	4.2	NA
1878	2	4.3	NA
1879	3	4.3	NA
1880	3	4.3	NA
1881	3	4.3	NA
1882	3	4.3	NA
1883	3	4.3	NA
1884	3	4.3	NA
1885	3	4.3	NA
1886	3	4.3	NA
1887	4	4.3	NA
1888	4	4.3	NA
1889	4	4.3	NA
1890	4	4.3	NA
1891	4	4.3	NA
1892	4	4.4	NA
1893	4	4.4	NA
1894	5	4.4	NA
1895	5	4.4	NA
1896	5	4.4	NA
1897	5	4.4	NA
1898	5	4.4	0
1899	5	4.4	NA
1900	5	4.4	NA
1901	5	4.4	NA
1902	5	4.4	NA
1903	5	4.4	NA
1904	5	4.4	22
1905	5	4.4	NA
1906	5	4.4	NA
1907	5	4.5	NA
1908	5	4.5	NA
1909	6	4.5	85
1910	6	4.5	NA
1911	6	4.5	NA
1912	6	4.5	0
1913	6	4.5	NA
1914	6	4.5	NA
1915	6	4.5	NA
1916	7	4.5	NA
1917	7	4.5	NA
1918	7	4.5	NA
1919	7	4.6	0
1920	7	4.6	NA
1921	7	4.6	NA
1922	8	4.6	NA
1923	7	4.6	NA
1924	7	4.6	NA
1925	8	4.6	NA
1926	8	4.6	NA
1927	8	4.6	NA
1928	9	4.6	NA
1929	8	4.6	NA
1930	8	4.6	NA
1931	8	4.6	NA
1932	8	4.6	NA
1933	8	4.6	NA
1934	8	4.6	1
1935	9	4.6	NA
1936	9	4.6	NA
1937	8	4.6	NA
1938	8	4.6	NA
1939	8	4.6	NA
1940	9	4.6	NA
1941	9	4.6	2
1942	9	4.6	NA
1943	9	4.6	NA
1944	8	4.6	NA
1945	8	4.6	NA
1946	8	4.6	NA
1947	9	4.6	20
1948	9	4.6	NA
1949	9	4.6	NA
1950	9	4.6	0
1951	9	4.6	NA
1952	9	4.6	NA
1953	9	4.6	5
1954	9	4.5	NA
1955	9	4.5	NA
1956	9	4.5	NA
1957	9	4.5	NA
1958	9	4.5	NA
1959	8	4.5	31
1960	8	4.5	14
1961	8	4.5	NA
1962	8	4.5	NA
1963	8	4.5	NA
1964	9	4.5	NA
1965	9	4.5	0
1966	8	4.5	NA
1967	8	4.5	NA
1968	8	4.4	NA
1969	8	4.4	NA
1970	9	4.4	NA
1971	9	4.4	NA
1972	8	4.4	47
1973	8	4.4	NA
1974	8	4.4	NA
1975	7	4.4	NA
1976	7	4.4	NA
1977	7	4.4	NA
1978	6	4.4	NA
1979	6	4.4	NA
1980	6	4.4	NA
1981	6	4.4	NA
1982	6	4.4	NA
1983	6	4.4	NA
1984	6	4.4	NA
1985	5	4.5	NA
1986	5	4.5	NA
1987	5	4.5	NA
1988	5	4.5	NA
1989	5	4.5	0
1990	4	4.5	NA
1991	5	4.5	NA
1992	5	4.5	NA
1993	5	4.5	NA
1994	5	4.5	NA
1995	5	4.5	271
1996	5	4.5	NA
1997	4	4.5	NA
1998	4	4.5	NA
1999	4	4.5	NA
[truncated: 15,619 more rows]
