# Supplementary material for: Identification of 1600 replication origins in S. cerevisiae
Source: eLife. 2024 Feb 5;12:RP88087. doi: 10.7554/eLife.88087 (PMC10945306; doi:10.7554/eLife.88087)
Supplement: Figure 4—source data 2. [file elife-88087-fig4-data2.txt]

peak_rank	convergent	divergent	tandem
1	16.8823529411765	9.64705882352941	23.4705882352941
2	16.7884615384615	9.73076923076923	23.4807692307692
3	16.7169811320755	9.79245283018868	23.4905660377358
4	16.6666666666667	9.83333333333333	23.5
5	16.6181818181818	9.87272727272727	23.5090909090909
6	16.5714285714286	9.91071428571429	23.5178571428571
7	16.5087719298246	9.94736842105263	23.5438596491228
8	16.448275862069	9.98275862068965	23.5689655172414
9	16.3898305084746	10	23.6101694915254
10	16.3333333333333	10	23.6666666666667
11	16.2950819672131	10	23.7049180327869
12	16.241935483871	10	23.758064516129
13	16.2063492063492	10	23.7936507936508
14	16.171875	10.015625	23.8125
15	16.1384615384615	10.0307692307692	23.8307692307692
16	16.1060606060606	10.0454545454545	23.8484848484848
17	16.0597014925373	10.0597014925373	23.8805970149254
18	16.0147058823529	10.0735294117647	23.9117647058824
19	15.9565217391304	10.1014492753623	23.9420289855072
20	15.9142857142857	10.1142857142857	23.9714285714286
21	15.8732394366197	10.1267605633803	24
22	15.8333333333333	10.1388888888889	24.0277777777778
23	15.7808219178082	10.1506849315068	24.0684931506849
24	15.7297297297297	10.1621621621622	24.1081081081081
25	15.68	10.1733333333333	24.1466666666667
26	15.6447368421053	10.1842105263158	24.1710526315789
27	15.6103896103896	10.1818181818182	24.2077922077922
28	15.5641025641026	10.1794871794872	24.2564102564103
30	15.5189873417722	10.1898734177215	24.2911392405063
32	15.475	10.2	24.325
33	15.4320987654321	10.1975308641975	24.3703703703704
34	15.4024390243902	10.1829268292683	24.4146341463415
35	15.3855421686747	10.1686746987952	24.4457831325301
36	15.3690476190476	10.1666666666667	24.4642857142857
37	15.3647058823529	10.1647058823529	24.4705882352941
38	15.3604651162791	10.1627906976744	24.4767441860465
39	15.3448275862069	10.1609195402299	24.4942528735632
40	15.3295454545455	10.1477272727273	24.5227272727273
41	15.314606741573	10.1460674157303	24.5393258426966
42	15.2888888888889	10.1444444444444	24.5666666666667
43	15.2747252747253	10.1428571428571	24.5824175824176
44	15.2717391304348	10.1304347826087	24.5978260869565
45	15.2795698924731	10.1182795698925	24.6021505376344
46	15.2978723404255	10.0957446808511	24.6063829787234
47	15.3052631578947	10.0842105263158	24.6105263157895
48	15.3229166666667	10.0729166666667	24.6041666666667
49	15.3505154639175	10.0618556701031	24.5876288659794
50	15.3775510204082	10.0510204081633	24.5714285714286
51	15.4141414141414	10.030303030303	24.5555555555556
53	15.45	10	24.55
54	15.43	10.03	24.54
55	15.42	10.06	24.52
56	15.41	10.08	24.51
57	15.4	10.09	24.51
58	15.39	10.1	24.51
59	15.38	10.11	24.51
61	15.36	10.12	24.52
62	15.32	10.13	24.55
63	15.29	10.13	24.58
64	15.28	10.12	24.6
65	15.27	10.11	24.62
66	15.25	10.1	24.65
67	15.23	10.09	24.68
68	15.22	10.07	24.71
69	15.22	10.03	24.75
70	15.22	9.99	24.79
71	15.22	9.95	24.83
72	15.23	9.92	24.85
74	15.23	9.89	24.88
75	15.24	9.85	24.91
76	15.26	9.81	24.93
77	15.26	9.77	24.97
78	15.27	9.73	25
79	15.28	9.69	25.03
80	15.3	9.66	25.04
81	15.31	9.63	25.06
82	15.32	9.59	25.09
83	15.32	9.55	25.13
84	15.33	9.5	25.17
85	15.35	9.45	25.2
86	15.38	9.4	25.22
87	15.41	9.35	25.24
88	15.44	9.3	25.26
89	15.48	9.24	25.28
90	15.52	9.18	25.3
91	15.55	9.12	25.33
92	15.57	9.06	25.37
93	15.61	8.99	25.4
94	15.66	8.91	25.43
95	15.7	8.83	25.47
96	15.73	8.75	25.52
97	15.77	8.66	25.57
98	15.81	8.57	25.62
99	15.86	8.47	25.67
100	15.91	8.36	25.73
101	15.95	8.25	25.8
102	15.99	8.14	25.87
103	16.03	8.04	25.93
104	16.06	7.93	26.01
105	16.09	7.82	26.09
106	16.12	7.71	26.17
107	16.15	7.6	26.25
108	16.17	7.5	26.33
110	16.18	7.41	26.41
111	16.19	7.32	26.49
112	16.2	7.24	26.56
113	16.23	7.16	26.61
114	16.26	7.09	26.65
115	16.28	7.03	26.69
117	16.29	6.98	26.73
119	16.28	6.94	26.78
120	16.28	6.9	26.82
121	16.27	6.86	26.87
123	16.27	6.81	26.92
124	16.27	6.77	26.96
125	16.28	6.73	26.99
127	16.3	6.7	27
128	16.32	6.67	27.01
129	16.35	6.64	27.01
130	16.37	6.62	27.01
131	16.38	6.6	27.02
132	16.4	6.58	27.02
133	16.42	6.57	27.01
134	16.44	6.56	27
135	16.45	6.56	26.99
136	16.45	6.56	26.99
137	16.46	6.57	26.97
138	16.49	6.58	26.93
139	16.51	6.59	26.9
140	16.53	6.61	26.86
141	16.55	6.64	26.81
142	16.56	6.68	26.76
143	16.56	6.72	26.72
144	16.55	6.75	26.7
145	16.52	6.78	26.7
146	16.49	6.82	26.69
147	16.47	6.86	26.67
148	16.44	6.91	26.65
149	16.41	6.95	26.64
150	16.39	7	26.61
151	16.36	7.05	26.59
152	16.32	7.11	26.57
153	16.26	7.18	26.56
154	16.19	7.26	26.55
155	16.14	7.33	26.53
156	16.08	7.4	26.52
157	16.01	7.47	26.52
158	15.94	7.55	26.51
159	15.86	7.64	26.5
160	15.78	7.74	26.48
161	15.71	7.84	26.45
162	15.64	7.94	26.42
163	15.59	8.04	26.37
164	15.53	8.14	26.33
165	15.47	8.24	26.29
166	15.42	8.33	26.25
167	15.36	8.42	26.22
168	15.31	8.5	26.19
169	15.25	8.58	26.17
170	15.18	8.66	26.16
171	15.11	8.74	26.15
172	15.04	8.83	26.13
173	14.99	8.92	26.09
174	14.93	9.02	26.05
175	14.87	9.13	26
176	14.8	9.24	25.96
177	14.74	9.34	25.92
178	14.68	9.42	25.9
179	14.62	9.51	25.87
180	14.55	9.6	25.85
181	14.47	9.69	25.84
182	14.39	9.78	25.83
183	14.3	9.87	25.83
184	14.22	9.96	25.82
185	14.13	10.05	25.82
186	14.05	10.15	25.8
187	13.96	10.25	25.79
189	13.86	10.36	25.78
190	13.75	10.48	25.77
191	13.64	10.59	25.77
192	13.54	10.68	25.78
193	13.46	10.75	25.79
194	13.39	10.82	25.79
195	13.31	10.9	25.79
196	13.24	10.98	25.78
197	13.19	11.05	25.76
198	13.15	11.12	25.73
200	13.11	11.19	25.7
201	13.07	11.28	25.65
202	13.03	11.36	25.61
203	13.01	11.44	25.55
204	12.99	11.52	25.49
206	12.97	11.6	25.43
207	12.95	11.68	25.37
208	12.93	11.77	25.3
209	12.93	11.86	25.21
210	12.94	11.95	25.11
211	12.95	12.03	25.02
212	12.98	12.11	24.91
213	13.01	12.19	24.8
214	13.04	12.27	24.69
215	13.08	12.35	24.57
216	13.12	12.43	24.45
217	13.17	12.51	24.32
218	13.23	12.59	24.18
219	13.29	12.66	24.05
220	13.34	12.74	23.92
221	13.4	12.81	23.79
222	13.47	12.88	23.65
223	13.55	12.95	23.5
224	13.65	13	23.35
225	13.75	13.04	23.21
226	13.84	13.08	23.08
227	13.92	13.12	22.96
228	14	13.14	22.86
229	14.07	13.16	22.77
230	14.13	13.17	22.7
232	14.19	13.19	22.62
233	14.26	13.19	22.55
234	14.33	13.19	22.48
235	14.41	13.19	22.4
236	14.48	13.19	22.33
237	14.56	13.17	22.27
238	14.63	13.15	22.22
239	14.72	13.11	22.17
240	14.81	13.07	22.12
241	14.89	13.03	22.08
242	14.97	12.98	22.05
243	15.06	12.91	22.03
244	15.15	12.83	22.02
245	15.23	12.75	22.02
246	15.3	12.67	22.03
247	15.37	12.59	22.04
248	15.45	12.51	22.04
249	15.53	12.43	22.04
250	15.6	12.34	22.06
251	15.66	12.25	22.09
252	15.72	12.16	22.12
253	15.79	12.06	22.15
254	15.87	11.95	22.18
255	15.94	11.84	22.22
256	16.01	11.73	22.26
257	16.09	11.6	22.31
258	16.17	11.47	22.36
259	16.23	11.34	22.43
260	16.28	11.21	22.51
261	16.33	11.09	22.58
262	16.38	10.97	22.65
264	16.42	10.86	22.72
265	16.47	10.75	22.78
266	16.5	10.64	22.86
267	16.52	10.53	22.95
269	16.53	10.42	23.05
270	16.54	10.32	23.14
271	16.54	10.23	23.23
272	16.52	10.15	23.33
273	16.52	10.06	23.42
274	16.51	9.98	23.51
275	16.5	9.91	23.59
278	16.49	9.84	23.67
279	16.47	9.77	23.76
280	16.45	9.7	23.85
281	16.43	9.63	23.94
282	16.42	9.56	24.02
284	16.42	9.49	24.09
285	16.43	9.42	24.15
287	16.43	9.37	24.2
288	16.43	9.32	24.25
289	16.43	9.27	24.3
290	16.44	9.22	24.34
291	16.46	9.17	24.37
293	16.5	9.12	24.38
294	16.55	9.07	24.38
295	16.59	9.02	24.39
296	16.62	8.97	24.41
297	16.66	8.9	24.44
298	16.72	8.83	24.45
299	16.78	8.75	24.47
301	16.84	8.68	24.48
302	16.9	8.62	24.48
303	16.95	8.58	24.47
304	17	8.55	24.45
305	17.05	8.52	24.43
306	17.1	8.49	24.41
307	17.14	8.46	24.4
308	17.18	8.44	24.38
309	17.21	8.42	24.37
311	17.23	8.4	24.37
314	17.24	8.37	24.39
315	17.24	8.35	24.41
317	17.23	8.33	24.44
318	17.22	8.31	24.47
319	17.21	8.29	24.5
320	17.2	8.27	24.53
321	17.19	8.25	24.56
323	17.17	8.23	24.6
324	17.16	8.2	24.64
325	17.15	8.18	24.67
326	17.13	8.16	24.71
327	17.1	8.14	24.76
328	17.08	8.12	24.8
329	17.05	8.1	24.85
330	17.01	8.08	24.91
332	16.97	8.05	24.98
333	16.92	8.01	25.07
334	16.88	7.97	25.15
335	16.83	7.92	25.25
337	16.77	7.88	25.35
338	16.71	7.84	25.45
339	16.65	7.8	25.55
340	16.58	7.77	25.65
341	16.51	7.74	25.75
342	16.44	7.72	25.84
343	16.37	7.7	25.93
344	16.29	7.7	26.01
345	16.21	7.71	26.08
346	16.14	7.71	26.15
347	16.07	7.7	26.23
348	15.98	7.7	26.32
349	15.9	7.7	26.4
350	15.81	7.71	26.48
351	15.71	7.72	26.57
352	15.6	7.74	26.66
354	15.5	7.77	26.73
356	15.39	7.81	26.8
357	15.27	7.86	26.87
359	15.14	7.92	26.94
360	15	8	27
361	14.87	8.08	27.05
362	14.74	8.16	27.1
363	14.63	8.23	27.14
364	14.52	8.3	27.18
365	14.41	8.38	27.21
366	14.3	8.47	27.23
367	14.2	8.56	27.24
368	14.11	8.65	27.24
370	14.03	8.74	27.23
371	13.96	8.84	27.2
372	13.88	8.96	27.16
373	13.79	9.08	27.13
374	13.72	9.2	27.08
378	13.64	9.33	27.03
380	13.56	9.47	26.97
381	13.47	9.61	26.92
382	13.39	9.76	26.85
384	13.32	9.92	26.76
385	13.24	10.07	26.69
386	13.16	10.21	26.63
388	13.1	10.33	26.57
389	13.03	10.45	26.52
391	12.96	10.57	26.47
392	12.91	10.69	26.4
393	12.86	10.81	26.33
394	12.81	10.93	26.26
395	12.77	11.05	26.18
396	12.73	11.17	26.1
398	12.69	11.3	26.01
400	12.67	11.42	25.91
401	12.65	11.52	25.83
402	12.63	11.62	25.75
403	12.62	11.72	25.66
404	12.61	11.81	25.58
405	12.59	11.89	25.52
406	12.57	11.97	25.46
407	12.55	12.04	25.41
408	12.53	12.1	25.37
409	12.51	12.15	25.34
412	12.49	12.21	25.3
413	12.47	12.27	25.26
414	12.44	12.34	25.22
415	12.4	12.41	25.19
417	12.35	12.48	25.17
418	12.29	12.55	25.16
419	12.23	12.61	25.16
421	12.19	12.67	25.14
424	12.14	12.73	25.13
425	12.08	12.79	25.13
426	12.03	12.84	25.13
427	11.97	12.88	25.15
428	11.91	12.92	25.17
429	11.84	12.95	25.21
430	11.76	12.98	25.26
431	11.68	13	25.32
432	11.6	13.02	25.38
433	11.52	13.04	25.44
434	11.42	13.07	25.51
435	11.32	13.1	25.58
436	11.22	13.12	25.66
437	11.14	13.13	25.73
438	11.07	13.14	25.79
439	10.99	13.15	25.86
441	10.91	13.16	25.93
442	10.83	13.17	26
443	10.75	13.19	26.06
445	10.67	13.2	26.13
446	10.59	13.21	26.2
447	10.5	13.24	26.26
448	10.41	13.27	26.32
449	10.31	13.31	26.38
450	10.22	13.35	26.43
455	10.12	13.39	26.49
456	10.01	13.43	26.56
457	9.91	13.48	26.61
458	9.8	13.54	26.66
459	9.7	13.6	26.7
460	9.59	13.67	26.74
461	9.48	13.75	26.77
462	9.36	13.82	26.82
463	9.24	13.89	26.87
464	9.12	13.97	26.91
465	9	14.06	26.94
466	8.88	14.16	26.96
467	8.77	14.25	26.98
468	8.66	14.35	26.99
469	8.55	14.44	27.01
470	8.45	14.52	27.03
471	8.35	14.62	27.03
472	8.26	14.72	27.02
473	8.18	14.82	27
474	8.09	14.91	27
475	8.01	14.98	27.01
476	7.94	15.05	27.01
477	7.89	15.12	26.99
478	7.84	15.18	26.98
479	7.78	15.25	26.97
480	7.73	15.31	26.96
481	7.69	15.35	26.96
482	7.65	15.39	26.96
484	7.61	15.44	26.95
485	7.57	15.49	26.94
487	7.52	15.55	26.93
488	7.49	15.61	26.9
491	7.46	15.66	26.88
492	7.43	15.7	26.87
493	7.4	15.74	26.86
494	7.37	15.78	26.85
495	7.35	15.82	26.83
496	7.33	15.85	26.82
497	7.31	15.87	26.82
498	7.29	15.89	26.82
501	7.26	15.91	26.83
502	7.24	15.91	26.85
503	7.22	15.92	26.86
504	7.22	15.92	26.86
505	7.22	15.91	26.87
506	7.22	15.89	26.89
508	7.23	15.86	26.91
509	7.24	15.82	26.94
510	7.24	15.78	26.98
512	7.24	15.74	27.02
513	7.25	15.7	27.05
514	7.25	15.66	27.09
515	7.25	15.62	27.13
516	7.26	15.56	27.18
517	7.26	15.49	27.25
519	7.27	15.41	27.32
520	7.27	15.33	27.4
521	7.26	15.26	27.48
522	7.26	15.2	27.54
524	7.26	15.13	27.61
525	7.27	15.05	27.68
527	7.29	14.97	27.74
529	7.31	14.91	27.78
531	7.33	14.85	27.82
532	7.34	14.8	27.86
534	7.34	14.77	27.89
536	7.34	14.74	27.92
538	7.33	14.72	27.95
539	7.32	14.7	27.98
540	7.32	14.68	28
541	7.32	14.66	28.02
542	7.32	14.64	28.04
543	7.31	14.62	28.07
545	7.3	14.62	28.08
546	7.28	14.61	28.11
547	7.26	14.62	28.12
548	7.24	14.64	28.12
549	7.22	14.67	28.11
550	7.2	14.71	28.09
553	7.18	14.75	28.07
554	7.17	14.79	28.04
555	7.15	14.84	28.01
556	7.13	14.9	27.97
557	7.11	14.95	27.94
558	7.09	15	27.91
559	7.08	15.03	27.89
560	7.06	15.06	27.88
561	7.04	15.1	27.86
562	7	15.15	27.85
564	6.96	15.2	27.84
565	6.93	15.25	27.82
566	6.9	15.3	27.8
567	6.87	15.34	27.79
568	6.83	15.37	27.8
569	6.79	15.41	27.8
570	6.75	15.45	27.8
571	6.71	15.48	27.81
572	6.67	15.52	27.81
574	6.64	15.55	27.81
575	6.61	15.59	27.8
576	6.58	15.63	27.79
577	6.56	15.67	27.77
578	6.54	15.69	27.77
579	6.52	15.71	27.77
580	6.49	15.75	27.76
581	6.46	15.79	27.75
583	6.44	15.82	27.74
584	6.43	15.86	27.71
585	6.41	15.91	27.68
586	6.39	15.95	27.66
587	6.37	15.98	27.65
589	6.34	16.01	27.65
590	6.31	16.04	27.65
591	6.28	16.06	27.66
592	6.26	16.09	27.65
593	6.23	16.12	27.65
595	6.2	16.14	27.66
596	6.16	16.15	27.69
597	6.12	16.17	27.71
598	6.08	16.19	27.73
599	6.04	16.23	27.73
600	6	16.28	27.72
601	5.95	16.33	27.72
602	5.9	16.38	27.72
603	5.86	16.42	27.72
605	5.82	16.46	27.72
606	5.78	16.51	27.71
607	5.74	16.54	27.72
608	5.69	16.56	27.75
609	5.64	16.59	27.77
610	5.59	16.62	27.79
611	5.53	16.64	27.83
612	5.47	16.66	27.87
613	5.41	16.68	27.91
614	5.35	16.7	27.95
615	5.29	16.72	27.99
616	5.23	16.74	28.03
617	5.17	16.77	28.06
618	5.11	16.8	28.09
620	5.05	16.83	28.12
621	5	16.86	28.14
622	4.95	16.9	28.15
623	4.9	16.93	28.17
624	4.84	16.98	28.18
625	4.78	17.03	28.19
626	4.72	17.07	28.21
627	4.66	17.12	28.22
628	4.6	17.17	28.23
630	4.54	17.23	28.23
631	4.48	17.29	28.23
632	4.42	17.35	28.23
633	4.36	17.42	28.22
634	4.3	17.5	28.2
635	4.24	17.6	28.16
636	4.19	17.7	28.11
637	4.14	17.8	28.06
638	4.09	17.89	28.02
639	4.05	17.97	27.98
641	4	18.04	27.96
642	3.95	18.12	27.93
643	3.88	18.21	27.91
644	3.8	18.31	27.89
645	3.73	18.39	27.88
646	3.66	18.46	27.88
647	3.59	18.52	27.89
648	3.53	18.56	27.91
649	3.47	18.6	27.93
650	3.42	18.63	27.95
651	3.37	18.65	27.98
654	3.32	18.66	28.02
655	3.27	18.66	28.07
656	3.22	18.65	28.13
657	3.18	18.64	28.18
658	3.14	18.62	28.24
659	3.1	18.61	28.29
660	3.06	18.58	28.36
661	3.02	18.53	28.45
662	2.98	18.48	28.54
663	2.95	18.42	28.63
664	2.92	18.35	28.73
665	2.89	18.29	28.82
666	2.87	18.22	28.91
667	2.85	18.15	29
668	2.83	18.1	29.07
669	2.81	18.05	29.14
670	2.79	18.01	29.2
671	2.77	17.98	29.25
672	2.75	17.94	29.31
673	2.74	17.9	29.36
674	2.73	17.86	29.41
675	2.71	17.82	29.47
676	2.69	17.79	29.52
677	2.68	17.77	29.55
678	2.68	17.75	29.57
679	2.68	17.73	29.59
680	2.68	17.71	29.61
681	2.68	17.7	29.62
682	2.68	17.68	29.64
684	2.68	17.66	29.66
685	2.68	17.62	29.7
686	2.68	17.58	29.74
687	2.68	17.53	29.79
688	2.68	17.48	29.84
689	2.68	17.42	29.9
690	2.68	17.34	29.98
691	2.68	17.25	30.07
692	2.68	17.16	30.16
693	2.67	17.06	30.27
694	2.67	16.95	30.38
695	2.67	16.84	30.49
696	2.67	16.73	30.6
697	2.68	16.61	30.71
698	2.68	16.49	30.83
699	2.68	16.37	30.95
700	2.68	16.24	31.08
701	2.68	16.11	31.21
702	2.68	15.97	31.35
703	2.68	15.84	31.48
704	2.69	15.7	31.61
705	2.7	15.57	31.73
706	2.71	15.44	31.85
707	2.72	15.3	31.98
708	2.73	15.17	32.1
709	2.74	15.03	32.23
710	2.75	14.89	32.36
712	2.76	14.76	32.48
713	2.77	14.64	32.59
714	2.78	14.54	32.68
715	2.79	14.46	32.75
717	2.8	14.37	32.83
719	2.81	14.27	32.92
722	2.82	14.19	32.99
723	2.83	14.12	33.05
724	2.84	14.05	33.11
725	2.86	13.98	33.16
726	2.88	13.91	33.21
727	2.89	13.83	33.28
729	2.9	13.75	33.35
730	2.91	13.68	33.41
731	2.92	13.61	33.47
732	2.92	13.55	33.53
733	2.92	13.48	33.6
735	2.91	13.42	33.67
736	2.9	13.34	33.76
737	2.9	13.26	33.84
738	2.9	13.2	33.9
739	2.9	13.14	33.96
740	2.9	13.09	34.01
741	2.9	13.04	34.06
742	2.9	12.99	34.11
743	2.9	12.94	34.16
744	2.9	12.88	34.22
745	2.9	12.81	34.29
746	2.9	12.74	34.36
747	2.9	12.68	34.42
748	2.9	12.64	34.46
749	2.9	12.61	34.49
750	2.89	12.6	34.51
751	2.88	12.61	34.51
752	2.87	12.63	34.5
753	2.87	12.66	34.47
754	2.87	12.68	34.45
755	2.86	12.72	34.42
756	2.85	12.78	34.37
758	2.84	12.85	34.31
759	2.83	12.94	34.23
762	2.82	13.03	34.15
763	2.81	13.13	34.06
764	2.79	13.24	33.97
765	2.77	13.36	33.87
768	2.75	13.49	33.76
771	2.73	13.64	33.63
772	2.71	13.79	33.5
774	2.69	13.95	33.36
775	2.67	14.11	33.22
776	2.65	14.27	33.08
777	2.63	14.43	32.94
778	2.61	14.59	32.8
779	2.59	14.74	32.67
780	2.57	14.9	32.53
781	2.55	15.06	32.39
782	2.53	15.22	32.25
783	2.51	15.37	32.12
785	2.49	15.51	32
786	2.46	15.65	31.89
787	2.43	15.8	31.77
788	2.41	15.94	31.65
789	2.4	16.08	31.52
790	2.39	16.21	31.4
791	2.38	16.34	31.28
792	2.39	16.46	31.15
793	2.4	16.58	31.02
794	2.4	16.69	30.91
795	2.4	16.81	30.79
796	2.39	16.93	30.68
797	2.38	17.04	30.58
799	2.38	17.13	30.49
800	2.38	17.22	30.4
802	2.38	17.31	30.31
803	2.38	17.42	30.2
804	2.39	17.53	30.08
805	2.4	17.65	29.95
807	2.41	17.79	29.8
808	2.42	17.94	29.64
810	2.43	18.09	29.48
811	2.44	18.24	29.32
812	2.45	18.4	29.15
816	2.47	18.56	28.97
817	2.49	18.72	28.79
819	2.51	18.88	28.61
821	2.53	19.03	28.44
822	2.55	19.2	28.25
823	2.58	19.36	28.06
824	2.61	19.52	27.87
825	2.64	19.68	27.68
826	2.67	19.83	27.5
827	2.7	19.99	27.31
828	2.73	20.15	27.12
829	2.75	20.32	26.93
830	2.77	20.49	26.74
831	2.79	20.64	26.57
832	2.81	20.78	26.41
833	2.84	20.9	26.26
834	2.87	21.03	26.1
835	2.9	21.17	25.93
836	2.93	21.3	25.77
838	2.96	21.42	25.62
839	2.99	21.53	25.48
840	3.03	21.63	25.34
841	3.07	21.74	25.19
842	3.11	21.85	25.04
843	3.15	21.94	24.91
844	3.19	22.03	24.78
846	3.23	22.12	24.65
847	3.26	22.21	24.53
848	3.29	22.29	24.42
850	3.32	22.38	24.3
851	3.34	22.47	24.19
852	3.36	22.56	24.08
855	3.38	22.65	23.97
856	3.4	22.73	23.87
857	3.42	22.81	23.77
858	3.45	22.88	23.67
860	3.48	22.95	23.57
863	3.5	23.02	23.48
865	3.52	23.08	23.4
866	3.53	23.14	23.33
867	3.54	23.2	23.26
868	3.55	23.27	23.18
869	3.56	23.33	23.11
870	3.56	23.39	23.05
871	3.56	23.45	22.99
872	3.56	23.51	22.93
873	3.56	23.56	22.88
874	3.56	23.6	22.84
876	3.56	23.62	22.82
877	3.56	23.63	22.81
878	3.56	23.62	22.82
879	3.56	23.59	22.85
880	3.56	23.55	22.89
881	3.56	23.5	22.94
882	3.56	23.44	23
883	3.57	23.37	23.06
884	3.58	23.28	23.14
885	3.59	23.2	23.21
886	3.6	23.12	23.28
887	3.61	23.04	23.35
888	3.63	22.94	23.43
889	3.66	22.84	23.5
890	3.7	22.72	23.58
891	3.74	22.61	23.65
892	3.78	22.49	23.73
893	3.81	22.37	23.82
894	3.85	22.23	23.92
895	3.89	22.09	24.02
896	3.93	21.96	24.11
897	3.97	21.85	24.18
898	4.01	21.74	24.25
900	4.04	21.65	24.31
901	4.07	21.55	24.38
902	4.1	21.45	24.45
903	4.13	21.36	24.51
904	4.16	21.28	24.56
905	4.19	21.19	24.62
906	4.23	21.11	24.66
907	4.27	21.02	24.71
908	4.31	20.94	24.75
909	4.34	20.86	24.8
910	4.37	20.79	24.84
911	4.4	20.72	24.88
912	4.41	20.66	24.93
913	4.42	20.6	24.98
914	4.43	20.55	25.02
915	4.45	20.49	25.06
916	4.48	20.43	25.09
917	4.51	20.38	25.11
918	4.53	20.35	25.12
919	4.55	20.33	25.12
920	4.57	20.3	25.13
921	4.59	20.26	25.15
922	4.6	20.23	25.17
923	4.61	20.2	25.19
924	4.62	20.16	25.22
925	4.63	20.12	25.25
926	4.64	20.1	25.26
927	4.65	20.08	25.27
928	4.66	20.06	25.28
929	4.67	20.04	25.29
930	4.68	20.03	25.29
931	4.69	20.01	25.3
932	4.7	20.01	25.29
933	4.71	20.01	25.28
934	4.72	20.02	25.26
935	4.73	20.03	25.24
936	4.74	20.04	25.22
937	4.75	20.05	25.2
938	4.77	20.06	25.17
939	4.78	20.07	25.15
940	4.79	20.06	25.15
941	4.79	20.05	25.16
942	4.79	20.05	25.16
943	4.79	20.06	25.15
944	4.78	20.09	25.13
946	4.76	20.13	25.11
947	4.74	20.15	25.11
948	4.72	20.18	25.1
949	4.7	20.2	25.1
950	4.68	20.22	25.1
951	4.65	20.24	25.11
952	4.62	20.25	25.13
953	4.59	20.26	25.15
954	4.57	20.27	25.16
955	4.55	20.26	25.19
956	4.53	20.25	25.22
957	4.51	20.23	25.26
959	4.49	20.23	25.28
960	4.47	20.22	25.31
962	4.46	20.2	25.34
963	4.45	20.16	25.39
964	4.44	20.12	25.44
965	4.43	20.08	25.49
966	4.42	20.05	25.53
967	4.41	20.03	25.56
968	4.39	20.02	25.59
969	4.38	20.01	25.61
970	4.37	20.01	25.62
971	4.37	20	25.63
972	4.37	19.98	25.65
974	4.37	19.95	25.68
975	4.37	19.93	25.7
976	4.38	19.9	25.72
977	4.39	19.87	25.74
978	4.4	19.83	25.77
979	4.41	19.78	25.81
980	4.42	19.73	25.85
981	4.43	19.7	25.87
982	4.44	19.67	25.89
983	4.45	19.66	25.89
984	4.46	19.65	25.89
985	4.47	19.65	25.88
986	4.48	19.65	25.87
987	4.49	19.66	25.85
989	4.48	19.67	25.85
990	4.47	19.7	25.83
991	4.46	19.72	25.82
992	4.45	19.73	25.82
994	4.43	19.75	25.82
995	4.4	19.79	25.81
996	4.37	19.83	25.8
997	4.33	19.89	25.78
998	4.29	19.93	25.78
999	4.25	19.97	25.78
1000	4.22	20	25.78
1001	4.18	20.03	25.79
1002	4.14	20.06	25.8
1003	4.1	20.08	25.82
1004	4.06	20.1	25.84
1005	4.02	20.11	25.87
1007	3.99	20.1	25.91
1008	3.96	20.1	25.94
1009	3.93	20.09	25.98
1010	3.89	20.08	26.03
1011	3.85	20.08	26.07
1012	3.82	20.09	26.09
1013	3.79	20.09	26.12
1014	3.76	20.08	26.16
1015	3.73	20.06	26.21
1017	3.7	20.05	26.25
1018	3.68	20.04	26.28
1020	3.66	20.03	26.31
1021	3.65	20.02	26.33
1022	3.64	20	26.36
1023	3.63	19.97	26.4
1024	3.61	19.95	26.44
1025	3.58	19.93	26.49
1026	3.56	19.9	26.54
1027	3.54	19.86	26.6
1028	3.52	19.81	26.67
1029	3.5	19.78	26.72
1030	3.48	19.76	26.76
1031	3.46	19.73	26.81
1032	3.44	19.7	26.86
1033	3.42	19.67	26.91
1034	3.4	19.64	26.96
1035	3.38	19.59	27.03
1036	3.36	19.53	27.11
1037	3.34	19.46	27.2
1038	3.32	19.38	27.3
1039	3.3	19.29	27.41
1040	3.28	19.2	27.52
1042	3.26	19.09	27.65
1043	3.24	18.96	27.8
1044	3.22	18.83	27.95
1045	3.2	18.7	28.1
1046	3.18	18.56	28.26
1047	3.16	18.43	28.41
1048	3.13	18.3	28.57
1049	3.11	18.16	28.73
1050	3.09	18.03	28.88
1051	3.08	17.89	29.03
1052	3.07	17.75	29.18
1053	3.06	17.61	29.33
1054	3.05	17.46	29.49
1055	3.05	17.3	29.65
1056	3.05	17.16	29.79
1057	3.05	17.02	29.93
1058	3.05	16.88	30.07
1059	3.05	16.74	30.21
1061	3.05	16.6	30.35
1062	3.05	16.46	30.49
1063	3.05	16.34	30.61
1064	3.04	16.22	30.74
1065	3.03	16.11	30.86
1066	3.01	16	30.99
1067	2.99	15.9	31.11
1068	2.97	15.79	31.24
1069	2.95	15.69	31.36
1070	2.93	15.6	31.47
1071	2.9	15.53	31.57
1072	2.87	15.46	31.67
1073	2.84	15.4	31.76
1074	2.81	15.34	31.85
1075	2.78	15.28	31.94
1076	2.76	15.22	32.02
1078	2.74	15.16	32.1
1079	2.72	15.09	32.19
1081	2.7	15.03	32.27
1082	2.68	14.99	32.33
1083	2.66	14.94	32.4
1084	2.64	14.88	32.48
1085	2.62	14.84	32.54
1086	2.6	14.8	32.6
1087	2.58	14.77	32.65
1088	2.56	14.76	32.68
1089	2.54	14.75	32.71
1090	2.52	14.73	32.75
1091	2.5	14.72	32.78
1092	2.48	14.71	32.81
1093	2.46	14.71	32.83
1094	2.44	14.7	32.86
1095	2.42	14.69	32.89
1096	2.4	14.69	32.91
1097	2.39	14.69	32.92
1098	2.38	14.67	32.95
1099	2.37	14.65	32.98
1100	2.36	14.63	33.01
1101	2.36	14.59	33.05
1103	2.36	14.55	33.09
1104	2.36	14.51	33.13
1105	2.36	14.47	33.17
1106	2.36	14.44	33.2
1107	2.36	14.42	33.22
1108	2.36	14.41	33.23
1109	2.36	14.42	33.22
1110	2.36	14.42	33.22
1111	2.36	14.42	33.22
1112	2.36	14.41	33.23
1113	2.36	14.41	33.23
1114	2.36	14.43	33.21
1115	2.36	14.45	33.19
1116	2.36	14.46	33.18
1117	2.37	14.46	33.17
1118	2.38	14.45	33.17
1119	2.38	14.44	33.18
1120	2.38	14.43	33.19
1121	2.38	14.43	33.19
1125	2.38	14.43	33.19
1126	2.38	14.43	33.19
1127	2.37	14.43	33.2
1128	2.36	14.43	33.21
1129	2.35	14.42	33.23
1130	2.34	14.4	33.26
1131	2.33	14.38	33.29
1132	2.32	14.35	33.33
1133	2.32	14.32	33.36
1135	2.3	14.31	33.39
1136	2.28	14.3	33.42
1137	2.26	14.28	33.46
1138	2.24	14.25	33.51
1139	2.22	14.22	33.56
1140	2.2	14.19	33.61
1141	2.19	14.16	33.65
1142	2.18	14.13	33.69
1143	2.17	14.09	33.74
1144	2.16	14.06	33.78
1145	2.15	14.04	33.81
1146	2.14	14.02	33.84
1147	2.13	14	33.87
1148	2.12	13.99	33.89
1149	2.11	13.99	33.9
1150	2.1	14	33.9
1151	2.09	14.01	33.9
1153	2.08	14.03	33.89
1154	2.07	14.05	33.88
1155	2.06	14.08	33.86
1156	2.05	14.12	33.83
1157	2.04	14.16	33.8
1158	2.03	14.21	33.76
1159	2.02	14.27	33.71
1160	2.01	14.33	33.66
1161	2	14.39	33.61
1162	1.99	14.45	33.56
1164	1.98	14.51	33.51
1165	1.97	14.56	33.47
1166	1.96	14.61	33.43
1167	1.95	14.65	33.4
1168	1.95	14.7	33.35
1170	1.95	14.76	33.29
1171	1.96	14.81	33.23
1172	1.97	14.86	33.17
1173	1.98	14.9	33.12
1175	1.99	14.96	33.05
1176	2	15.02	32.98
1177	2.02	15.09	32.89
1178	2.04	15.17	32.79
1179	2.06	15.25	32.69
1180	2.08	15.33	32.59
1181	2.1	15.39	32.51
1182	2.14	15.43	32.43
1183	2.18	15.47	32.35
1184	2.22	15.5	32.28
1185	2.27	15.53	32.2
1186	2.32	15.56	32.12
1187	2.37	15.58	32.05
1189	2.41	15.6	31.99
1190	2.45	15.61	31.94
1191	2.49	15.63	31.88
1192	2.53	15.64	31.83
1193	2.57	15.67	31.76
1194	2.61	15.7	31.69
1195	2.65	15.72	31.63
1196	2.68	15.75	31.57
1197	2.71	15.79	31.5
1198	2.74	15.82	31.44
1199	2.77	15.86	31.37
1200	2.8	15.91	31.29
1201	2.83	15.96	31.21
1202	2.86	16	31.14
1203	2.89	16.04	31.07
1204	2.93	16.08	30.99
1205	2.97	16.12	30.91
1206	3.01	16.15	30.84
1207	3.05	16.17	30.78
1208	3.09	16.2	30.71
1210	3.13	16.24	30.63
1211	3.17	16.28	30.55
1212	3.22	16.33	30.45
1213	3.27	16.36	30.37
1214	3.32	16.39	30.29
1215	3.37	16.41	30.22
1216	3.42	16.43	30.15
1217	3.47	16.44	30.09
1218	3.52	16.45	30.03
1220	3.57	16.46	29.97
1221	3.62	16.47	29.91
1222	3.67	16.49	29.84
1223	3.71	16.52	29.77
1224	3.75	16.54	29.71
1225	3.78	16.55	29.67
1227	3.81	16.56	29.63
1228	3.84	16.58	29.58
1229	3.87	16.59	29.54
1230	3.9	16.6	29.5
1231	3.93	16.6	29.47
1232	3.96	16.59	29.45
1233	3.99	16.59	29.42
1234	4.02	16.59	29.39
1235	4.05	16.59	29.36
1236	4.07	16.59	29.34
1237	4.09	16.6	29.31
1238	4.11	16.62	29.27
1239	4.12	16.65	29.23
1240	4.13	16.69	29.18
1241	4.14	16.73	29.13
1242	4.14	16.77	29.09
1243	4.15	16.8	29.05
1244	4.16	16.82	29.02
1245	4.17	16.85	28.98
1246	4.18	16.87	28.95
1247	4.19	16.88	28.93
1248	4.2	16.88	28.92
1250	4.2	16.87	28.93
1251	4.2	16.85	28.95
1252	4.2	16.85	28.95
1253	4.2	16.84	28.96
1254	4.2	16.82	28.98
1256	4.2	16.81	28.99
1257	4.2	16.81	28.99
1258	4.2	16.79	29.01
1259	4.19	16.77	29.04
1260	4.18	16.76	29.06
1261	4.17	16.76	29.07
1262	4.16	16.76	29.08
1264	4.15	16.76	29.09
1265	4.14	16.76	29.1
1266	4.13	16.74	29.13
1267	4.12	16.72	29.16
1268	4.11	16.71	29.18
1269	4.1	16.69	29.21
1271	4.09	16.68	29.23
1272	4.08	16.67	29.25
1273	4.07	16.66	29.27
1274	4.06	16.65	29.29
1275	4.05	16.64	29.31
1276	4.04	16.62	29.34
1277	4.03	16.61	29.36
1278	4.01	16.6	29.39
1279	3.99	16.58	29.43
1280	3.97	16.57	29.46
1281	3.95	16.56	29.49
1282	3.93	16.55	29.52
1283	3.91	16.53	29.56
1284	3.89	16.51	29.6
1285	3.87	16.49	29.64
1286	3.85	16.47	29.68
1287	3.84	16.44	29.72
1288	3.83	16.42	29.75
1289	3.82	16.42	29.76
1290	3.8	16.44	29.76
1291	3.78	16.45	29.77
1292	3.76	16.46	29.78
1293	3.73	16.48	29.79
1294	3.7	16.48	29.82
1295	3.67	16.49	29.84
1296	3.64	16.51	29.85
1297	3.61	16.55	29.84
1298	3.58	16.59	29.83
1299	3.55	16.63	29.82
1300	3.52	16.66	29.82
1301	3.49	16.7	29.81
1302	3.46	16.74	29.8
1303	3.44	16.77	29.79
1304	3.42	16.8	29.78
1305	3.4	16.82	29.78
1306	3.38	16.84	29.78
1307	3.36	16.85	29.79
1308	3.34	16.86	29.8
1309	3.32	16.87	29.81
1310	3.3	16.88	29.82
1311	3.27	16.9	29.83
1312	3.24	16.91	29.85
1313	3.21	16.92	29.87
1316	3.18	16.93	29.89
1317	3.15	16.94	29.91
1320	3.12	16.93	29.95
1321	3.1	16.92	29.98
1322	3.06	16.92	30.02
1323	3.02	16.93	30.05
1324	2.98	16.93	30.09
1325	2.94	16.93	30.13
1326	2.9	16.94	30.16
1327	2.86	16.94	30.2
1328	2.82	16.94	30.24
1329	2.78	16.94	30.28
1330	2.74	16.96	30.3
1331	2.7	16.97	30.33
1332	2.67	16.96	30.37
1333	2.64	16.96	30.4
1334	2.61	16.97	30.42
1336	2.58	16.98	30.44
1338	2.55	16.99	30.46
1339	2.52	17.02	30.46
1340	2.49	17.04	30.47
1341	2.46	17.06	30.48
1342	2.43	17.09	30.48
1343	2.4	17.11	30.49
1345	2.37	17.13	30.5
1346	2.34	17.14	30.52
1347	2.32	17.14	30.54
1348	2.3	17.13	30.57
1349	2.28	17.12	30.6
1350	2.27	17.11	30.62
1351	2.26	17.11	30.63
1352	2.25	17.12	30.63
1353	2.25	17.12	30.63
1354	2.25	17.12	30.63
1355	2.25	17.12	30.63
1356	2.26	17.12	30.62
1357	2.27	17.13	30.6
1358	2.28	17.15	30.57
1360	2.29	17.18	30.53
1361	2.3	17.23	30.47
1362	2.31	17.28	30.41
1363	2.32	17.33	30.35
1364	2.33	17.39	30.28
1365	2.34	17.46	30.2
1366	2.35	17.51	30.14
1367	2.36	17.56	30.08
1368	2.37	17.63	30
1369	2.39	17.69	29.92
1370	2.41	17.74	29.85
1371	2.43	17.79	29.78
1372	2.45	17.84	29.71
1374	2.48	17.89	29.63
1376	2.51	17.95	29.54
1377	2.53	18.02	29.45
1378	2.55	18.08	29.37
1379	2.57	18.12	29.31
1380	2.59	18.16	29.25
1381	2.61	18.2	29.19
1382	2.63	18.23	29.14
1383	2.65	18.26	29.09
1384	2.67	18.29	29.04
1385	2.69	18.32	28.99
1386	2.71	18.35	28.94
1387	2.73	18.37	28.9
1388	2.75	18.39	28.86
1390	2.77	18.41	28.82
1391	2.78	18.42	28.8
1393	2.79	18.44	28.77
1394	2.8	18.47	28.73
1395	2.82	18.49	28.69
1396	2.84	18.52	28.64
1397	2.86	18.54	28.6
1398	2.88	18.54	28.58
1399	2.88	18.56	28.56
1400	2.88	18.56	28.56
1401	2.88	18.55	28.57
1402	2.88	18.54	28.58
1403	2.88	18.54	28.58
1404	2.88	18.54	28.58
1405	2.88	18.52	28.6
1406	2.88	18.51	28.61
1407	2.88	18.49	28.63
1408	2.88	18.46	28.66
1409	2.89	18.41	28.7
1411	2.9	18.35	28.75
1412	2.9	18.29	28.81
1413	2.9	18.24	28.86
1414	2.91	18.18	28.91
1416	2.92	18.12	28.96
1417	2.93	18.06	29.01
1419	2.94	17.99	29.07
1420	2.95	17.92	29.13
1421	2.96	17.83	29.21
1422	2.97	17.75	29.28
1423	2.98	17.67	29.35
1424	2.99	17.59	29.42
1425	3	17.51	29.49
1426	3.01	17.43	29.56
1427	3.02	17.37	29.61
1428	3.03	17.32	29.65
1429	3.04	17.27	29.69
1430	3.04	17.23	29.73
1431	3.04	17.2	29.76
1432	3.03	17.17	29.8
1433	3.03	17.13	29.84
1434	3.03	17.09	29.88
1435	3.03	17.07	29.9
1436	3.03	17.05	29.92
1437	3.03	17.02	29.95
1438	3.03	17	29.97
1439	3.03	16.98	29.99
1440	3.03	16.96	30.01
1441	3.03	16.93	30.04
1442	3.03	16.91	30.06
1443	3.03	16.91	30.06
1444	3.03	16.91	30.06
1445	3.04	16.91	30.05
1446	3.05	16.91	30.04
1447	3.07	16.9	30.03
1448	3.08	16.88	30.04
1450	3.09	16.86	30.05
1451	3.1	16.85	30.05
1452	3.11	16.84	30.05
1453	3.12	16.82	30.06
1454	3.13	16.81	30.06
1455	3.14	16.82	30.04
1456	3.15	16.84	30.01
1457	3.16	16.86	29.98
1459	3.18	16.88	29.94
1460	3.21	16.9	29.89
1461	3.24	16.9	29.86
1462	3.27	16.89	29.84
1463	3.3	16.9	29.8
1464	3.32	16.92	29.76
1465	3.34	16.95	29.71
1466	3.35	16.98	29.67
1467	3.36	17	29.64
1468	3.36	17.02	29.62
1470	3.36	17.04	29.6
1471	3.36	17.04	29.6
1472	3.36	17.06	29.58
1473	3.36	17.07	29.57
1474	3.36	17.08	29.56
1476	3.36	17.08	29.56
1477	3.36	17.1	29.54
1478	3.36	17.13	29.51
1479	3.36	17.15	29.49
1480	3.36	17.17	29.47
1481	3.36	17.18	29.46
1482	3.36	17.19	29.45
1483	3.36	17.19	29.45
1484	3.35	17.18	29.47
1485	3.34	17.15	29.51
1486	3.35	17.12	29.53
1487	3.36	17.1	29.54
1488	3.37	17.09	29.54
1489	3.38	17.07	29.55
1490	3.39	17.06	29.55
1491	3.4	17.06	29.54
1492	3.41	17.06	29.53
1493	3.42	17.07	29.51
1494	3.43	17.08	29.49
1495	3.44	17.09	29.47
1497	3.45	17.1	29.45
1499	3.46	17.11	29.43
1501	3.47	17.12	29.41
1502	3.48	17.14	29.38
1503	3.49	17.15	29.36
1505	3.49	17.15	29.36
1506	3.48	17.16	29.36
1507	3.47	17.16	29.37
1508	3.46	17.16	29.38
1510	3.45	17.17	29.38
1511	3.45	17.17	29.38
1512	3.45	17.17	29.38
1513	3.45	17.16	29.39
1514	3.45	17.13	29.42
1515	3.45	17.11	29.44
1516	3.44	17.09	29.47
1517	3.42	17.09	29.49
1518	3.4	17.09	29.51
1519	3.38	17.1	29.52
1520	3.36	17.1	29.54
1521	3.33	17.11	29.56
1522	3.3	17.13	29.57
1523	3.28	17.16	29.56
1524	3.26	17.19	29.55
1525	3.23	17.23	29.54
1526	3.2	17.28	29.52
1527	3.17	17.34	29.49
1528	3.14	17.4	29.46
1529	3.11	17.48	29.41
1530	3.08	17.58	29.34
1531	3.05	17.68	29.27
1532	3.02	17.77	29.21
1533	3	17.85	29.15
1534	2.98	17.92	29.1
1535	2.96	17.99	29.05
1536	2.94	18.05	29.01
1537	2.92	18.09	28.99
1538	2.9	18.15	28.95
1539	2.89	18.2	28.91
1540	2.88	18.26	28.86
1541	2.87	18.32	28.81
1542	2.86	18.39	28.75
1543	2.85	18.46	28.69
1544	2.84	18.53	28.63
1545	2.83	18.6	28.57
1547	2.82	18.68	28.5
1548	2.81	18.76	28.43
1549	2.8	18.84	28.36
1550	2.79	18.92	28.29
1551	2.78	19	28.22
1552	2.77	19.09	28.14
1553	2.76	19.16	28.08
1554	2.75	19.23	28.02
1555	2.74	19.28	27.98
1556	2.73	19.33	27.94
1557	2.71	19.39	27.9
1558	2.7	19.45	27.85
1559	2.69	19.52	27.79
1560	2.68	19.6	27.72
1561	2.67	19.68	27.65
1562	2.66	19.77	27.57
1563	2.65	19.86	27.49
1564	2.64	19.94	27.42
1565	2.63	20.03	27.34
1566	2.62	20.11	27.27
1567	2.6	20.19	27.21
1569	2.57	20.26	27.17
1570	2.54	20.34	27.12
1572	2.52	20.42	27.06
1574	2.5	20.5	27
1575	2.49	20.57	26.94
1576	2.48	20.63	26.89
1577	2.47	20.69	26.84
1578	2.46	20.75	26.79
1579	2.46	20.79	26.75
1580	2.46	20.83	26.71
1581	2.46	20.87	26.67
1582	2.46	20.9	26.64
1583	2.46	20.92	26.62
1584	2.46	20.94	26.6
1587	2.46	20.97	26.57
1588	2.46	21	26.54
1589	2.45	21.03	26.52
1590	2.44	21.06	26.5
1591	2.43	21.09	26.48
1592	2.42	21.13	26.45
1593	2.41	21.18	26.41
1595	2.4	21.22	26.38
1596	2.39	21.27	26.34
1597	2.38	21.32	26.3
1598	2.35	21.37	26.28
1599	2.32	21.42	26.26
1600	2.29	21.47	26.24
1601	2.26	21.53	26.21
1602	2.23	21.57	26.2
1603	2.2	21.6	26.2
1605	2.17	21.64	26.19
1606	2.14	21.66	26.2
1607	2.11	21.68	26.21
1608	2.09	21.69	26.22
1609	2.07	21.69	26.24
1610	2.05	21.69	26.26
1611	2.03	21.69	26.28
1612	2.01	21.69	26.3
1613	1.99	21.69	26.32
1614	1.98	21.7	26.32
1615	1.97	21.71	26.32
1616	1.96	21.72	26.32
1618	1.95	21.73	26.32
1619	1.94	21.74	26.32
1620	1.93	21.75	26.32
1621	1.92	21.76	26.32
1622	1.91	21.78	26.31
1623	1.91	21.8	26.29
1624	1.91	21.82	26.27
1625	1.92	21.84	26.24
1626	1.94	21.86	26.2
1627	1.96	21.88	26.16
1629	1.97	21.9	26.13
1630	1.98	21.93	26.09
1631	1.99	21.96	26.05
1632	2	21.98	26.02
1633	2.01	21.99	26
1634	2.02	22	25.98
1635	2.03	22.01	25.96
1636	2.04	22.01	25.95
1637	2.05	22	25.95
1638	2.06	21.99	25.95
1639	2.07	21.98	25.95
1640	2.08	21.95	25.97
1641	2.09	21.9	26.01
1642	2.1	21.85	26.05
1644	2.1	21.81	26.09
1645	2.1	21.78	26.12
1646	2.1	21.74	26.16
1647	2.1	21.71	26.19
1649	2.1	21.69	26.21
1650	2.11	21.66	26.23
1651	2.12	21.63	26.25
1652	2.13	21.6	26.27
1653	2.14	21.58	26.28
1654	2.15	21.54	26.31
1655	2.16	21.5	26.34
1656	2.17	21.45	26.38
1657	2.18	21.4	26.42
1658	2.19	21.35	26.46
1659	2.2	21.29	26.51
1660	2.21	21.24	26.55
1661	2.22	21.19	26.59
1662	2.22	21.15	26.63
1663	2.22	21.1	26.68
1664	2.22	21.07	26.71
1665	2.23	21.04	26.73
1666	2.25	21.02	26.73
1667	2.27	20.99	26.74
1668	2.29	20.96	26.75
1669	2.31	20.94	26.75
1670	2.33	20.93	26.74
1671	2.35	20.9	26.75
1672	2.37	20.87	26.76
1673	2.39	20.84	26.77
1674	2.41	20.8	26.79
1675	2.43	20.76	26.81
1676	2.44	20.71	26.85
1677	2.45	20.66	26.89
1679	2.46	20.61	26.93
1681	2.47	20.57	26.96
1683	2.48	20.54	26.98
1684	2.48	20.51	27.01
1685	2.48	20.46	27.06
1686	2.48	20.4	27.12
1687	2.48	20.35	27.17
1689	2.48	20.29	27.23
1690	2.48	20.23	27.29
1692	2.48	20.18	27.34
1693	2.48	20.13	27.39
1694	2.48	20.1	27.42
1695	2.48	20.07	27.45
1696	2.48	20.04	27.48
1697	2.48	20.01	27.51
1698	2.48	19.98	27.54
1699	2.48	19.94	27.58
1701	2.49	19.88	27.63
1702	2.5	19.82	27.68
1703	2.51	19.77	27.72
1704	2.52	19.72	27.76
1705	2.53	19.66	27.81
1706	2.53	19.61	27.86
1707	2.53	19.56	27.91
1708	2.53	19.52	27.95
1709	2.54	19.47	27.99
1710	2.55	19.42	28.03
1711	2.56	19.38	28.06
1712	2.57	19.33	28.1
1713	2.58	19.29	28.13
1714	2.59	19.26	28.15
1715	2.61	19.22	28.17
1716	2.63	19.19	28.18
1718	2.65	19.16	28.19
1719	2.66	19.13	28.21
1721	2.67	19.12	28.21
1722	2.68	19.1	28.22
1723	2.69	19.08	28.23
1724	2.69	19.06	28.25
1725	2.69	19.04	28.27
1726	2.69	19.01	28.3
1727	2.69	18.98	28.33
1728	2.69	18.94	28.37
1729	2.69	18.9	28.41
1730	2.69	18.87	28.44
1731	2.69	18.84	28.47
1732	2.69	18.82	28.49
1733	2.69	18.8	28.51
1734	2.68	18.8	28.52
1735	2.67	18.8	28.53
1736	2.66	18.8	28.54
1737	2.65	18.79	28.56
1738	2.64	18.78	28.58
1739	2.64	18.78	28.58
1740	2.64	18.78	28.58
1741	2.64	18.78	28.58
1742	2.64	18.78	28.58
1743	2.64	18.78	28.58
1744	2.64	18.78	28.58
1745	2.64	18.78	28.58
1746	2.64	18.78	28.58
1748	2.64	18.78	28.58
1749	2.64	18.77	28.59
1750	2.65	18.75	28.6
1751	2.66	18.75	28.59
1752	2.68	18.76	28.56
1753	2.7	18.78	28.52
1754	2.72	18.81	28.47
1755	2.74	18.85	28.41
1756	2.76	18.89	28.35
1757	2.78	18.92	28.3
1758	2.8	18.94	28.26
1759	2.81	18.96	28.23
1760	2.82	18.98	28.2
1761	2.83	18.99	28.18
1762	2.84	19	28.16
1763	2.85	19.02	28.13
1764	2.86	19.03	28.11
1765	2.87	19.04	28.09
1766	2.88	19.06	28.06
1767	2.89	19.06	28.05
1768	2.89	19.07	28.04
1769	2.89	19.06	28.05
1770	2.89	19.05	28.06
1771	2.91	19.03	28.06
1772	2.93	19.01	28.06
1773	2.95	18.98	28.07
1774	2.95	18.95	28.1
1775	2.94	18.93	28.13
1776	2.93	18.92	28.15
1777	2.92	18.9	28.18
1779	2.91	18.86	28.23
1780	2.9	18.81	28.29
1781	2.89	18.78	28.33
1782	2.88	18.74	28.38
1783	2.87	18.71	28.42
1784	2.86	18.68	28.46
1785	2.85	18.66	28.49
1786	2.85	18.63	28.52
1787	2.85	18.61	28.54
1788	2.85	18.59	28.56
1789	2.85	18.57	28.58
1790	2.85	18.53	28.62
1791	2.85	18.48	28.67
1792	2.85	18.44	28.71
1793	2.85	18.41	28.74
1794	2.85	18.39	28.76
1795	2.85	18.39	28.76
1796	2.85	18.4	28.75
1797	2.85	18.42	28.73
1798	2.86	18.43	28.71
1799	2.87	18.42	28.71
1800	2.88	18.41	28.71
1802	2.88	18.41	28.71
1804	2.88	18.4	28.72
1805	2.87	18.4	28.73
1806	2.86	18.41	28.73
1807	2.85	18.42	28.73
1808	2.84	18.43	28.73
1809	2.83	18.44	28.73
1810	2.82	18.45	28.73
1811	2.81	18.46	28.73
1812	2.81	18.47	28.72
1814	2.81	18.48	28.71
1816	2.81	18.48	28.71
1818	2.81	18.48	28.71
1819	2.81	18.48	28.71
1820	2.81	18.48	28.71
1821	2.81	18.49	28.7
1822	2.81	18.49	28.7
1823	2.81	18.49	28.7
1824	2.8	18.49	28.71
1825	2.79	18.5	28.71
1826	2.78	18.51	28.71
1827	2.76	18.53	28.71
1828	2.74	18.54	28.72
1829	2.72	18.56	28.72
1830	2.71	18.58	28.71
1831	2.71	18.59	28.7
1834	2.71	18.6	28.69
1835	2.71	18.62	28.67
1836	2.71	18.64	28.65
1837	2.71	18.68	28.61
1838	2.71	18.71	28.58
1839	2.71	18.73	28.56
1840	2.71	18.74	28.55
1841	2.71	18.76	28.53
1842	2.71	18.78	28.51
1843	2.71	18.8	28.49
1844	2.71	18.81	28.48
1845	2.71	18.82	28.47
1846	2.71	18.82	28.47
1847	2.71	18.83	28.46
1848	2.71	18.83	28.46
1849	2.71	18.84	28.45
1850	2.71	18.86	28.43
1851	2.71	18.88	28.41
1852	2.71	18.89	28.4
1853	2.71	18.88	28.41
1854	2.71	18.86	28.43
1855	2.7	18.85	28.45
1856	2.69	18.84	28.47
1857	2.68	18.85	28.47
1858	2.66	18.86	28.48
1859	2.64	18.86	28.5
1860	2.61	18.86	28.53
1861	2.58	18.85	28.57
1862	2.55	18.83	28.62
1863	2.52	18.79	28.69
1864	2.49	18.75	28.76
1866	2.46	18.7	28.84
1867	2.43	18.66	28.91
1868	2.4	18.62	28.98
1869	2.37	18.59	29.04
1870	2.34	18.57	29.09
1871	2.32	18.54	29.14
1872	2.3	18.52	29.18
1873	2.28	18.5	29.22
1875	2.26	18.49	29.25
1876	2.25	18.47	29.28
1877	2.24	18.46	29.3
1878	2.24	18.46	29.3
1879	2.24	18.46	29.3
1883	2.24	18.45	29.31
1884	2.23	18.45	29.32
1885	2.22	18.45	29.33
1886	2.21	18.45	29.34
1887	2.2	18.45	29.35
1888	2.19	18.44	29.37
1889	2.18	18.44	29.38
1890	2.17	18.44	29.39
1891	2.16	18.45	29.39
1892	2.15	18.46	29.39
1893	2.14	18.46	29.4
1894	2.13	18.47	29.4
1895	2.12	18.48	29.4
1896	2.11	18.49	29.4
1897	2.11	18.48	29.41
1898	2.11	18.48	29.41
1899	2.11	18.47	29.42
1901	2.12	18.46	29.42
1902	2.13	18.45	29.42
1903	2.14	18.44	29.42
1904	2.15	18.45	29.4
1905	2.17	18.45	29.38
1906	2.19	18.45	29.36
1907	2.21	18.44	29.35
1908	2.23	18.42	29.35
1909	2.25	18.4	29.35
1910	2.27	18.37	29.36
1911	2.28	18.35	29.37
1912	2.29	18.34	29.37
1913	2.3	18.32	29.38
1914	2.32	18.3	29.38
1915	2.34	18.29	29.37
1916	2.37	18.26	29.37
1917	2.41	18.22	29.37
1918	2.45	18.2	29.35
1919	2.49	18.18	29.33
1920	2.53	18.16	29.31
1921	2.57	18.15	29.28
1922	2.61	18.15	29.24
1923	2.65	18.15	29.2
1924	2.69	18.15	29.16
1925	2.73	18.15	29.12
1926	2.76	18.16	29.08
1927	2.79	18.16	29.05
1928	2.82	18.15	29.03
1929	2.85	18.14	29.01
1930	2.87	18.15	28.98
1931	2.89	18.17	28.94
1932	2.91	18.18	28.91
1933	2.93	18.18	28.89
1934	2.95	18.2	28.85
1935	2.98	18.22	28.8
1936	3.01	18.23	28.76
1937	3.04	18.25	28.71
1938	3.06	18.27	28.67
1939	3.08	18.31	28.61
1940	3.1	18.34	28.56
1941	3.12	18.36	28.52
1942	3.14	18.39	28.47
1944	3.16	18.4	28.44
1945	3.18	18.42	28.4
1946	3.21	18.44	28.35
1947	3.24	18.46	28.3
1948	3.27	18.46	28.27
1950	3.29	18.46	28.25
1951	3.31	18.44	28.25
1952	3.33	18.43	28.24
1953	3.34	18.42	28.24
1954	3.35	18.42	28.23
1955	3.36	18.42	28.22
1956	3.37	18.42	28.21
1957	3.37	18.41	28.22
1958	3.37	18.38	28.25
1959	3.37	18.35	28.28
1960	3.38	18.33	28.29
1961	3.39	18.32	28.29
1962	3.4	18.33	28.27
1963	3.42	18.32	28.26
1964	3.44	18.32	28.24
1965	3.46	18.31	28.23
1966	3.48	18.31	28.21
1967	3.5	18.32	28.18
1968	3.52	18.34	28.14
1969	3.53	18.37	28.1
1970	3.54	18.39	28.07
1971	3.55	18.42	28.03
1973	3.56	18.45	27.99
1974	3.57	18.49	27.94
1975	3.59	18.52	27.89
1976	3.61	18.55	27.84
1977	3.63	18.56	27.81
1978	3.65	18.56	27.79
1979	3.66	18.57	27.77
1980	3.67	18.58	27.75
1981	3.68	18.6	27.72
1982	3.69	18.6	27.71
1983	3.69	18.6	27.71
1984	3.69	18.59	27.72
1985	3.69	18.58	27.73
1986	3.69	18.59	27.72
1987	3.7	18.59	27.71
1988	3.71	18.58	27.71
1989	3.72	18.58	27.7
1990	3.73	18.58	27.69
1991	3.75	18.58	27.67
1992	3.77	18.57	27.66
1994	3.79	18.55	27.66
1995	3.81	18.54	27.65
1996	3.83	18.52	27.65
1998	3.85	18.5	27.65
1999	3.87	18.48	27.65
2000	3.88	18.46	27.66
2001	3.89	18.44	27.67
2002	3.9	18.42	27.68
2003	3.9	18.41	27.69
2004	3.9	18.4	27.7
2005	3.9	18.4	27.7
2006	3.89	18.4	27.71
2007	3.88	18.41	27.71
2008	3.87	18.42	27.71
2009	3.86	18.42	27.72
2010	3.84	18.43	27.73
2011	3.82	18.45	27.73
2012	3.8	18.47	27.73
2013	3.77	18.49	27.74
2014	3.74	18.52	27.74
2015	3.71	18.55	27.74
2017	3.68	18.58	27.74
2018	3.65	18.6	27.75
2020	3.62	18.63	27.75
2021	3.59	18.65	27.76
2022	3.56	18.67	27.77
2023	3.53	18.69	27.78
2024	3.49	18.71	27.8
2025	3.45	18.73	27.82
2026	3.41	18.76	27.83
2028	3.37	18.8	27.83
2029	3.33	18.82	27.85
2030	3.28	18.84	27.88
2031	3.23	18.86	27.91
2033	3.18	18.88	27.94
2034	3.13	18.91	27.96
2035	3.09	18.94	27.97
2036	3.05	18.98	27.97
2037	3.01	19.03	27.96
2038	2.97	19.08	27.95
2040	2.94	19.11	27.95
2041	2.91	19.13	27.96
2042	2.88	19.15	27.97
2044	2.85	19.16	27.99
2045	2.81	19.16	28.03
2046	2.77	19.15	28.08
2047	2.74	19.14	28.12
2048	2.71	19.11	28.18
2049	2.68	19.09	28.23
2050	2.65	19.07	28.28
2051	2.62	19.06	28.32
2052	2.59	19.05	28.36
2053	2.56	19.03	28.41
2055	2.54	19.02	28.44
2056	2.52	19.02	28.46
2057	2.49	19.02	28.49
2058	2.47	19.02	28.51
2059	2.45	19.04	28.51
2060	2.44	19.07	28.49
2061	2.44	19.11	28.45
2062	2.45	19.13	28.42
2063	2.47	19.16	28.37
2064	2.49	19.19	28.32
2065	2.51	19.22	28.27
2068	2.53	19.24	28.23
2069	2.56	19.26	28.18
2070	2.59	19.28	28.13
2071	2.62	19.29	28.09
2072	2.64	19.3	28.06
2074	2.66	19.3	28.04
2075	2.68	19.28	28.04
2076	2.7	19.28	28.02
2077	2.72	19.27	28.01
2079	2.74	19.26	28
2080	2.76	19.25	27.99
2081	2.78	19.23	27.99
2082	2.8	19.2	28
2084	2.83	19.17	28
2085	2.86	19.15	27.99
2086	2.89	19.13	27.98
2087	2.92	19.1	27.98
2088	2.95	19.07	27.98
2090	2.97	19.04	27.99
2093	2.99	19.02	27.99
2094	3.01	19.01	27.98
2095	3.03	19	27.97
2097	3.05	18.97	27.98
2098	3.07	18.92	28.01
2099	3.09	18.86	28.05
2100	3.11	18.81	28.08
2101	3.13	18.76	28.11
2102	3.15	18.73	28.12
2103	3.17	18.69	28.14
2104	3.19	18.65	28.16
2106	3.2	18.62	28.18
2107	3.21	18.6	28.19
2108	3.21	18.58	28.21
2109	3.21	18.57	28.22
2111	3.21	18.55	28.24
2112	3.21	18.53	28.26
2113	3.22	18.51	28.27
2114	3.23	18.49	28.28
2116	3.24	18.48	28.28
2117	3.24	18.47	28.29
2118	3.24	18.45	28.31
2120	3.25	18.43	28.32
2122	3.25	18.4	28.35
2124	3.25	18.37	28.38
2125	3.25	18.33	28.42
2126	3.24	18.3	28.46
2127	3.22	18.27	28.51
2128	3.2	18.24	28.56
2129	3.18	18.19	28.63
2130	3.16	18.14	28.7
2131	3.14	18.09	28.77
2132	3.12	18.04	28.84
2133	3.1	17.98	28.92
2134	3.08	17.92	29
2135	3.07	17.86	29.07
2136	3.06	17.8	29.14
2137	3.05	17.74	29.21
2138	3.04	17.67	29.29
2139	3.03	17.62	29.35
2140	3.02	17.58	29.4
2141	3.01	17.54	29.45
2142	3	17.49	29.51
2143	2.99	17.45	29.56
2145	2.98	17.42	29.6
2146	2.97	17.37	29.66
2149	2.96	17.3	29.74
2150	2.95	17.23	29.82
2151	2.94	17.17	29.89
2152	2.94	17.1	29.96
2153	2.94	17.02	30.04
2154	2.94	16.95	30.11
2155	2.94	16.88	30.18
2156	2.94	16.82	30.24
2157	2.94	16.76	30.3
2159	2.94	16.69	30.37
2160	2.94	16.62	30.44
2161	2.95	16.56	30.49
2162	2.96	16.49	30.55
2163	2.97	16.44	30.59
2164	2.98	16.39	30.63
2165	3	16.34	30.66
2166	3.02	16.29	30.69
2167	3.03	16.24	30.73
2168	3.04	16.19	30.77
2169	3.05	16.13	30.82
2170	3.06	16.06	30.88
2171	3.06	16	30.94
2172	3.06	15.95	30.99
2174	3.06	15.9	31.04
2175	3.05	15.85	31.1
2176	3.04	15.8	31.16
2178	3.03	15.75	31.22
2180	3.01	15.72	31.27
2181	2.99	15.68	31.33
2182	2.97	15.63	31.4
2184	2.94	15.57	31.49
2186	2.9	15.53	31.57
2187	2.86	15.48	31.66
2188	2.82	15.43	31.75
2189	2.78	15.37	31.85
2190	2.74	15.33	31.93
2192	2.7	15.29	32.01
2194	2.67	15.26	32.07
2195	2.64	15.24	32.12
2196	2.61	15.22	32.17
2197	2.58	15.2	32.22
2198	2.55	15.19	32.26
2199	2.52	15.17	32.31
2200	2.49	15.14	32.37
2201	2.46	15.11	32.43
2202	2.44	15.07	32.49
2203	2.42	15.03	32.55
2204	2.4	15	32.6
2205	2.38	14.96	32.66
2206	2.37	14.92	32.71
2207	2.36	14.88	32.76
2208	2.35	14.84	32.81
2209	2.34	14.8	32.86
2210	2.33	14.78	32.89
2211	2.32	14.75	32.93
2212	2.31	14.71	32.98
2213	2.3	14.67	33.03
2214	2.3	14.63	33.07
2215	2.3	14.61	33.09
2216	2.3	14.61	33.09
2217	2.31	14.61	33.08
2218	2.31	14.61	33.08
2219	2.31	14.6	33.09
2220	2.31	14.59	33.1
2221	2.31	14.57	33.12
2223	2.31	14.55	33.14
2224	2.31	14.52	33.17
2225	2.32	14.49	33.19
2227	2.33	14.45	33.22
2228	2.34	14.43	33.23
2229	2.35	14.42	33.23
2230	2.35	14.41	33.24
2231	2.35	14.4	33.25
2232	2.35	14.4	33.25
2233	2.36	14.4	33.24
2234	2.37	14.4	33.23
2237	2.38	14.4	33.22
2238	2.4	14.39	33.21
2239	2.42	14.37	33.21
2240	2.44	14.36	33.2
2241	2.47	14.35	33.18
2243	2.51	14.33	33.16
2244	2.55	14.31	33.14
2245	2.59	14.31	33.1
2246	2.63	14.32	33.05
2249	2.67	14.32	33.01
2250	2.71	14.32	32.97
2251	2.74	14.32	32.94
2252	2.77	14.32	32.91
2253	2.8	14.32	32.88
2255	2.83	14.31	32.86
[truncated: 4,212 more rows]
