# Supplementary material for: Identification of 1600 replication origins in S. cerevisiae
Source: eLife. 2024 Feb 5;12:RP88087. doi: 10.7554/eLife.88087 (PMC10945306; doi:10.7554/eLife.88087)
Supplement: Figure 5—source data 1. [file elife-88087-fig5-data1.txt]

coord_relative_to_midpoint	EACS_PWM_fwd_1to5500_mean	EACS_PWM_fwd_1to1100_mean	EACS_PWM_fwd_1101to2200_mean	EACS_PWM_fwd_2201to3300_mean	EACS_PWM_fwd_3301to4400_mean	EACS_PWM_fwd_4401to5500_mean	EACS_PWM_fwd_5501to6600_mean	EACS_PWM_fwd_6601to7700_mean	EACS_PWM_rev_1to5500_mean	EACS_PWM_rev_1to1100_mean	EACS_PWM_rev_1101to2200_mean	EACS_PWM_rev_2201to3300_mean	EACS_PWM_rev_3301to4400_mean	EACS_PWM_rev_4401to5500_mean	EACS_PWM_rev_5501to6600_mean	EACS_PWM_rev_6601to7700_mean	GC_skew_fwd_1to5500_mean	GC_skew_fwd_1to1100_mean	GC_skew_fwd_1101to2200_mean	GC_skew_fwd_2201to3300_mean	GC_skew_fwd_3301to4400_mean	GC_skew_fwd_4401to5500_mean	GC_skew_fwd_5501to6600_mean	GC_skew_fwd_6601to7700_mean	GC_skew_rev_1to5500_mean	GC_skew_rev_1to1100_mean	GC_skew_rev_1101to2200_mean	GC_skew_rev_2201to3300_mean	GC_skew_rev_3301to4400_mean	GC_skew_rev_4401to5500_mean	GC_skew_rev_5501to6600_mean	GC_skew_rev_6601to7700_mean
-500	4.87989090909091	4.84519909090909	4.96439454545455	4.85310272727273	4.85554363636364	4.88121454545455	4.92274454545455	4.82853545454545	4.86960654545455	4.96551909090909	4.86388272727273	4.83937545454545	4.76965909090909	4.90959636363636	4.88093545454545	5.01749818181818	-0.00683694545454545	0.00671336363636364	0.000819818181818182	-0.00924245454545455	-0.00398945454545455	-0.028486	-0.0149972727272727	-0.0154350909090909	0.00683694545454545	-0.00671336363636364	-0.000819818181818182	0.00924245454545455	0.00398945454545455	0.028486	0.0149972727272727	0.0154350909090909
-499	4.84607618181818	4.83721818181818	4.85790454545455	4.82271090909091	4.86454363636364	4.84800363636364	4.88859636363636	4.88431454545455	4.87834436363636	4.95949454545455	4.89143	4.88479454545455	4.74003454545455	4.91596818181818	4.90022636363636	5.03674	-0.00734072727272727	0.00516354545454545	0.000557818181818181	-0.0103838181818182	-0.00323181818181818	-0.0288093636363636	-0.0112431818181818	-0.0169171818181818	0.00734072727272727	-0.00516354545454545	-0.000557818181818181	0.0103838181818182	0.00323181818181818	0.0288093636363636	0.0112431818181818	0.0169171818181818
-498	4.87928854545455	4.85553181818182	4.90258818181818	4.90734727272727	4.87411	4.85686545454545	4.91092	4.87435	4.87764745454545	4.97326090909091	4.85871	4.88254727272727	4.81098909090909	4.86273	4.87182909090909	5.02265909090909	-0.00758623636363636	0.003005	0.000788090909090909	-0.00932763636363636	-0.002947	-0.0294496363636364	-0.0105946363636364	-0.0162567272727273	0.00758623636363636	-0.003005	-0.000788090909090909	0.00932763636363636	0.002947	0.0294496363636364	0.0105946363636364	0.0162567272727273
-497	4.87869254545455	4.84153454545455	4.94050090909091	4.85499454545455	4.87676454545455	4.87966818181818	4.80040909090909	4.88517090909091	4.90670454545455	4.99665363636364	4.86427090909091	4.93222909090909	4.82265272727273	4.91771636363636	4.96660909090909	4.98359818181818	-0.00708570909090909	0.00484181818181818	-0.000703181818181818	-0.00988563636363636	-0.002097	-0.0275845454545455	-0.0124026363636364	-0.0153675454545455	0.00708570909090909	-0.00484181818181818	0.000703181818181818	0.00988563636363636	0.002097	0.0275845454545455	0.0124026363636364	0.0153675454545455
-496	4.88266090909091	4.83364363636364	4.94082272727273	4.88971181818182	4.84804090909091	4.90108545454545	4.83437090909091	4.90280090909091	4.90116309090909	4.96521272727273	4.85885272727273	4.91939454545455	4.84506181818182	4.91729363636364	4.89339	5.00846363636364	-0.00665894545454545	0.00500436363636364	-0.000307454545454545	-0.009324	-0.001038	-0.0276296363636364	-0.014543	-0.0134444545454545	0.00665894545454545	-0.00500436363636364	0.000307454545454545	0.009324	0.001038	0.0276296363636364	0.014543	0.0134444545454545
-495	4.86280872727273	4.81320636363636	4.92002909090909	4.87011909090909	4.84550818181818	4.86518090909091	4.86480363636364	4.84586363636364	4.919576	5.03771272727273	4.86631272727273	4.92618727272727	4.84583	4.92183727272727	4.86378363636364	5.03855818181818	-0.00644090909090909	0.00407009090909091	0.000505454545454545	-0.00951609090909091	0.000649181818181818	-0.0279131818181818	-0.0139053636363636	-0.0112749090909091	0.00644090909090909	-0.00407009090909091	-0.000505454545454545	0.00951609090909091	-0.000649181818181818	0.0279131818181818	0.0139053636363636	0.0112749090909091
-494	4.85874509090909	4.86930454545455	4.87545636363636	4.83502181818182	4.82648272727273	4.88746	4.90972909090909	4.88783181818182	4.91575654545455	5.01249454545455	4.87834454545455	4.89535	4.88796181818182	4.90463181818182	4.81770272727273	5.00664363636364	-0.00737394545454545	0.003194	0.000663090909090908	-0.00979272727272727	7.24545454545455e-05	-0.0310065454545455	-0.0163854545454545	-0.0120369090909091	0.00737394545454545	-0.003194	-0.000663090909090908	0.00979272727272727	-7.24545454545455e-05	0.0310065454545455	0.0163854545454545	0.0120369090909091
-493	4.86817236363636	4.81995727272727	4.92361272727273	4.84764	4.85907636363636	4.89057545454545	4.88660727272727	4.89541545454545	4.92472690909091	5.03154818181818	4.88386	4.96145818181818	4.85399181818182	4.89277636363636	4.88804454545455	5.01749090909091	-0.00797703636363636	0.00485881818181818	-0.000214727272727273	-0.010185	-0.00110936363636364	-0.0332349090909091	-0.0129259090909091	-0.0113665454545455	0.00797703636363636	-0.00485881818181818	0.000214727272727273	0.010185	0.00110936363636364	0.0332349090909091	0.0129259090909091	0.0113665454545455
-492	4.88505181818182	4.82020363636364	4.96976727272727	4.91969	4.81885272727273	4.89674545454545	4.88916181818182	4.88704181818182	4.88968727272727	4.97078818181818	4.87895090909091	4.90597545454545	4.84338090909091	4.84934090909091	4.92324363636364	5.03758454545455	-0.00757065454545454	0.00619636363636364	0.000962636363636364	-0.0103084545454545	-0.00266672727272727	-0.0320370909090909	-0.0110685454545455	-0.0107717272727273	0.00757065454545454	-0.00619636363636364	-0.000962636363636364	0.0103084545454545	0.00266672727272727	0.0320370909090909	0.0110685454545455	0.0107717272727273
-491	4.88067636363636	4.85885545454545	4.91113818181818	4.85403363636364	4.87761909090909	4.90173545454545	4.86672909090909	4.86151909090909	4.89465527272727	4.99116727272727	4.88018181818182	4.93817818181818	4.80325818181818	4.86049090909091	4.93732	5.00211636363636	-0.00753958181818182	0.00605681818181818	5.56363636363639e-05	-0.011355	-0.00336427272727273	-0.0290910909090909	-0.0100912727272727	-0.00922390909090909	0.00753958181818182	-0.00605681818181818	-5.56363636363639e-05	0.011355	0.00336427272727273	0.0290910909090909	0.0100912727272727	0.00922390909090909
-490	4.91213836363636	4.94892181818182	4.88527454545455	4.91863909090909	4.89587363636364	4.91198272727273	4.87727818181818	4.88630909090909	4.91240109090909	4.94139181818182	4.91333272727273	4.90955636363636	4.85722181818182	4.94050272727273	4.90942818181818	4.94669272727273	-0.00858467272727273	0.00432954545454545	0.00107327272727273	-0.0130517272727273	-0.00518927272727273	-0.0300851818181818	-0.00694990909090909	-0.00835209090909091	0.00858467272727273	-0.00432954545454545	-0.00107327272727273	0.0130517272727273	0.00518927272727273	0.0300851818181818	0.00694990909090909	0.00835209090909091
-489	4.88212327272727	4.89333090909091	4.86808090909091	4.90257454545455	4.89810909090909	4.84852090909091	4.90961545454545	4.92334272727273	4.92236618181818	4.98594272727273	4.90063181818182	4.94031636363636	4.80587909090909	4.97906090909091	4.85183090909091	4.96411636363636	-0.009156	0.00441163636363636	0.00146081818181818	-0.0168363636363636	-0.00436245454545455	-0.0304536363636364	-0.00419754545454545	-0.00883918181818182	0.009156	-0.00441163636363636	-0.00146081818181818	0.0168363636363636	0.00436245454545455	0.0304536363636364	0.00419754545454545	0.00883918181818182
-488	4.873274	4.89476818181818	4.90494	4.92225727272727	4.86997818181818	4.77442636363636	4.91427	4.94628272727273	4.92326163636364	4.99541454545455	4.86080181818182	4.91661272727273	4.86459090909091	4.97888818181818	4.90734909090909	4.93250272727273	-0.00922618181818182	0.00154709090909091	0.00276281818181818	-0.0162720909090909	-0.00432909090909091	-0.0298396363636364	-0.00575890909090909	-0.00764727272727273	0.00922618181818182	-0.00154709090909091	-0.00276281818181818	0.0162720909090909	0.00432909090909091	0.0298396363636364	0.00575890909090909	0.00764727272727273
-487	4.867552	4.84001909090909	4.87079454545455	4.90812909090909	4.87399909090909	4.84481818181818	4.95770454545455	4.92880363636364	4.93810981818182	5.03782363636364	4.89226	4.91390909090909	4.89544181818182	4.95111454545455	4.93030545454545	4.97961272727273	-0.00908274545454545	0.00192663636363636	0.00312336363636364	-0.0159623636363636	-0.00352872727272727	-0.0309726363636364	-0.00542927272727273	-0.00661736363636364	0.00908274545454545	-0.00192663636363636	-0.00312336363636364	0.0159623636363636	0.00352872727272727	0.0309726363636364	0.00542927272727273	0.00661736363636364
-486	4.88114563636364	4.89498545454545	4.88888909090909	4.91608818181818	4.83260454545455	4.87316090909091	4.90558	4.87335727272727	4.91428472727273	4.96403272727273	4.90822363636364	4.93968909090909	4.87264181818182	4.88683636363636	4.88531909090909	4.96803818181818	-0.00910130909090909	0.00127781818181818	0.00279109090909091	-0.0181191818181818	-0.00324727272727273	-0.028209	-0.00554836363636364	-0.00644945454545455	0.00910130909090909	-0.00127781818181818	-0.00279109090909091	0.0181191818181818	0.00324727272727273	0.028209	0.00554836363636364	0.00644945454545455
-485	4.89304072727273	4.85692090909091	4.91278545454545	4.93637454545455	4.87206727272727	4.88705545454545	4.84587727272727	4.83262	4.91040727272727	5.01154909090909	4.87822909090909	4.94280909090909	4.83543818181818	4.88401090909091	4.94282272727273	4.97580545454545	-0.0087584	0.000404818181818181	0.003131	-0.0170264545454545	-0.00361027272727273	-0.0266910909090909	-0.00511790909090909	-0.00615372727272727	0.0087584	-0.000404818181818181	-0.003131	0.0170264545454545	0.00361027272727273	0.0266910909090909	0.00511790909090909	0.00615372727272727
-484	4.86349509090909	4.88302909090909	4.88301818181818	4.85196363636364	4.81566909090909	4.88379545454545	4.90438363636364	4.86466181818182	4.94222709090909	4.99318545454545	4.87964	4.97243909090909	4.90383090909091	4.96204	4.89761181818182	5.01516363636364	-0.00770610909090909	0.000521636363636364	0.00398954545454545	-0.0152271818181818	-0.00258618181818182	-0.0252283636363636	-0.00543254545454546	-0.00353390909090909	0.00770610909090909	-0.000521636363636364	-0.00398954545454545	0.0152271818181818	0.00258618181818182	0.0252283636363636	0.00543254545454546	0.00353390909090909
-483	4.90452163636364	4.88932818181818	4.88643545454545	4.91365181818182	4.94076545454545	4.89242727272727	4.86769545454545	4.87860545454545	4.87144381818182	4.95414454545455	4.79841909090909	4.90480363636364	4.79815090909091	4.90170090909091	4.92761272727273	4.94093363636364	-0.00798238181818182	0.000215909090909091	0.00349563636363636	-0.0145082727272727	-0.00520563636363636	-0.0239095454545455	-0.00522354545454546	-0.00113081818181818	0.00798238181818182	-0.000215909090909091	-0.00349563636363636	0.0145082727272727	0.00520563636363636	0.0239095454545455	0.00522354545454546	0.00113081818181818
-482	4.88638763636364	4.87654727272727	4.92335909090909	4.86491	4.88704636363636	4.88007545454545	4.89703272727273	4.90396818181818	4.878798	4.96221727272727	4.80166909090909	4.92336818181818	4.82738272727273	4.87935272727273	4.90344	4.94753	-0.00746707272727273	0.00115709090909091	0.00394854545454545	-0.0145144545454545	-0.00500718181818182	-0.0229193636363636	-0.00676181818181818	0.000865272727272727	0.00746707272727273	-0.00115709090909091	-0.00394854545454545	0.0145144545454545	0.00500718181818182	0.0229193636363636	0.00676181818181818	-0.000865272727272727
-481	4.89653727272727	4.93371	4.88444545454545	4.88724545454545	4.90158090909091	4.87570454545455	4.83990090909091	4.85761181818182	4.90630872727273	4.93662727272727	4.88698727272727	4.90318	4.85722	4.94752909090909	4.96537909090909	4.95779545454545	-0.00680605454545455	0.00273790909090909	0.00216736363636364	-0.0137558181818182	-0.00467218181818182	-0.0205075454545455	-0.005551	0.00233372727272727	0.00680605454545455	-0.00273790909090909	-0.00216736363636364	0.0137558181818182	0.00467218181818182	0.0205075454545455	0.005551	-0.00233372727272727
-480	4.89767527272727	4.98954090909091	4.83929636363636	4.90054454545455	4.87653363636364	4.88246090909091	4.87890545454545	4.79873454545455	4.91919127272727	4.91297545454545	4.90967727272727	4.95882272727273	4.86551	4.94897090909091	4.92127272727273	4.98763	-0.00807489090909091	0.000182545454545454	-0.000422363636363637	-0.0133423636363636	-0.00573572727272727	-0.0210565454545455	-0.00493881818181818	0.00382481818181818	0.00807489090909091	-0.000182545454545454	0.000422363636363637	0.0133423636363636	0.00573572727272727	0.0210565454545455	0.00493881818181818	-0.00382481818181818
-479	4.86930563636364	4.89355090909091	4.84527181818182	4.89031727272727	4.82579181818182	4.89159636363636	4.88155727272727	4.84365636363636	4.90070345454545	4.96979363636364	4.90243909090909	4.89214727272727	4.82941818181818	4.90971909090909	4.88554818181818	4.97790727272727	-0.00797625454545455	7.92727272727273e-05	-0.000883727272727273	-0.0127685454545455	-0.00459418181818182	-0.0217140909090909	-0.00741863636363636	0.00483645454545455	0.00797625454545455	-7.92727272727273e-05	0.000883727272727273	0.0127685454545455	0.00459418181818182	0.0217140909090909	0.00741863636363636	-0.00483645454545455
-478	4.84178909090909	4.89399090909091	4.79839909090909	4.84791545454545	4.78163363636364	4.88700636363636	4.87385181818182	4.87416	4.933346	4.99415363636364	4.90002909090909	4.93417727272727	4.90363363636364	4.93473636363636	4.88414	4.93828	-0.00825649090909091	-0.000152272727272727	-0.000686909090909091	-0.0133208181818182	-0.00540745454545455	-0.021715	-0.00705	0.003617	0.00825649090909091	0.000152272727272727	0.000686909090909091	0.0133208181818182	0.00540745454545455	0.021715	0.00705	-0.003617
-477	4.90660272727273	4.92393272727273	4.87908909090909	4.92583545454545	4.91393090909091	4.89022545454545	4.88624181818182	4.85564	4.89655818181818	4.95966636363636	4.86630818181818	4.90365545454545	4.81699727272727	4.93616363636364	4.88467818181818	4.93710727272727	-0.0082752	0.00190318181818182	-0.00188427272727273	-0.0124331818181818	-0.006838	-0.0221237272727273	-0.00782254545454546	0.00305163636363636	0.0082752	-0.00190318181818182	0.00188427272727273	0.0124331818181818	0.006838	0.0221237272727273	0.00782254545454546	-0.00305163636363636
-476	4.87018890909091	4.87888818181818	4.87556363636364	4.85308454545455	4.85649090909091	4.88691727272727	4.91557	4.80691363636364	4.90885872727273	4.95928181818182	4.92617909090909	4.90130181818182	4.82176090909091	4.93577	4.86644454545455	4.98645727272727	-0.00784905454545455	0.000770090909090909	-0.001207	-0.0121519090909091	-0.006004	-0.0206524545454545	-0.00618590909090909	0.00566118181818182	0.00784905454545455	-0.000770090909090909	0.001207	0.0121519090909091	0.006004	0.0206524545454545	0.00618590909090909	-0.00566118181818182
-475	4.88756363636364	4.97210454545455	4.82135909090909	4.82433363636364	4.89362363636364	4.92639727272727	4.87255636363636	4.81888	4.9055	4.88987727272727	4.96516181818182	4.92012363636364	4.85509636363636	4.89724090909091	4.91054636363636	4.97840272727273	-0.00712298181818182	0.00131018181818182	-0.00128190909090909	-0.0105445454545455	-0.00575481818181818	-0.0193438181818182	-0.00494154545454545	0.00512663636363636	0.00712298181818182	-0.00131018181818182	0.00128190909090909	0.0105445454545455	0.00575481818181818	0.0193438181818182	0.00494154545454545	-0.00512663636363636
-474	4.89270654545455	4.93967454545455	4.88484272727273	4.85899181818182	4.87712090909091	4.90290272727273	4.86992	4.80493181818182	4.89790763636364	4.97902909090909	4.87680727272727	4.88099454545455	4.88170363636364	4.87100363636364	4.93051181818182	4.98654636363636	-0.0068172	0.00168690909090909	-0.000795636363636363	-0.0112480909090909	-0.00499645454545455	-0.0187327272727273	-0.00486818181818182	0.00763272727272727	0.0068172	-0.00168690909090909	0.000795636363636363	0.0112480909090909	0.00499645454545455	0.0187327272727273	0.00486818181818182	-0.00763272727272727
-473	4.87866854545455	4.91901636363636	4.83621090909091	4.87327909090909	4.87143636363636	4.8934	4.83733	4.82874090909091	4.92382181818182	5.01294181818182	4.92106818181818	4.88442727272727	4.89026181818182	4.91041	4.94115272727273	4.96778636363636	-0.00677481818181818	0.00302845454545455	-0.00115636363636364	-0.0113540909090909	-0.00365627272727273	-0.0207358181818182	-0.00645290909090909	0.00999954545454545	0.00677481818181818	-0.00302845454545455	0.00115636363636364	0.0113540909090909	0.00365627272727273	0.0207358181818182	0.00645290909090909	-0.00999954545454545
-472	4.88911	4.87986909090909	4.88644	4.89170181818182	4.87316181818182	4.91437727272727	4.83710090909091	4.84533	4.91537581818182	5.00961	4.86162454545455	4.87155363636364	4.90243818181818	4.93165272727273	4.99141727272727	4.97213181818182	-0.0066542	0.00433545454545455	-0.00184854545454545	-0.0113237272727273	-0.00473236363636364	-0.0197018181818182	-0.00684445454545455	0.010582	0.0066542	-0.00433545454545455	0.00184854545454545	0.0113237272727273	0.00473236363636364	0.0197018181818182	0.00684445454545455	-0.010582
-471	4.88915818181818	4.92897454545455	4.88296090909091	4.82383636363636	4.90139181818182	4.90862727272727	4.87916636363636	4.77413363636364	4.90711	4.98923454545455	4.88310909090909	4.92446545454545	4.88191545454545	4.85682545454545	4.98976545454545	5.00502545454545	-0.00696852727272727	0.00468754545454545	-0.001097	-0.0121765454545455	-0.00607936363636364	-0.0201772727272727	-0.00638645454545455	0.0118609090909091	0.00696852727272727	-0.00468754545454545	0.001097	0.0121765454545455	0.00607936363636364	0.0201772727272727	0.00638645454545455	-0.0118609090909091
-470	4.87561854545455	4.92830909090909	4.86342181818182	4.85800272727273	4.84787727272727	4.88048181818182	4.86761636363636	4.79280909090909	4.90963690909091	4.98055363636364	4.89496727272727	4.88654	4.91942909090909	4.86669454545455	4.92982818181818	5.01638818181818	NA	0.00426536363636364	-0.000264454545454546	-0.0123877272727273	NA	-0.0200967272727273	-0.00475481818181818	0.0139845454545455	NA	-0.00426536363636364	0.000264454545454546	0.0123877272727273	NA	0.0200967272727273	0.00475481818181818	-0.0139845454545455
-469	4.89420345454545	4.96789909090909	4.83901818181818	4.85771636363636	4.89306818181818	4.91331545454545	4.86438454545455	4.82225272727273	4.90248309090909	4.91888181818182	4.91448818181818	4.88306818181818	4.86601363636364	4.92996363636364	4.97234818181818	5.00597454545455	NA	0.00406954545454546	-0.000300636363636364	-0.0113073636363636	NA	-0.0165689090909091	-0.00547736363636364	0.0131318181818182	NA	-0.00406954545454546	0.000300636363636364	0.0113073636363636	NA	0.0165689090909091	0.00547736363636364	-0.0131318181818182
-468	4.89424145454545	4.91252	4.83308727272727	4.86836	4.89829818181818	4.95894181818182	4.90110636363636	4.82020363636364	4.91986054545455	5.03599181818182	4.94250090909091	4.86306727272727	4.89131272727273	4.86643	4.98381363636364	5.00388818181818	NA	0.004715	0.000193545454545454	-0.0112129090909091	NA	-0.0151566363636364	-0.00397836363636364	0.0131799090909091	NA	-0.004715	-0.000193545454545454	0.0112129090909091	NA	0.0151566363636364	0.00397836363636364	-0.0131799090909091
-467	4.89564327272727	4.93984545454545	4.8989	4.83541727272727	4.91492909090909	4.88912454545455	4.92313363636364	4.80214272727273	4.89492345454545	4.97198727272727	4.90992636363636	4.87613090909091	4.81045454545455	4.90611818181818	4.96895	5.03091818181818	NA	0.00454281818181818	0.00273554545454545	-0.00860972727272727	NA	-0.0164287272727273	-0.00280990909090909	0.0139968181818182	NA	-0.00454281818181818	-0.00273554545454545	0.00860972727272727	NA	0.0164287272727273	0.00280990909090909	-0.0139968181818182
-466	4.890816	4.92550181818182	4.88697454545455	4.87322272727273	4.89671181818182	4.87166909090909	4.85134	4.81586636363636	4.89931381818182	4.93618727272727	4.93308181818182	4.88144090909091	4.81344454545455	4.93241454545455	5.00418636363636	4.99516363636364	-0.00555190909090909	0.00469809090909091	0.00121336363636364	-0.00626409090909091	-0.0109242727272727	-0.0164826363636364	-0.00414654545454545	0.0137823636363636	0.00555190909090909	-0.00469809090909091	-0.00121336363636364	0.00626409090909091	0.0109242727272727	0.0164826363636364	0.00414654545454545	-0.0137823636363636
-465	4.90544236363636	4.96591181818182	4.87578363636364	4.84867727272727	4.96170363636364	4.87513545454545	4.86995181818182	4.81194	4.91186672727273	4.94017818181818	4.89876818181818	4.91651727272727	4.87540090909091	4.92846909090909	4.97740181818182	5.02591272727273	-0.00549450909090909	0.00338672727272727	0.000197181818181819	-0.00518390909090909	-0.00977763636363636	-0.0160949090909091	-0.00241627272727273	0.0116226363636364	0.00549450909090909	-0.00338672727272727	-0.000197181818181819	0.00518390909090909	0.00977763636363636	0.0160949090909091	0.00241627272727273	-0.0116226363636364
-464	4.88511109090909	4.93615818181818	4.89998727272727	4.81415272727273	4.92136090909091	4.85389636363636	4.90484818181818	4.85867181818182	4.91662127272727	5.02019727272727	4.86424545454545	4.90180545454545	4.89375090909091	4.90310727272727	4.94758545454545	4.95752636363636	-0.00446781818181818	0.00587736363636364	0.00140345454545455	-0.00490818181818182	-0.0102103636363636	-0.0145013636363636	-0.00203154545454545	0.0131483636363636	0.00446781818181818	-0.00587736363636364	-0.00140345454545455	0.00490818181818182	0.0102103636363636	0.0145013636363636	0.00203154545454545	-0.0131483636363636
-463	4.91196527272727	4.98666363636364	4.92594181818182	4.87154545454545	4.91979454545455	4.85588090909091	4.89277727272727	4.83808727272727	4.90666563636364	4.97966363636364	4.83034636363636	4.89534272727273	4.88406818181818	4.94390727272727	5.00175363636364	5.00476545454545	-0.00465465454545455	0.00548845454545455	0.00273036363636364	-0.00487081818181818	-0.0106353636363636	-0.0159859090909091	0.000263636363636364	0.0135824545454545	0.00465465454545455	-0.00548845454545455	-0.00273036363636364	0.00487081818181818	0.0106353636363636	0.0159859090909091	-0.000263636363636364	-0.0135824545454545
-462	4.90105818181818	4.91655181818182	4.90844454545455	4.87164818181818	4.88169272727273	4.92695363636364	4.88691545454545	4.85682818181818	4.906484	5.03310363636364	4.79466181818182	4.87575181818182	4.92641	4.90249272727273	5.01240545454545	5.04474363636364	-0.00480569090909091	0.00592318181818182	0.00295809090909091	-0.00505881818181818	-0.0107760909090909	-0.0170748181818182	0.000633363636363637	0.0154111818181818	0.00480569090909091	-0.00592318181818182	-0.00295809090909091	0.00505881818181818	0.0107760909090909	0.0170748181818182	-0.000633363636363637	-0.0154111818181818
-461	4.885344	4.89795727272727	4.91608727272727	4.83731181818182	4.88962272727273	4.88574090909091	4.90012909090909	4.85203090909091	4.89949218181818	5.03550636363636	4.79774181818182	4.88906545454545	4.87063636363636	4.90451090909091	4.99871818181818	5.00941636363636	-0.00504389090909091	0.00437436363636364	0.00459727272727273	-0.00499572727272727	-0.0118298181818182	-0.0173655454545455	0.002287	0.0128888181818182	0.00504389090909091	-0.00437436363636364	-0.00459727272727273	0.00499572727272727	0.0118298181818182	0.0173655454545455	-0.002287	-0.0128888181818182
-460	4.90090163636364	4.91735	4.92458272727273	4.86890090909091	4.87506	4.91861454545455	4.84648454545455	4.84274	4.917556	5.00925454545455	4.84437363636364	4.94662454545455	4.90102363636364	4.88650363636364	5.02537909090909	5.00156181818182	-0.00442658181818182	0.00780381818181818	0.00389127272727273	-0.00319109090909091	-0.0116288181818182	-0.0190080909090909	0.00432154545454545	0.0164045454545455	0.00442658181818182	-0.00780381818181818	-0.00389127272727273	0.00319109090909091	0.0116288181818182	0.0190080909090909	-0.00432154545454545	-0.0164045454545455
-459	4.93568545454545	4.95975909090909	4.96056272727273	4.88327090909091	4.94255909090909	4.93227545454545	4.91318	4.82992272727273	4.88577945454545	4.95432272727273	4.81757818181818	4.90989636363636	4.85576909090909	4.89133090909091	4.96170454545455	5.04860272727273	-0.00322776363636364	0.0100157272727273	0.00626718181818182	-0.00248481818181818	-0.00991745454545455	-0.0200194545454545	0.00674163636363636	0.0198384545454545	0.00322776363636364	-0.0100157272727273	-0.00626718181818182	0.00248481818181818	0.00991745454545455	0.0200194545454545	-0.00674163636363636	-0.0198384545454545
-458	4.90297818181818	4.95063909090909	4.86571363636364	4.89980545454545	4.89639636363636	4.90233636363636	4.91406272727273	4.88519909090909	4.89722090909091	4.95444	4.86391363636364	4.88715090909091	4.86787727272727	4.91272272727273	4.98066	5.02733727272727	-0.00371910909090909	0.00882736363636363	0.004112	-0.00171318181818182	-0.00979527272727273	-0.0200264545454545	0.00608709090909091	0.0205916363636364	0.00371910909090909	-0.00882736363636363	-0.004112	0.00171318181818182	0.00979527272727273	0.0200264545454545	-0.00608709090909091	-0.0205916363636364
-457	4.91704436363636	4.97036727272727	4.85287454545455	4.94027	4.88904727272727	4.93266272727273	4.89845818181818	4.81747454545455	4.91558709090909	4.97260363636364	4.89654	4.89687818181818	4.86782545454545	4.94408818181818	4.99787636363636	5.06186727272727	-0.00454645454545455	0.00993954545454545	0.00197654545454545	-0.00385890909090909	-0.0116044545454545	-0.019185	0.00499627272727273	0.0206225454545455	0.00454645454545455	-0.00993954545454545	-0.00197654545454545	0.00385890909090909	0.0116044545454545	0.019185	-0.00499627272727273	-0.0206225454545455
-456	4.89709836363636	4.97008727272727	4.85449363636364	4.91792363636364	4.86950545454545	4.87348181818182	4.89961	4.84934909090909	4.93014381818182	4.99524090909091	4.83185454545455	4.93960363636364	4.91669909090909	4.96732090909091	5.02229909090909	5.06616363636364	-0.00342283636363636	0.0119520909090909	0.00356145454545455	-0.00603054545454545	-0.0111477272727273	-0.0154494545454545	0.00597963636363636	0.0198914545454545	0.00342283636363636	-0.0119520909090909	-0.00356145454545455	0.00603054545454545	0.0111477272727273	0.0154494545454545	-0.00597963636363636	-0.0198914545454545
-455	4.91059672727273	4.97090545454545	4.91512454545455	4.88046818181818	4.95009181818182	4.83639363636364	4.86286	4.87188727272727	4.88471163636364	4.97356	4.76751545454545	4.89858454545455	4.84297727272727	4.94092090909091	5.02459272727273	5.02586	-0.00308634545454545	0.0109620909090909	0.00595990909090909	-0.00434372727272727	-0.0136743636363636	-0.0143356363636364	0.00632763636363636	0.0200848181818182	0.00308634545454545	-0.0109620909090909	-0.00595990909090909	0.00434372727272727	0.0136743636363636	0.0143356363636364	-0.00632763636363636	-0.0200848181818182
-454	4.89285563636364	4.90320181818182	4.89712636363636	4.88513818181818	4.87790363636364	4.90090818181818	4.85031545454545	4.89757818181818	4.89555381818182	5.01654181818182	4.80209727272727	4.86718363636364	4.89374181818182	4.89820454545455	4.99707818181818	5.00083909090909	-0.00384778181818182	0.0113201818181818	0.006633	-0.00541354545454545	-0.0166059090909091	-0.0151726363636364	0.00721009090909091	0.0204386363636364	0.00384778181818182	-0.0113201818181818	-0.006633	0.00541354545454545	0.0166059090909091	0.0151726363636364	-0.00721009090909091	-0.0204386363636364
-453	4.92997472727273	5.00510727272727	4.92586636363636	4.87231818181818	4.91150090909091	4.93508090909091	4.90802727272727	4.94584272727273	4.88043527272727	4.94729454545455	4.76584	4.89428636363636	4.87799	4.91676545454545	4.95643090909091	5.02714363636364	-0.00358436363636364	0.0121187272727273	0.00641854545454545	-0.00586036363636364	-0.0148773636363636	-0.0157213636363636	0.0106821818181818	0.022169	0.00358436363636364	-0.0121187272727273	-0.00641854545454545	0.00586036363636364	0.0148773636363636	0.0157213636363636	-0.0106821818181818	-0.022169
-452	4.93619745454545	4.98816727272727	4.98280727272727	4.89379272727273	4.89512363636364	4.92109636363636	4.91753181818182	4.92917	4.89736509090909	4.96635727272727	4.80236545454545	4.85108545454545	4.92710272727273	4.93991454545455	4.91598363636364	5.03526727272727	-0.00328092727272727	0.0137146363636364	0.00498872727272727	-0.00466736363636364	-0.016315	-0.0141256363636364	0.0114941818181818	0.0216625454545455	0.00328092727272727	-0.0137146363636364	-0.00498872727272727	0.00466736363636364	0.016315	0.0141256363636364	-0.0114941818181818	-0.0216625454545455
-451	4.92883309090909	5.00772636363636	4.94166545454545	4.92817272727273	4.86226181818182	4.90433909090909	4.88448454545455	4.89098	4.88811818181818	4.94773	4.83452181818182	4.84375	4.87345181818182	4.94113727272727	4.99098818181818	5.06722909090909	-0.0024626	0.0145528181818182	0.00634872727272727	-0.00426390909090909	-0.0159658181818182	-0.0129848181818182	0.0129240909090909	0.0229458181818182	0.0024626	-0.0145528181818182	-0.00634872727272727	0.00426390909090909	0.0159658181818182	0.0129848181818182	-0.0129240909090909	-0.0229458181818182
-450	4.92617618181818	4.99909636363636	4.90488272727273	4.93087909090909	4.90718454545455	4.88883818181818	4.93635636363636	4.88681636363636	4.91024272727273	4.97047454545455	4.84316	4.88877636363636	4.88807363636364	4.96072909090909	4.96269	5.04533181818182	-0.00236923636363636	0.0130374545454545	0.00678563636363636	-0.00454427272727273	-0.0155126363636364	-0.0116123636363636	0.011084	0.0231982727272727	0.00236923636363636	-0.0130374545454545	-0.00678563636363636	0.00454427272727273	0.0155126363636364	0.0116123636363636	-0.011084	-0.0231982727272727
-449	4.92960236363636	4.97978454545455	4.90273909090909	4.92731181818182	4.91496727272727	4.92320909090909	4.92616363636364	4.86066090909091	4.89895854545455	4.99271818181818	4.85925272727273	4.86553090909091	4.87693454545455	4.90035636363636	4.95508454545455	5.01843636363636	-0.0026604	0.0132565454545455	0.00676154545454545	-0.00424672727272727	-0.0159919090909091	-0.0130814545454545	0.011959	0.0228999090909091	0.0026604	-0.0132565454545455	-0.00676154545454545	0.00424672727272727	0.0159919090909091	0.0130814545454545	-0.011959	-0.0228999090909091
-448	4.93007109090909	5.03350636363636	4.88960363636364	4.89499909090909	4.88668181818182	4.94556454545455	4.93376363636364	4.88745909090909	4.89538236363636	4.95488272727273	4.86723818181818	4.91583272727273	4.89273090909091	4.84622727272727	4.95463454545455	5.01107818181818	-0.00297412727272727	0.0132869090909091	0.006113	-0.00494445454545455	-0.0169428181818182	-0.0123832727272727	0.0103420909090909	0.0240364545454545	0.00297412727272727	-0.0132869090909091	-0.006113	0.00494445454545455	0.0169428181818182	0.0123832727272727	-0.0103420909090909	-0.0240364545454545
-447	4.93128981818182	5.00643363636364	4.86582727272727	4.94492090909091	4.91829272727273	4.92097454545455	4.87458545454545	4.89593272727273	4.89420818181818	4.95852090909091	4.84516090909091	4.86928545454545	4.88162090909091	4.91645272727273	4.99486181818182	5.05204818181818	-0.00297278181818182	0.0148671818181818	0.00379945454545455	-0.00552827272727273	-0.0169334545454545	-0.0110688181818182	0.0116132727272727	0.0253474545454545	0.00297278181818182	-0.0148671818181818	-0.00379945454545455	0.00552827272727273	0.0169334545454545	0.0110688181818182	-0.0116132727272727	-0.0253474545454545
-446	4.89417381818182	4.95945636363636	4.84802181818182	4.88854090909091	4.84466272727273	4.93018727272727	4.96217545454545	4.93915181818182	4.89858072727273	5.00666909090909	4.86566	4.83229454545455	4.87961272727273	4.90866727272727	4.97577272727273	5.04629181818182	-0.00263254545454545	0.0141920909090909	0.00628927272727273	-0.00427345454545455	-0.0184669090909091	-0.0109037272727273	0.0115262727272727	0.023788	0.00263254545454545	-0.0141920909090909	-0.00628927272727273	0.00427345454545455	0.0184669090909091	0.0109037272727273	-0.0115262727272727	-0.023788
-445	4.92685836363636	4.99838	4.91965727272727	4.92254272727273	4.85213545454545	4.94157636363636	4.92929636363636	4.88556727272727	4.87688490909091	4.98210909090909	4.80898181818182	4.81661454545455	4.85593090909091	4.92078818181818	4.96944090909091	5.06058363636364	-0.0031458	0.0144331818181818	0.00413118181818182	-0.00477745454545455	-0.0180639090909091	-0.011452	0.012522	0.0236290909090909	0.0031458	-0.0144331818181818	-0.00413118181818182	0.00477745454545455	0.0180639090909091	0.011452	-0.012522	-0.0236290909090909
-444	4.92254472727273	4.95992727272727	4.91372636363636	4.97402454545455	4.88916818181818	4.87587727272727	4.96707	4.86729909090909	4.86900054545455	4.98264909090909	4.79283909090909	4.82861272727273	4.82342272727273	4.91747909090909	4.95327	5.03377727272727	-0.00259405454545454	0.0161610909090909	0.00278536363636364	-0.00474936363636364	-0.0177906363636364	-0.00937672727272727	0.0105911818181818	0.0224676363636364	0.00259405454545454	-0.0161610909090909	-0.00278536363636364	0.00474936363636364	0.0177906363636364	0.00937672727272727	-0.0105911818181818	-0.0224676363636364
-443	4.91159418181818	4.99512636363636	4.85225181818182	4.96759	4.88008181818182	4.86292090909091	4.94097363636364	4.86880909090909	4.87648490909091	4.97602272727273	4.87380727272727	4.79080454545455	4.80461909090909	4.93717090909091	4.97240090909091	5.00315818181818	-0.00123301818181818	0.0170856363636364	0.00279190909090909	-0.003999	-0.0164234545454545	-0.00562018181818182	0.0122787272727273	0.0248816363636364	0.00123301818181818	-0.0170856363636364	-0.00279190909090909	0.003999	0.0164234545454545	0.00562018181818182	-0.0122787272727273	-0.0248816363636364
-442	4.92876472727273	5.04220818181818	4.84669727272727	4.90950636363636	4.90660272727273	4.93880909090909	4.94309545454545	4.87060181818182	4.89188236363636	4.91717545454545	4.88928727272727	4.87445363636364	4.84520545454545	4.93329	4.89844909090909	4.92955545454545	-0.000410745454545454	0.0168015454545455	0.00311327272727273	-0.00355781818181818	-0.0148701818181818	-0.00354054545454546	0.00965518181818182	0.0235949090909091	0.000410745454545454	-0.0168015454545455	-0.00311327272727273	0.00355781818181818	0.0148701818181818	0.00354054545454546	-0.00965518181818182	-0.0235949090909091
-441	4.91798327272727	5.03427363636364	4.85461636363636	4.93024818181818	4.92288	4.84789818181818	4.94246363636364	4.85784454545455	4.90086018181818	4.97904818181818	4.82790636363636	4.88969727272727	4.87236272727273	4.93528636363636	4.93472727272727	5.02789	-0.0016748	0.0164780909090909	0.000758090909090909	-0.00411190909090909	-0.0149039090909091	-0.00659436363636364	0.00981690909090909	0.0234724545454545	0.0016748	-0.0164780909090909	-0.000758090909090909	0.00411190909090909	0.0149039090909091	0.00659436363636364	-0.00981690909090909	-0.0234724545454545
-440	4.922598	5.06067454545455	4.86599181818182	4.89159818181818	4.90564181818182	4.88908363636364	4.95864545454545	4.90361181818182	4.88654909090909	4.96083636363636	4.85270909090909	4.83712636363636	4.88372	4.89835363636364	4.92878363636364	4.98997454545455	-0.00198125454545455	0.0169402727272727	0.00138163636363636	-0.003024	-0.0164086363636364	-0.00879554545454546	0.0107373636363636	0.0215121818181818	0.00198125454545455	-0.0169402727272727	-0.00138163636363636	0.003024	0.0164086363636364	0.00879554545454546	-0.0107373636363636	-0.0215121818181818
-439	4.91368945454545	4.98276	4.86425545454545	4.9201	4.85794090909091	4.94339090909091	4.95376545454545	4.78987818181818	4.88146472727273	5.01418090909091	4.82941636363636	4.80307454545455	4.91284454545455	4.84780727272727	4.90659727272727	5.04651363636364	-0.00126281818181818	0.0181411818181818	0.00115618181818182	-0.00137445454545455	-0.016132	-0.008105	0.00951663636363636	0.0215618181818182	0.00126281818181818	-0.0181411818181818	-0.00115618181818182	0.00137445454545455	0.016132	0.008105	-0.00951663636363636	-0.0215618181818182
-438	4.93148363636364	5.07797272727273	4.84290181818182	4.97022090909091	4.84335272727273	4.92297	4.91459454545455	4.82278909090909	4.87354509090909	4.96131636363636	4.86809181818182	4.79355	4.90047636363636	4.84429090909091	4.93821090909091	4.99258363636364	-0.00133576363636364	0.0166356363636364	0.00179809090909091	-0.00191227272727273	-0.0142468181818182	-0.00895345454545455	0.00864636363636364	0.0223121818181818	0.00133576363636364	-0.0166356363636364	-0.00179809090909091	0.00191227272727273	0.0142468181818182	0.00895345454545455	-0.00864636363636364	-0.0223121818181818
-437	4.932106	5.03496545454545	4.83926272727273	4.93029909090909	4.88148	4.97452272727273	4.93631545454545	4.79277181818182	4.88604527272727	4.97529454545455	4.88806272727273	4.83650545454545	4.87681818181818	4.85354545454545	4.91679363636364	4.99583636363636	-0.000539636363636364	0.017584	0.00224481818181818	-0.000318545454545455	-0.013144	-0.00906445454545455	0.00762363636363636	0.0208824545454545	0.000539636363636364	-0.017584	-0.00224481818181818	0.000318545454545455	0.013144	0.00906445454545455	-0.00762363636363636	-0.0208824545454545
-436	4.90749927272727	5.01696181818182	4.78889090909091	4.93531090909091	4.87000909090909	4.92632363636364	4.96873090909091	4.89780363636364	4.89540490909091	4.97105454545455	4.89223727272727	4.84938181818182	4.90785545454545	4.85649545454545	4.92606363636364	4.94289454545455	-0.000564745454545455	0.0177545454545455	0.00197345454545455	-0.000830181818181818	-0.0135811818181818	-0.00814036363636364	0.007575	0.02106	0.000564745454545455	-0.0177545454545455	-0.00197345454545455	0.000830181818181818	0.0135811818181818	0.00814036363636364	-0.007575	-0.02106
-435	4.911108	4.99646909090909	4.80333181818182	4.96620454545455	4.88184727272727	4.90768727272727	4.91600636363636	4.86215727272727	4.89709236363636	5.03721272727273	4.88465454545455	4.82356090909091	4.90340818181818	4.83662545454545	4.93974909090909	5.01216363636364	-0.000707454545454545	0.0192539090909091	0.00198072727272727	0.000610363636363636	-0.0137206363636364	-0.0116616363636364	0.00600836363636364	0.0218148181818182	0.000707454545454545	-0.0192539090909091	-0.00198072727272727	-0.000610363636363636	0.0137206363636364	0.0116616363636364	-0.00600836363636364	-0.0218148181818182
-434	4.89376890909091	5.00798090909091	4.77672090909091	4.90479181818182	4.86762909090909	4.91172181818182	4.94558545454545	4.86837727272727	4.89320727272727	5.01347363636364	4.86838909090909	4.81776727272727	4.91866090909091	4.84774545454545	4.92950454545455	4.96434545454545	-0.000505036363636364	0.0196370909090909	0.00557881818181818	-0.00188136363636364	-0.0142559090909091	-0.0116038181818182	0.00581790909090909	0.0235726363636364	0.000505036363636364	-0.0196370909090909	-0.00557881818181818	0.00188136363636364	0.0142559090909091	0.0116038181818182	-0.00581790909090909	-0.0235726363636364
-433	4.90433745454545	4.99532545454545	4.82331909090909	4.88155	4.87513	4.94636272727273	4.95373909090909	4.78994727272727	4.88258763636364	4.98549363636364	4.85107909090909	4.84845909090909	4.88179727272727	4.84610909090909	4.95215909090909	5.02173272727273	-0.00125372727272727	0.0194403636363636	0.00390254545454545	-0.00423718181818182	-0.0136924545454545	-0.0116819090909091	0.00834854545454545	0.0224592727272727	0.00125372727272727	-0.0194403636363636	-0.00390254545454545	0.00423718181818182	0.0136924545454545	0.0116819090909091	-0.00834854545454545	-0.0224592727272727
-432	4.93314490909091	4.97703909090909	4.88684727272727	4.96192090909091	4.91239	4.92752727272727	4.90978545454545	4.81290181818182	4.88213963636364	4.97530909090909	4.84083636363636	4.82418363636364	4.89228545454545	4.87808363636364	4.90044909090909	5.01144545454545	-0.000903727272727273	0.0195139090909091	0.00540981818181818	-0.002924	-0.0144483636363636	-0.01207	0.008011	0.0208371818181818	0.000903727272727273	-0.0195139090909091	-0.00540981818181818	0.002924	0.0144483636363636	0.01207	-0.008011	-0.0208371818181818
-431	4.92097036363636	4.95253818181818	4.81646272727273	4.92712909090909	4.94930181818182	4.95942	4.87275272727273	4.79490090909091	4.88275945454545	4.98940454545455	4.89693818181818	4.82534090909091	4.88001272727273	4.82210090909091	4.95674272727273	4.98498272727273	-0.000763890909090909	0.0215350909090909	0.00624090909090909	-0.00354954545454545	-0.0148368181818182	-0.0132090909090909	0.00671318181818182	0.0219104545454545	0.000763890909090909	-0.0215350909090909	-0.00624090909090909	0.00354954545454545	0.0148368181818182	0.0132090909090909	-0.00671318181818182	-0.0219104545454545
-430	4.91216	5.00359363636364	4.85334818181818	4.89675454545455	4.86827090909091	4.93883272727273	4.90335909090909	4.82281818181818	4.88947381818182	4.94726727272727	4.86811636363636	4.88196090909091	4.91357272727273	4.83645181818182	4.95465545454545	4.98733818181818	-0.00106656363636364	0.0188390909090909	0.006674	-0.00387109090909091	-0.0132468181818182	-0.013728	0.00838263636363636	0.0214404545454545	0.00106656363636364	-0.0188390909090909	-0.006674	0.00387109090909091	0.0132468181818182	0.013728	-0.00838263636363636	-0.0214404545454545
-429	4.92977890909091	5.02326363636364	4.82145818181818	4.94067909090909	4.91870090909091	4.94479272727273	4.90998363636364	4.85162636363636	4.88675381818182	4.93265909090909	4.90044636363636	4.85754454545455	4.90680909090909	4.83631	4.89209363636364	4.99201	-0.000544581818181818	0.018235	0.00901890909090909	-0.00415872727272727	-0.013241	-0.0125770909090909	0.00933981818181818	0.0211640909090909	0.000544581818181818	-0.018235	-0.00901890909090909	0.00415872727272727	0.013241	0.0125770909090909	-0.00933981818181818	-0.0211640909090909
-428	4.92100254545455	5.01673272727273	4.82456818181818	4.92389454545455	4.88284454545455	4.95697272727273	4.90852545454545	4.84223181818182	4.89882909090909	4.98153181818182	4.87029636363636	4.84318818181818	4.93837545454545	4.86075363636364	4.86748181818182	4.97757454545455	-0.000778309090909091	0.0163028181818182	0.0109070909090909	-0.00341009090909091	-0.0146878181818182	-0.0130035454545455	0.00990972727272727	0.0206721818181818	0.000778309090909091	-0.0163028181818182	-0.0109070909090909	0.00341009090909091	0.0146878181818182	0.0130035454545455	-0.00990972727272727	-0.0206721818181818
-427	4.92483745454545	5.00826272727273	4.83033	4.88074454545455	4.90094090909091	5.00390909090909	4.90543909090909	4.86428909090909	4.889346	4.96414363636364	4.93637727272727	4.85424181818182	4.87618636363636	4.81578090909091	4.93252272727273	4.99241454545455	-0.000860709090909091	0.0165795454545455	0.00900563636363636	-0.00344436363636364	-0.0136026363636364	-0.0128417272727273	0.0101343636363636	0.0235048181818182	0.000860709090909091	-0.0165795454545455	-0.00900563636363636	0.00344436363636364	0.0136026363636364	0.0128417272727273	-0.0101343636363636	-0.0235048181818182
-426	4.91057363636364	5.00921636363636	4.83977	4.92009454545455	4.90498545454545	4.87880181818182	4.97193363636364	4.91000818181818	4.88462327272727	4.92385363636364	4.90457363636364	4.84216	4.92795727272727	4.82457181818182	4.89482272727273	4.94129454545455	-0.000610727272727273	0.0152520909090909	0.0102934545454545	-0.00463336363636364	-0.0124140909090909	-0.0115517272727273	0.0103594545454545	0.022804	0.000610727272727273	-0.0152520909090909	-0.0102934545454545	0.00463336363636364	0.0124140909090909	0.0115517272727273	-0.0103594545454545	-0.022804
-425	4.90832018181818	4.95922818181818	4.82152545454545	4.89402818181818	4.92803363636364	4.93878545454545	4.92839454545455	4.86928818181818	4.87948836363636	4.94716	4.90202636363636	4.87375090909091	4.87481818181818	4.79968636363636	4.93165	4.93915545454545	-0.000367527272727273	0.0155970909090909	0.00853654545454545	-0.00457063636363636	-0.0117826363636364	-0.009618	0.00816154545454545	0.0208659090909091	0.000367527272727273	-0.0155970909090909	-0.00853654545454545	0.00457063636363636	0.0117826363636364	0.009618	-0.00816154545454545	-0.0208659090909091
-424	4.92486109090909	4.98050090909091	4.90313545454545	4.90586818181818	4.87978090909091	4.95502	4.85877272727273	4.91487181818182	4.85277509090909	4.90632636363636	4.80605363636364	4.81090545454545	4.91237636363636	4.82821363636364	4.97728181818182	4.92215454545455	-0.00113567272727273	0.0157769090909091	0.00650727272727273	-0.00478863636363636	-0.0137252727272727	-0.00944863636363636	0.00728654545454545	0.018173	0.00113567272727273	-0.0157769090909091	-0.00650727272727273	0.00478863636363636	0.0137252727272727	0.00944863636363636	-0.00728654545454545	-0.018173
-423	4.92013381818182	4.98669454545455	4.87031090909091	4.90875909090909	4.88172727272727	4.95317727272727	4.89084818181818	4.87648636363636	4.85578890909091	4.87588454545455	4.85331545454545	4.85499272727273	4.88614636363636	4.80860545454545	4.92950272727273	4.98098909090909	-0.000393472727272727	0.0171848181818182	0.00720972727272727	-0.00306727272727273	-0.0132520909090909	-0.0100425454545455	0.00640936363636364	0.017713	0.000393472727272727	-0.0171848181818182	-0.00720972727272727	0.00306727272727273	0.0132520909090909	0.0100425454545455	-0.00640936363636364	-0.017713
-422	4.91228218181818	4.96065727272727	4.90636727272727	4.91477636363636	4.88668727272727	4.89292272727273	4.92496090909091	4.89914636363636	4.86498036363636	4.92241	4.84513727272727	4.84372545454545	4.85368636363636	4.85994272727273	4.85920545454545	4.93657	-0.000180981818181818	0.0147934545454545	0.00734072727272727	-0.00174472727272727	-0.0131977272727273	-0.00809663636363636	0.00646045454545455	0.0173814545454545	0.000180981818181818	-0.0147934545454545	-0.00734072727272727	0.00174472727272727	0.0131977272727273	0.00809663636363636	-0.00646045454545455	-0.0173814545454545
-421	4.91363945454545	4.92181818181818	4.90727818181818	4.90347454545455	4.90875	4.92687636363636	4.93052363636364	4.88430636363636	4.872564	4.95756727272727	4.82820727272727	4.85105454545455	4.87115181818182	4.85483909090909	4.91445454545455	4.91196363636364	0.00108930909090909	0.0167619090909091	0.0109041818181818	0.000172727272727273	-0.0132584545454545	-0.00913381818181818	0.00857563636363636	0.0196192727272727	-0.00108930909090909	-0.0167619090909091	-0.0109041818181818	-0.000172727272727273	0.0132584545454545	0.00913381818181818	-0.00857563636363636	-0.0196192727272727
-420	4.89885945454545	4.91490636363636	4.87517727272727	4.92983	4.87429818181818	4.90008545454545	4.92570181818182	4.81716181818182	4.86655345454545	4.92299909090909	4.84427363636364	4.83580272727273	4.87979636363636	4.84989545454545	4.95935636363636	4.96109	0.000898254545454545	0.015476	0.0104649090909091	0.000625272727272727	-0.0125002727272727	-0.00957463636363636	0.008347	0.018518	-0.000898254545454545	-0.015476	-0.0104649090909091	-0.000625272727272727	0.0125002727272727	0.00957463636363636	-0.008347	-0.018518
-419	4.89403872727273	4.87516727272727	4.88531090909091	4.89881636363636	4.89280727272727	4.91809181818182	4.87637909090909	4.88259909090909	4.86382054545455	4.98682909090909	4.80478636363636	4.83913	4.88249727272727	4.80586	4.98709454545455	4.92089545454545	0.00127594545454545	0.0149050909090909	0.0101064545454545	2.36363636363636e-05	-0.010311	-0.00834445454545455	0.00629418181818182	0.0172059090909091	-0.00127594545454545	-0.0149050909090909	-0.0101064545454545	-2.36363636363636e-05	0.010311	0.00834445454545455	-0.00629418181818182	-0.0172059090909091
-418	4.90101145454545	4.95696636363636	4.87023818181818	4.88235	4.93366636363636	4.86183636363636	4.86474454545455	4.88876818181818	4.88246236363636	4.94083363636364	4.81342090909091	4.90392181818182	4.85843636363636	4.89569909090909	4.96526909090909	4.88668090909091	0.000359945454545454	0.0135464545454545	0.00969818181818182	-0.00208381818181818	-0.0105541818181818	-0.00880690909090909	0.00484381818181818	0.0177149090909091	-0.000359945454545454	-0.0135464545454545	-0.00969818181818182	0.00208381818181818	0.0105541818181818	0.00880690909090909	-0.00484381818181818	-0.0177149090909091
-417	4.91905854545455	4.91820090909091	4.91268454545455	4.90032	4.93845090909091	4.92563636363636	4.86134	4.84677272727273	4.84267036363636	4.92484181818182	4.85136818181818	4.84732181818182	4.80590181818182	4.78391818181818	4.92264636363636	4.92082545454545	0.0002532	0.0139437272727273	0.00982081818181818	-0.00304227272727273	-0.0104145454545455	-0.00904172727272727	0.00261009090909091	0.0160648181818182	-0.0002532	-0.0139437272727273	-0.00982081818181818	0.00304227272727273	0.0104145454545455	0.00904172727272727	-0.00261009090909091	-0.0160648181818182
-416	4.89146272727273	4.92953818181818	4.88688272727273	4.85408727272727	4.91502454545455	4.87178090909091	4.85461090909091	4.87079636363636	4.84724854545455	4.93634272727273	4.81129181818182	4.83916545454545	4.84582909090909	4.80361363636364	4.92514727272727	4.93961363636364	-0.000311054545454546	0.0123699090909091	0.00792681818181818	-0.004496	-0.00835509090909091	-0.00900090909090909	0.00283954545454545	0.0170185454545455	0.000311054545454546	-0.0123699090909091	-0.00792681818181818	0.004496	0.00835509090909091	0.00900090909090909	-0.00283954545454545	-0.0170185454545455
-415	4.92240763636364	4.96009181818182	4.87081727272727	4.88901363636364	4.93177545454545	4.96034	4.90044727272727	4.84840363636364	4.85464890909091	4.94389	4.84974818181818	4.81414272727273	4.85318090909091	4.81228272727273	4.93304181818182	4.95157181818182	-0.000731454545454546	0.0135575454545455	0.008882	-0.00489709090909091	-0.00963854545454546	-0.0115611818181818	0.00397081818181818	0.0170351818181818	0.000731454545454546	-0.0135575454545455	-0.008882	0.00489709090909091	0.00963854545454546	0.0115611818181818	-0.00397081818181818	-0.0170351818181818
-414	4.91195309090909	4.93933454545455	4.87177	4.90354909090909	4.94106818181818	4.90404363636364	4.91442545454545	4.83637	4.85691545454545	4.93769272727273	4.88629090909091	4.83044818181818	4.78932363636364	4.84082181818182	4.93294272727273	4.92848272727273	-0.000498709090909091	0.0161711818181818	0.00944190909090909	-0.00557409090909091	-0.00967472727272727	-0.0128578181818182	0.00182690909090909	0.0188562727272727	0.000498709090909091	-0.0161711818181818	-0.00944190909090909	0.00557409090909091	0.00967472727272727	0.0128578181818182	-0.00182690909090909	-0.0188562727272727
-413	4.92700618181818	4.92093454545455	4.90679	4.99241363636364	4.90094	4.91395272727273	4.89735545454545	4.85467090909091	4.83102927272727	4.98776636363636	4.77765363636364	4.78032090909091	4.77396727272727	4.83543818181818	4.94190818181818	4.90778272727273	-0.000490654545454546	0.015288	0.00936054545454545	-0.004305	-0.00961327272727273	-0.0131835454545455	0.001725	0.0184925454545455	0.000490654545454546	-0.015288	-0.00936054545454545	0.004305	0.00961327272727273	0.0131835454545455	-0.001725	-0.0184925454545455
-412	4.90557072727273	4.92459454545455	4.87758454545455	4.91476454545455	4.95245363636364	4.85845636363636	4.87602	4.86078363636364	4.86538727272727	4.99025181818182	4.81851	4.86900181818182	4.76436090909091	4.88481181818182	4.97757181818182	4.94131272727273	-0.000848054545454546	0.0151078181818182	0.00728827272727273	-0.00440590909090909	-0.00997481818181818	-0.0122556363636364	0.00139454545454545	0.016677	0.000848054545454546	-0.0151078181818182	-0.00728827272727273	0.00440590909090909	0.00997481818181818	0.0122556363636364	-0.00139454545454545	-0.016677
-411	4.899244	4.83373545454545	4.92889818181818	4.89187636363636	4.95820636363636	4.88350363636364	4.91626909090909	4.87309727272727	4.85843509090909	5.01111545454545	4.80132181818182	4.86683818181818	4.78326363636364	4.82963636363636	4.91937454545455	4.98452181818182	-0.000800563636363636	0.0144717272727273	0.00717690909090909	-0.003697	-0.00910954545454546	-0.0128449090909091	0.00408563636363636	0.0150842727272727	0.000800563636363636	-0.0144717272727273	-0.00717690909090909	0.003697	0.00910954545454546	0.0128449090909091	-0.00408563636363636	-0.0150842727272727
-410	4.85796236363636	4.84256545454545	4.86776636363636	4.81762272727273	4.90278545454545	4.85907181818182	4.90534818181818	4.83116181818182	4.87135272727273	4.97036181818182	4.83439454545455	4.86770090909091	4.82192454545455	4.86238181818182	4.92790909090909	4.99257272727273	-0.000223527272727273	0.0153179090909091	0.00558418181818182	-0.00253854545454545	-0.00903372727272727	-0.0104474545454545	0.00164745454545455	0.0142874545454545	0.000223527272727273	-0.0153179090909091	-0.00558418181818182	0.00253854545454545	0.00903372727272727	0.0104474545454545	-0.00164745454545455	-0.0142874545454545
-409	4.87513036363636	4.88881	4.87104727272727	4.85690363636364	4.92209363636364	4.83679727272727	4.91243272727273	4.82454727272727	4.85314418181818	4.96054636363636	4.78340181818182	4.83189181818182	4.83113	4.85875090909091	4.93036272727273	4.97963272727273	-0.000446345454545455	0.0119241818181818	0.00790281818181818	-0.00387154545454545	-0.00889618181818182	-0.009291	0.001999	0.0125539090909091	0.000446345454545455	-0.0119241818181818	-0.00790281818181818	0.00387154545454545	0.00889618181818182	0.009291	-0.001999	-0.0125539090909091
-408	4.89350090909091	4.96667727272727	4.88404454545455	4.87506090909091	4.88158181818182	4.86014	4.91993363636364	4.79754636363636	4.82748890909091	4.91657909090909	4.76072545454545	4.82676636363636	4.79401363636364	4.83936	4.94383727272727	4.96328818181818	-0.000749581818181818	0.0101012727272727	0.00826718181818182	-0.00385090909090909	-0.0100296363636364	-0.00823581818181818	0.00131436363636364	0.0102079090909091	0.000749581818181818	-0.0101012727272727	-0.00826718181818182	0.00385090909090909	0.0100296363636364	0.00823581818181818	-0.00131436363636364	-0.0102079090909091
-407	4.91176181818182	4.98650272727273	4.87146181818182	4.85489454545455	4.95135727272727	4.89459272727273	4.92556454545455	4.86829909090909	4.819242	4.94643181818182	4.78916818181818	4.85608909090909	4.69489272727273	4.80962818181818	4.89666181818182	4.91271818181818	-0.000863418181818182	0.0112036363636364	0.00914527272727273	-0.00494990909090909	-0.0116790909090909	-0.008037	0.00154209090909091	0.00931254545454546	0.000863418181818182	-0.0112036363636364	-0.00914527272727273	0.00494990909090909	0.0116790909090909	0.008037	-0.00154209090909091	-0.00931254545454546
-406	4.90152072727273	4.94341545454545	4.86138181818182	4.87091545454545	4.97916545454545	4.85272545454545	4.88275909090909	4.82431909090909	4.85890109090909	5.03283181818182	4.83349636363636	4.85365818181818	4.69801818181818	4.87650090909091	4.94823181818182	5.03602363636364	-0.00136747272727273	0.00906827272727273	0.00988636363636364	-0.003696	-0.0117767272727273	-0.0103192727272727	0.00292236363636364	0.00755290909090909	0.00136747272727273	-0.00906827272727273	-0.00988636363636364	0.003696	0.0117767272727273	0.0103192727272727	-0.00292236363636364	-0.00755290909090909
-405	4.87579454545455	4.90714454545455	4.87350636363636	4.81105636363636	4.90529181818182	4.88197363636364	4.88860727272727	4.84987454545455	4.88253909090909	5.03609909090909	4.90478	4.88066	4.72119181818182	4.86996454545455	4.93274454545455	4.95320636363636	-0.00214118181818182	0.00700245454545455	0.00846481818181818	-0.00291627272727273	-0.012978	-0.0102789090909091	0.00534545454545455	0.00781754545454546	0.00214118181818182	-0.00700245454545455	-0.00846481818181818	0.00291627272727273	0.012978	0.0102789090909091	-0.00534545454545455	-0.00781754545454546
-404	4.87006945454545	4.89533545454545	4.84682818181818	4.87782454545455	4.89241545454545	4.83794363636364	4.88489636363636	4.80331727272727	4.86763818181818	5.01281181818182	4.90098727272727	4.84266363636364	4.73354363636364	4.84818454545455	4.94577909090909	4.96572181818182	-0.00201210909090909	0.00823118181818182	0.00886327272727273	-0.00386227272727273	-0.013078	-0.0102147272727273	0.00432445454545454	0.00744781818181818	0.00201210909090909	-0.00823118181818182	-0.00886327272727273	0.00386227272727273	0.013078	0.0102147272727273	-0.00432445454545454	-0.00744781818181818
-403	4.85635581818182	4.86349636363636	4.82796363636364	4.84878545454545	4.90287181818182	4.83866181818182	4.93724090909091	4.87537272727273	4.86995290909091	5.01389727272727	4.8013	4.86921181818182	4.74496727272727	4.92038818181818	4.88764272727273	4.96153090909091	-0.00117094545454545	0.00928245454545455	0.00744572727272727	-0.002879	-0.0112439090909091	-0.00846	0.00424463636363636	0.00742790909090909	0.00117094545454545	-0.00928245454545455	-0.00744572727272727	0.002879	0.0112439090909091	0.00846	-0.00424463636363636	-0.00742790909090909
-402	4.87226709090909	4.93911454545455	4.87022636363636	4.81782545454545	4.85756454545455	4.87660454545455	4.91513363636364	4.91277090909091	4.86381072727273	4.99398272727273	4.84467181818182	4.88211454545455	4.72585363636364	4.87243090909091	4.90375181818182	4.93716363636364	-0.000887436363636364	0.00962372727272727	0.006878	-0.00124327272727273	-0.0122798181818182	-0.00741581818181818	0.00244509090909091	0.00629581818181818	0.000887436363636364	-0.00962372727272727	-0.006878	0.00124327272727273	0.0122798181818182	0.00741581818181818	-0.00244509090909091	-0.00629581818181818
-401	4.88642054545455	4.96945545454545	4.92545636363636	4.81750363636364	4.88064909090909	4.83903818181818	4.88654272727273	4.85607363636364	4.84345218181818	4.92573090909091	4.80609363636364	4.90150636363636	4.71731545454545	4.86661454545455	4.91774818181818	4.94602636363636	-0.0010948	0.0100813636363636	0.00640654545454545	-0.00197763636363636	-0.0119588181818182	-0.00802545454545455	0.00160854545454545	0.00677136363636364	0.0010948	-0.0100813636363636	-0.00640654545454545	0.00197763636363636	0.0119588181818182	0.00802545454545455	-0.00160854545454545	-0.00677136363636364
-400	4.86873145454545	4.90157545454545	4.90492363636364	4.79367272727273	4.85743818181818	4.88604727272727	4.88850181818182	4.82763545454545	4.866168	4.98996363636364	4.79754818181818	4.86186818181818	4.77536181818182	4.90609818181818	4.92875272727273	4.99878636363636	-0.00169498181818182	0.00978881818181818	0.00533127272727273	-0.00301654545454545	-0.0110655454545455	-0.00951290909090909	0.00189745454545455	0.006424	0.00169498181818182	-0.00978881818181818	-0.00533127272727273	0.00301654545454545	0.0110655454545455	0.00951290909090909	-0.00189745454545455	-0.006424
-399	4.87566036363636	4.96009181818182	4.89469454545455	4.75365090909091	4.87287181818182	4.89699272727273	4.90778545454545	4.87112272727273	4.87781145454545	4.97468454545455	4.87973272727273	4.88855545454545	4.77813090909091	4.86795363636364	4.89982272727273	4.96965636363636	-0.0020168	0.0108085454545455	0.00436163636363636	-0.00254018181818182	-0.0128820909090909	-0.00983190909090909	0.000929090909090909	0.00551827272727273	0.0020168	-0.0108085454545455	-0.00436163636363636	0.00254018181818182	0.0128820909090909	0.00983190909090909	-0.000929090909090909	-0.00551827272727273
-398	4.87594090909091	4.89084454545455	4.90032818181818	4.82065363636364	4.88415909090909	4.88371909090909	4.90074909090909	4.84030272727273	4.86342745454545	4.94868818181818	4.88505818181818	4.84580090909091	4.75769545454545	4.87989454545455	4.91446363636364	4.93727636363636	-0.00153576363636364	0.0112649090909091	0.00411109090909091	-0.00251127272727273	-0.0131612727272727	-0.00738227272727273	1.14545454545455e-05	0.008286	0.00153576363636364	-0.0112649090909091	-0.00411109090909091	0.00251127272727273	0.0131612727272727	0.00738227272727273	-1.14545454545455e-05	-0.008286
-397	4.87025054545455	4.93548636363636	4.83542545454545	4.82299454545455	4.89017727272727	4.86716909090909	4.95251818181818	4.82127727272727	4.87313054545455	4.93251	4.89388818181818	4.86752545454545	4.76310818181818	4.90862090909091	4.91437272727273	4.94573363636364	-0.00150914545454545	0.011523	0.00496463636363636	-0.00415609090909091	-0.0120545454545455	-0.00782272727272727	-0.000397	0.00682027272727273	0.00150914545454545	-0.011523	-0.00496463636363636	0.00415609090909091	0.0120545454545455	0.00782272727272727	0.000397	-0.00682027272727273
-396	4.87642727272727	4.97214909090909	4.83944090909091	4.84305909090909	4.89215545454545	4.83533181818182	4.91040272727273	4.82376	4.86875581818182	4.96605090909091	4.88857	4.85653545454545	4.74594454545455	4.88667818181818	4.92295363636364	4.92962727272727	-0.00197158181818182	0.0105069090909091	0.00407236363636364	-0.003296	-0.0109178181818182	-0.0102233636363636	0.000514454545454545	0.00738445454545455	0.00197158181818182	-0.0105069090909091	-0.00407236363636364	0.003296	0.0109178181818182	0.0102233636363636	-0.000514454545454545	-0.00738445454545455
-395	4.86642727272727	4.93281272727273	4.88938818181818	4.78900818181818	4.88376181818182	4.83716545454545	4.85291454545455	4.89243545454545	4.87282909090909	4.96026727272727	4.89938545454545	4.85601454545455	4.74452090909091	4.90395727272727	4.95362363636364	4.87281363636364	-0.00257258181818182	0.0101139090909091	0.00269718181818182	-0.00426027272727273	-0.0100469090909091	-0.0113668181818182	0.00164518181818182	0.00681463636363636	0.00257258181818182	-0.0101139090909091	-0.00269718181818182	0.00426027272727273	0.0100469090909091	0.0113668181818182	-0.00164518181818182	-0.00681463636363636
-394	4.87717563636364	4.91480545454545	4.90652454545455	4.80254545454545	4.84456909090909	4.91743363636364	4.91723272727273	4.87563272727273	4.90256309090909	5.00365727272727	4.91098363636364	4.89089363636364	4.81095363636364	4.89632727272727	4.90175636363636	4.95854181818182	-0.00213525454545455	0.009163	0.00505	-0.00411409090909091	-0.00893390909090909	-0.0118412727272727	0.00175409090909091	0.00802609090909091	0.00213525454545455	-0.009163	-0.00505	0.00411409090909091	0.00893390909090909	0.0118412727272727	-0.00175409090909091	-0.00802609090909091
-393	4.92398272727273	4.94922181818182	4.94770090909091	4.86422545454545	4.90542090909091	4.95334454545455	4.88672454545455	4.84935090909091	4.84835472727273	4.94768545454545	4.88030181818182	4.82272454545455	4.71766818181818	4.87339363636364	4.92066636363636	5.00868909090909	-0.00320514545454545	0.007878	0.00364381818181818	-0.004501	-0.00943918181818182	-0.0136073636363636	0.00342863636363636	0.00850954545454546	0.00320514545454545	-0.007878	-0.00364381818181818	0.004501	0.00943918181818182	0.0136073636363636	-0.00342863636363636	-0.00850954545454546
-392	4.90644472727273	4.93208545454545	4.91552909090909	4.85328545454545	4.89550272727273	4.93582090909091	4.91818181818182	4.89065818181818	4.87242963636364	4.95237181818182	4.94506636363636	4.80972272727273	4.73960545454545	4.91538181818182	4.89098818181818	4.93841090909091	-0.00346432727272727	0.00928463636363636	0.001957	-0.00414681818181818	-0.00838736363636364	-0.0160290909090909	0.00309663636363636	0.00607354545454545	0.00346432727272727	-0.00928463636363636	-0.001957	0.00414681818181818	0.00838736363636364	0.0160290909090909	-0.00309663636363636	-0.00607354545454545
-391	4.91245672727273	4.96149454545455	4.90419545454545	4.81940090909091	4.96601818181818	4.91117454545455	4.86484727272727	4.86209272727273	4.89429509090909	4.91729090909091	4.92433545454545	4.91165090909091	4.78066636363636	4.93753181818182	4.92878636363636	4.94250272727273	-0.00438849090909091	0.00945818181818182	1.39999999999997e-05	-0.00586327272727273	-0.0100329090909091	-0.0155184545454545	0.00322118181818182	0.00699281818181818	0.00438849090909091	-0.00945818181818182	-1.39999999999997e-05	0.00586327272727273	0.0100329090909091	0.0155184545454545	-0.00322118181818182	-0.00699281818181818
-390	4.90777545454545	4.95487909090909	4.92717363636364	4.84996727272727	4.91406818181818	4.89278909090909	4.89445818181818	4.82596909090909	4.88543781818182	4.92931272727273	4.89275272727273	4.87858272727273	4.85277363636364	4.87376727272727	4.91769090909091	4.99592454545455	-0.00321267272727273	0.009406	0.000193090909090909	-0.00418054545454546	-0.00911536363636364	-0.0123665454545455	0.00338972727272727	0.00468490909090909	0.00321267272727273	-0.009406	-0.000193090909090909	0.00418054545454546	0.00911536363636364	0.0123665454545455	-0.00338972727272727	-0.00468490909090909
-389	4.91383745454545	4.95031818181818	4.94849090909091	4.87244909090909	4.87946181818182	4.91846727272727	4.85362727272727	4.88690363636364	4.87242363636364	4.94942090909091	4.88942	4.84450454545455	4.82067272727273	4.8581	4.93243272727273	4.90385272727273	-0.00250072727272727	0.0103780909090909	-0.00110618181818182	-0.00400081818181818	-0.00774527272727273	-0.0100294545454545	0.00145754545454545	0.00669581818181818	0.00250072727272727	-0.0103780909090909	0.00110618181818182	0.00400081818181818	0.00774527272727273	0.0100294545454545	-0.00145754545454545	-0.00669581818181818
-388	4.92612145454545	4.96442181818182	4.95771	4.84312272727273	4.88251	4.98284272727273	4.89550818181818	4.87171818181818	4.86804272727273	4.95528636363636	4.85270636363636	4.85898636363636	4.83134727272727	4.84188727272727	4.91520363636364	4.92165090909091	-0.00303116363636364	0.009153	-0.002687	-0.00434790909090909	-0.00693945454545455	-0.0103344545454545	0.00140572727272727	0.007443	0.00303116363636364	-0.009153	0.002687	0.00434790909090909	0.00693945454545455	0.0103344545454545	-0.00140572727272727	-0.007443
-387	4.92999	4.96137363636364	4.94173454545455	4.87140090909091	4.93466818181818	4.94077272727273	4.83923181818182	4.89495545454545	4.86286854545455	4.95915636363636	4.87409272727273	4.84442181818182	4.76425909090909	4.87241272727273	4.95029	4.90492545454545	-0.00309609090909091	0.00878918181818182	-0.00464645454545454	-0.002941	-0.00882345454545455	-0.00785872727272727	0.00213454545454545	0.00788545454545454	0.00309609090909091	-0.00878918181818182	0.00464645454545454	0.002941	0.00882345454545455	0.00785872727272727	-0.00213454545454545	-0.00788545454545454
-386	4.89719672727273	4.94463545454545	4.90415545454545	4.90320727272727	4.85467363636364	4.87931181818182	4.87300090909091	4.83643818181818	4.88437781818182	4.95710727272727	4.91227636363636	4.82784818181818	4.79384181818182	4.93081545454545	4.88935636363636	5.01514	-0.00363918181818182	0.00672827272727273	-0.00371527272727273	-0.00566618181818182	-0.00931936363636364	-0.00622336363636364	-3.14545454545459e-05	0.00910627272727273	0.00363918181818182	-0.00672827272727273	0.00371527272727273	0.00566618181818182	0.00931936363636364	0.00622336363636364	3.14545454545459e-05	-0.00910627272727273
-385	4.94306927272727	4.96472818181818	4.96551	4.87881090909091	4.98693818181818	4.91935909090909	4.90696636363636	4.85469636363636	4.86479509090909	4.94952	4.87591454545455	4.83026545454545	4.74702454545455	4.92125090909091	4.89560636363636	4.97735545454545	-0.00390532727272727	0.00576727272727273	-0.00332372727272727	-0.00553863636363636	-0.00841809090909091	-0.00801345454545455	0.00199327272727273	0.00691663636363636	0.00390532727272727	-0.00576727272727273	0.00332372727272727	0.00553863636363636	0.00841809090909091	0.00801345454545455	-0.00199327272727273	-0.00691663636363636
-384	4.92800745454545	4.93191545454545	4.93408090909091	4.869	4.95507090909091	4.94997	4.89653181818182	4.85845	4.85410127272727	4.96634727272727	4.84585272727273	4.81806272727273	4.79132	4.84892363636364	4.87725454545455	4.96592363636364	-0.00307332727272727	0.00636190909090909	-0.00269463636363636	-0.00517472727272727	-0.00768490909090909	-0.00617427272727273	0.003937	0.00426009090909091	0.00307332727272727	-0.00636190909090909	0.00269463636363636	0.00517472727272727	0.00768490909090909	0.00617427272727273	-0.003937	-0.00426009090909091
-383	4.92114018181818	4.95517363636364	4.90806090909091	4.89111363636364	4.95635636363636	4.89499636363636	4.88717818181818	4.86824818181818	4.85775890909091	4.95217727272727	4.86027090909091	4.84783	4.75679818181818	4.87171818181818	4.89687363636364	4.92664454545455	-0.00306389090909091	0.00407636363636363	-0.00435809090909091	-0.00285081818181818	-0.00581272727272727	-0.00637418181818182	0.00240127272727273	0.00320236363636364	0.00306389090909091	-0.00407636363636363	0.00435809090909091	0.00285081818181818	0.00581272727272727	0.00637418181818182	-0.00240127272727273	-0.00320236363636364
-382	4.93860236363636	4.96448909090909	4.93779545454545	4.87048	4.92660454545455	4.99364272727273	4.92796818181818	4.87595363636364	4.85779963636364	4.90999909090909	4.85591	4.85750636363636	4.83036272727273	4.83522	4.88366181818182	4.95566363636364	-0.00313378181818182	0.00500872727272727	-0.00314536363636364	-0.00267136363636364	-0.00857072727272727	-0.00629018181818182	0.00226745454545455	0.00150418181818182	0.00313378181818182	-0.00500872727272727	0.00314536363636364	0.00267136363636364	0.00857072727272727	0.00629018181818182	-0.00226745454545455	-0.00150418181818182
-381	4.90593254545455	4.92928363636364	4.91377636363636	4.84011727272727	4.91559545454545	4.93089	4.91878181818182	4.90691545454545	4.87143090909091	4.93128727272727	4.82367636363636	4.88297727272727	4.81973363636364	4.89948	4.93633636363636	4.98361181818182	-0.00344498181818182	0.00177190909090909	-0.00330618181818182	-0.00333209090909091	-0.00698763636363636	-0.00537090909090909	0.00283745454545455	0.000556454545454545	0.00344498181818182	-0.00177190909090909	0.00330618181818182	0.00333209090909091	0.00698763636363636	0.00537090909090909	-0.00283745454545455	-0.000556454545454545
-380	4.917538	4.99211363636364	4.94841454545455	4.83764181818182	4.85666727272727	4.95285272727273	4.87587909090909	4.89632090909091	4.850356	4.94557818181818	4.79524636363636	4.84786454545455	4.79058363636364	4.87250727272727	4.93123818181818	4.97817	-0.00281305454545455	0.000204	-0.00161545454545455	-0.003385	-0.00550436363636364	-0.00376445454545455	0.00356454545454545	-0.00104327272727273	0.00281305454545455	-0.000204	0.00161545454545455	0.003385	0.00550436363636364	0.00376445454545455	-0.00356454545454545	0.00104327272727273
-379	4.91696836363636	4.94556909090909	4.99569363636364	4.80934909090909	4.89489	4.93934	4.83365909090909	4.84366636363636	4.86074018181818	4.95085181818182	4.82284	4.89674454545455	4.78937	4.84389454545455	4.94431636363636	5.03232272727273	-0.00300703636363636	0.00141963636363636	-0.001497	-0.005161	-0.00522827272727273	-0.00456854545454545	0.00338490909090909	0.001628	0.00300703636363636	-0.00141963636363636	0.001497	0.005161	0.00522827272727273	0.00456854545454545	-0.00338490909090909	-0.001628
-378	4.92535527272727	4.89276363636364	4.97738727272727	4.90384454545455	4.92334090909091	4.92944	4.88450181818182	4.80382818181818	4.84724690909091	4.99323363636364	4.79789545454545	4.84944	4.77831454545455	4.81735090909091	4.90139181818182	5.05342727272727	-0.00239207272727273	0.00425227272727273	-0.002543	-0.00540436363636364	-0.00336	-0.00490527272727273	-0.000198999999999999	0.000706818181818181	0.00239207272727273	-0.00425227272727273	0.002543	0.00540436363636364	0.00336	0.00490527272727273	0.000198999999999999	-0.000706818181818181
-377	4.90095218181818	4.88590454545455	4.91424272727273	4.88547181818182	4.93299818181818	4.88614363636364	4.91632909090909	4.85015181818182	4.86672818181818	5.01244727272727	4.83118090909091	4.85480909090909	4.76197727272727	4.87322636363636	4.91007	4.95958636363636	-0.00227623636363636	0.00515427272727273	-0.00325627272727273	-0.00612981818181818	-0.002434	-0.00471536363636364	-0.000853818181818181	0.00129863636363636	0.00227623636363636	-0.00515427272727273	0.00325627272727273	0.00612981818181818	0.002434	0.00471536363636364	0.000853818181818181	-0.00129863636363636
-376	4.91273236363636	4.93999909090909	4.85512545454545	4.85521181818182	4.98082727272727	4.93249818181818	4.95334636363636	4.83753545454545	4.87239636363636	4.94817636363636	4.89544181818182	4.88773454545455	4.76275363636364	4.86787545454545	4.90659272727273	4.94993636363636	-0.0022464	0.00528281818181818	-0.00175654545454545	-0.00570709090909091	-0.00448236363636364	-0.00456881818181818	0.000755545454545455	-0.000495181818181818	0.0022464	-0.00528281818181818	0.00175654545454545	0.00570709090909091	0.00448236363636364	0.00456881818181818	-0.000755545454545455	0.000495181818181818
-375	4.90767418181818	4.95868454545455	4.88464454545455	4.90728545454545	4.90092909090909	4.88682727272727	4.9347	4.85560545454545	4.88662836363636	4.96898636363636	4.83919818181818	4.86592454545455	4.86336272727273	4.89567	4.93725727272727	5.00869363636364	-0.00277652727272727	0.00317145454545454	-0.000901454545454546	-0.00529	-0.00568081818181818	-0.00518181818181818	0.000410181818181818	0.000269363636363636	0.00277652727272727	-0.00317145454545454	0.000901454545454546	0.00529	0.00568081818181818	0.00518181818181818	-0.000410181818181818	-0.000269363636363636
-374	4.89412309090909	4.92186818181818	4.90633545454545	4.83044454545455	4.89073909090909	4.92122818181818	4.95021545454545	4.90974454545455	4.85817781818182	5.02241636363636	4.80884272727273	4.88184636363636	4.73593545454545	4.84184818181818	4.89745272727273	4.98085909090909	-0.00296163636363636	0.00314372727272727	-0.00131818181818182	-0.00645790909090909	-0.00567954545454545	-0.00449627272727273	0.00105472727272727	0.00246172727272727	0.00296163636363636	-0.00314372727272727	0.00131818181818182	0.00645790909090909	0.00567954545454545	0.00449627272727273	-0.00105472727272727	-0.00246172727272727
-373	4.89068890909091	4.88494545454545	4.90731727272727	4.85986545454545	4.90763	4.89368636363636	4.91613727272727	4.87960363636364	4.87170145454545	5.09077454545455	4.77001272727273	4.84771090909091	4.77715090909091	4.87285818181818	4.95387545454545	4.95411909090909	-0.00234043636363636	0.00347472727272727	-0.000855909090909091	-0.007174	-0.00303281818181818	-0.00411418181818182	0.00291536363636364	0.00429409090909091	0.00234043636363636	-0.00347472727272727	0.000855909090909091	0.007174	0.00303281818181818	0.00411418181818182	-0.00291536363636364	-0.00429409090909091
-372	4.90223127272727	4.87823090909091	4.92054454545455	4.83267272727273	4.94114545454545	4.93856272727273	4.96482090909091	4.81700181818182	4.87508036363636	5.01633909090909	4.83058818181818	4.87655181818182	4.81090545454545	4.84101727272727	4.89957	5.06370818181818	-0.00324890909090909	0.00241390909090909	-0.003296	-0.00850236363636364	-0.00393736363636364	-0.00292272727272727	0.00399427272727273	0.00477345454545455	0.00324890909090909	-0.00241390909090909	0.003296	0.00850236363636364	0.00393736363636364	0.00292272727272727	-0.00399427272727273	-0.00477345454545455
-371	4.89371909090909	4.85494272727273	4.96221818181818	4.82561727272727	4.88757909090909	4.93823818181818	4.92428090909091	4.87873272727273	4.86662654545455	4.96736818181818	4.82370454545455	4.88737363636364	4.80856272727273	4.84612363636364	4.89871636363636	4.97631272727273	-0.00298658181818182	0.00321536363636364	-0.00289418181818182	-0.00972109090909091	-0.00353072727272727	-0.00200227272727273	0.003131	0.00470063636363636	0.00298658181818182	-0.00321536363636364	0.00289418181818182	0.00972109090909091	0.00353072727272727	0.00200227272727273	-0.003131	-0.00470063636363636
-370	4.90763345454545	4.92155363636364	4.95438090909091	4.81509727272727	4.89873272727273	4.94840272727273	4.93313818181818	4.84282181818182	4.87310109090909	4.97942818181818	4.78871818181818	4.92826181818182	4.82110636363636	4.84799090909091	4.91851	4.99216272727273	-0.00325561818181818	0.00285936363636364	-0.00399581818181818	-0.0105736363636364	-0.00153718181818182	-0.00303081818181818	0.00449781818181818	0.00367281818181818	0.00325561818181818	-0.00285936363636364	0.00399581818181818	0.0105736363636364	0.00153718181818182	0.00303081818181818	-0.00449781818181818	-0.00367281818181818
-369	4.91497418181818	4.97149818181818	4.94663454545455	4.84151	4.88214454545455	4.93308363636364	5.03731454545455	4.87735727272727	4.89052818181818	5.00242818181818	4.81077	4.93292818181818	4.88763909090909	4.81887545454545	4.89187181818182	4.98224090909091	-0.00342785454545455	0.00231481818181818	-0.00401363636363636	-0.00988209090909091	-0.00248009090909091	-0.00307827272727273	0.00576590909090909	0.00560909090909091	0.00342785454545455	-0.00231481818181818	0.00401363636363636	0.00988209090909091	0.00248009090909091	0.00307827272727273	-0.00576590909090909	-0.00560909090909091
-368	4.90759581818182	4.94727363636364	4.94567636363636	4.82811454545455	4.92511545454545	4.89179909090909	4.92358818181818	4.91176272727273	4.88292654545455	5.01174181818182	4.81774363636364	4.92770181818182	4.83115	4.82629545454545	4.95261	4.98329727272727	-0.00404014545454545	0.00257981818181818	-0.00579181818181818	-0.009404	-0.00303218181818182	-0.00455254545454545	0.00680527272727273	0.00524254545454545	0.00404014545454545	-0.00257981818181818	0.00579181818181818	0.009404	0.00303218181818182	0.00455254545454545	-0.00680527272727273	-0.00524254545454545
-367	4.90344090909091	4.89053363636364	4.92201272727273	4.89403636363636	4.88813181818182	4.92249	4.91685181818182	4.88882727272727	4.89651381818182	5.07054272727273	4.83447909090909	4.85767090909091	4.86400636363636	4.85587	4.90304727272727	4.96916090909091	-0.00441029090909091	0.00243118181818182	-0.00498390909090909	-0.00813027272727273	-0.00403672727272727	-0.00733172727272727	0.00738536363636364	0.00500045454545455	0.00441029090909091	-0.00243118181818182	0.00498390909090909	0.00813027272727273	0.00403672727272727	0.00733172727272727	-0.00738536363636364	-0.00500045454545455
-366	4.90684363636364	4.94510636363636	4.90321909090909	4.85758272727273	4.91006181818182	4.91824818181818	4.97395818181818	4.81995	4.90496345454545	5.04966818181818	4.85908363636364	4.92236545454545	4.84796090909091	4.84573909090909	4.88706545454545	5.02345818181818	-0.00525198181818182	0.000866909090909091	-0.00638045454545455	-0.00768209090909091	-0.00417736363636364	-0.00888690909090909	0.00967109090909091	0.00898718181818182	0.00525198181818182	-0.000866909090909091	0.00638045454545455	0.00768209090909091	0.00417736363636364	0.00888690909090909	-0.00967109090909091	-0.00898718181818182
-365	4.91657363636364	4.99244818181818	4.89574727272727	4.90729818181818	4.89276181818182	4.89461272727273	4.98583	4.91800909090909	4.893876	5.01798272727273	4.83613363636364	4.86789818181818	4.87070181818182	4.87666363636364	4.86542545454545	4.94031363636364	-0.00472352727272727	0.00360863636363636	-0.00598590909090909	-0.00803881818181818	-0.00505209090909091	-0.00814945454545455	0.0110863636363636	0.0107135454545455	0.00472352727272727	-0.00360863636363636	0.00598590909090909	0.00803881818181818	0.00505209090909091	0.00814945454545455	-0.0110863636363636	-0.0107135454545455
-364	4.913198	4.96375636363636	4.89784090909091	4.85941545454545	4.95206545454545	4.89291181818182	4.93095636363636	4.88890909090909	4.89920236363636	5.05660636363636	4.85303454545455	4.87046818181818	4.82106	4.89484272727273	4.90148818181818	4.98919545454545	-0.0041964	0.00443809090909091	-0.00678363636363636	-0.008737	-0.00340572727272727	-0.00649372727272727	0.0100453636363636	0.0111812727272727	0.0041964	-0.00443809090909091	0.00678363636363636	0.008737	0.00340572727272727	0.00649372727272727	-0.0100453636363636	-0.0111812727272727
-363	4.89896690909091	4.91320909090909	4.90984	4.86578636363636	4.90101181818182	4.90498727272727	4.95793727272727	4.89814272727273	4.89354854545455	5.07522181818182	4.84310636363636	4.88160363636364	4.83972636363636	4.82808454545455	4.89605454545455	4.93442636363636	-0.00478056363636364	0.00392045454545455	-0.00910972727272727	-0.00844827272727273	-0.00474663636363636	-0.00551863636363636	0.00871181818181818	0.010421	0.00478056363636364	-0.00392045454545455	0.00910972727272727	0.00844827272727273	0.00474663636363636	0.00551863636363636	-0.00871181818181818	-0.010421
-362	4.87843036363636	4.89065545454545	4.89592636363636	4.83039090909091	4.91875	4.85642909090909	4.88263818181818	4.87493909090909	4.90592709090909	5.05174545454545	4.85075545454545	4.88742272727273	4.82159545454545	4.91811636363636	4.95447818181818	4.99388454545455	-0.0060938	0.00386627272727273	-0.0105731818181818	-0.0105235454545455	-0.00547109090909091	-0.00776745454545455	0.00964136363636364	0.00862	0.0060938	-0.00386627272727273	0.0105731818181818	0.0105235454545455	0.00547109090909091	0.00776745454545455	-0.00964136363636364	-0.00862
-361	4.90279945454545	4.92528545454545	4.85764272727273	4.80726454545455	4.96751909090909	4.95628545454545	4.99158545454545	4.90122090909091	4.87457490909091	4.97144363636364	4.87046090909091	4.88729272727273	4.84115545454545	4.80252181818182	4.86984090909091	4.99513818181818	-0.00627343636363636	0.005438	-0.0101029090909091	-0.0115047272727273	-0.00599772727272727	-0.00919981818181818	0.00973690909090909	0.00983409090909091	0.00627343636363636	-0.005438	0.0101029090909091	0.0115047272727273	0.00599772727272727	0.00919981818181818	-0.00973690909090909	-0.00983409090909091
-360	4.90821018181818	4.98285454545455	4.89539272727273	4.81123454545455	4.94714090909091	4.90442818181818	4.89545090909091	4.87203090909091	4.88609963636364	4.94405363636364	4.83940636363636	4.92378636363636	4.89276818181818	4.83048363636364	4.98292	5.00024272727273	-0.00692536363636364	0.00613	-0.00905954545454545	-0.0141953636363636	-0.00722318181818182	-0.0102787272727273	0.00857381818181818	0.00915690909090909	0.00692536363636364	-0.00613	0.00905954545454545	0.0141953636363636	0.00722318181818182	0.0102787272727273	-0.00857381818181818	-0.00915690909090909
-359	4.92891690909091	5.01867	4.91270090909091	4.86996181818182	4.89949363636364	4.94375818181818	4.92389545454545	4.90382545454545	4.87508018181818	4.94013909090909	4.85464909090909	4.85972727272727	4.8852	4.83568545454545	4.90659727272727	4.97790181818182	-0.00701041818181818	0.00651236363636364	-0.00653909090909091	-0.0142453636363636	-0.00791609090909091	-0.0128639090909091	0.010663	0.0112198181818182	0.00701041818181818	-0.00651236363636364	0.00653909090909091	0.0142453636363636	0.00791609090909091	0.0128639090909091	-0.010663	-0.0112198181818182
-358	4.89131436363636	4.98880181818182	4.87469	4.87684363636364	4.85514272727273	4.86109363636364	4.93910636363636	4.89855636363636	4.88891254545455	4.96645636363636	4.86410636363636	4.87008454545455	4.89204454545455	4.85187090909091	4.91299636363636	4.97037636363636	-0.00718770909090909	0.00861845454545455	-0.00910472727272727	-0.0141206363636364	-0.00826572727272727	-0.0130659090909091	0.00792927272727273	0.00941827272727273	0.00718770909090909	-0.00861845454545455	0.00910472727272727	0.0141206363636364	0.00826572727272727	0.0130659090909091	-0.00792927272727273	-0.00941827272727273
-357	4.89423945454545	4.93287818181818	4.85495454545455	4.89959909090909	4.85681272727273	4.92695272727273	4.94606909090909	4.91036636363636	4.909036	4.99415272727273	4.93498454545455	4.88360636363636	4.89374545454545	4.83869090909091	4.93118636363636	4.91887	-0.00718490909090909	0.00828209090909091	-0.00935009090909091	-0.0136349090909091	-0.00883836363636364	-0.0123832727272727	0.00684236363636364	0.0107785454545455	0.00718490909090909	-0.00828209090909091	0.00935009090909091	0.0136349090909091	0.00883836363636364	0.0123832727272727	-0.00684236363636364	-0.0107785454545455
-356	4.91117854545455	4.94904909090909	4.90680727272727	4.88589	4.88885	4.92529636363636	4.95350090909091	4.93287545454545	4.88766763636364	4.94121545454545	4.88839181818182	4.91192909090909	4.85563454545455	4.84116727272727	4.90477090909091	4.94647727272727	-0.00705430909090909	0.00622509090909091	-0.0105384545454545	-0.0127498181818182	-0.00800109090909091	-0.0102072727272727	0.008381	0.0118412727272727	0.00705430909090909	-0.00622509090909091	0.0105384545454545	0.0127498181818182	0.00800109090909091	0.0102072727272727	-0.008381	-0.0118412727272727
-355	4.90293181818182	4.94564181818182	4.82718727272727	4.86733272727273	4.95488727272727	4.91961	4.94097	4.95442090909091	4.87800490909091	4.96827	4.89406272727273	4.91496818181818	4.81021454545455	4.80250909090909	4.91121272727273	4.93185	-0.00615489090909091	0.00839972727272727	-0.0115650909090909	-0.0121290909090909	-0.00643445454545455	-0.00904554545454545	0.00932481818181818	0.0122176363636364	0.00615489090909091	-0.00839972727272727	0.0115650909090909	0.0121290909090909	0.00643445454545455	0.00904554545454545	-0.00932481818181818	-0.0122176363636364
-354	4.907494	4.98699909090909	4.87700363636364	4.87435636363636	4.94028636363636	4.85882454545455	4.89015545454545	4.92006181818182	4.87797963636364	4.91464818181818	4.87262454545455	4.86555727272727	4.82840545454545	4.90866272727273	4.91095727272727	5.00027363636364	-0.00617543636363636	0.00914509090909091	-0.0126452727272727	-0.0111214545454545	-0.00767872727272727	-0.00857681818181818	0.00643909090909091	0.008952	0.00617543636363636	-0.00914509090909091	0.0126452727272727	0.0111214545454545	0.00767872727272727	0.00857681818181818	-0.00643909090909091	-0.008952
-353	4.88920945454545	4.96165181818182	4.86367909090909	4.83625818181818	4.87534909090909	4.90910909090909	4.93388	4.96630545454545	4.88655236363636	4.96021090909091	4.91751272727273	4.87808454545455	4.85232	4.82463363636364	4.92494272727273	4.95626909090909	-0.00720861818181818	0.007382	-0.0139775454545455	-0.0109200909090909	-0.00945936363636364	-0.00906809090909091	0.00624827272727273	0.00664636363636364	0.00720861818181818	-0.007382	0.0139775454545455	0.0109200909090909	0.00945936363636364	0.00906809090909091	-0.00624827272727273	-0.00664636363636364
-352	4.88119563636364	4.98183545454545	4.85496272727273	4.81657545454545	4.85366909090909	4.89893545454545	4.87585909090909	4.89984454545455	4.88753090909091	4.95702090909091	4.93730909090909	4.89794272727273	4.80812363636364	4.83725818181818	4.95930272727273	5.00700454545455	-0.00805863636363636	0.00760118181818182	-0.0138523636363636	-0.0113498181818182	-0.0113426363636364	-0.0113495454545455	0.00596509090909091	0.006379	0.00805863636363636	-0.00760118181818182	0.0138523636363636	0.0113498181818182	0.0113426363636364	0.0113495454545455	-0.00596509090909091	-0.006379
-351	4.89071309090909	4.95972454545455	4.81346272727273	4.87962272727273	4.86431272727273	4.93644272727273	4.85095090909091	4.90337727272727	4.87528745454545	4.96085818181818	4.92597272727273	4.87504272727273	4.81342090909091	4.80114272727273	4.95030727272727	5.00424090909091	-0.00849983636363636	0.00998345454545455	-0.0150474545454545	-0.0146440909090909	-0.0125199090909091	-0.0102711818181818	0.00531454545454546	0.00536018181818182	0.00849983636363636	-0.00998345454545455	0.0150474545454545	0.0146440909090909	0.0125199090909091	0.0102711818181818	-0.00531454545454546	-0.00536018181818182
-350	4.87997690909091	4.94714	4.80202181818182	4.86046636363636	4.93489818181818	4.85535818181818	4.94800272727273	4.92670545454545	4.88434581818182	4.96493090909091	4.93323272727273	4.86238727272727	4.77268272727273	4.88849545454545	4.89763909090909	4.94034363636364	-0.00838003636363636	0.00977481818181818	-0.0143385454545455	-0.0150906363636364	-0.0101764545454545	-0.0120693636363636	0.00511772727272727	0.00522218181818182	0.00838003636363636	-0.00977481818181818	0.0143385454545455	0.0150906363636364	0.0101764545454545	0.0120693636363636	-0.00511772727272727	-0.00522218181818182
-349	4.90779381818182	4.94786727272727	4.86943454545455	4.87539181818182	4.90943636363636	4.93683909090909	4.92659909090909	4.94129636363636	4.86550509090909	4.95571545454545	4.88540909090909	4.85345363636364	4.80560545454545	4.82734181818182	4.90804545454545	4.92248545454545	-0.00882561818181818	0.0103460909090909	-0.0142459090909091	-0.0155650909090909	-0.012986	-0.0116771818181818	0.00462472727272727	0.00496	0.00882561818181818	-0.0103460909090909	0.0142459090909091	0.0155650909090909	0.012986	0.0116771818181818	-0.00462472727272727	-0.00496
-348	4.88457309090909	4.96520727272727	4.90769545454545	4.85289272727273	4.85418909090909	4.84288090909091	4.93254636363636	4.95434636363636	4.884238	4.95274272727273	4.85953727272727	4.91736545454545	4.86304545454545	4.82849909090909	4.91818181818182	4.91515909090909	-0.00861092727272727	0.00930427272727273	-0.0138448181818182	-0.0156467272727273	-0.0105016363636364	-0.0123657272727273	0.005998	0.00530572727272727	0.00861092727272727	-0.00930427272727273	0.0138448181818182	0.0156467272727273	0.0105016363636364	0.0123657272727273	-0.005998	-0.00530572727272727
-347	4.88478818181818	4.91995636363636	4.88537181818182	4.89006727272727	4.83295363636364	4.89559181818182	4.95849363636364	4.94321090909091	4.89096054545455	4.96401727272727	4.94369	4.87254636363636	4.87664	4.79790909090909	4.88507636363636	4.95498	-0.00821009090909091	0.00914181818181818	-0.0125805454545455	-0.0149099090909091	-0.00865445454545455	-0.0140473636363636	0.00553218181818182	0.00214181818181818	0.00821009090909091	-0.00914181818181818	0.0125805454545455	0.0149099090909091	0.00865445454545455	0.0140473636363636	-0.00553218181818182	-0.00214181818181818
-346	4.87986690909091	4.94181	4.85061272727273	4.83089727272727	4.83820727272727	4.93780727272727	4.95781727272727	4.92088363636364	4.89964836363636	4.98306272727273	4.99255363636364	4.89688181818182	4.85275818181818	4.77298545454545	4.86106909090909	4.96565909090909	-0.0074246	0.0110909090909091	-0.011472	-0.012993	-0.00865909090909091	-0.0150898181818182	0.00732363636363636	0.002789	0.0074246	-0.0110909090909091	0.011472	0.012993	0.00865909090909091	0.0150898181818182	-0.00732363636363636	-0.002789
-345	4.89819618181818	4.92395181818182	4.89953727272727	4.86937090909091	4.86586	4.93226090909091	4.92415090909091	4.88574636363636	4.87298763636364	4.97973909090909	4.90627181818182	4.86240545454545	4.84372909090909	4.77279272727273	4.84331818181818	4.95237636363636	-0.00677221818181818	0.013831	-0.0110113636363636	-0.013822	-0.00967836363636364	-0.0131803636363636	0.00661427272727273	0.00128281818181818	0.00677221818181818	-0.013831	0.0110113636363636	0.013822	0.00967836363636364	0.0131803636363636	-0.00661427272727273	-0.00128281818181818
-344	4.88301381818182	4.92673	4.86345636363636	4.81840272727273	4.89500727272727	4.91147272727273	4.93710454545455	4.90462727272727	4.89306454545455	4.96382636363636	4.89178090909091	4.95453090909091	4.80399272727273	4.85119181818182	4.82361363636364	4.95091636363636	-0.00546018181818182	0.0143704545454545	-0.00963409090909091	-0.00986209090909091	-0.00942954545454545	-0.0127456363636364	0.00728336363636364	0.000987545454545454	0.00546018181818182	-0.0143704545454545	0.00963409090909091	0.00986209090909091	0.00942954545454545	0.0127456363636364	-0.00728336363636364	-0.000987545454545454
-343	4.88813545454545	4.97329	4.87680545454545	4.86600090909091	4.82781909090909	4.89676181818182	4.95606363636364	4.96802272727273	4.87956418181818	4.96027636363636	4.88177727272727	4.89751454545455	4.84368545454545	4.81456727272727	4.86752181818182	4.89333636363636	-0.00560041818181818	0.0143055454545455	-0.00832045454545454	-0.00999345454545454	-0.0103135454545455	-0.0136801818181818	0.00699518181818182	-0.00104209090909091	0.00560041818181818	-0.0143055454545455	0.00832045454545454	0.00999345454545454	0.0103135454545455	0.0136801818181818	-0.00699518181818182	0.00104209090909091
-342	4.88433363636364	4.99623727272727	4.90951363636364	4.82170272727273	4.86049090909091	4.83372363636364	4.94714272727273	4.90837454545455	4.89020381818182	4.95109363636364	4.91979272727273	4.90404090909091	4.83595818181818	4.84013363636364	4.86166727272727	4.96487818181818	-0.00484270909090909	0.0141026363636364	-0.00754227272727273	-0.0114851818181818	-0.00945663636363636	-0.00983209090909091	0.00561754545454545	-0.000417090909090909	0.00484270909090909	-0.0141026363636364	0.00754227272727273	0.0114851818181818	0.00945663636363636	0.00983209090909091	-0.00561754545454545	0.000417090909090909
-341	4.89076109090909	4.95365181818182	4.88843636363636	4.85851727272727	4.87844545454545	4.87475454545455	4.91980909090909	4.92936454545455	4.89229909090909	5.01506363636364	4.92945272727273	4.87147	4.81469090909091	4.83081818181818	4.90707727272727	4.97281363636364	-0.00422174545454545	0.012895	-0.00396927272727273	-0.0124391818181818	-0.00925218181818182	-0.00834309090909091	0.00547818181818182	0.000897545454545455	0.00422174545454545	-0.012895	0.00396927272727273	0.0124391818181818	0.00925218181818182	0.00834309090909091	-0.00547818181818182	-0.000897545454545455
-340	4.90807563636364	4.94485454545455	4.87178909090909	4.88435454545455	4.87015545454545	4.96922454545455	4.92122	4.89669	4.88042272727273	5.04149909090909	4.91904636363636	4.89222454545455	4.79164090909091	4.75770272727273	4.88151	4.95457181818182	-0.00370336363636364	0.0119417272727273	-0.00343027272727273	-0.0110870909090909	-0.00826818181818182	-0.007673	0.00413118181818182	0.000941636363636364	0.00370336363636364	-0.0119417272727273	0.00343027272727273	0.0110870909090909	0.00826818181818182	0.007673	-0.00413118181818182	-0.000941636363636364
-339	4.88268945454545	4.92633454545455	4.86058454545455	4.86348454545455	4.86000909090909	4.90303454545455	4.88136818181818	4.90829363636364	4.88744436363636	5.01124	4.89235818181818	4.87506909090909	4.85188818181818	4.80666636363636	4.82791272727273	4.92180818181818	-0.00481774545454546	0.014368	-0.00411136363636364	-0.0121691818181818	-0.010424	-0.0117521818181818	0.003519	0.00262109090909091	0.00481774545454546	-0.014368	0.00411136363636364	0.0121691818181818	0.010424	0.0117521818181818	-0.003519	-0.00262109090909091
-338	4.88072290909091	4.95061181818182	4.83781363636364	4.82347818181818	4.86966181818182	4.92204909090909	4.96512454545455	4.93746363636364	4.88009272727273	4.99645272727273	4.93303818181818	4.88714181818182	4.80762909090909	4.77620181818182	4.84121272727273	4.92032090909091	-0.00606085454545455	0.0129026363636364	-0.00647181818181818	-0.0128858181818182	-0.0117195454545455	-0.0121297272727273	0.00417345454545455	0.001815	0.00606085454545455	-0.0129026363636364	0.00647181818181818	0.0128858181818182	0.0117195454545455	0.0121297272727273	-0.00417345454545455	-0.001815
-337	4.88003418181818	4.92655272727273	4.88294454545455	4.83679	4.80192181818182	4.95196181818182	4.98265454545455	4.90263272727273	4.89244654545455	4.98332	4.89579272727273	4.88026181818182	4.87348181818182	4.82937636363636	4.88915636363636	4.95823	-0.00588274545454546	0.0122494545454545	-0.00527890909090909	-0.0138059090909091	-0.0115003636363636	-0.011078	0.00570909090909091	0.00145690909090909	0.00588274545454546	-0.0122494545454545	0.00527890909090909	0.0138059090909091	0.0115003636363636	0.011078	-0.00570909090909091	-0.00145690909090909
-336	4.90872781818182	5.00913727272727	4.86131363636364	4.84533363636364	4.89812090909091	4.92973363636364	4.97886272727273	4.86118727272727	4.87078145454545	4.99080454545455	4.84722181818182	4.84284090909091	4.85166454545455	4.82137545454545	4.85196636363636	5.01066909090909	-0.00594598181818182	0.012274	-0.00443	-0.0139664545454545	-0.0114917272727273	-0.0121157272727273	0.00520390909090909	0.000754818181818182	0.00594598181818182	-0.012274	0.00443	0.0139664545454545	0.0114917272727273	0.0121157272727273	-0.00520390909090909	-0.000754818181818182
-335	4.90557290909091	4.98572636363636	4.88535181818182	4.86258727272727	4.88767636363636	4.90652272727273	4.93447272727273	4.86021181818182	4.88068890909091	5.01274545454545	4.88591545454545	4.87492909090909	4.80503272727273	4.82482181818182	4.87696454545455	4.93830363636364	-0.00587756363636364	0.014034	-0.00638027272727273	-0.0128481818181818	-0.0113422727272727	-0.0128510909090909	0.00999454545454545	0.00161354545454545	0.00587756363636364	-0.014034	0.00638027272727273	0.0128481818181818	0.0113422727272727	0.0128510909090909	-0.00999454545454545	-0.00161354545454545
-334	4.90800018181818	5.00195727272727	4.91352181818182	4.85087818181818	4.88148909090909	4.89215454545455	4.92880545454545	4.87547545454545	4.874688	4.92555454545455	4.87490181818182	4.90371272727273	4.80309	4.86618090909091	4.89674909090909	4.91800727272727	-0.0064968	0.0143074545454545	-0.00831727272727273	-0.0127326363636364	-0.012701	-0.0130405454545455	0.00717981818181818	0.00410372727272727	0.0064968	-0.0143074545454545	0.00831727272727273	0.0127326363636364	0.012701	0.0130405454545455	-0.00717981818181818	-0.00410372727272727
-333	4.90462090909091	4.98679636363636	4.89708272727273	4.85005454545455	4.87819818181818	4.91097272727273	4.91182090909091	4.86341	4.88178909090909	4.93688636363636	4.90031272727273	4.89154545454545	4.82695272727273	4.85324818181818	4.87041636363636	4.96839363636364	-0.00671461818181818	0.0145192727272727	-0.00965136363636364	-0.0115035454545455	-0.0139876363636364	-0.0129498181818182	0.00648445454545454	0.00604163636363636	0.00671461818181818	-0.0145192727272727	0.00965136363636364	0.0115035454545455	0.0139876363636364	0.0129498181818182	-0.00648445454545454	-0.00604163636363636
-332	4.89051509090909	4.99545	4.88850363636364	4.79431454545455	4.91006818181818	4.86423909090909	4.96281181818182	4.92663363636364	4.88649145454545	4.95466454545455	4.91024363636364	4.91035727272727	4.79694909090909	4.86024272727273	4.90092272727273	4.89486545454545	-0.00639825454545455	0.015824	-0.0105226363636364	-0.0113804545454545	-0.0134148181818182	-0.0124973636363636	0.00801081818181818	0.00519563636363636	0.00639825454545455	-0.015824	0.0105226363636364	0.0113804545454545	0.0134148181818182	0.0124973636363636	-0.00801081818181818	-0.00519563636363636
-331	4.87309018181818	4.97752727272727	4.86866454545455	4.83305909090909	4.85133090909091	4.83486909090909	4.94832363636364	4.87753363636364	4.88369654545455	4.98877727272727	4.88666818181818	4.82081181818182	4.82681727272727	4.89540818181818	4.94414909090909	4.92789727272727	-0.00604441818181818	0.0164184545454545	-0.011255	-0.01071	-0.0128462727272727	-0.0118292727272727	0.00888418181818182	0.00623381818181818	0.00604441818181818	-0.0164184545454545	0.011255	0.01071	0.0128462727272727	0.0118292727272727	-0.00888418181818182	-0.00623381818181818
-330	4.90500836363636	4.98033909090909	4.85388909090909	4.84340181818182	4.92281181818182	4.9246	4.91603090909091	4.90161636363636	4.85115745454545	4.95910272727273	4.90140454545455	4.82019545454545	4.73671363636364	4.83837090909091	4.92025545454545	4.91143909090909	-0.00561476363636364	0.0203394545454545	-0.0122999090909091	-0.00915381818181818	-0.0134253636363636	-0.0135341818181818	0.00922927272727273	0.00843136363636364	0.00561476363636364	-0.0203394545454545	0.0122999090909091	0.00915381818181818	0.0134253636363636	0.0135341818181818	-0.00922927272727273	-0.00843136363636364
-329	4.91957872727273	4.92897363636364	4.94008545454545	4.89890363636364	4.92330181818182	4.90662909090909	4.84927909090909	4.91003454545455	4.85649890909091	4.99401181818182	4.83332727272727	4.80842636363636	4.80555909090909	4.84117	4.99681909090909	4.94643909090909	-0.00659363636363636	0.0212297272727273	-0.0141128181818182	-0.0112844545454545	-0.0155973636363636	-0.0132032727272727	0.00735818181818182	0.00925972727272727	0.00659363636363636	-0.0212297272727273	0.0141128181818182	0.0112844545454545	0.0155973636363636	0.0132032727272727	-0.00735818181818182	-0.00925972727272727
-328	4.91647072727273	5.00089545454545	4.91210454545455	4.8726	4.89611909090909	4.90063454545455	4.91914818181818	4.88972363636364	4.84233363636364	4.93490545454545	4.80746363636364	4.84953636363636	4.77955727272727	4.84020545454545	4.92221818181818	4.92884181818182	-0.00645041818181818	0.0193326363636364	-0.0146829090909091	-0.0104085454545455	-0.015089	-0.0114042727272727	0.00700363636363636	0.00570936363636364	0.00645041818181818	-0.0193326363636364	0.0146829090909091	0.0104085454545455	0.015089	0.0114042727272727	-0.00700363636363636	-0.00570936363636364
-327	4.90139018181818	5.00139	4.89438	4.87300545454545	4.85734	4.88083545454545	4.93595909090909	4.83976545454545	4.87440763636364	4.97754818181818	4.87307727272727	4.83845636363636	4.80862181818182	4.87433454545455	4.88460363636364	4.98919272727273	-0.00702794545454545	0.0179192727272727	-0.0132909090909091	-0.0111556363636364	-0.0171397272727273	-0.0114727272727273	0.00831581818181818	0.00668572727272727	0.00702794545454545	-0.0179192727272727	0.0132909090909091	0.0111556363636364	0.0171397272727273	0.0114727272727273	-0.00831581818181818	-0.00668572727272727
-326	4.91519454545455	5.03581363636364	4.94620090909091	4.83333272727273	4.90240818181818	4.85821727272727	4.99129272727273	4.91262272727273	4.89058254545455	4.98258636363636	4.90614727272727	4.87204	4.81386909090909	4.87827	4.90207363636364	4.93585	-0.00673323636363636	0.0193716363636364	-0.012785	-0.0108797272727273	-0.0181141818181818	-0.0112589090909091	0.0103268181818182	0.00711263636363636	0.00673323636363636	-0.0193716363636364	0.012785	0.0108797272727273	0.0181141818181818	0.0112589090909091	-0.0103268181818182	-0.00711263636363636
-325	4.92388981818182	4.99763545454545	4.94518272727273	4.85764090909091	4.88565	4.93334	4.97513	4.85376818181818	4.87092054545455	4.92734090909091	4.93153818181818	4.87378727272727	4.79194181818182	4.82999454545455	4.97355090909091	4.91977272727273	-0.00655461818181818	0.0186699090909091	-0.0135126363636364	-0.0116268181818182	-0.0153946363636364	-0.0109089090909091	0.00738281818181818	0.00890636363636364	0.00655461818181818	-0.0186699090909091	0.0135126363636364	0.0116268181818182	0.0153946363636364	0.0109089090909091	-0.00738281818181818	-0.00890636363636364
-324	4.90998909090909	4.99197909090909	4.92547181818182	4.81806909090909	4.91822454545455	4.89620090909091	4.92473454545455	4.87750909090909	4.87670490909091	4.91842454545455	4.88740909090909	4.88686363636364	4.79191272727273	4.89891454545455	4.92610272727273	4.96939	-0.00646178181818182	0.0185509090909091	-0.0132143636363636	-0.0124455454545455	-0.0157687272727273	-0.00943118181818182	0.00744690909090909	0.00608154545454545	0.00646178181818182	-0.0185509090909091	0.0132143636363636	0.0124455454545455	0.0157687272727273	0.00943118181818182	-0.00744690909090909	-0.00608154545454545
-323	4.90571236363636	4.99512454545455	4.92172363636364	4.87111272727273	4.86285	4.87775090909091	4.86100909090909	4.94501454545455	4.88864818181818	4.93443363636364	4.90461454545455	4.85090454545455	4.84767	4.90561818181818	4.96046909090909	4.94809272727273	-0.00678958181818182	0.0188491818181818	-0.0131473636363636	-0.0117147272727273	-0.0169995454545455	-0.0109354545454545	0.0101214545454545	0.00609918181818182	0.00678958181818182	-0.0188491818181818	0.0131473636363636	0.0117147272727273	0.0169995454545455	0.0109354545454545	-0.0101214545454545	-0.00609918181818182
-322	4.90057018181818	4.99534090909091	4.93190454545455	4.81923909090909	4.86651909090909	4.88984727272727	4.96205636363636	4.86387636363636	4.88896818181818	4.91365727272727	4.90216545454545	4.91609090909091	4.82453636363636	4.88839090909091	4.91699272727273	4.97661363636364	-0.0063182	0.0184689090909091	-0.0108175454545455	-0.0114627272727273	-0.0179955454545455	-0.00978409090909091	0.008592	0.00637436363636364	0.0063182	-0.0184689090909091	0.0108175454545455	0.0114627272727273	0.0179955454545455	0.00978409090909091	-0.008592	-0.00637436363636364
-321	4.92396436363636	4.97955727272727	4.97932090909091	4.88263909090909	4.90373363636364	4.87457090909091	4.94261545454545	4.89917363636364	4.86265690909091	4.92211727272727	4.79479181818182	4.88739454545455	4.76830818181818	4.94067272727273	4.88553818181818	4.93383545454545	-0.0058724	0.0162190909090909	-0.008264	-0.0126055454545455	-0.0155933636363636	-0.00911818181818182	0.00823463636363636	0.00759390909090909	0.0058724	-0.0162190909090909	0.008264	0.0126055454545455	0.0155933636363636	0.00911818181818182	-0.00823463636363636	-0.00759390909090909
-320	4.89715963636364	4.98522	4.94291636363636	4.84478909090909	4.86427272727273	4.8486	4.95738818181818	4.87811181818182	4.87780581818182	4.90487727272727	4.84489545454545	4.94239454545455	4.81112727272727	4.88573454545455	4.92246363636364	4.91749090909091	-0.00603701818181818	0.0188304545454545	-0.00794045454545455	-0.0117351818181818	-0.0170617272727273	-0.0122781818181818	0.00909354545454545	0.00679209090909091	0.00603701818181818	-0.0188304545454545	0.00794045454545455	0.0117351818181818	0.0170617272727273	0.0122781818181818	-0.00909354545454545	-0.00679209090909091
-319	4.92991054545455	4.99524272727273	4.96357	4.88188636363636	4.92865181818182	4.88020181818182	4.91506636363636	4.95697818181818	4.86622272727273	4.91630272727273	4.88498363636364	4.89357090909091	4.76665727272727	4.86959909090909	5.02538909090909	4.89661636363636	-0.00626534545454545	0.0175118181818182	-0.00634490909090909	-0.0115065454545455	-0.0175940909090909	-0.013393	0.00827209090909091	0.00612081818181818	0.00626534545454545	-0.0175118181818182	0.00634490909090909	0.0115065454545455	0.0175940909090909	0.013393	-0.00827209090909091	-0.00612081818181818
-318	4.91332163636364	4.93553272727273	4.95499090909091	4.83135	4.91326	4.93147454545455	4.91824909090909	4.96482363636364	4.895776	5.00368	4.88899545454545	4.88777	4.84714818181818	4.85128636363636	4.95632727272727	4.94537636363636	-0.00614065454545455	0.0199893636363636	-0.00628863636363636	-0.0129717272727273	-0.0186960909090909	-0.0127361818181818	0.00816245454545455	0.00554736363636364	0.00614065454545455	-0.0199893636363636	0.00628863636363636	0.0129717272727273	0.0186960909090909	0.0127361818181818	-0.00816245454545455	-0.00554736363636364
-317	4.90899563636364	4.96467363636364	4.92013272727273	4.87516727272727	4.87483272727273	4.91017181818182	4.90592363636364	4.95476363636364	4.895374	4.97804363636364	4.87419636363636	4.89418272727273	4.84346909090909	4.88697818181818	4.90239818181818	4.95499090909091	-0.00556449090909091	0.0183171818181818	-0.00498745454545455	-0.0122665454545455	-0.0176129090909091	-0.0112727272727273	0.009002	0.00448154545454545	0.00556449090909091	-0.0183171818181818	0.00498745454545455	0.0122665454545455	0.0176129090909091	0.0112727272727273	-0.009002	-0.00448154545454545
-316	4.90017836363636	4.95468090909091	4.94741	4.89325818181818	4.83568636363636	4.86985636363636	4.94933090909091	4.86311727272727	4.90878872727273	4.98468363636364	4.84469454545455	4.96337909090909	4.85212454545455	4.89906181818182	4.89289454545455	5.02239	-0.00481650909090909	0.0194625454545455	-0.00574045454545455	-0.0131664545454545	-0.0156924545454545	-0.00894572727272727	0.0101289090909091	0.00390872727272727	0.00481650909090909	-0.0194625454545455	0.00574045454545455	0.0131664545454545	0.0156924545454545	0.00894572727272727	-0.0101289090909091	-0.00390872727272727
-315	4.91169781818182	4.97359090909091	4.96112363636364	4.89070181818182	4.88150363636364	4.85156909090909	4.95579727272727	4.88364909090909	4.89289763636364	4.95701454545455	4.89316	4.89090636363636	4.80893	4.91447727272727	4.88521272727273	4.96316545454545	-0.0037506	0.0217749090909091	-0.00568590909090909	-0.0125577272727273	-0.0138114545454545	-0.00847281818181818	0.0102926363636364	0.00206063636363636	0.0037506	-0.0217749090909091	0.00568590909090909	0.0125577272727273	0.0138114545454545	0.00847281818181818	-0.0102926363636364	-0.00206063636363636
-314	4.91871745454545	4.99568090909091	4.95796454545455	4.85388363636364	4.88236909090909	4.90368909090909	4.98048545454545	4.86845545454545	4.89496254545455	4.90792	4.89092363636364	4.96002454545455	4.86658818181818	4.84935636363636	4.90835545454545	5.01013272727273	-0.00411658181818182	0.0193574545454545	-0.00495609090909091	-0.0119553636363636	-0.0138929090909091	-0.009136	0.0101732727272727	-0.000338454545454546	0.00411658181818182	-0.0193574545454545	0.00495609090909091	0.0119553636363636	0.0138929090909091	0.009136	-0.0101732727272727	0.000338454545454546
-313	4.92575309090909	4.98836727272727	4.92118181818182	4.86896363636364	4.94215181818182	4.90810090909091	4.99160636363636	4.96646090909091	4.91371181818182	4.93114727272727	4.93621363636364	4.94209090909091	4.87348	4.88562727272727	4.92601727272727	4.93489909090909	-0.0040782	0.0171748181818182	-0.00276836363636364	-0.0121834545454545	-0.0127606363636364	-0.00985336363636364	0.0100702727272727	-0.00128545454545454	0.0040782	-0.0171748181818182	0.00276836363636364	0.0121834545454545	0.0127606363636364	0.00985336363636364	-0.0100702727272727	0.00128545454545454
-312	4.93518127272727	5.01347090909091	4.94923909090909	4.88425818181818	4.88595090909091	4.94298727272727	4.95590818181818	4.91294181818182	4.90702890909091	4.94063	4.89959727272727	4.92254545454545	4.90393636363636	4.86843545454545	4.90217727272727	4.98689636363636	-0.00189670909090909	0.0201677272727273	-0.00119981818181818	-0.0108755454545455	-0.010403	-0.00717290909090909	0.0119590909090909	-0.000212727272727272	0.00189670909090909	-0.0201677272727273	0.00119981818181818	0.0108755454545455	0.010403	0.00717290909090909	-0.0119590909090909	0.000212727272727272
-311	4.92994490909091	5.00244363636364	4.90780181818182	4.91303636363636	4.86316545454545	4.96327727272727	4.92170909090909	4.91776	4.89947436363636	4.94573363636364	4.87911727272727	4.93988090909091	4.91211909090909	4.82052090909091	4.87453454545455	5.02939909090909	-0.000563581818181818	0.0210446363636364	-0.00178809090909091	-0.00870945454545455	-0.00814772727272727	-0.00521727272727273	0.0102990909090909	0.00127654545454545	0.000563581818181818	-0.0210446363636364	0.00178809090909091	0.00870945454545455	0.00814772727272727	0.00521727272727273	-0.0102990909090909	-0.00127654545454545
-310	4.91819727272727	4.95671181818182	4.90551818181818	4.87876545454545	4.95231636363636	4.89767454545455	4.93817545454545	4.88044363636364	4.896198	4.93851272727273	4.88703454545455	4.91671272727273	4.87009454545455	4.86863545454545	4.90246090909091	5.01925454545455	-0.000413163636363636	0.0207516363636364	-0.00431918181818182	-0.00883518181818182	-0.00664509090909091	-0.003018	0.00780763636363636	0.002312	0.000413163636363636	-0.0207516363636364	0.00431918181818182	0.00883518181818182	0.00664509090909091	0.003018	-0.00780763636363636	-0.002312
-309	4.90689654545455	4.92637545454545	4.91111272727273	4.83565181818182	4.95823363636364	4.90310909090909	4.93679454545455	4.83832181818182	4.92272909090909	4.96676727272727	4.96413727272727	4.97462818181818	4.86001818181818	4.84809454545455	4.89700454545455	5.01318454545455	5.63636363636478e-07	0.0199093636363636	-0.00597954545454545	-0.00736545454545455	-0.00595763636363636	-0.00060390909090909	0.00926281818181818	0.00217190909090909	-5.63636363636478e-07	-0.0199093636363636	0.00597954545454545	0.00736545454545455	0.00595763636363636	0.00060390909090909	-0.00926281818181818	-0.00217190909090909
-308	4.93579509090909	5.02100363636364	4.95569545454545	4.88630454545455	4.93046909090909	4.88550272727273	4.91787363636364	4.89301272727273	4.91600454545455	4.94487090909091	4.93199636363636	4.89278909090909	4.93779636363636	4.87257	4.93412545454545	4.98356545454545	-0.000309163636363636	0.0212832727272727	-0.00838563636363636	-0.00914490909090909	-0.00691563636363636	0.00161709090909091	0.00898663636363636	0.003653	0.000309163636363636	-0.0212832727272727	0.00838563636363636	0.00914490909090909	0.00691563636363636	-0.00161709090909091	-0.00898663636363636	-0.003653
-307	4.93718690909091	5.00106272727273	4.92466363636364	4.86599272727273	4.95176272727273	4.94245272727273	4.94664272727273	4.93811545454545	4.91781236363636	4.96361818181818	4.97795	4.916	4.93163545454545	4.79985818181818	4.93331818181818	4.96232818181818	-0.000261636363636364	0.0207741818181818	-0.00549381818181818	-0.00965163636363636	-0.00762581818181818	0.000688909090909091	0.0101340909090909	0.00596863636363636	0.000261636363636364	-0.0207741818181818	0.00549381818181818	0.00965163636363636	0.00762581818181818	-0.000688909090909091	-0.0101340909090909	-0.00596863636363636
-306	4.93161872727273	4.94254454545455	4.99345545454545	4.87995272727273	4.93569	4.90645090909091	4.87194	4.91524454545455	4.90593381818182	5.00848818181818	4.89093545454545	4.91537909090909	4.89690090909091	4.81796545454545	4.92525545454545	5.02253636363636	-0.000573272727272727	0.0208959090909091	-0.00645681818181818	-0.0102709090909091	-0.00745745454545454	0.000422909090909091	0.00917718181818182	0.00664236363636364	0.000573272727272727	-0.0208959090909091	0.00645681818181818	0.0102709090909091	0.00745745454545454	-0.000422909090909091	-0.00917718181818182	-0.00664236363636364
-305	4.91624745454545	4.94529181818182	4.94787363636364	4.83334	4.94172181818182	4.91301	4.89627545454545	4.92037636363636	4.93011545454545	4.98566363636364	4.94345545454545	4.93264727272727	4.89251090909091	4.8963	4.87042	5.00958090909091	-0.000495618181818182	0.0221307272727273	-0.00398145454545455	-0.011115	-0.00777118181818182	-0.00174118181818182	0.00791681818181818	0.00627709090909091	0.000495618181818182	-0.0221307272727273	0.00398145454545455	0.011115	0.00777118181818182	0.00174118181818182	-0.00791681818181818	-0.00627709090909091
-304	4.937996	4.91832545454545	4.95892090909091	4.92978727272727	4.98852090909091	4.89442545454545	4.91508363636364	4.85345545454545	4.91578963636364	4.98001	4.91284545454545	4.90647363636364	4.85392545454545	4.92569363636364	4.90298909090909	5.05881909090909	-0.000855327272727273	0.0217761818181818	-0.00270309090909091	-0.0128197272727273	-0.00765554545454545	-0.00287445454545455	0.006608	0.00796418181818182	0.000855327272727273	-0.0217761818181818	0.00270309090909091	0.0128197272727273	0.00765554545454545	0.00287445454545455	-0.006608	-0.00796418181818182
-303	4.94459	4.99585636363636	4.97000909090909	4.86457272727273	4.96699272727273	4.92551909090909	4.94892454545455	4.89771181818182	4.92466327272727	4.96936181818182	4.97369272727273	4.91225636363636	4.94773181818182	4.82027363636364	4.87367545454545	4.99241545454545	-0.000514309090909091	0.0235443636363636	-0.001026	-0.0145313636363636	-0.00677690909090909	-0.00378163636363636	0.00677772727272727	0.00978136363636364	0.000514309090909091	-0.0235443636363636	0.001026	0.0145313636363636	0.00677690909090909	0.00378163636363636	-0.00677772727272727	-0.00978136363636364
-302	4.92942381818182	4.98601272727273	4.96696909090909	4.86068454545455	4.96586636363636	4.86758636363636	4.91821727272727	4.90611	4.91894709090909	4.98289090909091	4.92921090909091	4.86397454545455	4.96551727272727	4.85314181818182	4.92757545454545	4.96415727272727	0.000461527272727273	0.0256851818181818	-0.000204090909090908	-0.0145334545454545	-0.00581263636363636	-0.00282736363636364	0.00820027272727273	0.0100543636363636	-0.000461527272727273	-0.0256851818181818	0.000204090909090908	0.0145334545454545	0.00581263636363636	0.00282736363636364	-0.00820027272727273	-0.0100543636363636
-301	4.92555072727273	4.94288909090909	4.97984636363636	4.86211545454545	4.91844363636364	4.92445909090909	4.91902727272727	4.90305090909091	4.92800745454545	5.02851818181818	4.88195545454545	4.91550727272727	4.96103545454545	4.85302090909091	4.91034181818182	4.98829	0.00151354545454545	0.0250085454545455	3.90909090909108e-06	-0.0126163636363636	-0.004222	-0.000606363636363636	0.00995627272727273	0.0108705454545455	-0.00151354545454545	-0.0250085454545455	-3.90909090909108e-06	0.0126163636363636	0.004222	0.000606363636363636	-0.00995627272727273	-0.0108705454545455
-300	4.92089363636364	4.94167727272727	4.97676272727273	4.87101909090909	4.91688181818182	4.89812727272727	4.84576727272727	4.93202363636364	4.92028054545455	5.02943727272727	4.89548090909091	4.85006181818182	4.96488181818182	4.86154090909091	4.95008818181818	4.97580636363636	0.00157232727272727	0.0234489090909091	0.00200245454545455	-0.0118272727272727	-0.00269572727272727	-0.00306672727272727	0.0106897272727273	0.0115613636363636	-0.00157232727272727	-0.0234489090909091	-0.00200245454545455	0.0118272727272727	0.00269572727272727	0.00306672727272727	-0.0106897272727273	-0.0115613636363636
-299	4.94218545454545	4.99854454545455	4.98829363636364	4.86318272727273	4.98276181818182	4.87814454545455	4.89639090909091	4.92543	4.90289254545455	4.98773363636364	4.93393454545455	4.84170545454545	4.88397818181818	4.86711090909091	4.91791363636364	4.97241818181818	0.00114936363636364	0.0210921818181818	-0.000195545454545454	-0.0122937272727273	-0.00309290909090909	0.000236818181818182	0.00976509090909091	0.0123445454545455	-0.00114936363636364	-0.0210921818181818	0.000195545454545454	0.0122937272727273	0.00309290909090909	-0.000236818181818182	-0.00976509090909091	-0.0123445454545455
-298	4.96501490909091	4.96259727272727	5.02557727272727	4.91014181818182	5.02606818181818	4.90069	4.92069454545455	4.86946	4.90139436363636	5.01668909090909	4.85035909090909	4.88915181818182	4.86156818181818	4.88920363636364	4.92123	5.01304454545455	0.00213890909090909	0.0216925454545455	-0.00111218181818182	-0.00839763636363636	-0.00188572727272727	0.000397545454545455	0.00904	0.0109554545454545	-0.00213890909090909	-0.0216925454545455	0.00111218181818182	0.00839763636363636	0.00188572727272727	-0.000397545454545455	-0.00904	-0.0109554545454545
-297	4.95028745454545	4.97011818181818	4.96439818181818	4.88776	5.02219454545455	4.90696636363636	4.94104	4.84008272727273	4.90308036363636	5.00695545454545	4.90657090909091	4.89173727272727	4.86241090909091	4.84772727272727	4.88908454545455	5.00402363636364	0.0027102	0.0231289090909091	-0.00142381818181818	-0.00820272727272727	-0.00240909090909091	0.00245772727272727	0.0105027272727273	0.0129432727272727	-0.0027102	-0.0231289090909091	0.00142381818181818	0.00820272727272727	0.00240909090909091	-0.00245772727272727	-0.0105027272727273	-0.0129432727272727
-296	4.96146381818182	4.98643909090909	5.02573909090909	4.89113181818182	5.05045090909091	4.85355818181818	4.91764090909091	4.88138181818182	4.88439436363636	5.01382363636364	4.84319090909091	4.90705363636364	4.82780272727273	4.83010090909091	4.93666545454545	4.87298272727273	0.00244481818181818	0.0233753636363636	-0.00283354545454545	-0.00777027272727273	-0.00371618181818182	0.00316872727272727	0.0124074545454545	0.0143232727272727	-0.00244481818181818	-0.0233753636363636	0.00283354545454545	0.00777027272727273	0.00371618181818182	-0.00316872727272727	-0.0124074545454545	-0.0143232727272727
-295	4.93956981818182	4.98285909090909	4.95545545454545	4.92886363636364	4.98165090909091	4.84902	4.92278090909091	4.90149090909091	4.89674	4.98156090909091	4.87364545454545	4.88370181818182	4.87403545454545	4.87075636363636	4.92427454545455	4.89537454545455	0.002445	0.0225145454545455	-0.00401163636363636	-0.00757827272727273	-0.00365272727272727	0.00495309090909091	0.0111675454545455	0.0139815454545455	-0.002445	-0.0225145454545455	0.00401163636363636	0.00757827272727273	0.00365272727272727	-0.00495309090909091	-0.0111675454545455	-0.0139815454545455
-294	4.93130945454545	4.97463909090909	4.96088545454545	4.89637090909091	4.96571181818182	4.85894	4.93948454545455	4.89519454545455	4.91176290909091	4.99168181818182	4.91095	4.88643090909091	4.89038181818182	4.87937	4.88940909090909	4.91438272727273	0.00213576363636364	0.0203076363636364	-0.00406645454545455	-0.00710554545454545	-0.00245163636363636	0.00399481818181818	0.0119089090909091	0.0134111818181818	-0.00213576363636364	-0.0203076363636364	0.00406645454545455	0.00710554545454545	0.00245163636363636	-0.00399481818181818	-0.0119089090909091	-0.0134111818181818
-293	4.95047890909091	5.00548363636364	4.97798363636364	4.92069	4.96617818181818	4.88205909090909	4.92696545454545	4.91756818181818	4.90118509090909	5.02174636363636	4.90335	4.88107727272727	4.86664	4.83311181818182	4.89954272727273	4.94395545454545	0.00177047272727273	0.0205046363636364	-0.00529609090909091	-0.00886045454545455	-0.00136709090909091	0.00387136363636364	0.0102073636363636	0.0149140909090909	-0.00177047272727273	-0.0205046363636364	0.00529609090909091	0.00886045454545455	0.00136709090909091	-0.00387136363636364	-0.0102073636363636	-0.0149140909090909
-292	4.92896909090909	5.00881363636364	4.94495272727273	4.89987545454545	4.92200272727273	4.86920090909091	4.94106818181818	4.89289909090909	4.91265490909091	4.98366636363636	4.88829272727273	4.91077363636364	4.89646727272727	4.88407454545455	4.91025181818182	4.94840272727273	0.00176401818181818	0.0210915454545455	-0.00502463636363636	-0.00761309090909091	-0.00217127272727273	0.00253754545454546	0.0105935454545455	0.0144128181818182	-0.00176401818181818	-0.0210915454545455	0.00502463636363636	0.00761309090909091	0.00217127272727273	-0.00253754545454546	-0.0105935454545455	-0.0144128181818182
-291	4.94588763636364	4.99708727272727	4.95672181818182	4.90251636363636	4.99810454545455	4.87500818181818	4.91758090909091	4.82643545454545	4.89575727272727	5.03233	4.89696090909091	4.87156090909091	4.83021	4.84772454545455	4.91707636363636	4.94383454545455	0.000531854545454545	0.0212140909090909	-0.00776636363636364	-0.006897	-0.00373345454545455	-0.000158	0.00913172727272727	0.0133322727272727	-0.000531854545454545	-0.0212140909090909	0.00776636363636364	0.006897	0.00373345454545455	0.000158	-0.00913172727272727	-0.0133322727272727
-290	4.93258145454545	4.98010363636364	4.98704727272727	4.86622818181818	4.95603545454545	4.87349272727273	4.89064454545455	4.86960636363636	4.88746927272727	5.03179090909091	4.86318363636364	4.86394727272727	4.84672909090909	4.83169545454545	4.89748090909091	4.93647090909091	0.000295309090909091	0.0214408181818182	-0.007885	-0.00619209090909091	-0.005047	-0.000840181818181818	0.009409	0.0145229090909091	-0.000295309090909091	-0.0214408181818182	0.007885	0.00619209090909091	0.005047	0.000840181818181818	-0.009409	-0.0145229090909091
-289	4.94673654545455	4.96689636363636	4.95423636363636	4.89646818181818	5.00897272727273	4.90710909090909	4.93178818181818	4.92779	4.90352927272727	4.99390090909091	4.93464090909091	4.88730363636364	4.79975454545455	4.90204636363636	4.87728818181818	4.92149090909091	0.000149727272727272	0.0215507272727273	-0.005628	-0.00788436363636364	-0.00555345454545455	-0.00173627272727273	0.00980672727272727	0.0150385454545455	-0.000149727272727272	-0.0215507272727273	0.005628	0.00788436363636364	0.00555345454545455	0.00173627272727273	-0.00980672727272727	-0.0150385454545455
-288	4.96699181818182	4.99439727272727	5.02010545454545	4.94777181818182	4.96941363636364	4.90327090909091	4.97532454545455	4.90962454545455	4.89108854545455	4.99633181818182	4.86250090909091	4.88123727272727	4.84263727272727	4.87273545454545	4.82877727272727	4.90848545454545	0.000889545454545454	0.0206307272727273	-0.00448654545454545	-0.00915118181818182	-0.00377581818181818	0.00123054545454545	0.0110185454545455	0.0168307272727273	-0.000889545454545454	-0.0206307272727273	0.00448654545454545	0.00915118181818182	0.00377581818181818	-0.00123054545454545	-0.0110185454545455	-0.0168307272727273
-287	4.94516290909091	5.01051454545455	4.95442909090909	4.91462909090909	5.00179	4.84445181818182	4.91012272727273	4.93267454545455	4.89189418181818	5.02056454545455	4.89477636363636	4.88822818181818	4.79763	4.85827181818182	4.87974909090909	4.95132	0.00155296363636364	0.0194289090909091	-0.00342790909090909	-0.00702927272727273	-0.00159981818181818	0.00039290909090909	0.0110324545454545	0.0174220909090909	-0.00155296363636364	-0.0194289090909091	0.00342790909090909	0.00702927272727273	0.00159981818181818	-0.00039290909090909	-0.0110324545454545	-0.0174220909090909
-286	4.93510290909091	5.04572909090909	4.97078636363636	4.89354	4.91757636363636	4.84788272727273	4.92852363636364	4.90812272727273	4.90168927272727	5.00277545454545	4.92711272727273	4.87812090909091	4.8389	4.86153727272727	4.90917909090909	4.97353636363636	0.0022464	0.0216440909090909	-0.00410181818181818	-0.00425381818181818	-0.00172518181818182	-0.000331272727272728	0.012126	0.0186780909090909	-0.0022464	-0.0216440909090909	0.00410181818181818	0.00425381818181818	0.00172518181818182	0.000331272727272728	-0.012126	-0.0186780909090909
-285	4.94959254545455	4.99926454545455	4.97379818181818	4.93944	4.98080363636364	4.85465636363636	4.89122636363636	4.91965363636364	4.87314872727273	5.04921727272727	4.91113	4.82099363636364	4.76187	4.82253272727273	4.86592727272727	4.92347818181818	0.0024338	0.0212852727272727	-0.00401781818181818	-0.00206063636363636	-0.00133918181818182	-0.00169863636363636	0.0106872727272727	0.0189350909090909	-0.0024338	-0.0212852727272727	0.00401781818181818	0.00206063636363636	0.00133918181818182	0.00169863636363636	-0.0106872727272727	-0.0189350909090909
-284	4.94705563636364	5.04630545454545	4.98009272727273	4.94532818181818	4.92185818181818	4.84169363636364	4.85321818181818	4.87925181818182	4.89980545454545	5.04811636363636	4.94675454545455	4.81896636363636	4.84721	4.83798	4.87231090909091	4.92213	0.00229212727272727	0.0219860909090909	-0.00347609090909091	-0.00315190909090909	-0.00212554545454545	-0.00177190909090909	0.00885736363636364	0.0204340909090909	-0.00229212727272727	-0.0219860909090909	0.00347609090909091	0.00315190909090909	0.00212554545454545	0.00177190909090909	-0.00885736363636364	-0.0204340909090909
-283	4.95439581818182	5.03927363636364	4.97640727272727	4.93346727272727	4.94008090909091	4.88275	4.93506636363636	4.92489454545455	4.89858054545455	4.99382181818182	4.97249181818182	4.86222909090909	4.83690181818182	4.82745818181818	4.81581090909091	4.97974636363636	0.00271496363636364	0.0225955454545455	-0.001789	-0.00267945454545455	-0.00342527272727273	-0.001127	0.008657	0.0185368181818182	-0.00271496363636364	-0.0225955454545455	0.001789	0.00267945454545455	0.00342527272727273	0.001127	-0.008657	-0.0185368181818182
-282	4.90923127272727	4.95215909090909	4.97004181818182	4.88852090909091	4.87499	4.86044454545455	4.92808	4.91127	4.92571218181818	5.02339363636364	4.92659	4.886	4.93916727272727	4.85341	4.81285363636364	4.99972909090909	0.00272021818181818	0.0231664545454545	-0.001843	-0.00347981818181818	-0.00216772727272727	-0.00207481818181818	0.00851863636363636	0.0165612727272727	-0.00272021818181818	-0.0231664545454545	0.001843	0.00347981818181818	0.00216772727272727	0.00207481818181818	-0.00851863636363636	-0.0165612727272727
-281	4.93811018181818	5.04505	4.99109090909091	4.85126090909091	4.92355272727273	4.87959636363636	4.85646363636364	4.90961454545455	4.88596090909091	4.97410727272727	4.91197454545455	4.89341727272727	4.84896636363636	4.80133909090909	4.91679272727273	4.99928272727273	0.00284169090909091	0.0222737272727273	3.15454545454546e-05	-0.00318145454545455	-0.00398018181818182	-0.000935181818181819	0.0107369090909091	0.0165688181818182	-0.00284169090909091	-0.0222737272727273	-3.15454545454546e-05	0.00318145454545455	0.00398018181818182	0.000935181818181819	-0.0107369090909091	-0.0165688181818182
-280	4.90447490909091	4.98913	4.92277454545455	4.83478363636364	4.87217181818182	4.90351454545455	4.85981545454545	4.90807	4.90185218181818	4.96476818181818	4.96117	4.83698545454545	4.90084090909091	4.84549636363636	4.88498636363636	5.04127909090909	0.00317027272727273	0.0224373636363636	-0.000479545454545455	-0.00172454545454545	-0.00397881818181818	-0.000403090909090909	0.00903354545454545	0.0153658181818182	-0.00317027272727273	-0.0224373636363636	0.000479545454545455	0.00172454545454545	0.00397881818181818	0.000403090909090909	-0.00903354545454545	-0.0153658181818182
-279	4.96262509090909	5.01100636363636	4.97231090909091	4.90381181818182	4.95640090909091	4.96959545454545	4.82248363636364	4.84783	4.88086654545455	4.99735727272727	4.92387	4.79504363636364	4.85963727272727	4.82842454545455	4.87981454545455	4.99456727272727	0.00423483636363636	0.0220447272727273	-0.000619909090909091	-0.00100381818181818	-0.00262163636363636	0.00337481818181818	0.00958790909090909	0.0147077272727273	-0.00423483636363636	-0.0220447272727273	0.000619909090909091	0.00100381818181818	0.00262163636363636	-0.00337481818181818	-0.00958790909090909	-0.0147077272727273
-278	4.944664	4.98023181818182	4.94346545454545	4.94846454545455	4.95158090909091	4.89957727272727	4.92918272727273	4.85253272727273	4.91191272727273	5.07449636363636	4.95355909090909	4.79455636363636	4.86609454545455	4.87085727272727	4.81515636363636	5.01097363636364	0.00535574545454545	0.0212426363636364	0.00123563636363636	8.59090909090914e-05	-0.000787090909090909	0.00500163636363636	0.00888209090909091	0.0160850909090909	-0.00535574545454545	-0.0212426363636364	-0.00123563636363636	-8.59090909090914e-05	0.000787090909090909	-0.00500163636363636	-0.00888209090909091	-0.0160850909090909
-277	4.94118909090909	4.94170363636364	4.95358727272727	4.92616818181818	4.98994636363636	4.89454	4.98209	4.96685545454545	4.90246018181818	5.00977363636364	4.93569454545455	4.85064090909091	4.83169727272727	4.88449454545455	4.80222818181818	4.94091181818182	0.00468061818181818	0.0213533636363636	1.99999999999993e-06	0.00169590909090909	-0.002883	0.00323481818181818	0.00855781818181818	0.0192122727272727	-0.00468061818181818	-0.0213533636363636	-1.99999999999993e-06	-0.00169590909090909	0.002883	-0.00323481818181818	-0.00855781818181818	-0.0192122727272727
-276	4.93248254545455	4.96239909090909	4.99621	4.91193181818182	4.92494181818182	4.86693	4.93632363636364	4.92699	4.90688036363636	5.01141727272727	4.89365363636364	4.87606454545455	4.88690636363636	4.86636	4.90533545454545	4.98346818181818	0.00589252727272727	0.0241807272727273	0.000237454545454545	0.00258427272727273	-0.00215209090909091	0.00461227272727273	0.00819618181818182	0.0182986363636364	-0.00589252727272727	-0.0241807272727273	-0.000237454545454545	-0.00258427272727273	0.00215209090909091	-0.00461227272727273	-0.00819618181818182	-0.0182986363636364
-275	4.93645654545455	5.00259181818182	4.93817	4.89476818181818	4.96033090909091	4.88642181818182	4.92741727272727	4.95962363636364	4.87502618181818	4.96484727272727	4.88927272727273	4.84203090909091	4.84884545454545	4.83013454545455	4.91207	4.99279727272727	0.00666736363636364	0.0246974545454545	0.00244772727272727	0.00389990909090909	-0.00155236363636364	0.00384409090909091	0.00799927272727273	0.0195890909090909	-0.00666736363636364	-0.0246974545454545	-0.00244772727272727	-0.00389990909090909	0.00155236363636364	-0.00384409090909091	-0.00799927272727273	-0.0195890909090909
-274	4.92599872727273	4.98100454545455	4.93702454545455	4.88762454545455	4.88994	4.9344	4.90976363636364	4.85732272727273	4.89744618181818	4.96931454545455	4.93017636363636	4.85293727272727	4.88804818181818	4.84675454545455	4.89674909090909	5.04405818181818	0.00716214545454545	0.0249957272727273	0.00620018181818182	0.003782	-0.00240145454545455	0.00323427272727273	0.00912981818181818	0.0194249090909091	-0.00716214545454545	-0.0249957272727273	-0.00620018181818182	-0.003782	0.00240145454545455	-0.00323427272727273	-0.00912981818181818	-0.0194249090909091
-273	4.96939381818182	5.01606454545455	4.99360636363636	4.95277090909091	4.96698909090909	4.91753818181818	4.89574545454545	4.87661	4.88011854545455	4.97265	4.90624909090909	4.84144545454545	4.82815	4.85209818181818	4.92686181818182	5.03074727272727	0.00782534545454545	0.0264694545454545	0.00581581818181818	0.00536281818181818	-0.00228454545454545	0.00376318181818182	0.00925536363636364	0.0220000909090909	-0.00782534545454545	-0.0264694545454545	-0.00581581818181818	-0.00536281818181818	0.00228454545454545	-0.00376318181818182	-0.00925536363636364	-0.0220000909090909
-272	4.92568836363636	4.98588727272727	4.94335545454545	4.94044363636364	4.87644818181818	4.88230727272727	4.94275636363636	4.88890272727273	4.91239254545455	4.99147454545455	4.89488636363636	4.83213636363636	4.93483454545455	4.90863090909091	4.86011818181818	5.00542	0.00799481818181818	0.0249309090909091	0.00715672727272727	0.00585227272727273	-0.00189436363636364	0.00392854545454545	0.00660136363636364	0.0216802727272727	-0.00799481818181818	-0.0249309090909091	-0.00715672727272727	-0.00585227272727273	0.00189436363636364	-0.00392854545454545	-0.00660136363636364	-0.0216802727272727
-271	4.93736909090909	4.94869	4.97954363636364	4.91826636363636	4.91558363636364	4.92476181818182	4.94695090909091	4.89641363636364	4.89425472727273	4.98721181818182	4.89490272727273	4.85561090909091	4.87637909090909	4.85716909090909	4.83278181818182	5.01368454545455	0.00715478181818182	0.0240441818181818	0.00564163636363636	0.00694809090909091	-0.002868	0.002008	0.00599090909090909	0.0196924545454545	-0.00715478181818182	-0.0240441818181818	-0.00564163636363636	-0.00694809090909091	0.002868	-0.002008	-0.00599090909090909	-0.0196924545454545
-270	4.93080909090909	4.95858090909091	5.00480909090909	4.92038090909091	4.90992	4.86035454545455	4.95317	4.89409272727273	4.88850472727273	4.93955272727273	4.86944909090909	4.81393636363636	4.91641909090909	4.90316636363636	4.84689545454545	5.06266727272727	0.00626565454545455	0.0242353636363636	0.00421372727272727	0.00833472727272727	-0.004301	-0.00115454545454545	0.00806990909090909	0.0170876363636364	-0.00626565454545455	-0.0242353636363636	-0.00421372727272727	-0.00833472727272727	0.004301	0.00115454545454545	-0.00806990909090909	-0.0170876363636364
-269	4.94793	4.96306636363636	4.93102181818182	4.96165272727273	4.94498363636364	4.93892545454545	4.95436818181818	4.89606454545455	4.87595745454545	4.95626272727273	4.93319090909091	4.81091090909091	4.85448636363636	4.82493636363636	4.88976818181818	5.03248272727273	0.00744243636363636	0.022499	0.00412054545454545	0.01002	-0.00111781818181818	0.00169045454545455	0.00816890909090909	0.0186687272727273	-0.00744243636363636	-0.022499	-0.00412054545454545	-0.01002	0.00111781818181818	-0.00169045454545455	-0.00816890909090909	-0.0186687272727273
-268	4.93704454545455	4.95823090909091	4.92980181818182	4.94807727272727	4.89724909090909	4.95186363636364	5.02672	4.87731454545455	4.885912	4.98269363636364	4.90691545454545	4.81966909090909	4.86128363636364	4.85899818181818	4.87554090909091	5.04306545454545	0.00878892727272727	0.0224440909090909	0.00365081818181818	0.012279	0.000214909090909091	0.00535581818181818	0.007868	0.0169125454545455	-0.00878892727272727	-0.0224440909090909	-0.00365081818181818	-0.012279	-0.000214909090909091	-0.00535581818181818	-0.007868	-0.0169125454545455
-267	4.96019418181818	4.96042545454545	4.92413181818182	4.96927363636364	4.96772181818182	4.97941818181818	4.98191545454545	4.87682818181818	4.86181454545455	4.96191454545455	4.90060363636364	4.76950454545455	4.82240090909091	4.85464909090909	4.91230272727273	5.01385363636364	0.00936261818181818	0.0209145454545455	0.00386781818181818	0.0131401818181818	0.00273554545454545	0.006155	0.00991063636363636	0.0156609090909091	-0.00936261818181818	-0.0209145454545455	-0.00386781818181818	-0.0131401818181818	-0.00273554545454545	-0.006155	-0.00991063636363636	-0.0156609090909091
-266	4.95529981818182	4.94875727272727	4.98768181818182	4.95114090909091	4.95920090909091	4.92971818181818	4.99875090909091	4.91457727272727	4.88178927272727	4.98876909090909	4.82452636363636	4.85248545454545	4.85166181818182	4.89150363636364	4.88520272727273	4.95638	0.00855909090909091	0.0206655454545455	0.00388590909090909	0.0138847272727273	0.000324090909090909	0.00403518181818182	0.00936827272727273	0.0163222727272727	-0.00855909090909091	-0.0206655454545455	-0.00388590909090909	-0.0138847272727273	-0.000324090909090909	-0.00403518181818182	-0.00936827272727273	-0.0163222727272727
-265	4.96705218181818	4.98359272727273	4.98856454545455	4.96465636363636	4.94193727272727	4.95651	4.98602272727273	4.87130818181818	4.87953236363636	4.98782	4.85090363636364	4.83696636363636	4.83552545454545	4.88644636363636	4.92710818181818	5.01085818181818	0.00800407272727273	0.0185804545454545	0.003848	0.0131371818181818	0.000156000000000001	0.00429872727272727	0.00865936363636364	0.01732	-0.00800407272727273	-0.0185804545454545	-0.003848	-0.0131371818181818	-0.000156000000000001	-0.00429872727272727	-0.00865936363636364	-0.01732
-264	4.93839454545455	5.01372818181818	4.97323909090909	4.90132090909091	4.87954454545455	4.92414	4.92108363636364	4.88115090909091	4.89617254545455	4.92478636363636	4.90623545454545	4.86552545454545	4.88743181818182	4.89688363636364	4.94906727272727	4.98779909090909	0.00840463636363636	0.0190722727272727	0.00386318181818182	0.0141912727272727	-0.000269818181818182	0.00516627272727273	0.00910490909090909	0.0170983636363636	-0.00840463636363636	-0.0190722727272727	-0.00386318181818182	-0.0141912727272727	0.000269818181818182	-0.00516627272727273	-0.00910490909090909	-0.0170983636363636
-263	4.96882763636364	4.99089727272727	4.94869181818182	4.99108181818182	4.92511909090909	4.98834818181818	5.03108454545455	4.85994363636364	4.88601309090909	4.97443272727273	4.88406272727273	4.86141818181818	4.86526272727273	4.84488909090909	4.86010272727273	5.00386181818182	0.0082658	0.0200703636363636	0.00436390909090909	0.0127461818181818	0.000343454545454545	0.00380509090909091	0.00760754545454545	0.0196259090909091	-0.0082658	-0.0200703636363636	-0.00436390909090909	-0.0127461818181818	-0.000343454545454545	-0.00380509090909091	-0.00760754545454545	-0.0196259090909091
-262	4.97982963636364	5.02487545454545	4.96986909090909	5.00377636363636	4.93041090909091	4.97021636363636	5.00689636363636	4.87766181818182	4.88235290909091	4.96984090909091	4.86316909090909	4.83149363636364	4.85023272727273	4.89702818181818	4.85602181818182	5.00371818181818	0.00905192727272727	0.0217967272727273	0.00493772727272727	0.0129169090909091	0.000939818181818182	0.00466845454545455	0.00825136363636364	0.0216076363636364	-0.00905192727272727	-0.0217967272727273	-0.00493772727272727	-0.0129169090909091	-0.000939818181818182	-0.00466845454545455	-0.00825136363636364	-0.0216076363636364
-261	4.980644	5.02195181818182	4.98065363636364	4.96884636363636	4.93028181818182	5.00148636363636	4.94303454545455	4.90214818181818	4.87279036363636	4.92272	4.84591181818182	4.83664272727273	4.88468545454545	4.87399181818182	4.87397454545455	5.01331636363636	0.00794365454545455	0.0200637272727273	0.00443854545454545	0.0113276363636364	-0.000474636363636364	0.004363	0.00747590909090909	0.0219983636363636	-0.00794365454545455	-0.0200637272727273	-0.00443854545454545	-0.0113276363636364	0.000474636363636364	-0.004363	-0.00747590909090909	-0.0219983636363636
-260	4.97894709090909	5.00432	5.02412181818182	4.92464454545455	4.94572090909091	4.99592818181818	4.97224090909091	4.90820909090909	4.87405072727273	4.94648090909091	4.80397	4.88503	4.86627454545455	4.86849818181818	4.89217272727273	4.96990090909091	0.00705623636363636	0.0184695454545455	0.00454672727272727	0.00942981818181818	-0.00152318181818182	0.00435827272727273	0.00770181818181818	0.0211697272727273	-0.00705623636363636	-0.0184695454545455	-0.00454672727272727	-0.00942981818181818	0.00152318181818182	-0.00435827272727273	-0.00770181818181818	-0.0211697272727273
-259	4.98103890909091	5.07072272727273	4.99808363636364	4.94750818181818	4.89093727272727	4.99794272727273	4.94745727272727	4.89140909090909	4.86942745454545	4.91264818181818	4.83612181818182	4.82220636363636	4.90665909090909	4.86950181818182	4.86220363636364	4.95599181818182	0.007937	0.0175358181818182	0.00823581818181818	0.0107926363636364	-0.00078309090909091	0.00390381818181818	0.00792363636363636	0.0198050909090909	-0.007937	-0.0175358181818182	-0.00823581818181818	-0.0107926363636364	0.00078309090909091	-0.00390381818181818	-0.00792363636363636	-0.0198050909090909
-258	4.97365781818182	5.06937727272727	4.97499727272727	4.89926	4.94173636363636	4.98291818181818	4.91264727272727	4.92428090909091	4.89004890909091	4.96010818181818	4.86257636363636	4.89439727272727	4.86267818181818	4.87048454545455	4.91377545454545	4.93631636363636	0.00829110909090909	0.0181933636363636	0.00966436363636364	0.0109118181818182	-0.00169109090909091	0.00437709090909091	0.00748863636363636	0.0204123636363636	-0.00829110909090909	-0.0181933636363636	-0.00966436363636364	-0.0109118181818182	0.00169109090909091	-0.00437709090909091	-0.00748863636363636	-0.0204123636363636
-257	4.98857527272727	5.08186545454545	4.96673363636364	4.95835545454545	4.90716181818182	5.02876	4.98194818181818	4.95183272727273	4.87110109090909	4.94607636363636	4.89308636363636	4.82887545454545	4.85543363636364	4.83203363636364	4.87422454545455	4.918	0.00857667272727273	0.0166270909090909	0.00970190909090909	0.0133117272727273	0.000536090909090908	0.00270654545454545	0.00709918181818182	0.0197166363636364	-0.00857667272727273	-0.0166270909090909	-0.00970190909090909	-0.0133117272727273	-0.000536090909090908	-0.00270654545454545	-0.00709918181818182	-0.0197166363636364
-256	4.98477672727273	5.02234363636364	5.00082363636364	4.94020727272727	4.96527	4.99523909090909	4.8958	4.90918272727273	4.88708	4.97894272727273	4.84468818181818	4.88308636363636	4.81325454545455	4.91542818181818	4.95220363636364	4.96809090909091	0.00937427272727273	0.0172019090909091	0.00852009090909091	0.0158410909090909	0.00235427272727273	0.002954	0.00716354545454545	0.0197934545454545	-0.00937427272727273	-0.0172019090909091	-0.00852009090909091	-0.0158410909090909	-0.00235427272727273	-0.002954	-0.00716354545454545	-0.0197934545454545
-255	4.99074436363636	5.03551363636364	4.92813909090909	4.97280727272727	4.97912545454545	5.03813636363636	4.88731636363636	4.93982727272727	4.87836654545455	4.92613454545455	4.90456636363636	4.86579545454545	4.84447	4.85086636363636	4.88072363636364	4.94388090909091	0.0100081090909091	0.0193025454545455	0.00876509090909091	0.0163868181818182	0.00260481818181818	0.00298127272727273	0.00888009090909091	0.0199937272727273	-0.0100081090909091	-0.0193025454545455	-0.00876509090909091	-0.0163868181818182	-0.00260481818181818	-0.00298127272727273	-0.00888009090909091	-0.0199937272727273
-254	4.994836	5.05825181818182	4.98211636363636	4.94676727272727	4.97375090909091	5.01329363636364	4.87964545454545	4.89028272727273	4.86688854545455	4.88859272727273	4.88841	4.85280818181818	4.85466272727273	4.84996909090909	4.86002454545455	5.01589909090909	0.00886389090909091	0.017802	0.00499654545454545	0.0140655454545455	0.00372054545454545	0.00373481818181818	0.0105266363636364	0.0207464545454545	-0.00886389090909091	-0.017802	-0.00499654545454545	-0.0140655454545455	-0.00372054545454545	-0.00373481818181818	-0.0105266363636364	-0.0207464545454545
-253	4.96955727272727	5.07829545454545	4.93530454545454	4.95620181818182	4.89201363636364	4.98597090909091	4.95672909090909	4.92562636363636	4.89531472727273	4.88470090909091	4.90806181818182	4.91156909090909	4.90193909090909	4.87030272727273	4.82887	4.95163545454545	0.0104803272727273	0.016672	0.00657954545454546	0.0168563636363636	0.00547809090909091	0.00681563636363636	0.0102243636363636	0.0193688181818182	-0.0104803272727273	-0.016672	-0.00657954545454546	-0.0168563636363636	-0.00547809090909091	-0.00681563636363636	-0.0102243636363636	-0.0193688181818182
-252	4.99896672727273	5.10312090909091	4.94399727272727	4.97442272727273	4.9065	5.06679272727273	4.93180636363636	4.89125454545455	4.85739327272727	4.92124818181818	4.86758454545455	4.86806454545455	4.85315636363636	4.77691272727273	4.83798636363636	4.94941454545455	0.0105500909090909	0.0173469090909091	0.00640609090909091	0.0169178181818182	0.00631318181818182	0.00576645454545455	0.0124208181818182	0.0199774545454545	-0.0105500909090909	-0.0173469090909091	-0.00640609090909091	-0.0169178181818182	-0.00631318181818182	-0.00576645454545455	-0.0124208181818182	-0.0199774545454545
-251	4.99415709090909	5.0856	4.99133363636364	4.96568363636364	4.93133545454545	4.99683272727273	4.92696454545455	4.99249	4.86907418181818	4.90690272727273	4.87057181818182	4.84413545454545	4.86562272727273	4.85813818181818	4.85266181818182	4.89959272727273	0.0114311090909091	0.0171111818181818	0.00617318181818182	0.0176721818181818	0.00945654545454545	0.00674245454545455	0.0117183636363636	0.0198817272727273	-0.0114311090909091	-0.0171111818181818	-0.00617318181818182	-0.0176721818181818	-0.00945654545454545	-0.00674245454545455	-0.0117183636363636	-0.0198817272727273
-250	5.00399963636364	5.00313909090909	5.02943181818182	4.94876181818182	4.97262272727273	5.06604272727273	4.91533272727273	4.94907727272727	4.86578981818182	4.95402090909091	4.80942090909091	4.88519636363636	4.83100545454545	4.84930545454545	4.89858818181818	5.00493909090909	0.0116080909090909	0.017743	0.00724327272727273	0.016971	0.00903518181818182	0.007048	0.0110899090909091	0.0196097272727273	-0.0116080909090909	-0.017743	-0.00724327272727273	-0.016971	-0.00903518181818182	-0.007048	-0.0110899090909091	-0.0196097272727273
-249	5.00080145454545	5.06518181818182	5.02115090909091	4.96282363636364	4.93003	5.02482090909091	4.90821545454545	4.99501	4.864252	4.88197818181818	4.82806	4.86572181818182	4.88271	4.86279	4.82065818181818	4.95994727272727	0.0117965818181818	0.017	0.00673854545454545	0.0189272727272727	0.00917863636363636	0.00713845454545455	0.00960845454545455	0.019167	-0.0117965818181818	-0.017	-0.00673854545454545	-0.0189272727272727	-0.00917863636363636	-0.00713845454545455	-0.00960845454545455	-0.019167
-248	4.98864545454545	5.05324090909091	5.01525818181818	4.90244181818182	4.97907818181818	4.99320818181818	4.88417090909091	4.89966454545455	4.86608981818182	4.89295454545455	4.87425727272727	4.90683363636364	4.82349727272727	4.83290636363636	4.85845545454545	4.98926636363636	0.0124180545454545	0.0190787272727273	0.00682281818181818	0.0211907272727273	0.009881	0.005117	0.00873063636363636	0.0192520909090909	-0.0124180545454545	-0.0190787272727273	-0.00682281818181818	-0.0211907272727273	-0.009881	-0.005117	-0.00873063636363636	-0.0192520909090909
-247	4.96234472727273	5.08174454545455	4.96157363636364	4.92776636363636	4.90685363636364	4.93378545454545	4.93805272727273	4.88671272727273	4.86679418181818	4.88519909090909	4.91110363636364	4.87460909090909	4.81459090909091	4.84846818181818	4.86468636363636	4.94684636363636	0.0124211818181818	0.0190584545454545	0.00741872727272727	0.0194325454545455	0.0117684545454545	0.00442772727272727	0.00886163636363636	0.0219153636363636	-0.0124211818181818	-0.0190584545454545	-0.00741872727272727	-0.0194325454545455	-0.0117684545454545	-0.00442772727272727	-0.00886163636363636	-0.0219153636363636
-246	4.99525236363636	5.06871272727273	4.95617909090909	4.94321818181818	4.96995181818182	5.0382	4.93443363636364	4.91649	4.86448981818182	4.92778	4.87334181818182	4.87827818181818	4.83364363636364	4.80940545454545	4.89219545454545	5.00072636363636	0.0120680181818182	0.0193866363636364	0.005861	0.0196119090909091	0.00994718181818182	0.00553336363636364	0.00728745454545454	0.0211329090909091	-0.0120680181818182	-0.0193866363636364	-0.005861	-0.0196119090909091	-0.00994718181818182	-0.00553336363636364	-0.00728745454545454	-0.0211329090909091
-245	4.98913472727273	5.04935454545455	4.92764545454545	4.99520727272727	5.01367090909091	4.95979545454545	4.92436727272727	4.99271909090909	4.86417163636364	4.92277272727273	4.85174181818182	4.83638090909091	4.83251363636364	4.87744909090909	4.92267181818182	4.91651181818182	0.0113338181818182	0.0170960909090909	0.00617909090909091	0.0185222727272727	0.00851409090909091	0.00635754545454545	0.00876363636363636	0.0221208181818182	-0.0113338181818182	-0.0170960909090909	-0.00617909090909091	-0.0185222727272727	-0.00851409090909091	-0.00635754545454545	-0.00876363636363636	-0.0221208181818182
-244	4.97426218181818	5.03524181818182	4.92926545454545	4.94975272727273	4.93545363636364	5.02159727272727	4.91390818181818	4.91293636363636	4.86637527272727	4.89674	4.89919181818182	4.82526090909091	4.87653363636364	4.83415	4.93352272727273	5.01117727272727	0.0107195454545455	0.0131138181818182	0.00723618181818182	0.0169753636363636	0.00930672727272727	0.00696563636363636	0.00893118181818182	0.0210575454545455	-0.0107195454545455	-0.0131138181818182	-0.00723618181818182	-0.0169753636363636	-0.00930672727272727	-0.00696563636363636	-0.00893118181818182	-0.0210575454545455
-243	4.99221581818182	5.05666181818182	5.00436727272727	4.98088	4.91879909090909	5.00037090909091	4.96050909090909	5.00961545454545	4.86789418181818	4.84926818181818	4.84442636363636	4.85419272727273	4.89725272727273	4.89433090909091	4.92837818181818	4.94148454545455	0.0115091090909091	0.0150162727272727	0.00739981818181818	0.0162906363636364	0.0106006363636364	0.00823818181818182	0.00862381818181818	0.0231161818181818	-0.0115091090909091	-0.0150162727272727	-0.00739981818181818	-0.0162906363636364	-0.0106006363636364	-0.00823818181818182	-0.00862381818181818	-0.0231161818181818
-242	4.94947127272727	4.98499909090909	4.95620727272727	4.92634	4.89367090909091	4.98613909090909	4.97176818181818	4.89375363636364	4.87672745454545	4.94764090909091	4.90144454545455	4.85489272727273	4.88195454545455	4.79770454545455	4.87600818181818	5.00881181818182	0.0116347090909091	0.0146557272727273	0.00901190909090909	0.0165139090909091	0.00877418181818182	0.00921781818181818	0.00739954545454545	0.0230333636363636	-0.0116347090909091	-0.0146557272727273	-0.00901190909090909	-0.0165139090909091	-0.00877418181818182	-0.00921781818181818	-0.00739954545454545	-0.0230333636363636
-241	4.97130527272727	5.04992	4.98968181818182	4.94916636363636	4.88471636363636	4.98304181818182	4.96239727272727	4.96863454545455	4.86899709090909	4.90520181818182	4.92397	4.81867363636364	4.86135090909091	4.83578909090909	4.90869818181818	4.94570727272727	0.0116195090909091	0.0140988181818182	0.00790672727272727	0.0144156363636364	0.00958536363636364	0.012091	0.00773454545454545	0.0223678181818182	-0.0116195090909091	-0.0140988181818182	-0.00790672727272727	-0.0144156363636364	-0.00958536363636364	-0.012091	-0.00773454545454545	-0.0223678181818182
-240	5.00058581818182	5.05376909090909	4.96936818181818	4.98643	4.99322727272727	5.00013454545455	4.99591545454545	4.89589454545455	4.85373327272727	4.90376909090909	4.91276090909091	4.84445636363636	4.78237454545455	4.82530545454545	4.93768272727273	4.96332454545455	0.0125391272727273	0.0143580909090909	0.00782018181818182	0.0155640909090909	0.0105452727272727	0.014408	0.00899945454545454	0.0206690909090909	-0.0125391272727273	-0.0143580909090909	-0.00782018181818182	-0.0155640909090909	-0.0105452727272727	-0.014408	-0.00899945454545454	-0.0206690909090909
-239	4.97686218181818	5.00485727272727	4.96373818181818	4.96125363636364	4.96313181818182	4.99133	5.02862909090909	4.97896454545455	4.87866272727273	4.93809	4.90934818181818	4.86753545454545	4.83143181818182	4.84690818181818	4.82649090909091	4.93012454545455	0.0127342363636364	0.0120121818181818	0.00677681818181818	0.0175857272727273	0.0121107272727273	0.0151857272727273	0.009578	0.0203347272727273	-0.0127342363636364	-0.0120121818181818	-0.00677681818181818	-0.0175857272727273	-0.0121107272727273	-0.0151857272727273	-0.009578	-0.0203347272727273
-238	4.98347145454545	4.95749363636364	4.96542272727273	5.00946545454545	4.99485090909091	4.99012454545455	5.00674	4.91021454545455	4.88869109090909	4.95702363636364	4.89864363636364	4.82850454545455	4.90000090909091	4.85928272727273	4.86208727272727	5.04930545454545	0.0133644363636364	0.0123977272727273	0.00699463636363636	0.0210010909090909	0.0124204545454545	0.0140082727272727	0.0123279090909091	0.0188958181818182	-0.0133644363636364	-0.0123977272727273	-0.00699463636363636	-0.0210010909090909	-0.0124204545454545	-0.0140082727272727	-0.0123279090909091	-0.0188958181818182
-237	4.96432327272727	5.01075090909091	4.95587636363636	4.95028545454545	4.95478	4.94992363636364	5.04583181818182	4.91207727272727	4.87553327272727	4.91724545454545	4.85577454545455	4.85688	4.91498454545455	4.83278181818182	4.86783272727273	4.98198727272727	0.0128748	0.011313	0.00604581818181818	0.0199531818181818	0.0129326363636364	0.0141293636363636	0.014127	0.0168589090909091	-0.0128748	-0.011313	-0.00604581818181818	-0.0199531818181818	-0.0129326363636364	-0.0141293636363636	-0.014127	-0.0168589090909091
-236	4.96056345454545	5.03582363636364	4.97309363636364	4.98550090909091	4.85581	4.95258909090909	5.03746090909091	4.88320909090909	4.87290563636364	4.88875090909091	4.93408454545455	4.80785909090909	4.90702	4.82681363636364	4.88051727272727	5.03897181818182	0.0130787090909091	0.0146131818181818	0.00583518181818182	0.0168028181818182	0.0137405454545455	0.0144018181818182	0.0154804545454545	0.0176956363636364	-0.0130787090909091	-0.0146131818181818	-0.00583518181818182	-0.0168028181818182	-0.0137405454545455	-0.0144018181818182	-0.0154804545454545	-0.0176956363636364
-235	4.97932418181818	5.01543545454545	4.98130272727273	4.99632363636364	4.90941272727273	4.99414636363636	4.99725545454545	4.96120090909091	4.85724909090909	4.94012727272727	4.91884181818182	4.75256818181818	4.86914545454545	4.80556272727273	4.94861090909091	4.97123272727273	0.0123874909090909	0.0142054545454545	0.005864	0.0153594545454545	0.0122929090909091	0.0142156363636364	0.0143257272727273	0.0173858181818182	-0.0123874909090909	-0.0142054545454545	-0.005864	-0.0153594545454545	-0.0122929090909091	-0.0142156363636364	-0.0143257272727273	-0.0173858181818182
-234	4.96886127272727	5.03678090909091	4.92270454545455	4.95444727272727	4.94039090909091	4.98998272727273	5.01200454545455	4.88239636363636	4.89724636363636	4.97827272727273	4.99963181818182	4.83247363636364	4.84528181818182	4.83057181818182	4.88640181818182	5.06985545454545	0.0123544181818182	0.0141640909090909	0.00459427272727273	0.0135983636363636	0.0128199090909091	0.0165954545454545	0.0146550909090909	0.0170461818181818	-0.0123544181818182	-0.0141640909090909	-0.00459427272727273	-0.0135983636363636	-0.0128199090909091	-0.0165954545454545	-0.0146550909090909	-0.0170461818181818
-233	4.99631509090909	5.01207909090909	5.00171818181818	4.96832454545455	4.97936363636364	5.02009	4.98541090909091	4.95598818181818	4.88938690909091	4.98393545454545	4.95025818181818	4.85307181818182	4.85827090909091	4.80139818181818	4.89707454545455	4.96764454545455	0.0116364	0.0121314545454545	0.00394109090909091	0.0145034545454545	0.0120351818181818	0.0155708181818182	0.0137825454545455	0.0167799090909091	-0.0116364	-0.0121314545454545	-0.00394109090909091	-0.0145034545454545	-0.0120351818181818	-0.0155708181818182	-0.0137825454545455	-0.0167799090909091
-232	4.96042036363636	4.97805181818182	4.95338272727273	4.959	4.95354	4.95812727272727	5.04795909090909	4.88368727272727	4.88408018181818	4.95793181818182	4.96404545454545	4.80831090909091	4.86541545454545	4.82469727272727	4.84154818181818	5.01881636363636	0.0123930909090909	0.0121464545454545	0.00633536363636364	0.0141662727272727	0.0124521818181818	0.0168651818181818	0.0137417272727273	0.0170186363636364	-0.0123930909090909	-0.0121464545454545	-0.00633536363636364	-0.0141662727272727	-0.0124521818181818	-0.0168651818181818	-0.0137417272727273	-0.0170186363636364
-231	4.96778236363636	5.01535636363636	5.02582909090909	4.89342	4.93283181818182	4.97147454545455	5.06345	4.94510272727273	4.87599254545455	4.91783363636364	4.96137	4.85758454545455	4.83005181818182	4.81312272727273	4.82569272727273	4.97773454545455	0.0124106181818182	0.0110866363636364	0.00688736363636364	0.0160625454545455	0.0114172727272727	0.0165992727272727	0.0163311818181818	0.019846	-0.0124106181818182	-0.0110866363636364	-0.00688736363636364	-0.0160625454545455	-0.0114172727272727	-0.0165992727272727	-0.0163311818181818	-0.019846
-230	5.00312381818182	5.06479181818182	5.02262272727273	4.99303272727273	4.96687181818182	4.9683	5.02418363636364	4.86679818181818	4.87769927272727	4.92622	4.98765090909091	4.82591909090909	4.87616181818182	4.77254454545455	4.82275909090909	4.99356636363636	0.0131815818181818	0.0147406363636364	0.004739	0.0168569090909091	0.0142484545454545	0.0153229090909091	0.0177534545454545	0.0185332727272727	-0.0131815818181818	-0.0147406363636364	-0.004739	-0.0168569090909091	-0.0142484545454545	-0.0153229090909091	-0.0177534545454545	-0.0185332727272727
-229	5.02392072727273	5.11721	4.97730727272727	5.02992636363636	5.01383272727273	4.98132727272727	4.94376545454545	4.93570909090909	4.86305636363636	4.92495454545455	4.99867545454545	4.77608727272727	4.83713636363636	4.77842818181818	4.86268545454545	4.98711090909091	0.0126923636363636	0.0140810909090909	0.00425936363636364	0.0156996363636364	0.015689	0.0137327272727273	0.0169777272727273	0.0191767272727273	-0.0126923636363636	-0.0140810909090909	-0.00425936363636364	-0.0156996363636364	-0.015689	-0.0137327272727273	-0.0169777272727273	-0.0191767272727273
-228	4.98067036363636	5.06287636363636	4.96012636363636	4.95037545454545	4.94484181818182	4.98513181818182	5.00536818181818	4.90522909090909	4.92151036363636	4.99725909090909	5.03495909090909	4.83642181818182	4.88856545454545	4.85034636363636	4.82819909090909	5.00810090909091	0.0125802181818182	0.0160882727272727	0.00433545454545455	0.0161418181818182	0.015134	0.0112015454545455	0.0167188181818182	0.0199748181818182	-0.0125802181818182	-0.0160882727272727	-0.00433545454545455	-0.0161418181818182	-0.015134	-0.0112015454545455	-0.0167188181818182	-0.0199748181818182
-227	4.98356436363636	5.03385545454545	4.98441272727273	4.96576545454545	4.92862727272727	5.00516090909091	4.97508363636364	4.89074363636364	4.90815854545455	5.04044090909091	4.93211181818182	4.83074909090909	4.90269363636364	4.83479727272727	4.8473	4.98484545454545	0.0123323454545455	0.0163931818181818	0.00354090909090909	0.0174890909090909	0.0142714545454545	0.00996709090909091	0.0190409090909091	0.0177010909090909	-0.0123323454545455	-0.0163931818181818	-0.00354090909090909	-0.0174890909090909	-0.0142714545454545	-0.00996709090909091	-0.0190409090909091	-0.0177010909090909
-226	4.94432672727273	5.01557363636364	4.96241181818182	4.93131	4.91639181818182	4.89594636363636	5.00164636363636	4.90291363636364	4.90460763636364	4.94593727272727	4.97120454545455	4.81501909090909	4.87210818181818	4.91876909090909	4.82048454545455	5.00527636363636	0.0134920181818182	0.0186576363636364	0.004869	0.0176387272727273	0.015222	0.0110727272727273	0.0168075454545455	0.0174335454545455	-0.0134920181818182	-0.0186576363636364	-0.004869	-0.0176387272727273	-0.015222	-0.0110727272727273	-0.0168075454545455	-0.0174335454545455
-225	4.94736581818182	5.02627545454545	4.99789909090909	4.88460909090909	4.92251272727273	4.90553272727273	4.97481090909091	4.86494181818182	4.87048745454545	4.93258636363636	4.93101818181818	4.80220090909091	4.85976636363636	4.82686545454545	4.86660818181818	5.01197818181818	0.0130601818181818	0.0154935454545455	0.00322627272727273	0.0182156363636364	0.0164232727272727	0.0119421818181818	0.0182378181818182	0.0177371818181818	-0.0130601818181818	-0.0154935454545455	-0.00322627272727273	-0.0182156363636364	-0.0164232727272727	-0.0119421818181818	-0.0182378181818182	-0.0177371818181818
-224	5.00479690909091	5.10840545454545	5.00462454545455	4.94502090909091	5.04455454545455	4.92137909090909	4.99496636363636	4.95201454545455	4.85470890909091	4.92429545454545	4.94307909090909	4.78243272727273	4.81229	4.81144727272727	4.87648818181818	4.96514909090909	0.0124688727272727	0.0132062727272727	0.00260545454545455	0.0184705454545455	0.0149927272727273	0.0130693636363636	0.0172987272727273	0.0178787272727273	-0.0124688727272727	-0.0132062727272727	-0.00260545454545455	-0.0184705454545455	-0.0149927272727273	-0.0130693636363636	-0.0172987272727273	-0.0178787272727273
-223	5.00718490909091	5.08167454545455	5.02375727272727	4.92657909090909	5.03389090909091	4.97002272727273	4.94856	4.89686454545455	4.89039472727273	4.94507	4.97681545454545	4.86587	4.81592818181818	4.84829	4.88562636363636	5.01849818181818	0.0126338363636364	0.0143042727272727	0.00166881818181818	0.0181260909090909	0.0172715454545455	0.0117984545454545	0.0173118181818182	0.0175578181818182	-0.0126338363636364	-0.0143042727272727	-0.00166881818181818	-0.0181260909090909	-0.0172715454545455	-0.0117984545454545	-0.0173118181818182	-0.0175578181818182
-222	4.99026854545455	5.07690181818182	4.99625727272727	4.93599818181818	4.94652636363636	4.99565909090909	4.94040545454545	4.89152909090909	4.88824654545455	4.97409363636364	4.91934545454545	4.82082636363636	4.90077909090909	4.82618818181818	4.87306181818182	5.00919545454545	0.0121411090909091	0.0139051818181818	0.00309018181818182	0.0176424545454545	0.0183121818181818	0.00775554545454545	0.0167925454545455	0.0162506363636364	-0.0121411090909091	-0.0139051818181818	-0.00309018181818182	-0.0176424545454545	-0.0183121818181818	-0.00775554545454545	-0.0167925454545455	-0.0162506363636364
-221	4.97017018181818	5.03148363636364	4.95982545454545	4.92972181818182	4.93738181818182	4.99243818181818	4.94661	4.87716636363636	4.89593272727273	4.97472909090909	4.97257818181818	4.80144	4.87988545454545	4.85103090909091	4.88216818181818	4.99494909090909	0.0120099636363636	0.0149978181818182	0.00125181818181818	0.0161925454545455	0.0182187272727273	0.00938890909090909	0.0173522727272727	0.0155778181818182	-0.0120099636363636	-0.0149978181818182	-0.00125181818181818	-0.0161925454545455	-0.0182187272727273	-0.00938890909090909	-0.0173522727272727	-0.0155778181818182
-220	4.98634672727273	5.02548636363636	5.07373545454545	4.93051090909091	4.95048727272727	4.95151363636364	5.02103545454545	4.92954909090909	4.87935090909091	4.97135363636364	4.92004545454545	4.80971363636364	4.84263	4.85301181818182	4.82859454545455	4.96359636363636	0.0131422909090909	0.0152933636363636	0.00170154545454545	0.0179395454545455	0.018863	0.011914	0.0178872727272727	0.0167797272727273	-0.0131422909090909	-0.0152933636363636	-0.00170154545454545	-0.0179395454545455	-0.018863	-0.011914	-0.0178872727272727	-0.0167797272727273
-219	4.98576181818182	5.08658272727273	4.95459636363636	4.96452090909091	4.96577545454545	4.95733363636364	4.96919090909091	4.84954545454545	4.86991563636364	4.96664818181818	4.95604181818182	4.78932363636364	4.80951181818182	4.82805272727273	4.88048090909091	5.02075818181818	0.0139476909090909	0.0176743636363636	0.00236218181818182	0.0171587272727273	0.0197128181818182	0.0128303636363636	0.0166841818181818	0.0154400909090909	-0.0139476909090909	-0.0176743636363636	-0.00236218181818182	-0.0171587272727273	-0.0197128181818182	-0.0128303636363636	-0.0166841818181818	-0.0154400909090909
-218	4.99086309090909	5.08639545454545	4.98665545454545	4.93755636363636	5.02046272727273	4.92324545454545	4.94227727272727	4.85630181818182	4.87885	4.92078454545455	4.93236727272727	4.81732090909091	4.82832545454545	4.89545181818182	4.93391363636364	4.96319545454545	0.0137874363636364	0.0177557272727273	0.00215818181818182	0.018104	0.0184392727272727	0.01248	0.0156324545454545	0.0138239090909091	-0.0137874363636364	-0.0177557272727273	-0.00215818181818182	-0.018104	-0.0184392727272727	-0.01248	-0.0156324545454545	-0.0138239090909091
-217	4.97988272727273	5.05852727272727	4.96503454545455	4.89396909090909	5.03124636363636	4.95063636363636	4.97439909090909	4.90089727272727	4.90432218181818	4.97673090909091	4.95285454545455	4.83918727272727	4.87055545454545	4.88228272727273	4.91977636363636	4.95405	0.0133815636363636	0.0181241818181818	0.00188927272727273	0.0182884545454545	0.0173482727272727	0.0112576363636364	0.0172357272727273	0.0127007272727273	-0.0133815636363636	-0.0181241818181818	-0.00188927272727273	-0.0182884545454545	-0.0173482727272727	-0.0112576363636364	-0.0172357272727273	-0.0127007272727273
-216	4.96320890909091	5.08791545454545	4.94332727272727	4.86278727272727	4.96954181818182	4.95247272727273	4.97804181818182	4.88467363636364	4.92742327272727	4.95564272727273	4.94533818181818	4.88151363636364	4.91910272727273	4.93551909090909	4.87069090909091	4.96622727272727	0.0129110727272727	0.0174258181818182	0.00285018181818182	0.0181790909090909	0.0151764545454545	0.0109238181818182	0.0136248181818182	0.013044	-0.0129110727272727	-0.0174258181818182	-0.00285018181818182	-0.0181790909090909	-0.0151764545454545	-0.0109238181818182	-0.0136248181818182	-0.013044
-215	4.94442854545455	5.01564545454545	4.96206727272727	4.84761636363636	4.98631909090909	4.91049454545455	4.99319454545455	4.86977363636364	4.93575672727273	5.00640636363636	4.97092818181818	4.88381272727273	4.89303545454545	4.92460090909091	4.82145545454545	4.97447272727273	0.0136416545454545	0.0193187272727273	0.00294354545454545	0.0174145454545455	0.0145354545454545	0.013996	0.0165864545454545	0.0140566363636364	-0.0136416545454545	-0.0193187272727273	-0.00294354545454545	-0.0174145454545455	-0.0145354545454545	-0.013996	-0.0165864545454545	-0.0140566363636364
-214	4.95979254545455	5.09718090909091	5.00763636363636	4.90314272727273	4.93662	4.85438272727273	5.02244	4.86142363636364	4.90901218181818	4.97081272727273	4.88197545454545	4.84702545454545	4.92168272727273	4.92356454545455	4.84287363636364	4.96137909090909	0.0135401636363636	0.0208344545454545	0.00185818181818182	0.0182854545454545	0.0131139090909091	0.0136088181818182	0.0173277272727273	0.0135616363636364	-0.0135401636363636	-0.0208344545454545	-0.00185818181818182	-0.0182854545454545	-0.0131139090909091	-0.0136088181818182	-0.0173277272727273	-0.0135616363636364
-213	4.97259418181818	5.04271909090909	4.99297818181818	4.88950636363636	5.00339545454545	4.93437181818182	5.04046636363636	4.86245090909091	4.90179181818182	5.03249363636364	4.89254272727273	4.84296181818182	4.86042090909091	4.88054	4.87731636363636	4.90761818181818	0.0126048363636364	0.020115	0.000780909090909091	0.0181348181818182	0.0124887272727273	0.0115047272727273	0.0155926363636364	0.0138758181818182	-0.0126048363636364	-0.020115	-0.000780909090909091	-0.0181348181818182	-0.0124887272727273	-0.0115047272727273	-0.0155926363636364	-0.0138758181818182
-212	5.00474909090909	5.08393454545455	5.06863181818182	4.94595272727273	4.99600090909091	4.92922545454545	5.01217909090909	4.94791090909091	4.88855072727273	4.98750909090909	4.84837909090909	4.83824636363636	4.86045090909091	4.90816818181818	4.89826818181818	4.89629	0.0123472545454545	0.0177143636363636	-0.000191909090909091	0.0198098181818182	0.0121829090909091	0.0122210909090909	0.0156724545454545	0.0125712727272727	-0.0123472545454545	-0.0177143636363636	0.000191909090909091	-0.0198098181818182	-0.0121829090909091	-0.0122210909090909	-0.0156724545454545	-0.0125712727272727
-211	5.011076	5.10113090909091	4.99698636363636	4.98536090909091	4.98117818181818	4.99072363636364	4.97358272727273	4.95831727272727	4.90978981818182	4.9735	4.89819545454545	4.84948454545455	4.94187272727273	4.88589636363636	4.92589	4.93256818181818	0.0100372	0.0154635454545455	-0.00261763636363636	0.0190356363636364	0.00900254545454545	0.00930190909090909	0.0141765454545455	0.0111780909090909	-0.0100372	-0.0154635454545455	0.00261763636363636	-0.0190356363636364	-0.00900254545454545	-0.00930190909090909	-0.0141765454545455	-0.0111780909090909
-210	4.98172272727273	5.08323181818182	5.04141090909091	4.90915818181818	4.94409818181818	4.93071454545455	4.96600272727273	4.88579	4.93139436363636	4.96764090909091	4.86783090909091	4.90934909090909	4.96799	4.94416090909091	4.89083181818182	5.04039454545455	0.00913983636363636	0.0120381818181818	-0.00226063636363636	0.0214578181818182	0.00811327272727273	0.00635054545454545	0.0138708181818182	0.0114174545454545	-0.00913983636363636	-0.0120381818181818	0.00226063636363636	-0.0214578181818182	-0.00811327272727273	-0.00635054545454545	-0.0138708181818182	-0.0114174545454545
-209	4.97871236363636	5.07248636363636	4.98555909090909	4.93200909090909	4.97989818181818	4.92360909090909	4.97421090909091	4.86272454545455	4.924206	4.99774272727273	4.92148454545455	4.89330090909091	4.91094090909091	4.89756090909091	4.87556454545455	4.97799636363636	0.00909536363636364	0.0110998181818182	-0.00182663636363636	0.0222539090909091	0.00721981818181818	0.00672990909090909	0.0144001818181818	0.0138775454545455	-0.00909536363636364	-0.0110998181818182	0.00182663636363636	-0.0222539090909091	-0.00721981818181818	-0.00672990909090909	-0.0144001818181818	-0.0138775454545455
-208	4.99345563636364	5.09374272727273	4.99438818181818	4.91740909090909	5.02939363636364	4.93234454545455	4.96265909090909	4.80498090909091	4.91648672727273	4.99378181818182	4.93228636363636	4.86302454545455	4.91434636363636	4.87899454545455	4.86601727272727	4.99030636363636	0.00825425454545455	0.00905454545454545	-0.00261663636363636	0.0206424545454545	0.00706054545454545	0.00713036363636364	0.0157410909090909	0.0138146363636364	-0.00825425454545455	-0.00905454545454545	0.00261663636363636	-0.0206424545454545	-0.00706054545454545	-0.00713036363636364	-0.0157410909090909	-0.0138146363636364
-207	4.99790109090909	5.06107090909091	4.99165545454545	4.95655636363636	5.03626454545455	4.94395818181818	5.00274454545455	4.93913181818182	4.92389727272727	5.03108636363636	4.92573636363636	4.83957181818182	4.91459636363636	4.90849545454545	4.86773636363636	4.90033181818182	0.00649614545454545	0.00712263636363636	-0.00431827272727273	0.0180731818181818	0.00697118181818182	0.004632	0.0147044545454545	0.0128473636363636	-0.00649614545454545	-0.00712263636363636	0.00431827272727273	-0.0180731818181818	-0.00697118181818182	-0.004632	-0.0147044545454545	-0.0128473636363636
-206	5.00999363636364	5.08375272727273	5.00703909090909	4.95356636363636	5.02351363636364	4.98209636363636	5.03042454545455	4.92292181818182	4.92815563636364	4.99302727272727	4.87712272727273	4.90276818181818	4.96210181818182	4.90575818181818	4.84743454545455	4.93078181818182	0.00601109090909091	0.00698227272727273	-0.00546263636363636	0.0167769090909091	0.00669063636363636	0.00506827272727273	0.0143697272727273	0.0105869090909091	-0.00601109090909091	-0.00698227272727273	0.00546263636363636	-0.0167769090909091	-0.00669063636363636	-0.00506827272727273	-0.0143697272727273	-0.0105869090909091
-205	5.00786236363636	5.03790636363636	5.03945	5.01529090909091	5.02344909090909	4.92321545454545	5.01495272727273	4.94690090909091	4.94884490909091	5.04752818181818	4.92782363636364	4.90074727272727	4.99124909090909	4.87687636363636	4.78753181818182	4.94515818181818	0.00524303636363636	0.00755763636363636	-0.00707309090909091	0.0145525454545455	0.00542472727272727	0.00575336363636364	0.0155322727272727	0.00785190909090909	-0.00524303636363636	-0.00755763636363636	0.00707309090909091	-0.0145525454545455	-0.00542472727272727	-0.00575336363636364	-0.0155322727272727	-0.00785190909090909
-204	5.00935054545455	5.10932090909091	5.08188818181818	4.95108545454545	5.02891363636364	4.87554454545455	5.04065909090909	4.90123454545455	4.92872218181818	4.99692363636364	4.85154090909091	4.93496636363636	4.94644272727273	4.91373727272727	4.81309636363636	4.99607181818182	0.00545452727272727	0.00667754545454546	-0.00675381818181818	0.013622	0.00724581818181818	0.00648109090909091	0.014115	0.00640436363636364	-0.00545452727272727	-0.00667754545454546	0.00675381818181818	-0.013622	-0.00724581818181818	-0.00648109090909091	-0.014115	-0.00640436363636364
-203	5.00597818181818	5.09021454545455	5.03557181818182	4.97921181818182	5.03909818181818	4.88579454545455	5.00254454545455	4.9072	4.92585909090909	4.99420272727273	4.89514363636364	4.87869181818182	4.91357	4.94768727272727	4.90575363636364	4.97361909090909	0.00693136363636364	0.00608718181818182	-0.00363063636363636	0.0169824545454545	0.00752518181818182	0.00769263636363636	0.0139440909090909	0.00575645454545455	-0.00693136363636364	-0.00608718181818182	0.00363063636363636	-0.0169824545454545	-0.00752518181818182	-0.00769263636363636	-0.0139440909090909	-0.00575645454545455
-202	5.01979945454545	5.10249	5.07653818181818	4.97366818181818	5.04875181818182	4.89754909090909	5.05336545454545	4.88210090909091	4.92506109090909	5.03960909090909	4.86581	4.88724272727273	4.96554636363636	4.86709727272727	4.84944454545455	4.96612090909091	0.00616881818181818	0.005556	-0.00353054545454545	0.0145582727272727	0.00711372727272727	0.00714663636363636	0.0148808181818182	0.00580845454545455	-0.00616881818181818	-0.005556	0.00353054545454545	-0.0145582727272727	-0.00711372727272727	-0.00714663636363636	-0.0148808181818182	-0.00580845454545455
-201	5.04021109090909	5.10839181818182	5.04866090909091	5.03160363636364	5.08269272727273	4.92970636363636	4.97301727272727	4.93598272727273	4.91618690909091	5.03130272727273	4.85533545454545	4.85605909090909	4.97815727272727	4.86008	4.88883181818182	4.91188727272727	0.00493761818181818	0.00328918181818182	-0.005652	0.014031	0.00642518181818182	0.00659472727272727	0.0143237272727273	0.00657709090909091	-0.00493761818181818	-0.00328918181818182	0.005652	-0.014031	-0.00642518181818182	-0.00659472727272727	-0.0143237272727273	-0.00657709090909091
-200	5.00823272727273	5.10232181818182	5.03429272727273	5.00360181818182	4.98376272727273	4.91718454545455	4.95714363636364	4.90918272727273	4.94573036363636	5.02725090909091	4.90820090909091	4.89130272727273	5.03087727272727	4.87102	4.86391727272727	4.96027545454545	0.00482698181818182	0.00228936363636364	-0.005478	0.0146123636363636	0.00569	0.00702118181818182	0.0146560909090909	0.00835772727272727	-0.00482698181818182	-0.00228936363636364	0.005478	-0.0146123636363636	-0.00569	-0.00702118181818182	-0.0146560909090909	-0.00835772727272727
-199	4.99695818181818	5.04089363636364	5.00909272727273	5.02144090909091	4.99150272727273	4.92186090909091	4.98936272727273	4.88316545454545	4.94526563636364	5.05788181818182	4.90780727272727	4.85589272727273	5.00883363636364	4.89591272727273	4.83331181818182	4.97731636363636	0.00383412727272727	0.00277927272727273	-0.00761581818181818	0.0123735454545455	0.00605190909090909	0.00558172727272727	0.0151736363636364	0.0116140909090909	-0.00383412727272727	-0.00277927272727273	0.00761581818181818	-0.0123735454545455	-0.00605190909090909	-0.00558172727272727	-0.0151736363636364	-0.0116140909090909
-198	5.00240927272727	5.04217181818182	5.01339272727273	4.93805909090909	5.04213363636364	4.97628909090909	5.00368636363636	4.83481909090909	4.92603290909091	5.03478181818182	4.90306727272727	4.87461909090909	4.93282363636364	4.88487272727273	4.88354363636364	5.00936545454545	0.00389310909090909	0.00249945454545454	-0.00644	0.0122847272727273	0.00579581818181818	0.00532554545454546	0.017477	0.00965636363636364	-0.00389310909090909	-0.00249945454545454	0.00644	-0.0122847272727273	-0.00579581818181818	-0.00532554545454546	-0.017477	-0.00965636363636364
-197	4.98444618181818	4.98468454545455	5.00024181818182	4.98744363636364	5.03597	4.91389090909091	4.96218636363636	4.86368818181818	4.91962290909091	5.06785727272727	4.93886	4.81992090909091	4.90493	4.86654636363636	4.90941636363636	4.99455090909091	0.0040672	0.00207854545454545	-0.00340072727272727	0.00982463636363636	0.00640927272727273	0.00542427272727273	0.0184832727272727	0.00817136363636364	-0.0040672	-0.00207854545454545	0.00340072727272727	-0.00982463636363636	-0.00640927272727273	-0.00542427272727273	-0.0184832727272727	-0.00817136363636364
-196	5.01612054545455	5.06709909090909	5.00484454545455	5.03571363636364	5.09385909090909	4.87908636363636	4.98343818181818	4.87785181818182	4.90268763636364	5.03888727272727	4.86511636363636	4.81123181818182	4.88491727272727	4.91328545454545	4.85641727272727	4.96356363636364	0.00390603636363636	0.000805727272727273	-0.00362281818181818	0.0101393636363636	0.00639718181818182	0.00581072727272727	0.0180041818181818	0.00567172727272727	-0.00390603636363636	-0.000805727272727273	0.00362281818181818	-0.0101393636363636	-0.00639718181818182	-0.00581072727272727	-0.0180041818181818	-0.00567172727272727
-195	5.00805927272727	5.05219636363636	4.96219090909091	5.01863272727273	5.08227181818182	4.92500454545455	4.94095181818182	4.88860272727273	4.92559618181818	5.07655454545455	4.88121636363636	4.86434636363636	4.94962636363636	4.85623727272727	4.94225090909091	4.97005636363636	0.00306563636363636	-0.00196736363636364	-0.002229	0.00876390909090909	0.00622990909090909	0.00453072727272727	0.0187660909090909	0.00463145454545455	-0.00306563636363636	0.00196736363636364	0.002229	-0.00876390909090909	-0.00622990909090909	-0.00453072727272727	-0.0187660909090909	-0.00463145454545455
-194	4.98508981818182	5.03282090909091	5.00858090909091	4.96292	5.06491727272727	4.85621	4.97334545454545	4.87706090909091	4.93449890909091	5.09532727272727	4.86942454545455	4.90468363636364	4.92097090909091	4.88208818181818	4.88129272727273	4.97970181818182	0.003353	-0.000296272727272727	-0.00393827272727273	0.0103198181818182	0.00620363636363636	0.00447609090909091	0.0172003636363636	0.00440445454545455	-0.003353	0.000296272727272727	0.00393827272727273	-0.0103198181818182	-0.00620363636363636	-0.00447609090909091	-0.0172003636363636	-0.00440445454545455
-193	4.98441472727273	5.06322181818182	4.98429363636364	4.97485363636364	5.01580454545455	4.8839	4.94031909090909	4.82193363636364	4.93891018181818	5.07571909090909	4.87799090909091	4.92584818181818	4.91692181818182	4.89807090909091	4.86105363636364	4.99007818181818	0.00363287272727273	0.00149409090909091	-0.00446972727272727	0.0114850909090909	0.00542136363636364	0.00423354545454546	0.0173444545454545	0.00491127272727273	-0.00363287272727273	-0.00149409090909091	0.00446972727272727	-0.0114850909090909	-0.00542136363636364	-0.00423354545454546	-0.0173444545454545	-0.00491127272727273
-192	4.970284	5.09544818181818	4.94764545454545	4.90131818181818	5.04768	4.85932818181818	4.95811181818182	4.82507818181818	4.95885836363636	5.04198636363636	4.90589272727273	4.96963090909091	4.90981181818182	4.96697	4.88449727272727	5.01680272727273	0.00279138181818182	0.000313727272727273	-0.005836	0.0131899090909091	0.00167209090909091	0.00461718181818182	0.0156216363636364	0.00309045454545455	-0.00279138181818182	-0.000313727272727273	0.005836	-0.0131899090909091	-0.00167209090909091	-0.00461718181818182	-0.0156216363636364	-0.00309045454545455
-191	4.97651690909091	5.06700181818182	4.94486818181818	4.93873909090909	5.01042	4.92155545454545	4.98806	4.90193545454545	4.937646	5.06048272727273	4.91243727272727	4.88593909090909	4.91448636363636	4.91488454545455	4.88833909090909	4.93976363636364	0.00294612727272727	0.000494	-0.00621309090909091	0.0123468181818182	0.00339472727272727	0.00470818181818182	0.0171241818181818	0.00240609090909091	-0.00294612727272727	-0.000494	0.00621309090909091	-0.0123468181818182	-0.00339472727272727	-0.00470818181818182	-0.0171241818181818	-0.00240609090909091
-190	4.97030709090909	5.06254090909091	4.93052727272727	4.97286636363636	4.98415363636364	4.90144727272727	4.95136454545455	4.87255454545455	4.93797890909091	5.08020090909091	4.89672818181818	4.89977454545455	4.91365545454545	4.89953545454545	4.94985727272727	4.97492363636364	0.00281641818181818	-0.000490272727272727	-0.00680809090909091	0.0107489090909091	0.00350172727272727	0.00712981818181818	0.014376	0.00472954545454545	-0.00281641818181818	0.000490272727272727	0.00680809090909091	-0.0107489090909091	-0.00350172727272727	-0.00712981818181818	-0.014376	-0.00472954545454545
-189	4.97946472727273	5.02912	4.92059909090909	4.98022545454545	5.01079636363636	4.95658272727273	4.90011363636364	4.85882	4.92756327272727	5.05182636363636	4.88817636363636	4.90599181818182	4.94793181818182	4.84389	4.93977363636364	4.98010454545455	0.002465	0.000410181818181818	-0.00620454545454545	0.00979990909090909	0.00290336363636364	0.00541609090909091	0.016199	0.00476754545454545	-0.002465	-0.000410181818181818	0.00620454545454545	-0.00979990909090909	-0.00290336363636364	-0.00541609090909091	-0.016199	-0.00476754545454545
-188	4.96036909090909	5.02092909090909	4.90991636363636	4.94331363636364	4.99055272727273	4.93713363636364	4.88564454545455	4.81195090909091	4.95141454545455	5.03239090909091	4.9443	4.96553272727273	4.90211545454545	4.91273363636364	4.94916363636364	5.00889181818182	0.00207981818181818	0.003121	-0.00958845454545455	0.00925627272727273	0.00341854545454545	0.00419172727272727	0.018033	0.00417827272727273	-0.00207981818181818	-0.003121	0.00958845454545455	-0.00925627272727273	-0.00341854545454545	-0.00419172727272727	-0.018033	-0.00417827272727273
-187	4.98428618181818	5.03611	4.95204727272727	4.96672454545455	5.00328909090909	4.96326	4.90869181818182	4.84650272727273	4.93687163636364	5.04934545454545	4.90189363636364	4.93575272727273	4.90200636363636	4.89536	4.92885363636364	4.99069090909091	0.00216794545454545	0.00233109090909091	-0.0112239090909091	0.00855572727272727	0.00445590909090909	0.00672090909090909	0.0173412727272727	0.00215927272727273	-0.00216794545454545	-0.00233109090909091	0.0112239090909091	-0.00855572727272727	-0.00445590909090909	-0.00672090909090909	-0.0173412727272727	-0.00215927272727273
-186	4.95515454545455	5.05667454545455	4.89374454545455	4.88352454545455	5.01450454545455	4.92732454545455	4.88895	4.79742272727273	4.95815363636364	5.04563818181818	4.92510909090909	4.99861181818182	4.89207909090909	4.92933	4.93412363636364	4.99461272727273	0.00194992727272727	0.00276281818181818	-0.0114385454545455	0.008374	0.00500236363636364	0.005049	0.0146513636363636	0.00348918181818182	-0.00194992727272727	-0.00276281818181818	0.0114385454545455	-0.008374	-0.00500236363636364	-0.005049	-0.0146513636363636	-0.00348918181818182
-185	4.96218527272727	5.03594727272727	4.89328090909091	4.96258272727273	4.99313636363636	4.92597909090909	4.93488	4.89529090909091	4.95205236363636	5.05912454545455	4.96523818181818	4.95111545454545	4.88529545454545	4.89948818181818	4.97446	4.96230636363636	0.00176421818181818	0.000455272727272727	-0.0108125454545455	0.0112029090909091	0.00563690909090909	0.00233854545454545	0.0146790909090909	0.00192290909090909	-0.00176421818181818	-0.000455272727272727	0.0108125454545455	-0.0112029090909091	-0.00563690909090909	-0.00233854545454545	-0.0146790909090909	-0.00192290909090909
-184	4.95994018181818	5.03247454545455	4.91857727272727	4.92095181818182	5.01437090909091	4.91332636363636	4.94151181818182	4.85536090909091	4.97108309090909	5.06841272727273	4.95801909090909	4.99524	4.88893727272727	4.94480636363636	4.94568727272727	4.99688363636364	0.00159647272727273	0.000577454545454545	-0.0110034545454545	0.0107880909090909	0.00701754545454545	0.000602727272727273	0.0145110909090909	0.00285572727272727	-0.00159647272727273	-0.000577454545454545	0.0110034545454545	-0.0107880909090909	-0.00701754545454545	-0.000602727272727273	-0.0145110909090909	-0.00285572727272727
-183	4.97574472727273	5.05858636363636	4.92362272727273	4.91521818181818	5.04404090909091	4.93725545454545	4.92925909090909	4.87341909090909	4.95485909090909	5.09318181818182	4.91887909090909	5.01435636363636	4.82383363636364	4.92404454545455	4.94597272727273	4.95066181818182	0.00202589090909091	0.00219845454545454	-0.0101601818181818	0.0105500909090909	0.00762854545454545	-8.74545454545453e-05	0.0156275454545455	0.00482372727272727	-0.00202589090909091	-0.00219845454545454	0.0101601818181818	-0.0105500909090909	-0.00762854545454545	8.74545454545453e-05	-0.0156275454545455	-0.00482372727272727
-182	4.96315854545455	5.08609454545455	4.92656818181818	4.92346090909091	4.99471363636364	4.88495545454545	4.93304	4.89671818181818	4.97250454545455	5.05213909090909	4.97060727272727	4.98973727272727	4.90538181818182	4.94465727272727	4.93745090909091	5.00700909090909	0.00227970909090909	0.00306254545454545	-0.00914945454545455	0.0102373636363636	0.00778563636363636	-0.000537545454545455	0.0190939090909091	0.00373418181818182	-0.00227970909090909	-0.00306254545454545	0.00914945454545455	-0.0102373636363636	-0.00778563636363636	0.000537545454545455	-0.0190939090909091	-0.00373418181818182
-181	4.99523672727273	5.08665909090909	4.97296454545455	4.96807363636364	5.02577090909091	4.92271545454545	4.93155727272727	4.89420727272727	4.97253381818182	5.06440727272727	4.97141454545455	5.00502727272727	4.91378090909091	4.90803909090909	4.86537818181818	4.98894363636364	NA	0.00233145454545455	-0.00902790909090909	0.00918845454545454	NA	-0.00145163636363636	0.0203808181818182	0.00666981818181818	NA	-0.00233145454545455	0.00902790909090909	-0.00918845454545454	NA	0.00145163636363636	-0.0203808181818182	-0.00666981818181818
-180	4.96571036363636	5.03236090909091	4.95994	4.91337818181818	4.97958727272727	4.94328545454545	4.94290909090909	4.85739	4.97754454545455	5.08686636363636	4.97768636363636	5.03549909090909	4.91315181818182	4.87451909090909	4.89919909090909	5.01709454545455	NA	0.00336918181818182	-0.00672190909090909	0.00707627272727273	NA	-0.00252463636363636	0.0200327272727273	0.00465263636363636	NA	-0.00336918181818182	0.00672190909090909	-0.00707627272727273	NA	0.00252463636363636	-0.0200327272727273	-0.00465263636363636
-179	4.98298727272727	5.03605727272727	4.97610090909091	4.95565636363636	4.96975545454545	4.97736636363636	4.95179454545455	4.91202636363636	4.97335836363636	5.11991	4.99980363636364	4.97531636363636	4.92945909090909	4.84230272727273	4.87783181818182	4.90045454545455	NA	-7.54545454545501e-06	-0.00774336363636364	0.00348263636363636	NA	-0.00353681818181818	0.0192361818181818	0.00450609090909091	NA	7.54545454545501e-06	0.00774336363636364	-0.00348263636363636	NA	0.00353681818181818	-0.0192361818181818	-0.00450609090909091
-178	4.99933527272727	5.11838090909091	4.97620727272727	4.91885636363636	4.96060636363636	5.02262545454545	4.93156909090909	4.87635727272727	4.95776236363636	5.07003181818182	4.96559727272727	5.02708818181818	4.89109727272727	4.83499727272727	4.91099909090909	4.92807636363636	NA	-0.00135890909090909	-0.00622190909090909	0.002321	NA	-0.00288154545454546	0.0202517272727273	0.00649663636363636	NA	0.00135890909090909	0.00622190909090909	-0.002321	NA	0.00288154545454546	-0.0202517272727273	-0.00649663636363636
-177	4.98741109090909	5.09006090909091	4.96437454545455	4.91062545454545	4.98799636363636	4.98399818181818	4.95420363636364	4.90977	4.96059890909091	5.07690090909091	4.95005363636364	5.01902818181818	4.86985545454545	4.88715636363636	4.89966636363636	4.94745	NA	-0.000899909090909091	-0.00546727272727273	0.000774727272727273	NA	-0.00441245454545455	0.0207926363636364	0.005928	NA	0.000899909090909091	0.00546727272727273	-0.000774727272727273	NA	0.00441245454545455	-0.0207926363636364	-0.005928
-176	4.97903672727273	5.06374181818182	4.96351909090909	4.9333	5.00627181818182	4.92835090909091	4.89787636363636	4.91124727272727	4.99556163636364	5.12588909090909	4.99364909090909	5.04221	4.90363181818182	4.91242818181818	4.92924818181818	4.93260636363636	-0.00215352727272727	-0.00189790909090909	-0.00718690909090909	0.00151145454545455	0.00543081818181818	-0.00862509090909091	0.0203883636363636	0.00502718181818182	0.00215352727272727	0.00189790909090909	0.00718690909090909	-0.00151145454545455	-0.00543081818181818	0.00862509090909091	-0.0203883636363636	-0.00502718181818182
-175	4.98125054545455	5.06649363636364	5.00310818181818	4.97227363636364	5.00192454545455	4.86245272727273	4.93035090909091	4.94219090909091	4.97690345454545	5.13231090909091	4.96443727272727	4.96328363636364	4.88886363636364	4.93562181818182	4.98020454545455	4.94322636363636	-0.00285476363636364	-0.00409863636363636	-0.00605854545454545	-0.000398363636363636	0.00515027272727273	-0.00886854545454546	0.0210849090909091	0.00358827272727273	0.00285476363636364	0.00409863636363636	0.00605854545454545	0.000398363636363636	-0.00515027272727273	0.00886854545454546	-0.0210849090909091	-0.00358827272727273
-174	4.97165290909091	5.06118818181818	4.98401181818182	4.97133454545455	4.94144	4.90029	4.93437	4.92956363636364	4.98047127272727	5.12519727272727	4.99588727272727	4.97163363636364	4.93971454545455	4.86992363636364	4.87628090909091	4.94279636363636	-0.00403472727272727	-0.003971	-0.00822945454545455	-4.62727272727273e-05	0.00336645454545454	-0.0112933636363636	0.021554	0.00564209090909091	0.00403472727272727	0.003971	0.00822945454545455	4.62727272727273e-05	-0.00336645454545454	0.0112933636363636	-0.021554	-0.00564209090909091
-173	5.00461254545455	5.14005272727273	4.96990545454545	5.00201363636364	4.97883454545455	4.93225636363636	4.86170818181818	4.90376636363636	4.96002363636364	5.02980272727273	5.00599	5.03531	4.89364454545455	4.83537090909091	4.89363090909091	4.93358272727273	-0.00426690909090909	-0.00428054545454546	-0.00850963636363636	-0.00197063636363636	0.00489954545454545	-0.0114732727272727	0.0229548181818182	0.00412681818181818	0.00426690909090909	0.00428054545454546	0.00850963636363636	0.00197063636363636	-0.00489954545454545	0.0114732727272727	-0.0229548181818182	-0.00412681818181818
-172	5.00810145454545	5.10216181818182	4.96586636363636	4.99232818181818	4.98960545454545	4.99054545454545	4.95641636363636	4.92962545454545	4.96313272727273	5.08583727272727	4.96218545454545	5.00377090909091	4.89533727272727	4.86853272727273	4.90679181818182	4.94712090909091	-0.00482043636363636	-0.004311	-0.00873190909090909	-0.00171063636363636	0.00201827272727273	-0.0113669090909091	0.0239932727272727	0.00246718181818182	0.00482043636363636	0.004311	0.00873190909090909	0.00171063636363636	-0.00201827272727273	0.0113669090909091	-0.0239932727272727	-0.00246718181818182
-171	5.01492036363636	5.14191	4.97299	4.93330909090909	5.02918818181818	4.99720454545455	4.97663	4.97409545454545	4.97596418181818	5.09954363636364	4.92013	5.03995909090909	4.89021363636364	4.92997454545455	4.88740181818182	4.88670909090909	-0.00448663636363636	-0.00413818181818182	-0.00917136363636364	2.39090909090911e-05	0.000324363636363636	-0.00947190909090909	0.0241719090909091	0.00239	0.00448663636363636	0.00413818181818182	0.00917136363636364	-2.39090909090911e-05	-0.000324363636363636	0.00947190909090909	-0.0241719090909091	-0.00239
-170	4.99438872727273	5.14110818181818	4.95305636363636	4.94394545454545	5.00768363636364	4.92615	4.92298	4.89161545454545	5.00201872727273	5.11977818181818	4.96606818181818	5.04339454545455	4.92188909090909	4.95896363636364	4.96439636363636	4.90406272727273	-0.00537016363636364	-0.00505372727272727	-0.008483	-0.000644090909090909	-0.000943727272727272	-0.0117262727272727	0.0241709090909091	0.000947545454545454	0.00537016363636364	0.00505372727272727	0.008483	0.000644090909090909	0.000943727272727272	0.0117262727272727	-0.0241709090909091	-0.000947545454545454
-169	5.01515145454545	5.13725090909091	4.98559727272727	4.99688181818182	5.01547636363636	4.94055090909091	4.95472454545455	4.96011363636364	5.00284672727273	5.08570545454545	4.99237636363636	5.05163090909091	4.95429363636364	4.93022727272727	4.88306	4.91303909090909	-0.00637298181818182	-0.00473372727272727	-0.0111072727272727	-0.00218227272727273	-0.00136590909090909	-0.0124757272727273	0.022896	-0.000993363636363637	0.00637298181818182	0.00473372727272727	0.0111072727272727	0.00218227272727273	0.00136590909090909	0.0124757272727273	-0.022896	0.000993363636363637
-168	5.00005963636364	5.11520454545455	4.96874909090909	5.01963454545455	4.95132727272727	4.94538272727273	4.89755	4.97985636363636	4.99179054545455	5.05049818181818	5.01185454545455	4.98595454545455	4.99908	4.91156545454545	4.96074363636364	4.87538272727273	-0.007494	-0.00667109090909091	-0.0111246363636364	-0.00431290909090909	-0.00241127272727273	-0.0129500909090909	0.0230783636363636	-0.000392363636363637	0.007494	0.00667109090909091	0.0111246363636364	0.00431290909090909	0.00241127272727273	0.0129500909090909	-0.0230783636363636	0.000392363636363637
-167	4.99523963636364	5.15807454545455	4.95416727272727	4.97781545454545	4.98708181818182	4.89905909090909	4.98166636363636	4.94462909090909	4.97342781818182	5.00812727272727	4.98110727272727	5.01007909090909	4.94228181818182	4.92554363636364	4.91682090909091	4.92114636363636	-0.00809787272727273	-0.00529445454545454	-0.0128246363636364	-0.00453690909090909	-0.00268009090909091	-0.0151532727272727	0.0219053636363636	-0.000528272727272727	0.00809787272727273	0.00529445454545454	0.0128246363636364	0.00453690909090909	0.00268009090909091	0.0151532727272727	-0.0219053636363636	0.000528272727272727
-166	5.01466890909091	5.15653636363636	4.90263818181818	5.06041272727273	4.98612181818182	4.96763545454545	4.98641727272727	4.94823818181818	5.00961709090909	5.02615818181818	5.05478181818182	5.02547	5.01302	4.92865545454545	4.91534	4.96603545454545	-0.00983889090909091	-0.00420709090909091	-0.0159754545454545	-0.00684654545454545	-0.00460618181818182	-0.0175591818181818	0.0196403636363636	0.000605454545454546	0.00983889090909091	0.00420709090909091	0.0159754545454545	0.00684654545454545	0.00460618181818182	0.0175591818181818	-0.0196403636363636	-0.000605454545454546
-165	5.03743945454545	5.16109181818182	4.95002363636364	5.02197727272727	5.07722363636364	4.97688090909091	5.00152545454545	4.95107545454545	4.97958418181818	5.02422818181818	4.99576181818182	5.02907272727273	4.92257454545455	4.92628363636364	4.96639545454545	4.93376909090909	-0.0106851818181818	-0.00350745454545455	-0.0185928181818182	-0.00862809090909091	-0.00457218181818182	-0.0181253636363636	0.0219896363636364	0.00158672727272727	0.0106851818181818	0.00350745454545455	0.0185928181818182	0.00862809090909091	0.00457218181818182	0.0181253636363636	-0.0219896363636364	-0.00158672727272727
-164	4.99548490909091	5.13351454545455	4.90767818181818	5.04220272727273	4.95391272727273	4.94011636363636	4.95603	4.96209727272727	5.00699036363636	5.05436818181818	5.01570545454545	5.0128	5.03263272727273	4.91944545454545	5.01639	4.90127545454545	-0.00967594545454546	-0.00255736363636364	-0.017784	-0.00782945454545455	-0.00174972727272727	-0.0184591818181818	0.0201916363636364	0.00207409090909091	0.00967594545454546	0.00255736363636364	0.017784	0.00782945454545455	0.00174972727272727	0.0184591818181818	-0.0201916363636364	-0.00207409090909091
-163	4.99817709090909	5.14365	4.95422454545455	5.01577454545455	4.95413	4.92310636363636	5.02138272727273	4.99495818181818	5.02301236363636	5.02281727272727	5.03977909090909	5.02225363636364	5.04999636363636	4.98021545454545	4.89529636363636	4.87272	-0.0101302909090909	-0.00151845454545455	-0.0180202727272727	-0.00927136363636364	-0.00511036363636364	-0.016731	0.0192816363636364	0.00245245454545455	0.0101302909090909	0.00151845454545455	0.0180202727272727	0.00927136363636364	0.00511036363636364	0.016731	-0.0192816363636364	-0.00245245454545455
-162	5.00655909090909	5.14447818181818	4.93345727272727	4.99189181818182	4.98388363636364	4.97908454545455	4.94285090909091	5.00568454545455	5.01985818181818	5.02654727272727	5.06365636363636	5.01494909090909	5.01188545454545	4.98225272727273	4.96713	4.89381727272727	-0.0101687272727273	-0.00255972727272727	-0.0178893636363636	-0.0121580909090909	-0.00313327272727273	-0.0151031818181818	0.0219478181818182	0.00296754545454545	0.0101687272727273	0.00255972727272727	0.0178893636363636	0.0121580909090909	0.00313327272727273	0.0151031818181818	-0.0219478181818182	-0.00296754545454545
-161	5.03644981818182	5.11995636363636	4.96024636363636	5.04989	5.06422181818182	4.98793454545455	5.05182272727273	4.99005545454545	4.991602	4.99735	5.04838909090909	5.00172545454545	4.96471727272727	4.94582818181818	4.89898727272727	4.94560272727273	-0.0102488363636364	-0.00151863636363636	-0.0197307272727273	-0.0107647272727273	-0.00289109090909091	-0.016339	0.0216982727272727	0.00158618181818182	0.0102488363636364	0.00151863636363636	0.0197307272727273	0.0107647272727273	0.00289109090909091	0.016339	-0.0216982727272727	-0.00158618181818182
-160	5.01995436363636	5.08896363636364	4.93644909090909	5.07211	4.99898727272727	5.00326181818182	5.02649727272727	4.99118545454545	4.99577727272727	5.00097363636364	5.02063636363636	4.95818727272727	5.00007181818182	4.99901727272727	4.91859727272727	4.88994181818182	-0.0105295272727273	-0.00114290909090909	-0.020392	-0.0139756363636364	-0.00169463636363636	-0.0154424545454545	0.0223697272727273	0.00305063636363636	0.0105295272727273	0.00114290909090909	0.020392	0.0139756363636364	0.00169463636363636	0.0154424545454545	-0.0223697272727273	-0.00305063636363636
-159	5.01322490909091	5.10059545454545	4.97704454545455	4.98424363636364	5.00685090909091	4.99739	4.97119818181818	4.96874181818182	5.02167890909091	5.00588818181818	5.03555818181818	5.05396909090909	5.01452545454545	4.99845363636364	4.95862454545455	4.92305363636364	-0.0103091818181818	0.00133490909090909	-0.0208655454545455	-0.0154403636363636	-0.000465727272727273	-0.0161091818181818	0.0227030909090909	0.00370990909090909	0.0103091818181818	-0.00133490909090909	0.0208655454545455	0.0154403636363636	0.000465727272727273	0.0161091818181818	-0.0227030909090909	-0.00370990909090909
-158	5.03389	5.16341272727273	4.99826272727273	5.03189454545455	4.99689090909091	4.97898909090909	4.97302	5.00647454545455	5.02552836363636	4.97084181818182	5.05543272727273	5.07327363636364	5.03492363636364	4.99317	4.94864181818182	4.89876272727273	-0.0106976	0.000637090909090909	-0.0198374545454545	-0.0168519090909091	-0.000725909090909091	-0.0167098181818182	0.0223061818181818	0.000777999999999999	0.0106976	-0.000637090909090909	0.0198374545454545	0.0168519090909091	0.000725909090909091	0.0167098181818182	-0.0223061818181818	-0.000777999999999999
-157	5.03812290909091	5.19915909090909	4.96801909090909	4.98373272727273	4.97456090909091	5.06514272727273	4.99278818181818	4.97225636363636	4.99955490909091	4.96535909090909	5.08950909090909	5.0106	4.99282454545455	4.93948181818182	4.94221181818182	4.91047363636364	-0.0109217454545455	0.00330436363636364	-0.0203231818181818	-0.0156097272727273	-0.00140881818181818	-0.0205713636363636	0.0202744545454545	0.000848090909090909	0.0109217454545455	-0.00330436363636364	0.0203231818181818	0.0156097272727273	0.00140881818181818	0.0205713636363636	-0.0202744545454545	-0.000848090909090909
-156	5.02420690909091	5.13795636363636	4.98267181818182	4.94967727272727	5.01378181818182	5.03694727272727	4.99084	4.97344909090909	5.01285181818182	5.05304636363636	5.06528090909091	4.94859818181818	5.01333363636364	4.984	4.96618090909091	4.95602454545455	-0.00995450909090909	0.00423072727272727	-0.0190751818181818	-0.0137254545454545	-0.00103845454545454	-0.0201641818181818	0.0196813636363636	0.000181090909090909	0.00995450909090909	-0.00423072727272727	0.0190751818181818	0.0137254545454545	0.00103845454545454	0.0201641818181818	-0.0196813636363636	-0.000181090909090909
-155	5.03823236363636	5.09511	4.93444363636364	5.04667090909091	5.03777	5.07716727272727	5.00098181818182	4.94233818181818	5.01117381818182	5.07374	5.07662545454545	4.96044818181818	4.99209181818182	4.95296363636364	4.97471454545455	4.96317727272727	-0.0101898363636364	0.00236863636363636	-0.0179330909090909	-0.0156425454545455	-0.00284863636363636	-0.0168935454545455	0.0205439090909091	0.00153518181818182	0.0101898363636364	-0.00236863636363636	0.0179330909090909	0.0156425454545455	0.00284863636363636	0.0168935454545455	-0.0205439090909091	-0.00153518181818182
-154	5.05513581818182	5.12755	5.00356	5.05979272727273	5.00850363636364	5.07627272727273	4.99885727272727	4.99669454545455	4.99598381818182	5.04785	5.02362181818182	4.97771545454545	4.97771545454545	4.95301636363636	4.98340181818182	4.89255545454545	-0.0102107454545455	0.00149736363636364	-0.0173835454545455	-0.0136844545454545	-0.00292636363636364	-0.0185567272727273	0.0180309090909091	0.003392	0.0102107454545455	-0.00149736363636364	0.0173835454545455	0.0136844545454545	0.00292636363636364	0.0185567272727273	-0.0180309090909091	-0.003392
-153	5.02715	5.15199909090909	5.01478181818182	4.95467090909091	4.96145363636364	5.05284454545455	5.03174545454545	4.99345272727273	5.03186618181818	5.03190181818182	5.05694636363636	5.05165090909091	5.03508363636364	4.98374818181818	4.93925090909091	4.88300545454545	-0.0109610181818182	-0.00133327272727273	-0.0170875454545455	-0.0150419090909091	-0.00325436363636364	-0.018088	0.0157216363636364	0.00411227272727273	0.0109610181818182	0.00133327272727273	0.0170875454545455	0.0150419090909091	0.00325436363636364	0.018088	-0.0157216363636364	-0.00411227272727273
-152	5.05743363636364	5.17515909090909	5.03721	4.96983272727273	5.01933818181818	5.08562818181818	5.06825181818182	4.98423545454545	4.99554454545455	4.98344727272727	5.02322818181818	5.02497818181818	5.00171636363636	4.94435272727273	4.89140909090909	4.88395181818182	-0.0116931272727273	-0.000594363636363636	-0.0185873636363636	-0.0161515454545455	-0.00494672727272727	-0.0181856363636364	0.0138763636363636	0.00611436363636364	0.0116931272727273	0.000594363636363636	0.0185873636363636	0.0161515454545455	0.00494672727272727	0.0181856363636364	-0.0138763636363636	-0.00611436363636364
-151	5.03169836363636	5.17546636363636	4.97940909090909	4.92821818181818	5.04280454545455	5.03259363636364	5.00653272727273	4.93692363636364	5.02041	5.00845545454545	5.09376636363636	5.04413545454545	4.99011909090909	4.96557363636364	4.92963181818182	4.98127727272727	-0.0123720909090909	-0.000714272727272727	-0.0199756363636364	-0.0161837272727273	-0.00548863636363636	-0.0194981818181818	0.0155548181818182	0.00824327272727273	0.0123720909090909	0.000714272727272727	0.0199756363636364	0.0161837272727273	0.00548863636363636	0.0194981818181818	-0.0155548181818182	-0.00824327272727273
-150	5.05043527272727	5.14611818181818	5.03771636363636	4.97069727272727	5.01859727272727	5.07904727272727	5.05589272727273	4.96883909090909	5.00828690909091	5.07907727272727	5.00597636363636	4.99963272727273	4.98956636363636	4.96718181818182	4.90827	4.89333727272727	-0.0129229272727273	-0.00223354545454545	-0.0209075454545455	-0.016191	-0.00655772727272727	-0.0187248181818182	0.0125139090909091	0.00728772727272727	0.0129229272727273	0.00223354545454545	0.0209075454545455	0.016191	0.00655772727272727	0.0187248181818182	-0.0125139090909091	-0.00728772727272727
-149	5.02067327272727	5.16070363636364	4.99388090909091	4.95272181818182	4.96111727272727	5.03494272727273	4.99011272727273	4.88198	5.00950036363636	5.04353727272727	5.01566545454545	4.99384909090909	5.05369909090909	4.94075090909091	4.94001181818182	4.93959909090909	-0.0140271090909091	-0.002206	-0.0207512727272727	-0.0174529090909091	-0.00954772727272727	-0.0201776363636364	0.0109079090909091	0.00748036363636364	0.0140271090909091	0.002206	0.0207512727272727	0.0174529090909091	0.00954772727272727	0.0201776363636364	-0.0109079090909091	-0.00748036363636364
-148	5.02845581818182	5.15455090909091	5.06468090909091	4.94949272727273	4.93143909090909	5.04211545454545	4.99217545454545	4.93072272727273	5.01948509090909	5.05892909090909	4.97674545454545	5.06402545454545	5.07116272727273	4.92656272727273	4.94257636363636	4.92245363636364	-0.0138001090909091	-0.00249590909090909	-0.0196944545454545	-0.0167277272727273	-0.00982963636363636	-0.0202528181818182	0.00837772727272727	0.004203	0.0138001090909091	0.00249590909090909	0.0196944545454545	0.0167277272727273	0.00982963636363636	0.0202528181818182	-0.00837772727272727	-0.004203
-147	5.04797072727273	5.17721636363636	5.01642	4.96161181818182	4.99796636363636	5.08663909090909	4.99723272727273	4.98966	4.988478	5.03415363636364	5.01384636363636	5.04097454545455	4.91126363636364	4.94215181818182	4.96472090909091	4.87452090909091	-0.0151521454545455	-0.00511909090909091	-0.0210740909090909	-0.0182761818181818	-0.0108467272727273	-0.0204446363636364	0.00815	0.00532372727272727	0.0151521454545455	0.00511909090909091	0.0210740909090909	0.0182761818181818	0.0108467272727273	0.0204446363636364	-0.00815	-0.00532372727272727
-146	5.07065709090909	5.23112636363636	5.03737090909091	4.99790636363636	5.01237181818182	5.07451	4.96697363636364	4.92130545454545	4.97963927272727	5.03104363636364	5.00098454545455	4.98222272727273	4.97014727272727	4.91379818181818	5.00270818181818	4.94179909090909	-0.0163450181818182	-0.00681718181818182	-0.0237923636363636	-0.0184257272727273	-0.0142879090909091	-0.0184019090909091	0.00745236363636364	0.005987	0.0163450181818182	0.00681718181818182	0.0237923636363636	0.0184257272727273	0.0142879090909091	0.0184019090909091	-0.00745236363636364	-0.005987
-145	5.08200145454545	5.26365545454545	5.01017272727273	4.96564090909091	5.07860636363636	5.09193181818182	4.98840272727273	4.96827727272727	5.01944727272727	5.05890636363636	5.04028090909091	5.03887181818182	4.99796727272727	4.96121	5.00895181818182	4.93847727272727	-0.0171410181818182	-0.00688436363636364	-0.0259044545454545	-0.018851	-0.0157502727272727	-0.018315	0.00890854545454545	0.00753	0.0171410181818182	0.00688436363636364	0.0259044545454545	0.018851	0.0157502727272727	0.018315	-0.00890854545454545	-0.00753
-144	5.06435363636364	5.20765272727273	5.03363636363636	4.97664545454545	5.06584090909091	5.03799272727273	4.94409	4.93087636363636	5.00076472727273	5.11987	4.97482090909091	5.01806272727273	4.93735818181818	4.95371181818182	5.02441454545455	4.97471181818182	-0.0164305454545455	-0.00507809090909091	-0.0248215454545455	-0.0181748181818182	-0.0144410909090909	-0.0196371818181818	0.00633954545454545	0.00780827272727273	0.0164305454545455	0.00507809090909091	0.0248215454545455	0.0181748181818182	0.0144410909090909	0.0196371818181818	-0.00633954545454545	-0.00780827272727273
-143	5.03228127272727	5.2213	4.98457818181818	4.94162181818182	5.02362545454545	4.99028090909091	4.96400454545455	4.95806090909091	5.01506072727273	5.10549454545455	5.04349909090909	5.01954363636364	5.00456	4.90220636363636	4.98500272727273	4.94857090909091	-0.0166271454545455	-0.00591727272727273	-0.0226756363636364	-0.02037	-0.0138686363636364	-0.0203041818181818	0.00740072727272727	0.00797609090909091	0.0166271454545455	0.00591727272727273	0.0226756363636364	0.02037	0.0138686363636364	0.0203041818181818	-0.00740072727272727	-0.00797609090909091
-142	5.05555872727273	5.21101	5.01743181818182	4.92321545454545	5.02135272727273	5.10478363636364	5.00812363636364	4.89962090909091	5.01404854545455	5.15331727272727	4.96452090909091	5.06579363636364	4.98844363636364	4.89816727272727	4.92662636363636	4.99442454545455	-0.0177503636363636	-0.00591063636363636	-0.0225747272727273	-0.020868	-0.0169605454545455	-0.0224379090909091	0.00753681818181818	0.00837445454545454	0.0177503636363636	0.00591063636363636	0.0225747272727273	0.020868	0.0169605454545455	0.0224379090909091	-0.00753681818181818	-0.00837445454545454
-141	5.09884945454545	5.28155181818182	5.02674454545455	4.96263909090909	5.10759909090909	5.11571272727273	5.03025636363636	4.87783636363636	4.98253981818182	5.01587727272727	4.99627363636364	5.01431090909091	4.92478090909091	4.96145636363636	4.93694636363636	4.99088363636364	-0.0172128545454545	-0.005439	-0.0222712727272727	-0.0218677272727273	-0.0149929090909091	-0.0214933636363636	0.00928490909090909	0.00829727272727273	0.0172128545454545	0.005439	0.0222712727272727	0.0218677272727273	0.0149929090909091	0.0214933636363636	-0.00928490909090909	-0.00829727272727273
-140	5.07268672727273	5.17266090909091	5.07389272727273	5.00526818181818	5.02914636363636	5.08246545454545	5.01748818181818	4.94892	5.02151145454545	5.10200909090909	5.01130818181818	4.97426545454545	5.00073272727273	5.01924181818182	5.00691636363636	4.94541909090909	-0.0180289636363636	-0.00706954545454545	-0.0236217272727273	-0.0231900909090909	-0.0135213636363636	-0.0227420909090909	0.00875436363636364	0.00798209090909091	0.0180289636363636	0.00706954545454545	0.0236217272727273	0.0231900909090909	0.0135213636363636	0.0227420909090909	-0.00875436363636364	-0.00798209090909091
-139	5.077808	5.26267636363636	5.03495727272727	5.00373090909091	5.05019909090909	5.03747636363636	4.96324090909091	4.95299636363636	5.03085345454545	5.07637090909091	4.98166090909091	5.06407	4.98676363636364	5.04540181818182	5.05718272727273	4.91235	-0.0181196	-0.00641454545454545	-0.022366	-0.0227911818181818	-0.0126242727272727	-0.026402	0.0105502727272727	0.00601427272727273	0.0181196	0.00641454545454545	0.022366	0.0227911818181818	0.0126242727272727	0.026402	-0.0105502727272727	-0.00601427272727273
-138	5.09133181818182	5.28342636363636	5.04208	5.05802909090909	5.11140818181818	4.96171545454545	4.97896	4.96504454545455	5.00945745454545	5.07401818181818	4.97453363636364	5.00470727272727	4.97153181818182	5.02249636363636	5.04216454545455	4.92595818181818	-0.0180055272727273	-0.00815418181818182	-0.0209758181818182	-0.0213099090909091	-0.0145419090909091	-0.0250458181818182	0.00999881818181818	0.00736872727272727	0.0180055272727273	0.00815418181818182	0.0209758181818182	0.0213099090909091	0.0145419090909091	0.0250458181818182	-0.00999881818181818	-0.00736872727272727
-137	5.09114963636364	5.30193636363636	5.07707818181818	4.98668090909091	5.04717	5.04288272727273	4.94931818181818	4.97355545454545	5.00322581818182	5.03369818181818	4.96083	5.01940181818182	5.00514636363636	4.99705272727273	4.98687727272727	4.96308909090909	-0.0188761454545455	-0.00819936363636364	-0.0189010909090909	-0.0244622727272727	-0.0162377272727273	-0.0265802727272727	0.00938572727272727	0.00458727272727273	0.0188761454545455	0.00819936363636364	0.0189010909090909	0.0244622727272727	0.0162377272727273	0.0265802727272727	-0.00938572727272727	-0.00458727272727273
-136	5.096478	5.27375545454545	5.06236636363636	4.97112545454545	5.09251181818182	5.08263090909091	4.99624636363636	4.93406636363636	5.00925090909091	5.09415545454545	4.93286181818182	5.04478272727273	4.99565363636364	4.97880090909091	4.97084636363636	5.01819454545455	-0.0199962909090909	-0.00922909090909091	-0.0192189090909091	-0.0255930909090909	-0.017677	-0.0282633636363636	0.00522818181818182	0.00784863636363636	0.0199962909090909	0.00922909090909091	0.0192189090909091	0.0255930909090909	0.017677	0.0282633636363636	-0.00522818181818182	-0.00784863636363636
-135	5.12489109090909	5.30447	5.09108727272727	5.03971090909091	5.10287363636364	5.08631363636364	5.00579272727273	4.91314272727273	5.00943309090909	5.05210181818182	5.00689363636364	4.94869272727273	5.04041727272727	4.99906	5.04747272727273	5.00606090909091	-0.020691	-0.0125999090909091	-0.0187678181818182	-0.0258382727272727	-0.018966	-0.027283	0.00514072727272727	0.00681372727272727	0.020691	0.0125999090909091	0.0187678181818182	0.0258382727272727	0.018966	0.027283	-0.00514072727272727	-0.00681372727272727
-134	5.09264909090909	5.23499363636364	5.09685363636364	4.96801636363636	5.07144	5.09194181818182	5.01881363636364	4.88796363636364	5.02899345454545	5.11850181818182	5.02121818181818	4.99838545454545	4.97679272727273	5.03006909090909	4.96827909090909	4.95326181818182	-0.0213675090909091	-0.0108784545454545	-0.020786	-0.0292031818181818	-0.018966	-0.0270039090909091	0.00379309090909091	0.00589963636363636	0.0213675090909091	0.0108784545454545	0.020786	0.0292031818181818	0.018966	0.0270039090909091	-0.00379309090909091	-0.00589963636363636
-133	5.10382309090909	5.27775272727273	4.99840636363636	5.04091909090909	5.09208818181818	5.10994909090909	4.95447	4.92875363636364	4.99759927272727	5.09425909090909	5.01107272727273	4.97261909090909	4.94897181818182	4.96107363636364	5.07080272727273	4.94761636363636	-0.0214161636363636	-0.0111000909090909	-0.020308	-0.0301613636363636	-0.0193297272727273	-0.0261816363636364	0.00263763636363636	0.00437427272727273	0.0214161636363636	0.0111000909090909	0.020308	0.0301613636363636	0.0193297272727273	0.0261816363636364	-0.00263763636363636	-0.00437427272727273
-132	5.09066072727273	5.23332363636364	5.00146636363636	5.01618181818182	5.14988545454545	5.05244636363636	4.98966	5.01217454545455	5.01512018181818	5.13121	5.01236181818182	4.98736181818182	4.95818181818182	4.98648545454545	5.05388909090909	4.92416545454545	-0.0223904909090909	-0.0141381818181818	-0.0202420909090909	-0.032079	-0.0188801818181818	-0.026613	0.00109018181818182	0.004028	0.0223904909090909	0.0141381818181818	0.0202420909090909	0.032079	0.0188801818181818	0.026613	-0.00109018181818182	-0.004028
-131	5.112996	5.27319636363636	5.03642181818182	4.99002181818182	5.12126090909091	5.14407909090909	4.98256636363636	5.01082636363636	4.99280527272727	5.03684181818182	4.98447636363636	5.01405818181818	4.99083636363636	4.93781363636364	5.02160545454545	4.94676363636364	-0.0227778363636364	-0.0141375454545455	-0.0229766363636364	-0.0328947272727273	-0.0166245454545455	-0.0272557272727273	-0.00139690909090909	0.00517181818181818	0.0227778363636364	0.0141375454545455	0.0229766363636364	0.0328947272727273	0.0166245454545455	0.0272557272727273	0.00139690909090909	-0.00517181818181818
-130	5.11713436363636	5.24477727272727	5.07995545454545	5.03111090909091	5.12575727272727	5.10407090909091	5.04259727272727	4.95157727272727	5.00485145454545	5.08672363636364	4.95006090909091	4.98303727272727	5.02642454545455	4.97801090909091	4.97717363636364	5.02024	-0.0240892	-0.014969	-0.0258487272727273	-0.0340609090909091	-0.0169494545454545	-0.0286179090909091	0.000218363636363636	0.00521390909090909	0.0240892	0.014969	0.0258487272727273	0.0340609090909091	0.0169494545454545	0.0286179090909091	-0.000218363636363636	-0.00521390909090909
-129	5.13936527272727	5.29903090909091	5.12039727272727	5.01137272727273	5.08310090909091	5.18292454545455	5.03121727272727	4.91925454545455	4.99849436363636	5.04649272727273	4.95942181818182	4.99765454545455	5.08541363636364	4.90348909090909	5.03734363636364	4.97896454545455	-0.0249699090909091	-0.0163325454545455	-0.0280619090909091	-0.0340527272727273	-0.0180594545454545	-0.0283429090909091	0.000117454545454545	0.00737954545454546	0.0249699090909091	0.0163325454545455	0.0280619090909091	0.0340527272727273	0.0180594545454545	0.0283429090909091	-0.000117454545454545	-0.00737954545454546
-128	5.10741527272727	5.27977272727273	5.10809	5.03471545454545	5.08963181818182	5.02486636363636	5.08200363636364	4.95917363636364	5.02211181818182	5.04460545454545	5.02968727272727	4.96499636363636	4.99124636363636	5.08002363636364	5.03344272727273	4.92701545454545	NA	-0.0151162727272727	-0.0256964545454545	-0.0308206363636364	NA	-0.0280180909090909	-0.00106818181818182	0.00957681818181818	NA	0.0151162727272727	0.0256964545454545	0.0308206363636364	NA	0.0280180909090909	0.00106818181818182	-0.00957681818181818
-127	5.11391581818182	5.26472636363636	5.10019909090909	5.01130454545455	5.10803181818182	5.08531727272727	5.02195727272727	4.95378272727273	4.99092727272727	5.04621818181818	4.99107272727273	4.93199454545455	4.98356909090909	5.00178181818182	5.01770727272727	4.95187545454545	NA	-0.014714	-0.0268158181818182	-0.0280924545454545	NA	-0.0287223636363636	-0.000664363636363636	0.00662427272727273	NA	0.014714	0.0268158181818182	0.0280924545454545	NA	0.0287223636363636	0.000664363636363636	-0.00662427272727273
-126	5.08615163636364	5.20482363636364	5.01360363636364	4.98535636363636	5.20548454545455	5.02149	5.05256363636364	4.96033181818182	5.01043436363636	5.08072909090909	5.03228363636364	4.98698454545455	4.95190454545455	5.00027	4.95372909090909	4.94647363636364	NA	-0.0191348181818182	-0.0278834545454545	-0.0292952727272727	NA	-0.0277065454545455	-0.00277872727272727	0.00743709090909091	NA	0.0191348181818182	0.0278834545454545	0.0292952727272727	NA	0.0277065454545455	0.00277872727272727	-0.00743709090909091
-125	5.11304527272727	5.22110909090909	5.07218090909091	5.02421727272727	5.16651181818182	5.08120727272727	5.08132181818182	4.97976636363636	4.96790272727273	5.03301181818182	4.99742272727273	4.92751636363636	4.99169727272727	4.88986545454545	4.92398272727273	4.99014181818182	NA	-0.0200024545454545	-0.0291142727272727	-0.0311449090909091	NA	-0.0261069090909091	-0.00323318181818182	0.0100266363636364	NA	0.0200024545454545	0.0291142727272727	0.0311449090909091	NA	0.0261069090909091	0.00323318181818182	-0.0100266363636364
-124	5.08429781818182	5.15945181818182	5.07772636363636	5.00626727272727	5.13441909090909	5.04362454545455	5.05307727272727	4.99091363636364	4.99313418181818	5.11115545454545	4.95505909090909	4.89581818181818	5.03826454545455	4.96537363636364	4.97997454545455	4.98337909090909	NA	-0.0197924545454545	-0.029617	-0.0296316363636364	NA	-0.0263720909090909	-0.00350527272727273	0.00991172727272727	NA	0.0197924545454545	0.029617	0.0296316363636364	NA	0.0263720909090909	0.00350527272727273	-0.00991172727272727
-123	5.11358436363636	5.22860272727273	5.08799727272727	5.02258636363636	5.12075454545455	5.10798090909091	5.03710272727273	4.92156636363636	4.98350763636364	5.04596	4.94816909090909	4.95970272727273	5.04026090909091	4.92344545454545	5.00505363636364	4.99416636363636	NA	-0.0183106363636364	-0.0298905454545455	-0.0325597272727273	NA	-0.0279020909090909	-0.00428227272727273	0.00822454545454545	NA	0.0183106363636364	0.0298905454545455	0.0325597272727273	NA	0.0279020909090909	0.00428227272727273	-0.00822454545454545
-122	5.11020036363636	5.19342363636364	5.09721727272727	5.10503818181818	5.09934727272727	5.05597545454545	5.01989	4.97759727272727	4.99478272727273	5.08844363636364	5.02573090909091	4.89003272727273	4.98265	4.98705636363636	5.0051	4.98384090909091	NA	-0.0181012727272727	-0.0302328181818182	-0.0338539090909091	NA	-0.027469	-0.00548263636363636	0.0106988181818182	NA	0.0181012727272727	0.0302328181818182	0.0338539090909091	NA	0.027469	0.00548263636363636	-0.0106988181818182
-121	5.09083872727273	5.19705545454545	5.07435727272727	5.01127	5.11564727272727	5.05586363636364	5.04722090909091	4.98723727272727	5.01155163636364	5.08747909090909	5.03721272727273	5.00925181818182	4.96771090909091	4.95610363636364	4.98632090909091	4.96910272727273	NA	-0.0184768181818182	-0.0297701818181818	-0.0347309090909091	NA	-0.0267180909090909	-0.00388045454545455	0.0111211818181818	NA	0.0184768181818182	0.0297701818181818	0.0347309090909091	NA	0.0267180909090909	0.00388045454545455	-0.0111211818181818
-120	5.08810836363636	5.20299363636364	5.09472727272727	4.98686909090909	5.12808454545455	5.02786727272727	5.02192	5.00099454545455	5.01850545454545	5.10315363636364	5.02836818181818	5.01144	4.98690818181818	4.96265727272727	4.98670181818182	4.93267	NA	-0.0181984545454545	-0.030837	-0.0348183636363636	NA	-0.0270122727272727	-0.00479018181818182	0.011996	NA	0.0181984545454545	0.030837	0.0348183636363636	NA	0.0270122727272727	0.00479018181818182	-0.011996
-119	5.10448472727273	5.25286454545455	5.11690363636364	4.96187090909091	5.10046636363636	5.09031818181818	5.10960363636364	4.94950363636364	4.992112	5.0046	5.00142818181818	5.01638090909091	5.02912909090909	4.90902181818182	4.94777727272727	5.01490454545455	NA	NA	-0.0322308181818182	NA	NA	-0.0265780909090909	-0.00485945454545455	0.0132475454545455	NA	NA	0.0322308181818182	NA	NA	0.0265780909090909	0.00485945454545455	-0.0132475454545455
-118	5.09007927272727	5.20976363636364	5.07078909090909	5.02766090909091	5.09269909090909	5.04948363636364	5.07751181818182	4.93044545454545	5.00569927272727	5.05050181818182	5.01009545454545	4.99592909090909	5.03189454545455	4.94007545454545	5.00873272727273	5.00918636363636	NA	NA	-0.0316947272727273	NA	NA	-0.0256121818181818	-0.00341209090909091	0.0150578181818182	NA	NA	0.0316947272727273	NA	NA	0.0256121818181818	0.00341209090909091	-0.0150578181818182
-117	5.11975090909091	5.25182454545455	5.14099818181818	5.02352545454545	5.11693727272727	5.06546909090909	5.06153	4.94494363636364	5.00079927272727	5.05456727272727	5.02353727272727	4.95389727272727	5.00380727272727	4.96818727272727	4.98263181818182	5.01047454545455	NA	NA	-0.0315836363636364	NA	NA	-0.0247729090909091	-0.00468263636363636	0.0147889090909091	NA	NA	0.0315836363636364	NA	NA	0.0247729090909091	0.00468263636363636	-0.0147889090909091
-116	5.10100818181818	5.18403818181818	5.1408	4.99191636363636	5.13236454545455	5.05592181818182	5.07192636363636	4.98236636363636	5.01726781818182	5.07135636363636	5.02081636363636	4.99072818181818	5.00693454545455	4.99650363636364	4.96277090909091	4.96193545454545	NA	NA	-0.0330440909090909	NA	NA	-0.0230554545454545	-0.00246581818181818	0.0161529090909091	NA	NA	0.0330440909090909	NA	NA	0.0230554545454545	0.00246581818181818	-0.0161529090909091
-115	5.09029036363636	5.17438909090909	5.04385909090909	5.01536636363636	5.15629454545455	5.06154272727273	5.07420090909091	4.98726909090909	5.004014	5.03276818181818	5.09677545454545	5.01826181818182	4.97800454545455	4.89426	4.97050545454545	5.02082090909091	NA	NA	-0.0331079090909091	NA	NA	-0.0219915454545455	-0.001988	0.0164323636363636	NA	NA	0.0331079090909091	NA	NA	0.0219915454545455	0.001988	-0.0164323636363636
-114	5.09508381818182	5.19148090909091	5.13200545454545	5.00631636363636	5.10978090909091	5.03583545454545	5.12474272727273	5.01476909090909	5.00180163636364	5.07908090909091	5.05320545454545	4.96496272727273	4.99863636363636	4.91312272727273	4.92911636363636	4.99984454545455	NA	NA	-0.0319937272727273	NA	-0.0188694545454545	-0.0221714545454545	-0.00310936363636364	0.0153840909090909	NA	NA	0.0319937272727273	NA	0.0188694545454545	0.0221714545454545	0.00310936363636364	-0.0153840909090909
-113	5.11279490909091	5.24963272727273	5.10805454545455	4.99302272727273	5.12132272727273	5.09194181818182	5.11733	4.95324727272727	4.978226	5.03957636363636	5.02329454545455	4.95245	4.97517454545455	4.90063454545455	4.95409818181818	5.04963	NA	NA	-0.0347593636363636	NA	-0.0203702727272727	-0.0224712727272727	-0.00409845454545454	0.0155138181818182	NA	NA	0.0347593636363636	NA	0.0203702727272727	0.0224712727272727	0.00409845454545454	-0.0155138181818182
-112	5.12225872727273	5.27342818181818	5.13026909090909	5.04642363636364	5.07185454545455	5.08931818181818	5.09669545454545	4.97656181818182	4.99127127272727	5.01630454545455	4.97427272727273	4.98505454545455	5.02739181818182	4.95333272727273	4.98159545454545	5.01581727272727	NA	NA	-0.03425	NA	-0.0201966363636364	-0.0240250909090909	-0.00495263636363636	0.0133928181818182	NA	NA	0.03425	NA	0.0201966363636364	0.0240250909090909	0.00495263636363636	-0.0133928181818182
-111	5.11890454545455	5.25733727272727	5.11659	5.01694	5.09919818181818	5.10445727272727	5.14581818181818	4.98287818181818	5.01758327272727	5.09268636363636	5.02186636363636	4.98310636363636	5.02782181818182	4.96243545454545	4.96719545454545	4.96074090909091	NA	NA	-0.0328890909090909	NA	-0.0235436363636364	-0.0232922727272727	-0.00711127272727273	0.0116369090909091	NA	NA	0.0328890909090909	NA	0.0235436363636364	0.0232922727272727	0.00711127272727273	-0.0116369090909091
-110	5.12596163636364	5.28413818181818	5.15850636363636	5.027	5.08403	5.07613363636364	5.19355363636364	4.99925909090909	5.01495381818182	5.07838909090909	5.02870909090909	4.97032090909091	5.02151545454545	4.97583454545455	4.93892545454545	4.97729090909091	NA	-0.0253917272727273	-0.0299998181818182	NA	-0.0231680909090909	-0.0221597272727273	-0.00803436363636364	0.0135620909090909	NA	0.0253917272727273	0.0299998181818182	NA	0.0231680909090909	0.0221597272727273	0.00803436363636364	-0.0135620909090909
-109	5.13155672727273	5.23151727272727	5.17951363636364	5.07315818181818	5.09413090909091	5.07946363636364	5.14149090909091	5.01463181818182	5.00025127272727	5.06896	4.99546454545455	4.98072	4.97897090909091	4.97714090909091	5.01919909090909	4.97848	NA	-0.0241063636363636	-0.0290869090909091	NA	-0.0243849090909091	-0.0223831818181818	-0.00893172727272727	0.0135862727272727	NA	0.0241063636363636	0.0290869090909091	NA	0.0243849090909091	0.0223831818181818	0.00893172727272727	-0.0135862727272727
-108	5.13063327272727	5.25808818181818	5.13917545454545	5.05408181818182	5.10092727272727	5.10089363636364	5.15427636363636	4.95944454545455	4.98226854545455	4.99240090909091	4.96768545454545	4.98447090909091	4.99292909090909	4.97385636363636	4.98363909090909	5.00657181818182	NA	-0.0228789090909091	-0.0285204545454545	NA	-0.0270970909090909	-0.0215064545454545	-0.00814345454545455	0.0112487272727273	NA	0.0228789090909091	0.0285204545454545	NA	0.0270970909090909	0.0215064545454545	0.00814345454545455	-0.0112487272727273
-107	5.15314309090909	5.33198818181818	5.13703272727273	5.07153	5.14237818181818	5.08278636363636	5.13495363636364	4.99484	4.950096	4.98818363636364	4.93793272727273	4.93968818181818	4.96264636363636	4.92202909090909	4.92688090909091	5.02307545454545	NA	-0.019699	-0.0289761818181818	NA	-0.0258514545454545	-0.0224468181818182	-0.00815154545454545	0.0129122727272727	NA	0.019699	0.0289761818181818	NA	0.0258514545454545	0.0224468181818182	0.00815154545454545	-0.0129122727272727
-106	5.14151490909091	5.29872545454545	5.15635909090909	5.05649454545455	5.10766727272727	5.08832818181818	5.19073454545455	4.97348909090909	4.99702563636364	5.06002	4.97159363636364	4.99560363636364	5.00473090909091	4.95318	4.93601181818182	4.99132909090909	NA	-0.0203634545454545	-0.0286	NA	-0.0261872727272727	-0.0215036363636364	-0.00543727272727273	0.0120887272727273	NA	0.0203634545454545	0.0286	NA	0.0261872727272727	0.0215036363636364	0.00543727272727273	-0.0120887272727273
-105	5.16109890909091	5.26512	5.14195545454545	5.0433	5.20860363636364	5.14651545454545	5.22230818181818	4.99374818181818	4.98773618181818	5.09425090909091	4.96857272727273	4.99047909090909	4.95343363636364	4.93194454545455	4.93776545454545	4.93870545454545	NA	-0.0219647272727273	-0.0288482727272727	NA	-0.0269962727272727	-0.0208892727272727	-0.00648754545454545	0.0105034545454545	NA	0.0219647272727273	0.0288482727272727	NA	0.0269962727272727	0.0208892727272727	0.00648754545454545	-0.0105034545454545
-104	5.10125290909091	5.21393363636364	5.07817363636364	5.04392636363636	5.07577272727273	5.09445818181818	5.18112545454545	4.99288090909091	5.01931345454545	5.09870636363636	5.01226	4.98781181818182	5.01708090909091	4.98070818181818	4.92203090909091	4.97731181818182	NA	-0.0211468181818182	-0.0291644545454545	NA	-0.0260812727272727	-0.0264205454545455	-0.00799863636363636	0.0111617272727273	NA	0.0211468181818182	0.0291644545454545	NA	0.0260812727272727	0.0264205454545455	0.00799863636363636	-0.0111617272727273
-103	5.14940072727273	5.24567363636364	5.13779090909091	5.09106363636364	5.12799363636364	5.14448181818182	5.20198363636364	4.99607909090909	4.98970145454545	5.01450727272727	4.98031909090909	4.98149	4.95086	5.02133090909091	4.95130727272727	4.98331181818182	NA	-0.0227561818181818	-0.0295714545454545	NA	-0.0272642727272727	-0.026999	-0.00633563636363636	0.00918527272727273	NA	0.0227561818181818	0.0295714545454545	NA	0.0272642727272727	0.026999	0.00633563636363636	-0.00918527272727273
-102	5.16187763636364	5.30792454545455	5.10835818181818	5.07167090909091	5.11328272727273	5.20815181818182	5.18838727272727	5.00248363636364	4.97626563636364	5.02722636363636	4.92347090909091	4.98691181818182	4.95285545454545	4.99086363636364	4.95790090909091	5.02163363636364	NA	-0.0208123636363636	-0.0291510909090909	NA	-0.0288553636363636	-0.0311239090909091	-0.00428227272727273	0.007449	NA	0.0208123636363636	0.0291510909090909	NA	0.0288553636363636	0.0311239090909091	0.00428227272727273	-0.007449
-101	5.18094963636364	5.35325909090909	5.10530636363636	5.11688636363636	5.16116454545455	5.16813181818182	5.20095818181818	4.99275090909091	4.97153127272727	5.04757727272727	4.97753	4.95621818181818	4.91067636363636	4.96565454545455	4.90928272727273	5.05889181818182	NA	-0.0242617272727273	-0.0306045454545455	NA	-0.0289150909090909	-0.0307718181818182	-0.00415063636363636	0.00558954545454545	NA	0.0242617272727273	0.0306045454545455	NA	0.0289150909090909	0.0307718181818182	0.00415063636363636	-0.00558954545454545
-100	5.17679054545455	5.34896636363636	5.12691454545455	5.11335363636364	5.18133818181818	5.11338	5.22940545454545	4.98206090909091	4.99025254545455	5.04669090909091	4.97690727272727	4.96902090909091	4.92865181818182	5.02999181818182	4.91107454545455	5.01604727272727	NA	-0.027757	-0.0323956363636364	NA	-0.0300990909090909	-0.0302470909090909	-0.00770018181818182	0.00264672727272727	NA	0.027757	0.0323956363636364	NA	0.0300990909090909	0.0302470909090909	0.00770018181818182	-0.00264672727272727
-99	5.21504090909091	5.34476909090909	5.09794454545455	5.13058818181818	5.25371181818182	5.24819090909091	5.24184727272727	5.01217727272727	4.95599745454545	5.08176	4.90856454545455	4.96356272727273	4.88193909090909	4.94416090909091	4.87763181818182	4.98224636363636	NA	-0.0289870909090909	-0.0324734545454545	NA	-0.0317718181818182	-0.0311436363636364	-0.00765718181818182	0.00118790909090909	NA	0.0289870909090909	0.0324734545454545	NA	0.0317718181818182	0.0311436363636364	0.00765718181818182	-0.00118790909090909
-98	5.21179181818182	5.36926545454546	5.11116454545455	5.17594363636364	5.18622454545455	5.21636090909091	5.24810727272727	5.02291909090909	4.94545727272727	5.02259727272727	4.91874727272727	4.90036909090909	4.94002272727273	4.94555	4.87090090909091	4.96828454545455	NA	-0.0311393636363636	-0.0340164545454545	NA	-0.0301900909090909	-0.0305755454545455	-0.00683036363636364	-0.000851454545454545	NA	0.0311393636363636	0.0340164545454545	NA	0.0301900909090909	0.0305755454545455	0.00683036363636364	0.000851454545454545
-97	5.21705963636364	5.31479363636364	5.15361909090909	5.13477090909091	5.23337454545455	5.24874	5.20127181818182	5.09446636363636	4.92267709090909	4.98092090909091	4.87066727272727	5.00311727272727	4.87757818181818	4.88110181818182	4.95431272727273	4.96034818181818	NA	-0.0329651818181818	-0.0345211818181818	NA	-0.0313600909090909	-0.031044	-0.00752672727272727	0.000627090909090909	NA	0.0329651818181818	0.0345211818181818	NA	0.0313600909090909	0.031044	0.00752672727272727	-0.000627090909090909
-96	5.20861090909091	5.33345636363636	5.16248090909091	5.14097090909091	5.19934272727273	5.20680363636364	5.16197181818182	5.10982636363636	4.94863145454545	5.00577272727273	4.88642909090909	5.00372	4.91283818181818	4.93439727272727	4.96713363636364	4.96318090909091	NA	-0.0322204545454545	-0.0367464545454545	NA	-0.0321122727272727	-0.0288696363636364	-0.00937381818181818	0.00103618181818182	NA	0.0322204545454545	0.0367464545454545	NA	0.0321122727272727	0.0288696363636364	0.00937381818181818	-0.00103618181818182
-95	5.21950527272727	5.37968727272727	5.11533818181818	5.11891545454545	5.21850181818182	5.26508363636364	5.17111090909091	5.02673090909091	4.93855181818182	5.01056454545455	4.91461363636364	4.98324636363636	4.86074454545455	4.92359	4.89577454545455	4.98883818181818	NA	-0.0320228181818182	-0.0350241818181818	NA	-0.0321547272727273	-0.0280785454545455	-0.00977227272727273	0.00214981818181818	NA	0.0320228181818182	0.0350241818181818	NA	0.0321547272727273	0.0280785454545455	0.00977227272727273	-0.00214981818181818
-94	5.20162963636364	5.36084818181818	5.10505181818182	5.09589454545455	5.23883272727273	5.20752090909091	5.14367181818182	5.00166272727273	4.94959618181818	5.02126090909091	4.94667181818182	4.98129363636364	4.84064818181818	4.95810636363636	4.95922454545455	4.96914	NA	-0.0295596363636364	-0.0340992727272727	NA	-0.0312117272727273	-0.028631	-0.0112768181818182	0.00126254545454545	NA	0.0295596363636364	0.0340992727272727	NA	0.0312117272727273	0.028631	0.0112768181818182	-0.00126254545454545
-93	5.20986563636364	5.31664818181818	5.11669545454545	5.14287	5.26073363636364	5.21238090909091	5.19027727272727	5.02431636363636	4.95443545454545	5.06164727272727	4.95519636363636	4.95568545454545	4.88257545454545	4.91707272727273	4.96752818181818	4.96904818181818	NA	-0.029511	-0.0362781818181818	NA	-0.0330559090909091	-0.0311016363636364	-0.0106099090909091	0.00126118181818182	NA	0.029511	0.0362781818181818	NA	0.0330559090909091	0.0311016363636364	0.0106099090909091	-0.00126118181818182
-92	5.22760963636364	5.36040818181818	5.11590363636364	5.20649363636364	5.26513818181818	5.19010454545455	5.20557818181818	5.07782454545455	4.94421127272727	4.99343454545455	4.91983090909091	4.95556	4.90919454545455	4.94303636363636	4.89634545454545	4.94454454545455	NA	-0.0295852727272727	-0.0347809090909091	NA	-0.0334908181818182	-0.0283770909090909	-0.0132344545454545	0.00322127272727273	NA	0.0295852727272727	0.0347809090909091	NA	0.0334908181818182	0.0283770909090909	0.0132344545454545	-0.00322127272727273
-91	5.23348145454545	5.32524090909091	5.15375090909091	5.22779818181818	5.25015454545455	5.21046272727273	5.16885636363636	5.04733090909091	4.93269218181818	5.03322272727273	4.89800909090909	4.95251545454545	4.89543727272727	4.88427636363636	4.97101545454545	5.02702818181818	NA	-0.0296044545454545	-0.0329626363636364	NA	-0.0350009090909091	-0.0287345454545455	-0.0126324545454545	0.00463772727272727	NA	0.0296044545454545	0.0329626363636364	NA	0.0350009090909091	0.0287345454545455	0.0126324545454545	-0.00463772727272727
-90	5.257424	5.38471363636364	5.17266272727273	5.20525090909091	5.24987090909091	5.27462181818182	5.26326818181818	5.04845181818182	4.92375927272727	5.00309272727273	4.88960181818182	4.99411	4.87456909090909	4.85742272727273	4.89033818181818	4.98652454545455	NA	-0.0304085454545455	-0.0333721818181818	NA	-0.03625	-0.0323571818181818	-0.015014	0.00588227272727273	NA	0.0304085454545455	0.0333721818181818	NA	0.03625	0.0323571818181818	0.015014	-0.00588227272727273
-89	5.26419490909091	5.34317363636364	5.17923454545455	5.21748727272727	5.29131181818182	5.28976727272727	5.18578727272727	5.01433272727273	4.92617963636364	5.03325636363636	4.91711	4.95750181818182	4.87039090909091	4.85263909090909	4.94157636363636	4.98473181818182	NA	-0.0290599090909091	-0.0318342727272727	NA	-0.0399087272727273	-0.0328174545454545	-0.0160023636363636	0.00661872727272727	NA	0.0290599090909091	0.0318342727272727	NA	0.0399087272727273	0.0328174545454545	0.0160023636363636	-0.00661872727272727
-88	5.268756	5.42866727272727	5.19359090909091	5.18910272727273	5.29767	5.23474909090909	5.17307727272727	5.07742545454545	4.91911763636364	4.99098181818182	4.90892363636364	4.94663636363636	4.84073545454545	4.90831090909091	4.96064636363636	4.90671909090909	NA	-0.0306207272727273	-0.0322077272727273	NA	-0.0437697272727273	-0.0336577272727273	-0.0170178181818182	0.00735472727272727	NA	0.0306207272727273	0.0322077272727273	NA	0.0437697272727273	0.0336577272727273	0.0170178181818182	-0.00735472727272727
-87	5.26922072727273	5.39486545454545	5.18494363636364	5.20911909090909	5.30014454545455	5.25703090909091	5.21911272727273	5.10594454545455	4.91446981818182	5.03164636363636	4.88801909090909	4.92598909090909	4.84424818181818	4.88244636363636	4.91589090909091	4.87442272727273	NA	-0.032008	-0.0347326363636364	NA	-0.0439	-0.0368506363636364	-0.0196598181818182	0.00813472727272727	NA	0.032008	0.0347326363636364	NA	0.0439	0.0368506363636364	0.0196598181818182	-0.00813472727272727
-86	5.24754272727273	5.38701727272727	5.20441727272727	5.17972454545455	5.27374363636364	5.19281090909091	5.15125909090909	5.12775	4.92518181818182	4.99225	4.88227545454545	4.93292090909091	4.93000272727273	4.88846	4.98336090909091	4.90601272727273	NA	-0.0335646363636364	-0.0341764545454545	NA	-0.0455618181818182	-0.0342032727272727	-0.0199961818181818	0.0103251818181818	NA	0.0335646363636364	0.0341764545454545	NA	0.0455618181818182	0.0342032727272727	0.0199961818181818	-0.0103251818181818
-85	5.27175727272727	5.36211272727273	5.25254272727273	5.20796909090909	5.3257	5.21046181818182	5.20517818181818	5.05331545454545	4.88779145454545	5.04579	4.82312	4.91284909090909	4.81831909090909	4.83887909090909	4.95984545454545	5.00158272727273	NA	-0.0339262727272727	-0.032175	NA	-0.0453853636363636	-0.0330936363636364	-0.0169863636363636	0.00935027272727273	NA	0.0339262727272727	0.032175	NA	0.0453853636363636	0.0330936363636364	0.0169863636363636	-0.00935027272727273
-84	5.27209472727273	5.44309818181818	5.23172181818182	5.20764818181818	5.25443	5.22357545454545	5.22578545454545	5.03539818181818	4.88573218181818	4.93862181818182	4.88694636363636	4.89358272727273	4.85818454545455	4.85132545454545	4.96471272727273	4.96543	-0.0375100181818182	-0.0342891818181818	-0.0328814545454545	-0.0401005454545455	-0.0469318181818182	-0.0333470909090909	-0.016532	0.0125331818181818	0.0375100181818182	0.0342891818181818	0.0328814545454545	0.0401005454545455	0.0469318181818182	0.0333470909090909	0.016532	-0.0125331818181818
-83	5.30426563636364	5.41011090909091	5.27594727272727	5.26552909090909	5.34923909090909	5.22050181818182	5.17531727272727	4.98910909090909	4.88499818181818	5.02426818181818	4.85980818181818	4.83405909090909	4.80338909090909	4.90346636363636	5.03449	4.95879181818182	-0.0369536363636364	-0.0359337272727273	-0.0317044545454545	-0.0374217272727273	-0.0486370909090909	-0.0310711818181818	-0.0189174545454545	0.0119059090909091	0.0369536363636364	0.0359337272727273	0.0317044545454545	0.0374217272727273	0.0486370909090909	0.0310711818181818	0.0189174545454545	-0.0119059090909091
-82	5.29824254545455	5.47790909090909	5.21827090909091	5.26608363636364	5.31854818181818	5.21040090909091	5.25453636363636	5.01258818181818	4.91477709090909	5.00688454545455	4.90825727272727	4.90725	4.80998454545455	4.94150909090909	4.95447727272727	4.92712545454545	-0.0382655454545455	-0.0361229090909091	-0.0349501818181818	-0.0386163636363636	-0.0477915454545455	-0.0338467272727273	-0.0170983636363636	0.0126060909090909	0.0382655454545455	0.0361229090909091	0.0349501818181818	0.0386163636363636	0.0477915454545455	0.0338467272727273	0.0170983636363636	-0.0126060909090909
-81	5.27343	5.34382545454545	5.24992	5.25999090909091	5.27686545454545	5.23654818181818	5.18020363636364	5.03271181818182	4.92473036363636	5.06495363636364	4.89077	4.91279909090909	4.87052	4.88460909090909	4.98406545454545	4.96224454545455	-0.0375535818181818	-0.0349570909090909	-0.0355206363636364	-0.0368986363636364	-0.047073	-0.0333185454545455	-0.014873	0.0114554545454545	0.0375535818181818	0.0349570909090909	0.0355206363636364	0.0368986363636364	0.047073	0.0333185454545455	0.014873	-0.0114554545454545
-80	5.26790654545455	5.39616272727273	5.20751636363636	5.24243909090909	5.27915727272727	5.21425727272727	5.15520545454545	5.02678909090909	4.93693509090909	5.01483363636364	4.90777818181818	4.91087636363636	4.86641363636364	4.98477363636364	4.95606181818182	4.99064181818182	-0.0386329090909091	-0.0387425454545455	-0.0341965454545455	-0.0396492727272727	-0.0482700909090909	-0.0323060909090909	-0.0148667272727273	0.0100151818181818	0.0386329090909091	0.0387425454545455	0.0341965454545455	0.0396492727272727	0.0482700909090909	0.0323060909090909	0.0148667272727273	-0.0100151818181818
-79	5.29878363636364	5.36525181818182	5.28449818181818	5.27163	5.24925090909091	5.32328727272727	5.24689181818182	4.96557545454545	4.90680945454545	5.01816636363636	4.86785	4.85397272727273	4.88929454545455	4.90476363636364	4.90305545454545	5.02263090909091	-0.0388438727272727	-0.0404681818181818	-0.0332622727272727	-0.0370184545454545	-0.0498698181818182	-0.0336006363636364	-0.0180946363636364	0.009795	0.0388438727272727	0.0404681818181818	0.0332622727272727	0.0370184545454545	0.0498698181818182	0.0336006363636364	0.0180946363636364	-0.009795
-78	5.30145945454545	5.47538545454545	5.28168272727273	5.23673545454545	5.30881636363636	5.20467727272727	5.20244636363636	4.97430727272727	4.91095345454545	4.94036454545455	4.87779545454545	4.91949727272727	4.83181545454545	4.98529454545455	4.92174818181818	4.98831909090909	-0.0405837636363636	-0.0445037272727273	-0.0357837272727273	-0.0371131818181818	-0.0508234545454545	-0.0346947272727273	-0.0194687272727273	0.00713554545454545	0.0405837636363636	0.0445037272727273	0.0357837272727273	0.0371131818181818	0.0508234545454545	0.0346947272727273	0.0194687272727273	-0.00713554545454545
-77	5.32377127272727	5.41946636363636	5.31294727272727	5.29122	5.30607090909091	5.28915181818182	5.22682818181818	5.05404363636364	4.91650254545455	5.00999454545455	4.88292	4.89276727272727	4.83498545454545	4.96184545454545	4.89677363636364	4.92670363636364	-0.0417777090909091	-0.0455679090909091	-0.0376333636363636	-0.0379865454545455	-0.0533463636363636	-0.0343543636363636	-0.0195072727272727	0.00498618181818182	0.0417777090909091	0.0455679090909091	0.0376333636363636	0.0379865454545455	0.0533463636363636	0.0343543636363636	0.0195072727272727	-0.00498618181818182
-76	5.31556727272727	5.48833636363636	5.26582272727273	5.29124181818182	5.27540818181818	5.25702727272727	5.23113	5.03494181818182	4.93775545454545	4.91562090909091	4.94645090909091	4.94277909090909	4.89439818181818	4.98952818181818	4.91070909090909	4.98895	-0.0429762363636364	-0.0440304545454545	-0.0404681818181818	-0.0414605454545455	-0.0550741818181818	-0.0338478181818182	-0.0206560909090909	0.00663445454545455	0.0429762363636364	0.0440304545454545	0.0404681818181818	0.0414605454545455	0.0550741818181818	0.0338478181818182	0.0206560909090909	-0.00663445454545455
-75	5.31857363636364	5.42049727272727	5.32053363636364	5.23305	5.33388727272727	5.2849	5.14706909090909	5.03970272727273	4.91375363636364	5.03699363636364	4.82910090909091	4.93796272727273	4.84307545454545	4.92163545454545	4.96342545454545	5.01125	-0.0434352727272727	-0.044522	-0.0422981818181818	-0.0404769090909091	-0.056362	-0.0335172727272727	-0.0221711818181818	0.00668745454545455	0.0434352727272727	0.044522	0.0422981818181818	0.0404769090909091	0.056362	0.0335172727272727	0.0221711818181818	-0.00668745454545455
-74	5.30409672727273	5.46526818181818	5.27551636363636	5.23204181818182	5.32377545454545	5.22388181818182	5.18577181818182	5.01419636363636	4.89084290909091	4.90554818181818	4.85240545454545	4.88296545454545	4.83907	4.97422545454545	4.93284090909091	5.06163363636364	-0.0440813090909091	-0.0443627272727273	-0.0409689090909091	-0.043399	-0.0584157272727273	-0.0332601818181818	-0.0202095454545455	0.00536581818181818	0.0440813090909091	0.0443627272727273	0.0409689090909091	0.043399	0.0584157272727273	0.0332601818181818	0.0202095454545455	-0.00536581818181818
-73	5.33409327272727	5.41659636363636	5.36018909090909	5.26846272727273	5.32211272727273	5.30310545454546	5.21190909090909	5.05651727272727	4.90776181818182	4.96189454545455	4.82080818181818	4.90189363636364	4.88338	4.97083272727273	4.91596181818182	5.01374090909091	-0.0451114545454545	-0.0447300909090909	-0.0417285454545455	-0.0455873636363636	-0.0597086363636364	-0.0338026363636364	-0.0196695454545455	0.00583918181818182	0.0451114545454545	0.0447300909090909	0.0417285454545455	0.0455873636363636	0.0597086363636364	0.0338026363636364	0.0196695454545455	-0.00583918181818182
-72	5.35317309090909	5.53923454545455	5.35911545454545	5.29916090909091	5.33374727272727	5.23460727272727	5.22189181818182	5.03203181818182	4.89128236363636	4.87215454545455	4.86239909090909	4.86202	4.81685545454545	5.04298272727273	4.90051181818182	5.05071636363636	-0.0456407090909091	-0.0454676363636364	-0.0420026363636364	-0.0460322727272727	-0.0618884545454545	-0.0328125454545455	-0.0202060909090909	0.004197	0.0456407090909091	0.0454676363636364	0.0420026363636364	0.0460322727272727	0.0618884545454545	0.0328125454545455	0.0202060909090909	-0.004197
-71	5.32147418181818	5.40321090909091	5.35505181818182	5.30777636363636	5.27791272727273	5.26341909090909	5.18801545454545	5.07665	4.90947290909091	4.98345727272727	4.83560272727273	4.86928363636364	4.87096545454545	4.98805545454545	4.94636909090909	4.94452636363636	-0.0459628727272727	-0.0436619090909091	-0.0427294545454545	-0.0475882727272727	-0.0622894545454545	-0.0335452727272727	-0.0204942727272727	0.00201509090909091	0.0459628727272727	0.0436619090909091	0.0427294545454545	0.0475882727272727	0.0622894545454545	0.0335452727272727	0.0204942727272727	-0.00201509090909091
-70	5.32211272727273	5.44178818181818	5.29503181818182	5.31195545454545	5.33394727272727	5.22784090909091	5.18867727272727	4.98030818181818	4.92807072727273	4.94316363636364	4.92516454545455	4.94642909090909	4.85348818181818	4.97210818181818	4.95797272727273	4.99839	-0.0463499636363636	-0.0428724545454545	-0.0450943636363636	-0.0447556363636364	-0.0627365454545455	-0.0362908181818182	-0.0216595454545455	-0.000804545454545455	0.0463499636363636	0.0428724545454545	0.0450943636363636	0.0447556363636364	0.0627365454545455	0.0362908181818182	0.0216595454545455	0.000804545454545455
-69	5.32235909090909	5.32484	5.33729636363636	5.30747545454545	5.33808181818182	5.30410181818182	5.18120090909091	5.05186363636364	4.92204636363636	4.98568909090909	4.92312636363636	4.93151	4.84585727272727	4.92404909090909	4.97446636363636	4.97428545454545	-0.0468511636363636	-0.0444835454545455	-0.0438823636363636	-0.0459311818181818	-0.0632213636363636	-0.0367373636363636	-0.0215187272727273	-0.00334354545454546	0.0468511636363636	0.0444835454545455	0.0438823636363636	0.0459311818181818	0.0632213636363636	0.0367373636363636	0.0215187272727273	0.00334354545454546
-68	5.346084	5.45824545454545	5.32279545454545	5.30853545454545	5.33506454545455	5.30577909090909	5.19649181818182	5.04788545454545	4.90221163636364	4.83899909090909	4.91666363636364	4.88832909090909	4.89635181818182	4.97071454545455	4.91543636363636	4.99445090909091	-0.0459011636363636	-0.044016	-0.0420875454545455	-0.0450831818181818	-0.0623910909090909	-0.035928	-0.0218182727272727	-0.00307054545454545	0.0459011636363636	0.044016	0.0420875454545455	0.0450831818181818	0.0623910909090909	0.035928	0.0218182727272727	0.00307054545454545
-67	5.32907363636364	5.39957454545455	5.34127909090909	5.26233181818182	5.33684	5.30534272727273	5.22371181818182	5.05209727272727	4.91492672727273	4.91626272727273	4.89898454545455	4.93942818181818	4.86004	4.95991818181818	4.89735545454545	4.98191636363636	-0.0472390909090909	-0.0441434545454545	-0.0426203636363636	-0.0459911818181818	-0.0645550909090909	-0.0388853636363636	-0.023004	-0.00247690909090909	0.0472390909090909	0.0441434545454545	0.0426203636363636	0.0459911818181818	0.0645550909090909	0.0388853636363636	0.023004	0.00247690909090909
-66	5.31207072727273	5.42306	5.29735090909091	5.28971	5.29134454545455	5.25888818181818	5.21291363636364	5.00236272727273	4.91568163636364	4.91028818181818	4.90183	4.90730818181818	4.88492363636364	4.97405818181818	4.93284818181818	5.03826454545455	-0.0479567272727273	-0.0464261818181818	-0.0427268181818182	-0.0450218181818182	-0.0643415454545455	-0.0412672727272727	-0.0238376363636364	-0.000793727272727273	0.0479567272727273	0.0464261818181818	0.0427268181818182	0.0450218181818182	0.0643415454545455	0.0412672727272727	0.0238376363636364	0.000793727272727273
-65	5.31034545454545	5.32789	5.35178727272727	5.24088545454545	5.36740363636364	5.26376090909091	5.22223727272727	5.05480909090909	4.91069363636364	4.98585909090909	4.85823	4.88702090909091	4.88661181818182	4.93574636363636	4.93016818181818	4.98969	-0.0489891636363636	-0.0458680909090909	-0.0436859090909091	-0.0474725454545455	-0.0652831818181818	-0.0426360909090909	-0.0251404545454545	-0.00126627272727273	0.0489891636363636	0.0458680909090909	0.0436859090909091	0.0474725454545455	0.0652831818181818	0.0426360909090909	0.0251404545454545	0.00126627272727273
-64	5.32921981818182	5.43339181818182	5.35923	5.25857909090909	5.36890818181818	5.22599	5.21679181818182	4.98907909090909	4.87676927272727	4.88096727272727	4.84889727272727	4.8657	4.82973545454545	4.95854636363636	4.98059090909091	5.01876727272727	-0.0500748909090909	-0.0444813636363636	-0.0457372727272727	-0.0509872727272727	-0.065481	-0.0436875454545455	-0.0241944545454545	-0.00338	0.0500748909090909	0.0444813636363636	0.0457372727272727	0.0509872727272727	0.065481	0.0436875454545455	0.0241944545454545	0.00338
-63	5.33070272727273	5.37105181818182	5.35023545454545	5.31443363636364	5.35496181818182	5.26283090909091	5.25054909090909	5.04126636363636	4.88913581818182	4.96424545454545	4.80763454545455	4.88808909090909	4.87067454545455	4.91503545454545	4.98108363636364	4.94081	-0.0502730363636364	-0.0440456363636364	-0.0462260909090909	-0.0516003636363636	-0.0660049090909091	-0.0434881818181818	-0.0238320909090909	-0.00353809090909091	0.0502730363636364	0.0440456363636364	0.0462260909090909	0.0516003636363636	0.0660049090909091	0.0434881818181818	0.0238320909090909	0.00353809090909091
-62	5.35871545454545	5.43369727272727	5.36275636363636	5.31961272727273	5.41805818181818	5.25945272727273	5.26540909090909	5.02322363636364	4.89435563636364	4.94045545454545	4.84098454545455	4.87301272727273	4.86530545454545	4.95202	4.95810181818182	5.00708727272727	-0.0503612727272727	-0.0435474545454545	-0.0447337272727273	-0.0521512727272727	-0.0675255454545454	-0.0438483636363636	-0.0226576363636364	-0.00751290909090909	0.0503612727272727	0.0435474545454545	0.0447337272727273	0.0521512727272727	0.0675255454545454	0.0438483636363636	0.0226576363636364	0.00751290909090909
-61	5.33948109090909	5.35482909090909	5.32777272727273	5.31002636363636	5.37746454545455	5.32731272727273	5.29292818181818	5.12060181818182	4.89292563636364	4.98772181818182	4.86680181818182	4.89224454545455	4.81846545454545	4.89939454545455	4.95797909090909	4.92315727272727	-0.0500923818181818	-0.0459049090909091	-0.0426790909090909	-0.0512082727272727	-0.0663871818181818	-0.0442824545454545	-0.0215589090909091	-0.00574672727272727	0.0500923818181818	0.0459049090909091	0.0426790909090909	0.0512082727272727	0.0663871818181818	0.0442824545454545	0.0215589090909091	0.00574672727272727
-60	5.311774	5.37040090909091	5.30601	5.30922363636364	5.30516272727273	5.26807272727273	5.24982	5.02822909090909	4.897064	4.97637	4.80922090909091	4.90575454545455	4.88528727272727	4.90868727272727	5.03119363636364	5.01723090909091	-0.0494448363636364	-0.0451731818181818	-0.0425441818181818	-0.0516912727272727	-0.0647159090909091	-0.0430996363636364	-0.0212693636363636	-0.00547727272727273	0.0494448363636364	0.0451731818181818	0.0425441818181818	0.0516912727272727	0.0647159090909091	0.0430996363636364	0.0212693636363636	0.00547727272727273
-59	5.33499781818182	5.39267363636364	5.30964636363636	5.28359909090909	5.37694818181818	5.31212181818182	5.28645636363636	5.01731363636364	4.87898054545455	4.98607090909091	4.80632	4.86749818181818	4.83759363636364	4.89742	4.97320545454545	4.98914636363636	-0.0495268181818182	-0.045076	-0.0427607272727273	-0.0523466363636364	-0.063469	-0.0439817272727273	-0.0208778181818182	-0.00612518181818182	0.0495268181818182	0.045076	0.0427607272727273	0.0523466363636364	0.063469	0.0439817272727273	0.0208778181818182	0.00612518181818182
-58	5.37551618181818	5.45748909090909	5.36307454545455	5.35439454545455	5.37563363636364	5.32698909090909	5.29728363636364	4.96978090909091	4.86789727272727	4.92121454545455	4.79357818181818	4.81611727272727	4.86165090909091	4.94692545454545	4.94932818181818	5.03295545454545	-0.0505582181818182	-0.0463789090909091	-0.0426452727272727	-0.0527643636363636	-0.0638376363636364	-0.0471649090909091	-0.0189915454545455	-0.00520036363636364	0.0505582181818182	0.0463789090909091	0.0426452727272727	0.0527643636363636	0.0638376363636364	0.0471649090909091	0.0189915454545455	0.00520036363636364
-57	5.36021472727273	5.37967909090909	5.33501363636364	5.34060181818182	5.40132818181818	5.34445090909091	5.32811090909091	5.07892454545455	4.89188327272727	5.01095545454545	4.85093090909091	4.83261	4.84682727272727	4.91809272727273	4.98308727272727	4.96896545454545	-0.0505170181818182	-0.0444678181818182	-0.0426020909090909	-0.0545657272727273	-0.0649868181818182	-0.0459626363636364	-0.0177806363636364	-0.00658127272727273	0.0505170181818182	0.0444678181818182	0.0426020909090909	0.0545657272727273	0.0649868181818182	0.0459626363636364	0.0177806363636364	0.00658127272727273
-56	5.36818345454545	5.42287272727273	5.37343636363636	5.38304818181818	5.36874090909091	5.29281909090909	5.35347	5.04101	4.91382527272727	5.01443545454545	4.83409090909091	4.85543363636364	4.90047818181818	4.96468818181818	4.97290909090909	5.06690545454545	-0.0499177272727273	-0.0448668181818182	-0.0424502727272727	-0.0529124545454545	-0.0644079090909091	-0.0449511818181818	-0.0165266363636364	-0.00667209090909091	0.0499177272727273	0.0448668181818182	0.0424502727272727	0.0529124545454545	0.0644079090909091	0.0449511818181818	0.0165266363636364	0.00667209090909091
-55	5.35401072727273	5.39845636363636	5.34215363636364	5.33774272727273	5.38227909090909	5.30942181818182	5.32409545454545	5.07561363636364	4.92931909090909	5.02657454545455	4.88952727272727	4.90059090909091	4.91547181818182	4.91443090909091	5.01267181818182	5.04656	-0.0491847090909091	-0.0436866363636364	-0.0407920909090909	-0.0533852727272727	-0.0636421818181818	-0.0444173636363636	-0.016935	-0.00634245454545455	0.0491847090909091	0.0436866363636364	0.0407920909090909	0.0533852727272727	0.0636421818181818	0.0444173636363636	0.016935	0.00634245454545455
-54	5.35853727272727	5.37180727272727	5.38323818181818	5.35811	5.35769090909091	5.32184	5.33752363636364	4.97684363636364	4.89965818181818	5.01903636363636	4.77894181818182	4.88474	4.88989818181818	4.92567454545455	5.03443909090909	5.15048454545455	-0.048278	-0.0406361818181818	-0.0400712727272727	-0.0521573636363636	-0.0632254545454545	-0.0452997272727273	-0.0161183636363636	-0.00246772727272727	0.048278	0.0406361818181818	0.0400712727272727	0.0521573636363636	0.0632254545454545	0.0452997272727273	0.0161183636363636	0.00246772727272727
-53	5.39433854545455	5.47656909090909	5.37163909090909	5.31754818181818	5.39320363636364	5.41273272727273	5.36549363636364	5.04322909090909	4.89372381818182	4.99465727272727	4.79617636363636	4.92814545454545	4.87901818181818	4.87062181818182	5.01953636363636	5.13224818181818	-0.0455145454545455	-0.0365162727272727	-0.0404820909090909	-0.0495030909090909	-0.0593366363636364	-0.0417346363636364	-0.0154424545454545	-0.00173327272727273	0.0455145454545455	0.0365162727272727	0.0404820909090909	0.0495030909090909	0.0593366363636364	0.0417346363636364	0.0154424545454545	0.00173327272727273
-52	5.41480927272727	5.54001636363636	5.38279272727273	5.38916363636364	5.40617181818182	5.35590181818182	5.32457	5.01547818181818	4.91410818181818	5.00901909090909	4.85591636363636	4.83843363636364	4.94076181818182	4.92641	5.06198454545455	5.14736272727273	-0.0425456545454545	-0.0345053636363636	-0.0355379090909091	-0.0449332727272727	-0.0592363636363636	-0.0385153636363636	-0.0158906363636364	0.000611454545454545	0.0425456545454545	0.0345053636363636	0.0355379090909091	0.0449332727272727	0.0592363636363636	0.0385153636363636	0.0158906363636364	-0.000611454545454545
-51	5.41463072727273	5.47946727272727	5.34271	5.37343272727273	5.45947363636364	5.41807	5.34271909090909	5.04221454545455	4.92309109090909	5.00457181818182	4.89016	4.92497727272727	4.84646363636364	4.94928272727273	5.06233727272727	5.10289272727273	-0.0409702545454545	-0.0329157272727273	-0.0355698181818182	-0.0428603636363636	-0.0596724545454545	-0.0338329090909091	-0.0148328181818182	0.00178390909090909	0.0409702545454545	0.0329157272727273	0.0355698181818182	0.0428603636363636	0.0596724545454545	0.0338329090909091	0.0148328181818182	-0.00178390909090909
-50	5.41402581818182	5.46753363636364	5.37521	5.42975636363636	5.42504	5.37258909090909	5.38555272727273	5.05085181818182	4.91635890909091	5.03479909090909	4.82098818181818	4.87965636363636	4.91679363636364	4.92955727272727	5.03974909090909	5.17257909090909	-0.0388358909090909	-0.0276542727272727	-0.0323708181818182	-0.0392945454545455	-0.0604297272727273	-0.0344300909090909	-0.0147580909090909	0.00188409090909091	0.0388358909090909	0.0276542727272727	0.0323708181818182	0.0392945454545455	0.0604297272727273	0.0344300909090909	0.0147580909090909	-0.00188409090909091
-49	5.42766654545455	5.53976545454545	5.33928	5.41844272727273	5.46133363636364	5.37951090909091	5.36173636363636	5.13465545454545	4.96203709090909	5.04741090909091	4.89350272727273	4.90627818181818	4.96957727272727	4.99341636363636	5.06904545454545	5.14187090909091	-0.0370646181818182	-0.0232397272727273	-0.0267934545454545	-0.0396295454545455	-0.0578981818181818	-0.0377621818181818	-0.0145375454545455	0.00431454545454545	0.0370646181818182	0.0232397272727273	0.0267934545454545	0.0396295454545455	0.0578981818181818	0.0377621818181818	0.0145375454545455	-0.00431454545454545
-48	5.43254927272727	5.49763363636364	5.36973363636364	5.46388909090909	5.40378272727273	5.42770727272727	5.39436545454545	5.09019	4.949286	5.03887	4.88486272727273	4.87450272727273	4.98051181818182	4.96768272727273	5.07882818181818	5.16192818181818	-0.0351056727272727	-0.0199667272727273	-0.0243539090909091	-0.0379393636363636	-0.0561492727272727	-0.0371190909090909	-0.0108668181818182	0.00505054545454546	0.0351056727272727	0.0199667272727273	0.0243539090909091	0.0379393636363636	0.0561492727272727	0.0371190909090909	0.0108668181818182	-0.00505054545454546
-47	5.44027872727273	5.50032090909091	5.41053454545455	5.44089545454545	5.45163454545455	5.39800818181818	5.37050363636364	5.12555636363636	4.94977363636364	5.05728909090909	4.90407	4.91562454545455	4.93649272727273	4.93539181818182	5.09911454545455	5.14255727272727	-0.0340677090909091	-0.018357	-0.0232045454545455	-0.0351980909090909	-0.0563061818181818	-0.0372727272727273	-0.0123270909090909	0.00617272727272727	0.0340677090909091	0.018357	0.0232045454545455	0.0351980909090909	0.0563061818181818	0.0372727272727273	0.0123270909090909	-0.00617272727272727
-46	5.44881109090909	5.48891727272727	5.36985818181818	5.48436818181818	5.45990636363636	5.44100545454545	5.36955272727273	5.12778	4.98195981818182	5.11869454545455	4.94674545454545	4.88389272727273	4.95755	5.00291636363636	5.09772090909091	5.20880818181818	-0.0327886727272727	-0.0177109090909091	-0.0229840909090909	-0.0335197272727273	-0.0547193636363636	-0.0350092727272727	-0.00935909090909091	0.007939	0.0327886727272727	0.0177109090909091	0.0229840909090909	0.0335197272727273	0.0547193636363636	0.0350092727272727	0.00935909090909091	-0.007939
-45	5.46009454545455	5.52304454545455	5.39338454545455	5.44467545454545	5.44128545454545	5.49808272727273	5.39807	5.13577181818182	4.96074	5.03260272727273	4.92952272727273	4.93578727272727	4.96286363636364	4.94292363636364	5.12913	5.16299	-0.0322446727272727	-0.0177494545454545	-0.0201774545454545	-0.0293989090909091	-0.055024	-0.0388735454545455	-0.0112295454545455	0.00820054545454546	0.0322446727272727	0.0177494545454545	0.0201774545454545	0.0293989090909091	0.055024	0.0388735454545455	0.0112295454545455	-0.00820054545454546
-44	5.45641490909091	5.54415363636364	5.47246	5.43750181818182	5.40098636363636	5.42697272727273	5.45949272727273	5.13954545454545	5.00221381818182	5.06862090909091	4.94531818181818	4.92599272727273	5.03780090909091	5.03333636363636	5.12414909090909	5.19476545454545	-0.0321737454545455	-0.0194533636363636	-0.0205529090909091	-0.0287442727272727	-0.0536718181818182	-0.0384463636363636	-0.00940409090909091	0.00576163636363636	0.0321737454545455	0.0194533636363636	0.0205529090909091	0.0287442727272727	0.0536718181818182	0.0384463636363636	0.00940409090909091	-0.00576163636363636
-43	5.49029890909091	5.60240636363636	5.52466818181818	5.38968	5.42209636363636	5.51264363636364	5.37756727272727	5.16365454545455	5.00127436363636	5.06183454545455	4.91433090909091	5.00732636363636	5.00557454545455	5.01730545454545	5.17445636363636	5.1698	-0.0335131818181818	-0.0230194545454545	-0.0206983636363636	-0.0307742727272727	-0.0556047272727273	-0.0374690909090909	-0.0110782727272727	0.00636336363636364	0.0335131818181818	0.0230194545454545	0.0206983636363636	0.0307742727272727	0.0556047272727273	0.0374690909090909	0.0110782727272727	-0.00636336363636364
-42	5.44422181818182	5.52108181818182	5.41541909090909	5.46061090909091	5.38444818181818	5.43954909090909	5.38216454545455	5.19369909090909	5.02783636363636	5.12364	5.01056909090909	4.94537454545455	5.00889	5.05070818181818	5.15551	5.13448909090909	-0.0330919818181818	-0.0239680909090909	-0.0208273636363636	-0.0287893636363636	-0.0558988181818182	-0.0359762727272727	-0.0107497272727273	0.00625972727272727	0.0330919818181818	0.0239680909090909	0.0208273636363636	0.0287893636363636	0.0558988181818182	0.0359762727272727	0.0107497272727273	-0.00625972727272727
-41	5.476158	5.58052636363636	5.41037636363636	5.41784181818182	5.47597181818182	5.49607363636364	5.40295727272727	5.18942181818182	5.01618727272727	5.07027545454545	5.03136636363636	5.00988272727273	4.95037818181818	5.01903363636364	5.15632545454545	5.15989	-0.0349349818181818	-0.023813	-0.0238986363636364	-0.0314238181818182	-0.0564727272727273	-0.0390667272727273	-0.00952263636363636	0.00506918181818182	0.0349349818181818	0.023813	0.0238986363636364	0.0314238181818182	0.0564727272727273	0.0390667272727273	0.00952263636363636	-0.00506918181818182
-40	5.441296	5.52009727272727	5.30905545454545	5.46135	5.44093181818182	5.47504545454545	5.39043727272727	5.15502090909091	5.06252381818182	5.14255181818182	5.07455636363636	5.00559272727273	5.03153727272727	5.05838090909091	5.12519	5.17967090909091	-0.0354855636363636	-0.0266167272727273	-0.0251999090909091	-0.0319023636363636	-0.0547009090909091	-0.0390079090909091	-0.0107829090909091	0.00425863636363636	0.0354855636363636	0.0266167272727273	0.0251999090909091	0.0319023636363636	0.0547009090909091	0.0390079090909091	0.0107829090909091	-0.00425863636363636
-39	5.47037545454545	5.58457363636364	5.36724636363636	5.43083545454545	5.45952636363636	5.50969545454545	5.44558454545455	5.14759909090909	5.02907054545455	5.08232727272727	4.98564090909091	4.99792363636364	5.02395636363636	5.05550454545455	5.12559272727273	5.15408	-0.0361367454545455	-0.0272188181818182	-0.0242881818181818	-0.0346586363636364	-0.0555910909090909	-0.038927	-0.00670145454545455	0.00281327272727273	0.0361367454545455	0.0272188181818182	0.0242881818181818	0.0346586363636364	0.0555910909090909	0.038927	0.00670145454545455	-0.00281327272727273
-38	5.43931327272727	5.62082363636364	5.35871363636364	5.37701454545455	5.40205454545455	5.43796	5.40739727272727	5.11811818181818	5.05546454545455	5.05017272727273	5.02694181818182	5.01359727272727	5.06387909090909	5.12273181818182	5.13908727272727	5.15582727272727	-0.0364134727272727	-0.0280219090909091	-0.0256980909090909	-0.0334812727272727	-0.0553207272727273	-0.0395453636363636	-0.00482718181818182	0.002441	0.0364134727272727	0.0280219090909091	0.0256980909090909	0.0334812727272727	0.0553207272727273	0.0395453636363636	0.00482718181818182	-0.002441
-37	5.44995981818182	5.57087818181818	5.42615636363636	5.35367272727273	5.41980909090909	5.47928272727273	5.32222	5.16410909090909	5.05841381818182	5.13685636363636	5.01652727272727	5.02204363636364	5.04913818181818	5.06750363636364	5.16037272727273	5.10006272727273	-0.0353100363636364	-0.0281201818181818	-0.0254102727272727	-0.0313764545454545	-0.0541255454545455	-0.0375177272727273	-0.003822	0.00265054545454545	0.0353100363636364	0.0281201818181818	0.0254102727272727	0.0313764545454545	0.0541255454545455	0.0375177272727273	0.003822	-0.00265054545454545
-36	5.41980181818182	5.53924272727273	5.32789272727273	5.37406	5.40808818181818	5.44972545454545	5.35070818181818	5.15463727272727	5.06927218181818	5.15965454545455	5.10431818181818	4.97337181818182	5.02406454545455	5.08495181818182	5.13319818181818	5.11796636363636	-0.0343099454545455	-0.0269052727272727	-0.023351	-0.0295464545454545	-0.0546718181818182	-0.0370751818181818	-0.00207409090909091	0.000634818181818182	0.0343099454545455	0.0269052727272727	0.023351	0.0295464545454545	0.0546718181818182	0.0370751818181818	0.00207409090909091	-0.000634818181818182
-35	5.39334127272727	5.51144090909091	5.27609727272727	5.33306454545455	5.41172363636364	5.43438	5.33354454545455	5.15634	5.03896127272727	5.09212727272727	5.08645545454545	5.00563545454545	4.99074181818182	5.01984636363636	5.12263	5.13106636363636	-0.0330560363636364	-0.0238415454545455	-0.0225062727272727	-0.0276053636363636	-0.0536562727272727	-0.0376707272727273	-0.00271136363636364	0.000515272727272728	0.0330560363636364	0.0238415454545455	0.0225062727272727	0.0276053636363636	0.0536562727272727	0.0376707272727273	0.00271136363636364	-0.000515272727272728
-34	5.38234054545455	5.45530181818182	5.26242454545455	5.33930909090909	5.42319090909091	5.43147636363636	5.33562909090909	5.16279363636364	5.05142909090909	5.10032454545455	5.05266272727273	5.04370727272727	5.00630090909091	5.05415	5.10488181818182	5.09302454545455	-0.0325292363636364	-0.0221079090909091	-0.0245582727272727	-0.0271951818181818	-0.0516625454545455	-0.0371222727272727	-0.00385627272727273	0.00122654545454545	0.0325292363636364	0.0221079090909091	0.0245582727272727	0.0271951818181818	0.0516625454545455	0.0371222727272727	0.00385627272727273	-0.00122654545454545
-33	5.35276527272727	5.46582909090909	5.29163090909091	5.23390727272727	5.32844545454545	5.44401363636364	5.32724272727273	5.06075	5.03297709090909	5.06166727272727	4.97793363636364	5.08325636363636	5.01198363636364	5.03004454545455	5.06928363636364	5.14067909090909	-0.0312264	-0.0217371818181818	-0.0229790909090909	-0.0257991818181818	-0.050656	-0.0349605454545455	-0.00550390909090909	-0.000848181818181818	0.0312264	0.0217371818181818	0.0229790909090909	0.0257991818181818	0.050656	0.0349605454545455	0.00550390909090909	0.000848181818181818
-32	5.28839563636364	5.40789636363636	5.23105545454545	5.18739727272727	5.28558818181818	5.33004090909091	5.27407545454545	5.10041818181818	5.01650672727273	5.07109909090909	4.98870181818182	5.01989727272727	4.98590090909091	5.01693454545455	5.10576818181818	5.01575	-0.0314206181818182	-0.0207310909090909	-0.0223421818181818	-0.0277964545454545	-0.0502810909090909	-0.0359522727272727	-0.00254318181818182	-0.00172981818181818	0.0314206181818182	0.0207310909090909	0.0223421818181818	0.0277964545454545	0.0502810909090909	0.0359522727272727	0.00254318181818182	0.00172981818181818
-31	5.26358872727273	5.31854181818182	5.19878545454545	5.16063090909091	5.28015363636364	5.35983181818182	5.31856090909091	5.07875636363636	4.99160145454545	5.11996363636364	4.98178909090909	4.97724818181818	4.94108636363636	4.93792	5.00162090909091	5.01227818181818	-0.0314552181818182	-0.02393	-0.0208204545454545	-0.026973	-0.053027	-0.0325256363636364	-0.001767	-0.00181645454545455	0.0314552181818182	0.02393	0.0208204545454545	0.026973	0.053027	0.0325256363636364	0.001767	0.00181645454545455
-30	5.23703272727273	5.29888363636364	5.10921272727273	5.16276818181818	5.27479	5.33950909090909	5.22403181818182	5.04187	4.93371509090909	5.04351727272727	4.93829090909091	4.86804636363636	4.88910181818182	4.92961909090909	4.95709818181818	4.98589818181818	-0.0309244909090909	-0.023462	-0.0209071818181818	-0.0255105454545455	-0.0524852727272727	-0.0322574545454545	-0.000909727272727272	-0.00185963636363636	0.0309244909090909	0.023462	0.0209071818181818	0.0255105454545455	0.0524852727272727	0.0322574545454545	0.000909727272727272	0.00185963636363636
-29	5.18378563636364	5.20179454545455	5.05704545454545	5.07397	5.26541636363636	5.32070181818182	5.23513	5.00813	4.93875272727273	5.01255	4.92601909090909	4.90762636363636	4.90142090909091	4.94614727272727	4.99738545454545	5.00569	-0.0290704727272727	-0.0214857272727273	-0.0189157272727273	-0.0235021818181818	-0.0505373636363636	-0.0309113636363636	-0.00158009090909091	-0.00289	0.0290704727272727	0.0214857272727273	0.0189157272727273	0.0235021818181818	0.0505373636363636	0.0309113636363636	0.00158009090909091	0.00289
-28	5.18844509090909	5.21365090909091	5.07192363636364	5.12315454545455	5.24195727272727	5.29153909090909	5.23595545454545	5.0039	4.90000618181818	4.98559272727273	4.85954090909091	4.83726545454545	4.90383181818182	4.9138	4.93274818181818	4.97514181818182	-0.0276627272727273	-0.0198391818181818	-0.0185402727272727	-0.0228593636363636	-0.0474778181818182	-0.029597	-0.00309527272727273	-0.00139490909090909	0.0276627272727273	0.0198391818181818	0.0185402727272727	0.0228593636363636	0.0474778181818182	0.029597	0.00309527272727273	0.00139490909090909
-27	5.115502	5.22584272727273	4.96184454545455	5.04472727272727	5.16254363636364	5.18255181818182	5.13691818181818	4.96992090909091	4.89406127272727	4.94481454545455	4.86319818181818	4.82761363636364	4.90808727272727	4.92659272727273	4.93111909090909	4.94929181818182	-0.0256168909090909	-0.0168079090909091	-0.016294	-0.0197008181818182	-0.0466713636363636	-0.0286103636363636	-0.00386927272727273	0.000161909090909091	0.0256168909090909	0.0168079090909091	0.016294	0.0197008181818182	0.0466713636363636	0.0286103636363636	0.00386927272727273	-0.000161909090909091
-26	5.08653181818182	5.17577	4.9249	5.00371181818182	5.15068	5.17759727272727	5.13149727272727	4.98522090909091	4.85150163636364	4.97316454545455	4.86892909090909	4.75817272727273	4.84572818181818	4.81151363636364	4.92840636363636	4.93326	-0.0241691818181818	-0.016228	-0.0139803636363636	-0.0156845454545455	-0.0457934545454545	-0.0291595454545455	-0.00322845454545455	0.00361318181818182	0.0241691818181818	0.016228	0.0139803636363636	0.0156845454545455	0.0457934545454545	0.0291595454545455	0.00322845454545455	-0.00361318181818182
-25	5.04193054545455	5.09940363636364	4.91941818181818	4.89089272727273	5.10228545454545	5.19765272727273	5.13136	4.94452818181818	4.83478563636364	4.99141909090909	4.84084909090909	4.84183363636364	4.78372	4.71610636363636	4.86065818181818	4.96060636363636	-0.0230002727272727	-0.017035	-0.0114981818181818	-0.0142840909090909	-0.0461120909090909	-0.026072	-0.00251818181818182	0.00466863636363636	0.0230002727272727	0.017035	0.0114981818181818	0.0142840909090909	0.0461120909090909	0.026072	0.00251818181818182	-0.00466863636363636
-24	4.99972636363636	5.00411818181818	4.83602454545455	4.87463818181818	5.07659545454545	5.20725545454545	5.09800727272727	4.97193	4.80563527272727	4.98397363636364	4.78533636363636	4.74324272727273	4.76177090909091	4.75385272727273	4.87375727272727	4.93559090909091	-0.0221763272727273	-0.0178973636363636	-0.00779736363636364	-0.015114	-0.0437298181818182	-0.0263430909090909	-0.000557272727272728	0.00519681818181818	0.0221763272727273	0.0178973636363636	0.00779736363636364	0.015114	0.0437298181818182	0.0263430909090909	0.000557272727272728	-0.00519681818181818
-23	4.97558290909091	5.00548909090909	4.77406909090909	4.85905818181818	5.10168636363636	5.13761181818182	5.08306	4.93708272727273	4.77608036363636	4.94586181818182	4.75744636363636	4.66124	4.73469545454545	4.78115818181818	4.91971636363636	4.90608545454545	-0.0211078727272727	-0.016684	-0.00596927272727273	-0.0123002727272727	-0.0439896363636364	-0.0265961818181818	-0.000655636363636364	0.00586345454545455	0.0211078727272727	0.016684	0.00596927272727273	0.0123002727272727	0.0439896363636364	0.0265961818181818	0.000655636363636364	-0.00586345454545455
-22	4.951588	5.02014363636364	4.81259	4.85210272727273	5.03339636363636	5.03970727272727	5.10498	4.91840090909091	4.77103381818182	4.85547909090909	4.71804	4.67522090909091	4.75721090909091	4.84921818181818	4.87615909090909	4.90696090909091	-0.0201190545454545	-0.0166525454545455	-0.00432890909090909	-0.0114336363636364	-0.0419899090909091	-0.0261902727272727	-0.000808181818181819	0.00498609090909091	0.0201190545454545	0.0166525454545455	0.00432890909090909	0.0114336363636364	0.0419899090909091	0.0261902727272727	0.000808181818181819	-0.00498609090909091
-21	4.93289272727273	5.01925909090909	4.83959090909091	4.80117090909091	4.97840272727273	5.02604	5.09509545454545	4.92195454545455	4.77242527272727	4.88063545454545	4.71820181818182	4.68058909090909	4.78045272727273	4.80224727272727	4.84658818181818	4.88744090909091	-0.0175728545454545	-0.0148334545454545	-0.002387	-0.00769636363636364	-0.0392628181818182	-0.0236846363636364	-0.000920363636363637	0.00552672727272727	0.0175728545454545	0.0148334545454545	0.002387	0.00769636363636364	0.0392628181818182	0.0236846363636364	0.000920363636363637	-0.00552672727272727
-20	4.93691145454545	5.08788181818182	4.77154181818182	4.80518181818182	4.96769	5.05226181818182	5.11435090909091	4.91884818181818	4.74831981818182	4.91732636363636	4.71432636363636	4.63553818181818	4.74431545454545	4.73009272727273	4.78939181818182	4.82714727272727	-0.0168731818181818	-0.0146199090909091	-0.00147027272727273	-0.00628172727272727	-0.0377544545454545	-0.0242395454545455	-0.000190363636363637	0.00848972727272727	0.0168731818181818	0.0146199090909091	0.00147027272727273	0.00628172727272727	0.0377544545454545	0.0242395454545455	0.000190363636363637	-0.00848972727272727
-19	4.91501654545455	5.06435545454545	4.70231454545455	4.77515	4.94578909090909	5.08747363636364	5.13848363636364	4.90026181818182	4.74977545454545	4.88358636363636	4.77854363636364	4.61754454545455	4.72912181818182	4.74008090909091	4.80274545454545	4.84713636363636	-0.0152837090909091	-0.0124849090909091	0.001552	-0.00650718181818182	-0.0376308181818182	-0.0213476363636364	0.000332272727272727	0.010307	0.0152837090909091	0.0124849090909091	-0.001552	0.00650718181818182	0.0376308181818182	0.0213476363636364	-0.000332272727272727	-0.010307
-18	4.92621327272727	5.04182	4.71356363636364	4.78372909090909	4.95899818181818	5.13295545454545	5.11534636363636	4.95679636363636	4.72072654545455	4.91174181818182	4.73415909090909	4.59361181818182	4.66531181818182	4.69880818181818	4.81997272727273	4.79349090909091	-0.0141916909090909	-0.0110360909090909	0.00371354545454545	-0.00768990909090909	-0.0355097272727273	-0.0204362727272727	0.00127281818181818	0.011573	0.0141916909090909	0.0110360909090909	-0.00371354545454545	0.00768990909090909	0.0355097272727273	0.0204362727272727	-0.00127281818181818	-0.011573
-17	4.936718	5.06225272727273	4.71192454545455	4.80486636363636	5.01612818181818	5.08841818181818	5.11233363636364	4.94321181818182	4.68080418181818	4.86100363636364	4.67162454545455	4.53934363636364	4.64282818181818	4.68922090909091	4.76661	4.79388454545455	-0.0137316909090909	-0.0108563636363636	0.00389409090909091	-0.00708081818181818	-0.0351493636363636	-0.019466	0.000897363636363636	0.0103827272727273	0.0137316909090909	0.0108563636363636	-0.00389409090909091	0.00708081818181818	0.0351493636363636	0.019466	-0.000897363636363636	-0.0103827272727273
-16	4.94372581818182	5.09957545454545	4.74453181818182	4.77995727272727	4.98439	5.11017454545455	5.07591818181818	4.95538545454545	4.67728909090909	4.82191090909091	4.68148454545455	4.52052909090909	4.70746181818182	4.65505909090909	4.77656090909091	4.82945909090909	-0.0119960909090909	-0.00827427272727273	0.00503090909090909	-0.00625345454545455	-0.0332458181818182	-0.0172378181818182	0.00223	0.00880427272727273	0.0119960909090909	0.00827427272727273	-0.00503090909090909	0.00625345454545455	0.0332458181818182	0.0172378181818182	-0.00223	-0.00880427272727273
-15	4.93890090909091	5.11170454545455	4.70731636363636	4.75850818181818	4.98447727272727	5.13249818181818	5.02605181818182	4.95101454545455	4.68058563636364	4.80953	4.71718272727273	4.56884727272727	4.65861363636364	4.64875454545455	4.74545272727273	4.79664545454545	-0.0109108181818182	-0.00698754545454545	0.00691027272727273	-0.00606972727272727	-0.0325992727272727	-0.0158078181818182	0.00440381818181818	0.00663481818181818	0.0109108181818182	0.00698754545454545	-0.00691027272727273	0.00606972727272727	0.0325992727272727	0.0158078181818182	-0.00440381818181818	-0.00663481818181818
-14	4.94564254545455	5.12146181818182	4.75316	4.80959454545455	4.91434818181818	5.12964818181818	5.04061454545455	4.94276909090909	4.66543309090909	4.75972363636364	4.64125818181818	4.50301727272727	4.74942909090909	4.67373727272727	4.78387090909091	4.80158	-0.00905596363636364	-0.00725472727272727	0.00816836363636364	-0.00334590909090909	-0.0301956363636364	-0.0126519090909091	0.00467018181818182	0.00718790909090909	0.00905596363636364	0.00725472727272727	-0.00816836363636364	0.00334590909090909	0.0301956363636364	0.0126519090909091	-0.00467018181818182	-0.00718790909090909
-13	4.93808909090909	5.09546454545455	4.75493181818182	4.79038454545455	4.99989363636364	5.04977090909091	5.11279181818182	4.93322818181818	4.66368709090909	4.77445727272727	4.64177727272727	4.57426363636364	4.61482727272727	4.71311	4.73061181818182	4.80911545454545	-0.006943	-0.00713054545454545	0.0107092727272727	-0.000999181818181819	-0.0279931818181818	-0.00930136363636364	0.00501036363636364	0.00939972727272727	0.006943	0.00713054545454545	-0.0107092727272727	0.000999181818181819	0.0279931818181818	0.00930136363636364	-0.00501036363636364	-0.00939972727272727
-12	4.94826745454545	5.14048454545455	4.76046545454545	4.84399363636364	4.94748818181818	5.04890545454545	5.07008636363636	4.94359545454545	4.62665872727273	4.67187545454545	4.60078454545455	4.57193636363636	4.61594545454545	4.67275181818182	4.73186818181818	4.75233181818182	-0.00545436363636364	-0.00730990909090909	0.0131368181818182	-0.000574545454545454	-0.0264494545454545	-0.00607472727272727	0.00346854545454545	0.00950527272727273	0.00545436363636364	0.00730990909090909	-0.0131368181818182	0.000574545454545454	0.0264494545454545	0.00607472727272727	-0.00346854545454545	-0.00950527272727273
-11	4.94150727272727	5.14124636363636	4.73981636363636	4.78353181818182	5.03004818181818	5.01289363636364	5.09484181818182	4.91726636363636	4.60253436363636	4.63060545454545	4.60376	4.53649	4.57359090909091	4.66822545454545	4.72940727272727	4.79385363636364	-0.00463087272727273	-0.00532836363636364	0.0116669090909091	0.00181045454545455	-0.025409	-0.00589436363636364	0.00358745454545455	0.0126064545454545	0.00463087272727273	0.00532836363636364	-0.0116669090909091	-0.00181045454545455	0.025409	0.00589436363636364	-0.00358745454545455	-0.0126064545454545
-10	4.92095963636364	5.09384727272727	4.72613272727273	4.76263727272727	4.96358636363636	5.05859454545455	5.04146818181818	4.96286727272727	4.63410090909091	4.60997545454545	4.61302363636364	4.61255545454545	4.66153636363636	4.67341363636364	4.77340545454545	4.75939818181818	-0.00231961818181818	-0.00353309090909091	0.0124798181818182	0.00424172727272727	-0.0225770909090909	-0.00220945454545455	0.00511945454545455	0.0131682727272727	0.00231961818181818	0.00353309090909091	-0.0124798181818182	-0.00424172727272727	0.0225770909090909	0.00220945454545455	-0.00511945454545455	-0.0131682727272727
-9	4.92522018181818	5.07700454545455	4.70626545454545	4.78655272727273	4.98815818181818	5.06812	5.02262	4.94977818181818	4.61241218181818	4.60242727272727	4.64077727272727	4.58168090909091	4.57181818181818	4.66535727272727	4.72548181818182	4.75088181818182	-0.00162234545454545	-0.00387481818181818	0.0126157272727273	0.00649427272727273	-0.0215789090909091	-0.001768	0.00646509090909091	0.0146731818181818	0.00162234545454545	0.00387481818181818	-0.0126157272727273	-0.00649427272727273	0.0215789090909091	0.001768	-0.00646509090909091	-0.0146731818181818
-8	4.88320945454545	5.07110363636364	4.68836090909091	4.77470545454545	4.89827181818182	4.98360545454545	4.97783727272727	4.88092	4.610532	4.57712363636364	4.57624545454545	4.54694272727273	4.60178636363636	4.75056181818182	4.71670454545455	4.79872909090909	0.0005216	-0.00254981818181818	0.011934	0.00936809090909091	-0.0185801818181818	0.00243590909090909	0.00939245454545455	0.0165213636363636	-0.0005216	0.00254981818181818	-0.011934	-0.00936809090909091	0.0185801818181818	-0.00243590909090909	-0.00939245454545455	-0.0165213636363636
-7	4.859276	4.95687909090909	4.67815545454545	4.79715090909091	4.89841636363636	4.96577818181818	4.96709909090909	4.91683454545455	4.60612545454545	4.60335636363636	4.53073363636364	4.55598090909091	4.61542090909091	4.72513545454545	4.72939727272727	4.76442	0.00276049090909091	-0.000451	0.0130908181818182	0.0103663636363636	-0.0159925454545455	0.00678881818181818	0.00701945454545455	0.0166322727272727	-0.00276049090909091	0.000451	-0.0130908181818182	-0.0103663636363636	0.0159925454545455	-0.00678881818181818	-0.00701945454545455	-0.0166322727272727
-6	4.81927545454545	4.95905363636364	4.66096727272727	4.73385636363636	4.86508181818182	4.87741818181818	4.95919181818182	4.90236181818182	4.59477109090909	4.51215363636364	4.54310909090909	4.55586181818182	4.62989	4.73284090909091	4.70646363636364	4.74508272727273	0.00451249090909091	-0.00013109090909091	0.0150337272727273	0.0128479090909091	-0.0138446363636364	0.00865654545454545	0.00609290909090909	0.0180286363636364	-0.00451249090909091	0.00013109090909091	-0.0150337272727273	-0.0128479090909091	0.0138446363636364	-0.00865654545454545	-0.00609290909090909	-0.0180286363636364
-5	4.781702	4.80528181818182	4.64839636363636	4.70892090909091	4.81505636363636	4.93085454545455	4.93476	4.84420363636364	4.58696436363636	4.55566272727273	4.50482545454545	4.57706090909091	4.66987363636364	4.62739909090909	4.70906090909091	4.78229727272727	0.0042152	-0.00174945454545455	0.0133230909090909	0.0139075454545455	-0.0129420909090909	0.00853690909090909	0.00620718181818182	0.0163552727272727	-0.0042152	0.00174945454545455	-0.0133230909090909	-0.0139075454545455	0.0129420909090909	-0.00853690909090909	-0.00620718181818182	-0.0163552727272727
-4	4.74523	4.82960545454545	4.58932181818182	4.69078	4.71522	4.90122272727273	4.88522181818182	4.86943727272727	4.57672545454545	4.45649	4.49408727272727	4.59512272727273	4.68868272727273	4.64924454545455	4.78278545454545	4.79100454545455	0.00452527272727273	-0.00324409090909091	0.0134521818181818	0.0161537272727273	-0.0138080909090909	0.0100726363636364	0.00558527272727273	0.0165311818181818	-0.00452527272727273	0.00324409090909091	-0.0134521818181818	-0.0161537272727273	0.0138080909090909	-0.0100726363636364	-0.00558527272727273	-0.0165311818181818
-3	4.72699945454545	4.75957909090909	4.54442363636364	4.66993545454545	4.74924454545455	4.91181454545455	4.87489909090909	4.79781545454545	4.59996381818182	4.52191818181818	4.53051545454545	4.61125818181818	4.62644636363636	4.70968090909091	4.77135090909091	4.78886727272727	0.00351276363636364	-0.00836590909090909	0.0124926363636364	0.0149165454545455	-0.0115721818181818	0.0100927272727273	0.00719709090909091	0.0172029090909091	-0.00351276363636364	0.00836590909090909	-0.0124926363636364	-0.0149165454545455	0.0115721818181818	-0.0100927272727273	-0.00719709090909091	-0.0172029090909091
-2	4.72943490909091	4.75948363636364	4.58239818181818	4.65732727272727	4.74022090909091	4.90774454545455	4.82408363636364	4.81934363636364	4.59886381818182	4.53591545454545	4.46002090909091	4.60813090909091	4.63643545454545	4.75381636363636	4.82800363636364	4.78775272727273	0.00218647272727273	-0.0101615454545455	0.0103173636363636	0.0133456363636364	-0.0113760909090909	0.008807	0.00635954545454545	0.0150317272727273	-0.00218647272727273	0.0101615454545455	-0.0103173636363636	-0.0133456363636364	0.0113760909090909	-0.008807	-0.00635954545454545	-0.0150317272727273
-1	4.67734309090909	4.63961181818182	4.55507636363636	4.62470818181818	4.72986	4.83745909090909	4.81783727272727	4.78824272727273	4.60901018181818	4.61809363636364	4.46158272727273	4.58152090909091	4.62821272727273	4.75564090909091	4.80872818181818	4.80373090909091	-0.000125290909090909	-0.0123723636363636	0.00755309090909091	0.00939581818181818	-0.011872	0.006669	0.00595218181818182	0.0137337272727273	0.000125290909090909	0.0123723636363636	-0.00755309090909091	-0.00939581818181818	0.011872	-0.006669	-0.00595218181818182	-0.0137337272727273
0	4.63384	4.60418181818182	4.50033636363636	4.60293181818182	4.72448272727273	4.73726727272727	4.80474545454545	4.75011272727273	4.64882781818182	4.58710090909091	4.55056818181818	4.62157454545455	4.65862	4.82627545454545	4.80033545454545	4.81324272727273	-0.000736763636363636	-0.0140438181818182	0.007353	0.00848190909090909	-0.00969736363636364	0.00422245454545455	0.00489345454545455	0.0133749090909091	0.000736763636363636	0.0140438181818182	-0.007353	-0.00848190909090909	0.00969736363636364	-0.00422245454545455	-0.00489345454545455	-0.0133749090909091
1	4.60172054545455	4.49177545454545	4.54626363636364	4.58396454545455	4.63521090909091	4.75138818181818	4.81285818181818	4.77688636363636	4.68048109090909	4.71940636363636	4.54011272727273	4.65699363636364	4.71475454545455	4.77113818181818	4.78307181818182	4.86023090909091	-0.00158596363636364	-0.0183741818181818	0.00569909090909091	0.00868781818181818	-0.00758254545454545	0.00364	0.00486836363636364	0.0115691818181818	0.00158596363636364	0.0183741818181818	-0.00569909090909091	-0.00868781818181818	0.00758254545454545	-0.00364	-0.00486836363636364	-0.0115691818181818
2	4.629596	4.55061	4.56172818181818	4.62285	4.69466	4.71813181818182	4.80736636363636	4.76327181818182	4.66321309090909	4.63697272727273	4.52289363636364	4.66563363636364	4.66853545454545	4.82203	4.82353272727273	4.85268818181818	-0.00235843636363636	-0.0220610909090909	0.00339127272727273	0.008287	-0.00770409090909091	0.00629472727272727	0.00596918181818182	0.0107712727272727	0.00235843636363636	0.0220610909090909	-0.00339127272727273	-0.008287	0.00770409090909091	-0.00629472727272727	-0.00596918181818182	-0.0107712727272727
3	4.61663781818182	4.53790454545455	4.48108545454545	4.63097181818182	4.65879818181818	4.77442909090909	4.81011272727273	4.71448272727273	4.71559854545455	4.69028272727273	4.59922	4.68533454545455	4.74313454545455	4.86002090909091	4.86575090909091	4.89652909090909	-0.0032624	-0.0244505454545455	0.00131727272727273	0.00700854545454545	-0.00685327272727273	0.006666	0.00189736363636364	0.0102022727272727	0.0032624	0.0244505454545455	-0.00131727272727273	-0.00700854545454545	0.00685327272727273	-0.006666	-0.00189736363636364	-0.0102022727272727
4	4.588036	4.51917090909091	4.50200363636364	4.54851727272727	4.63806	4.73242818181818	4.81724090909091	4.72304181818182	4.74160181818182	4.77525909090909	4.56771727272727	4.70894272727273	4.76512727272727	4.89096272727273	4.88563818181818	4.89665	-0.00410876363636364	-0.0256692727272727	-0.000905909090909091	0.00553663636363636	-0.00618336363636364	0.00667809090909091	0.00237063636363636	0.00941972727272727	0.00410876363636364	0.0256692727272727	0.000905909090909091	-0.00553663636363636	0.00618336363636364	-0.00667809090909091	-0.00237063636363636	-0.00941972727272727
5	4.55404781818182	4.44014545454545	4.49795454545455	4.54432727272727	4.57219818181818	4.71561363636364	4.77814090909091	4.71389181818182	4.79302618181818	4.87793818181818	4.59953363636364	4.69310181818182	4.86480727272727	4.92975	4.88701727272727	4.90872181818182	-0.00502276363636364	-0.0249291818181818	-0.00214018181818182	0.00405027272727273	-0.00779481818181818	0.00570009090909091	-0.000369	0.00972863636363636	0.00502276363636364	0.0249291818181818	0.00214018181818182	-0.00405027272727273	0.00779481818181818	-0.00570009090909091	0.000369	-0.00972863636363636
6	4.56615781818182	4.45705	4.54836272727273	4.51682272727273	4.57073727272727	4.73781636363636	4.73889727272727	4.75374272727273	4.81104709090909	4.90013	4.59991454545455	4.74684181818182	4.88991181818182	4.91843727272727	4.90263727272727	4.86611909090909	-0.00493	-0.0251098181818182	-0.00356345454545455	0.000821545454545454	-0.00559081818181818	0.00879254545454545	0.00118345454545455	0.00702436363636364	0.00493	0.0251098181818182	0.00356345454545455	-0.000821545454545454	0.00559081818181818	-0.00879254545454545	-0.00118345454545455	-0.00702436363636364
7	4.54743254545455	4.39930909090909	4.50572090909091	4.53529454545455	4.55991090909091	4.73692727272727	4.76439454545455	4.68031818181818	4.83743945454545	4.98626272727273	4.63494909090909	4.74515909090909	4.88441454545455	4.93641181818182	4.92419727272727	4.92839454545455	-0.00485094545454545	-0.0227304545454545	-0.00455127272727273	0.000560363636363637	-0.00565727272727273	0.00812390909090909	0.000705727272727273	0.00744563636363636	0.00485094545454545	0.0227304545454545	0.00455127272727273	-0.000560363636363637	0.00565727272727273	-0.00812390909090909	-0.000705727272727273	-0.00744563636363636
8	4.57640709090909	4.50778727272727	4.49672636363636	4.51233636363636	4.63755454545455	4.72763090909091	4.80047090909091	4.69902090909091	4.85091436363636	4.98085090909091	4.65785	4.77012272727273	4.86165727272727	4.98409090909091	4.92024818181818	4.93645272727273	-0.00367905454545455	-0.0222265454545455	-0.00288327272727273	0.00246227272727273	-0.00424209090909091	0.00849436363636363	0.002535	0.00530345454545455	0.00367905454545455	0.0222265454545455	0.00288327272727273	-0.00246227272727273	0.00424209090909091	-0.00849436363636363	-0.002535	-0.00530345454545455
9	4.59543181818182	4.53460090909091	4.53914636363636	4.51710545454545	4.65498181818182	4.73132454545455	4.72553545454545	4.71917545454545	4.885364	5.07154545454545	4.69687454545455	4.79262090909091	4.89037272727273	4.97540636363636	4.99033454545455	4.90028	-0.00303003636363636	-0.0221704545454545	-0.00315145454545455	0.00303963636363636	-0.00198018181818182	0.00911227272727273	0.00265890909090909	0.00467072727272727	0.00303003636363636	0.0221704545454545	0.00315145454545455	-0.00303963636363636	0.00198018181818182	-0.00911227272727273	-0.00265890909090909	-0.00467072727272727
10	4.60678363636364	4.51089818181818	4.61331636363636	4.49595909090909	4.66593181818182	4.74781272727273	4.78601454545455	4.76284454545455	4.89571272727273	5.10491636363636	4.64968272727273	4.82080545454545	4.91373818181818	4.98942090909091	4.99004272727273	4.92142909090909	-0.00145656363636364	-0.0211498181818182	-0.00125645454545455	0.00375590909090909	0.000295636363636363	0.0110719090909091	0.00330327272727273	0.00377809090909091	0.00145656363636364	0.0211498181818182	0.00125645454545455	-0.00375590909090909	-0.000295636363636363	-0.0110719090909091	-0.00330327272727273	-0.00377809090909091
11	4.60983218181818	4.55425727272727	4.59986454545455	4.53421090909091	4.65626454545455	4.70456363636364	4.74842363636364	4.78015818181818	4.93195563636364	5.18118636363636	4.71813545454545	4.83133636363636	4.92856272727273	5.00055727272727	5.02787272727273	4.96815181818182	0.00132234545454545	-0.0181638181818182	0.000209181818181818	0.00741781818181818	0.003338	0.0138105454545455	0.00412872727272727	0.00322872727272727	-0.00132234545454545	0.0181638181818182	-0.000209181818181818	-0.00741781818181818	-0.003338	-0.0138105454545455	-0.00412872727272727	-0.00322872727272727
12	4.61289727272727	4.57680545454545	4.63776636363636	4.53762545454545	4.62069454545455	4.69159454545455	4.75040272727273	4.75158	4.95533181818182	5.19112636363636	4.74556636363636	4.87929727272727	4.95205909090909	5.00861	4.97917454545455	4.97548181818182	0.00392610909090909	-0.0182404545454545	0.000989272727272727	0.0117041818181818	0.00949390909090909	0.0156836363636364	0.001933	0.00198472727272727	-0.00392610909090909	0.0182404545454545	-0.000989272727272727	-0.0117041818181818	-0.00949390909090909	-0.0156836363636364	-0.001933	-0.00198472727272727
13	4.63563545454545	4.64506272727273	4.62155727272727	4.57453909090909	4.65155909090909	4.68545909090909	4.75601727272727	4.70691636363636	4.93914854545455	5.16875363636364	4.76985	4.85067818181818	4.93313272727273	4.97332818181818	5.00196727272727	5.00255454545455	0.00597809090909091	-0.0156878181818182	0.00358481818181818	0.0127132727272727	0.0129994545454545	0.0162807272727273	0.00198027272727273	0.00251090909090909	-0.00597809090909091	0.0156878181818182	-0.00358481818181818	-0.0127132727272727	-0.0129994545454545	-0.0162807272727273	-0.00198027272727273	-0.00251090909090909
14	4.63444836363636	4.66643090909091	4.59856545454545	4.56776454545455	4.69199636363636	4.64748454545455	4.76628454545455	4.71103545454545	4.93782709090909	5.14929090909091	4.76706272727273	4.86131909090909	4.93460909090909	4.97685363636364	5.02049727272727	5.00721454545455	0.00760132727272727	-0.0131648181818182	0.00479245454545455	0.0143642727272727	0.0148242727272727	0.0171904545454545	0.00133245454545455	0.00233763636363636	-0.00760132727272727	0.0131648181818182	-0.00479245454545455	-0.0143642727272727	-0.0148242727272727	-0.0171904545454545	-0.00133245454545455	-0.00233763636363636
15	4.63656890909091	4.65954090909091	4.57598363636364	4.55505454545455	4.66399909090909	4.72826636363636	4.78229818181818	4.74974090909091	4.97199145454545	5.15813090909091	4.82897181818182	4.88647	4.99624454545455	4.99014	4.99772727272727	4.95259363636364	0.00939478181818182	-0.0122106363636364	0.00509054545454545	0.0169140909090909	0.0178215454545455	0.0193583636363636	0.00120863636363636	0.00471272727272727	-0.00939478181818182	0.0122106363636364	-0.00509054545454545	-0.0169140909090909	-0.0178215454545455	-0.0193583636363636	-0.00120863636363636	-0.00471272727272727
16	4.66517963636364	4.74966	4.66780454545455	4.53682454545455	4.68148818181818	4.69012090909091	4.82901272727273	4.82772454545455	4.94537745454545	5.14641909090909	4.69033	4.86383272727273	5.01250272727273	5.01380272727273	4.95443545454545	4.94115818181818	0.0108438909090909	-0.0116060909090909	0.00597054545454545	0.0168083636363636	0.0213971818181818	0.0216494545454545	0.000852909090909091	0.00461809090909091	-0.0108438909090909	0.0116060909090909	-0.00597054545454545	-0.0168083636363636	-0.0213971818181818	-0.0216494545454545	-0.000852909090909091	-0.00461809090909091
17	4.66121381818182	4.73933272727273	4.68411454545455	4.55778636363636	4.66898363636364	4.65585181818182	4.78750636363636	4.83625545454545	4.93654018181818	5.16081636363636	4.68788363636364	4.84812454545455	4.98282	5.00305636363636	4.99714363636364	4.91376090909091	0.0114405090909091	-0.0122886363636364	0.00717154545454545	0.0185706363636364	0.0218779090909091	0.0218710909090909	0.00245245454545455	0.00527445454545454	-0.0114405090909091	0.0122886363636364	-0.00717154545454545	-0.0185706363636364	-0.0218779090909091	-0.0218710909090909	-0.00245245454545455	-0.00527445454545454
18	4.65866090909091	4.76183909090909	4.68560363636364	4.56681	4.61650545454545	4.66254636363636	4.82461727272727	4.73132181818182	4.93828490909091	5.08501454545455	4.77901636363636	4.85193545454545	4.98922636363636	4.98623181818182	4.99747272727273	5.00078	0.0117916	-0.0123846363636364	0.00606827272727273	0.0183459090909091	0.0240209090909091	0.0229075454545455	0.00285381818181818	0.00560236363636364	-0.0117916	0.0123846363636364	-0.00606827272727273	-0.0183459090909091	-0.0240209090909091	-0.0229075454545455	-0.00285381818181818	-0.00560236363636364
19	4.71598854545455	4.81982090909091	4.73901727272727	4.58262090909091	4.74432636363636	4.69415727272727	4.82942272727273	4.80761636363636	4.90849618181818	5.02674909090909	4.76922545454545	4.90557909090909	4.92211363636364	4.91881363636364	5.0255	4.93121090909091	0.0129983454545455	-0.0115191818181818	0.00726827272727273	0.0210598181818182	0.0237561818181818	0.0244266363636364	0.000935545454545455	0.00666463636363636	-0.0129983454545455	0.0115191818181818	-0.00726827272727273	-0.0210598181818182	-0.0237561818181818	-0.0244266363636364	-0.000935545454545455	-0.00666463636363636
20	4.74953672727273	4.85758636363636	4.75793181818182	4.64594	4.75888818181818	4.72733727272727	4.79951818181818	4.79745454545455	4.894326	4.96935	4.76899272727273	4.86301727272727	4.93147454545455	4.93879545454545	5.05520727272727	4.94871	0.0152206363636364	-0.00891654545454545	0.00980909090909091	0.0219425454545455	0.0290106363636364	0.0242574545454545	-0.000177636363636364	0.00852409090909091	-0.0152206363636364	0.00891654545454545	-0.00980909090909091	-0.0219425454545455	-0.0290106363636364	-0.0242574545454545	0.000177636363636364	-0.00852409090909091
21	4.74044781818182	4.87905909090909	4.65786090909091	4.64039909090909	4.71536545454545	4.80955454545455	4.87429636363636	4.90063727272727	4.91860690909091	5.00407818181818	4.81031	4.88730636363636	5.01021090909091	4.88112909090909	5.01180545454545	4.89916454545455	0.0157071636363636	-0.00922309090909091	0.0113706363636364	0.0225302727272727	0.0284895454545455	0.0253684545454545	-0.00114318181818182	0.00989727272727273	-0.0157071636363636	0.00922309090909091	-0.0113706363636364	-0.0225302727272727	-0.0284895454545455	-0.0253684545454545	0.00114318181818182	-0.00989727272727273
22	4.77232745454545	4.93780545454545	4.69871545454545	4.71078181818182	4.75007181818182	4.76426272727273	4.86881272727273	4.86304363636364	4.94438745454545	5.02531818181818	4.79155090909091	4.88283727272727	5.04703454545455	4.97519636363636	4.98054545454545	4.93642909090909	0.0179022363636364	-0.00573918181818182	0.0140943636363636	0.0247006363636364	0.0285172727272727	0.0279380909090909	-0.002597	0.0100740909090909	-0.0179022363636364	0.00573918181818182	-0.0140943636363636	-0.0247006363636364	-0.0285172727272727	-0.0279380909090909	0.002597	-0.0100740909090909
23	4.76004509090909	4.90284727272727	4.73765090909091	4.68953454545455	4.71729181818182	4.75290090909091	4.86641909090909	4.87785181818182	4.96653654545455	5.07946363636364	4.82736	4.88435636363636	5.02505727272727	5.01644545454545	4.98907272727273	4.94549181818182	0.0190055818181818	-0.00586318181818182	0.0158948181818182	0.0263513636363636	0.0286555454545455	0.0299893636363636	-0.00103281818181818	0.00944645454545455	-0.0190055818181818	0.00586318181818182	-0.0158948181818182	-0.0263513636363636	-0.0286555454545455	-0.0299893636363636	0.00103281818181818	-0.00944645454545455
24	4.76438327272727	4.91451	4.74784363636364	4.72978	4.68617727272727	4.74360545454545	4.86352636363636	4.85830181818182	4.97215472727273	5.02879090909091	4.81764272727273	4.92272545454545	5.06696727272727	5.02464727272727	5.05059909090909	4.99315545454545	0.0201324181818182	-0.00386709090909091	0.0185486363636364	0.0258024545454545	0.0293198181818182	0.0308582727272727	0.00131209090909091	0.00851745454545455	-0.0201324181818182	0.00386709090909091	-0.0185486363636364	-0.0258024545454545	-0.0293198181818182	-0.0308582727272727	-0.00131209090909091	-0.00851745454545455
25	4.80468018181818	4.89063545454545	4.79294	4.80566363636364	4.76941545454545	4.76474636363636	4.90899181818182	4.88634636363636	4.98652163636364	5.00323363636364	4.84865909090909	4.92032	5.0828	5.07759545454545	5.03249454545455	4.91796181818182	0.0207877454545455	-0.003409	0.0191243636363636	0.0259249090909091	0.0302649090909091	0.0320335454545455	0.00191290909090909	0.00620490909090909	-0.0207877454545455	0.003409	-0.0191243636363636	-0.0259249090909091	-0.0302649090909091	-0.0320335454545455	-0.00191290909090909	-0.00620490909090909
26	4.83658345454545	4.89994727272727	4.79261090909091	4.84130090909091	4.81686272727273	4.83219545454545	4.91945545454545	4.90762818181818	5.03516836363636	5.06972636363636	4.95646909090909	4.97011363636364	5.08441727272727	5.09511545454545	5.07169181818182	4.98178636363636	0.0224999818181818	-0.00246145454545454	0.0215518181818182	0.0265699090909091	0.0355965454545455	0.0312430909090909	0.00473690909090909	0.007448	-0.0224999818181818	0.00246145454545454	-0.0215518181818182	-0.0265699090909091	-0.0355965454545455	-0.0312430909090909	-0.00473690909090909	-0.007448
27	4.88357945454545	5.02753181818182	4.84172727272727	4.84805090909091	4.81219454545455	4.88839272727273	4.94070090909091	4.96102727272727	5.06779163636364	5.04523090909091	4.93057727272727	5.04127363636364	5.14628	5.17559636363636	5.09505181818182	4.98547909090909	0.0240368	0.000822	0.021457	0.0295559090909091	0.034864	0.0334850909090909	0.00500318181818182	0.00616545454545454	-0.0240368	-0.000822	-0.021457	-0.0295559090909091	-0.034864	-0.0334850909090909	-0.00500318181818182	-0.00616545454545454
28	4.89473345454545	4.99100272727273	4.87776636363636	4.87482545454545	4.82573818181818	4.90433454545455	4.97164090909091	4.93027909090909	5.12041527272727	5.17850454545455	4.97074818181818	5.01579727272727	5.21037181818182	5.22665454545455	5.11211545454545	5.03719363636364	0.0265117090909091	0.004294	0.0218670909090909	0.0311668181818182	0.0385040909090909	0.0367265454545455	0.00624563636363636	0.00602927272727273	-0.0265117090909091	-0.004294	-0.0218670909090909	-0.0311668181818182	-0.0385040909090909	-0.0367265454545455	-0.00624563636363636	-0.00602927272727273
29	4.91855836363636	5.02523181818182	4.90173181818182	4.88330363636364	4.88285545454545	4.89966909090909	5.00207454545455	4.94452545454545	5.15920654545455	5.24439636363636	5.04415545454545	5.07036818181818	5.19026	5.24685272727273	5.16817727272727	5.14104181818182	0.0277562545454545	0.00387481818181818	0.0229959090909091	0.0320369090909091	0.0416952727272727	0.0381783636363636	0.00721781818181818	0.00735081818181818	-0.0277562545454545	-0.00387481818181818	-0.0229959090909091	-0.0320369090909091	-0.0416952727272727	-0.0381783636363636	-0.00721781818181818	-0.00735081818181818
30	4.94071309090909	5.01013181818182	4.93489727272727	4.88860727272727	4.90609545454545	4.96383363636364	5.05437636363636	4.9464	5.19522381818182	5.28411818181818	5.09382090909091	5.11264545454545	5.25219181818182	5.23334272727273	5.16945272727273	5.13763545454545	0.0282632	0.00583845454545455	0.0250585454545455	0.0309347272727273	0.0416803636363636	0.0378039090909091	0.0104877272727273	0.00863263636363636	-0.0282632	-0.00583845454545455	-0.0250585454545455	-0.0309347272727273	-0.0416803636363636	-0.0378039090909091	-0.0104877272727273	-0.00863263636363636
31	4.96450872727273	5.01060636363636	4.95591818181818	4.90116	4.94041727272727	5.01444181818182	5.05150454545455	4.95826363636364	5.20038036363636	5.26268272727273	5.09993	5.10422090909091	5.28157	5.25349818181818	5.22703818181818	5.10354181818182	0.029404	0.00643072727272727	0.0288724545454545	0.0302656363636364	0.0435794545454545	0.0378717272727273	0.00980509090909091	0.00702263636363636	-0.029404	-0.00643072727272727	-0.0288724545454545	-0.0302656363636364	-0.0435794545454545	-0.0378717272727273	-0.00980509090909091	-0.00702263636363636
32	4.97739327272727	4.99048	4.95426	4.92184818181818	4.94859818181818	5.07178	5.09765727272727	5.01476272727273	5.26735872727273	5.37617	5.18886727272727	5.12456	5.34515272727273	5.30204363636364	5.21655363636364	5.13104909090909	0.0290381636363636	0.005799	0.0273411818181818	0.0297134545454545	0.0456003636363636	0.0367368181818182	0.00874409090909091	0.00623336363636364	-0.0290381636363636	-0.005799	-0.0273411818181818	-0.0297134545454545	-0.0456003636363636	-0.0367368181818182	-0.00874409090909091	-0.00623336363636364
33	5.03064036363636	5.15385181818182	4.98597090909091	5.01777363636364	4.92469545454545	5.07091	5.08565363636364	5.08505727272727	5.27672454545455	5.35005181818182	5.17101727272727	5.09750545454545	5.38342818181818	5.38162	5.25702	5.14360636363636	0.0290757090909091	0.00565845454545455	0.0270560909090909	0.0302245454545455	0.0468861818181818	0.0355532727272727	0.00929545454545454	0.00666654545454545	-0.0290757090909091	-0.00565845454545455	-0.0270560909090909	-0.0302245454545455	-0.0468861818181818	-0.0355532727272727	-0.00929545454545454	-0.00666654545454545
34	5.04243909090909	5.16974727272727	4.99649818181818	5.02614090909091	4.96746454545455	5.05234454545455	5.08654363636364	5.12239545454545	5.32794654545455	5.44326272727273	5.17850181818182	5.18809272727273	5.37154636363636	5.45832909090909	5.31260909090909	5.17502363636364	0.0301082363636364	0.00750145454545455	0.0282999090909091	0.0307019090909091	0.0459909090909091	0.038047	0.0103027272727273	0.00635336363636364	-0.0301082363636364	-0.00750145454545455	-0.0282999090909091	-0.0307019090909091	-0.0459909090909091	-0.038047	-0.0103027272727273	-0.00635336363636364
35	5.08825054545455	5.18476545454545	5.08057363636364	5.06092363636364	5.04515636363636	5.06983363636364	5.10378	5.13179181818182	5.38817563636364	5.50854727272727	5.28371272727273	5.24448181818182	5.40489181818182	5.49924454545455	5.30814272727273	5.19784272727273	0.0304126909090909	0.00662463636363636	0.029351	0.0312221818181818	0.0465673636363636	0.0382982727272727	0.0103975454545455	0.00626709090909091	-0.0304126909090909	-0.00662463636363636	-0.029351	-0.0312221818181818	-0.0465673636363636	-0.0382982727272727	-0.0103975454545455	-0.00626709090909091
36	5.087196	5.13776090909091	5.07804818181818	5.06736272727273	5.04923727272727	5.10357090909091	5.11442454545455	5.10300272727273	5.41399981818182	5.58396636363636	5.30460363636364	5.23817545454545	5.44106363636364	5.50219	5.35609272727273	5.24360090909091	0.0314963090909091	0.00848072727272727	0.0303960909090909	0.0313420909090909	0.0488844545454545	0.0383781818181818	0.0118322727272727	0.00881027272727273	-0.0314963090909091	-0.00848072727272727	-0.0303960909090909	-0.0313420909090909	-0.0488844545454545	-0.0383781818181818	-0.0118322727272727	-0.00881027272727273
37	5.07392181818182	5.10784909090909	5.06018727272727	5.01434727272727	5.04249363636364	5.14473181818182	5.15580090909091	5.11453090909091	5.42312018181818	5.59711727272727	5.28443272727273	5.27684	5.50163727272727	5.45557363636364	5.30220636363636	5.30601	0.0314558363636364	0.0110269090909091	0.0297371818181818	0.0323405454545455	0.0484347272727273	0.0357398181818182	0.0100330909090909	0.00918754545454545	-0.0314558363636364	-0.0110269090909091	-0.0297371818181818	-0.0323405454545455	-0.0484347272727273	-0.0357398181818182	-0.0100330909090909	-0.00918754545454545
38	5.07895381818182	5.16602818181818	5.05484818181818	4.98379636363636	5.05262727272727	5.13746909090909	5.16553272727273	5.14860818181818	5.44802927272727	5.55068727272727	5.38047454545455	5.32741636363636	5.48593181818182	5.49563636363636	5.32483454545455	5.28355818181818	0.0312111818181818	0.0111235454545455	0.0306798181818182	0.0316211818181818	0.047387	0.0352443636363636	0.010702	0.008493	-0.0312111818181818	-0.0111235454545455	-0.0306798181818182	-0.0316211818181818	-0.047387	-0.0352443636363636	-0.010702	-0.008493
39	5.06418872727273	5.11812727272727	5.11112909090909	4.95933909090909	4.97545545454545	5.15689272727273	5.19651181818182	5.14073545454545	5.43573945454545	5.58270545454545	5.27162454545455	5.29545	5.51401363636364	5.51490363636364	5.35720545454545	5.28887636363636	0.0307866727272727	0.0115608181818182	0.0311192727272727	0.0306841818181818	0.0475159090909091	0.0330531818181818	0.0141988181818182	0.00807245454545455	-0.0307866727272727	-0.0115608181818182	-0.0311192727272727	-0.0306841818181818	-0.0475159090909091	-0.0330531818181818	-0.0141988181818182	-0.00807245454545455
40	5.049282	5.16908727272727	5.01517454545455	4.96175363636364	5.02087727272727	5.07951727272727	5.17670272727273	5.13798181818182	5.44999709090909	5.61004636363636	5.38789636363636	5.27104636363636	5.45151727272727	5.52947909090909	5.37025181818182	5.30437818181818	0.0320056363636364	0.00994454545454545	0.0353647272727273	0.0308909090909091	0.0498640909090909	0.0339639090909091	0.0125195454545455	0.00731145454545455	-0.0320056363636364	-0.00994454545454545	-0.0353647272727273	-0.0308909090909091	-0.0498640909090909	-0.0339639090909091	-0.0125195454545455	-0.00731145454545455
41	5.05146909090909	5.12947181818182	5.06135	4.99898909090909	4.98134090909091	5.08619363636364	5.15555272727273	5.18533636363636	5.44689418181818	5.63273181818182	5.35763818181818	5.30124090909091	5.44285	5.50001	5.36423	5.26591090909091	0.0314600909090909	0.00938218181818182	0.0347046363636364	0.0308229090909091	0.050072	0.0323187272727273	0.0119421818181818	0.00526245454545455	-0.0314600909090909	-0.00938218181818182	-0.0347046363636364	-0.0308229090909091	-0.050072	-0.0323187272727273	-0.0119421818181818	-0.00526245454545455
42	5.03845745454545	5.11094727272727	5.01682818181818	4.96901181818182	5.03084818181818	5.06465181818182	5.11120363636364	5.19614363636364	5.45595872727273	5.58690181818182	5.39137727272727	5.37209727272727	5.42035272727273	5.50906454545455	5.38818181818182	5.28970818181818	0.0322102	0.0105300909090909	0.0352884545454545	0.0323746363636364	0.0503470909090909	0.0325107272727273	0.0120113636363636	0.00309318181818182	-0.0322102	-0.0105300909090909	-0.0352884545454545	-0.0323746363636364	-0.0503470909090909	-0.0325107272727273	-0.0120113636363636	-0.00309318181818182
43	5.04748	5.11510909090909	5.08410727272727	5.00193	4.99137	5.04488363636364	5.13700090909091	5.22232909090909	5.45647218181818	5.64298727272727	5.36610090909091	5.34005909090909	5.45129272727273	5.48192090909091	5.35064909090909	5.25528818181818	0.0320711636363636	0.0131601818181818	0.0374843636363636	0.0294583636363636	0.0521856363636364	0.0280672727272727	0.00925390909090909	7.66363636363633e-05	-0.0320711636363636	-0.0131601818181818	-0.0374843636363636	-0.0294583636363636	-0.0521856363636364	-0.0280672727272727	-0.00925390909090909	-7.66363636363633e-05
44	5.01317163636364	5.12710545454545	5.02275	4.90058636363636	5.00400272727273	5.01141363636364	5.18610818181818	5.16455636363636	5.46744327272727	5.53914181818182	5.40560363636364	5.37499181818182	5.47848545454545	5.53899363636364	5.32345363636364	5.28980545454545	0.0314715090909091	0.0113343636363636	0.0383225454545455	0.0305502727272727	0.0515884545454545	0.0255619090909091	0.00969818181818182	-0.000282727272727273	-0.0314715090909091	-0.0113343636363636	-0.0383225454545455	-0.0305502727272727	-0.0515884545454545	-0.0255619090909091	-0.00969818181818182	0.000282727272727273
45	4.98648327272727	5.04902545454545	5.00208	4.90724818181818	4.92994	5.04412272727273	5.17539272727273	5.18239090909091	5.44547163636364	5.56688272727273	5.38587727272727	5.31975636363636	5.51161454545455	5.44322727272727	5.37103545454545	5.25992818181818	0.0307049454545455	0.010653	0.0372843636363636	0.0286473636363636	0.051704	0.025236	0.0104435454545455	0.000224363636363636	-0.0307049454545455	-0.010653	-0.0372843636363636	-0.0286473636363636	-0.051704	-0.025236	-0.0104435454545455	-0.000224363636363636
46	4.97782636363636	5.12044363636364	4.95473636363636	4.90748181818182	4.91279181818182	4.99367818181818	5.12329	5.14315727272727	5.40936145454545	5.52782181818182	5.38056818181818	5.32038090909091	5.38084636363636	5.43719	5.42350636363636	5.22321909090909	0.0311276363636364	0.0110773636363636	0.0371854545454545	0.0299517272727273	0.0507235454545455	0.0267000909090909	0.0100433636363636	0.001085	-0.0311276363636364	-0.0110773636363636	-0.0371854545454545	-0.0299517272727273	-0.0507235454545455	-0.0267000909090909	-0.0100433636363636	-0.001085
47	4.99242345454545	5.07475363636364	5.00048818181818	4.91545090909091	4.90605727272727	5.06536727272727	5.07519727272727	5.19413727272727	5.38570181818182	5.52963181818182	5.32847181818182	5.30002181818182	5.4051	5.36528363636364	5.43446363636364	5.21419727272727	0.0310182	0.0104657272727273	0.0369596363636364	0.0294832727272727	0.0516686363636364	0.0265137272727273	0.0115988181818182	0.000112090909090909	-0.0310182	-0.0104657272727273	-0.0369596363636364	-0.0294832727272727	-0.0516686363636364	-0.0265137272727273	-0.0115988181818182	-0.000112090909090909
48	5.00435927272727	5.11776909090909	4.95896272727273	4.93040181818182	4.98202454545455	5.03263818181818	5.04193	5.12913272727273	5.36531436363636	5.44867363636364	5.34947727272727	5.30061454545455	5.33733636363636	5.39047	5.43920090909091	5.25748818181818	0.0321163636363636	0.0135132727272727	0.0365271818181818	0.0329050909090909	0.0506037272727273	0.0270325454545455	0.010685	-0.00238327272727273	-0.0321163636363636	-0.0135132727272727	-0.0365271818181818	-0.0329050909090909	-0.0506037272727273	-0.0270325454545455	-0.010685	0.00238327272727273
49	4.98086218181818	5.04273181818182	4.97297545454545	4.92748363636364	4.89985181818182	5.06126818181818	5.08772	5.14723363636364	5.37896381818182	5.53371545454545	5.35326454545455	5.30250636363636	5.37499909090909	5.33033363636364	5.31748090909091	5.19727909090909	0.0326130363636364	0.0110763636363636	0.0387742727272727	0.0347468181818182	0.0502193636363636	0.0282483636363636	0.0111361818181818	-0.00179590909090909	-0.0326130363636364	-0.0110763636363636	-0.0387742727272727	-0.0347468181818182	-0.0502193636363636	-0.0282483636363636	-0.0111361818181818	0.00179590909090909
50	4.95277909090909	5.07544636363636	4.99825272727273	4.85562454545455	4.92849363636364	4.90607818181818	5.04178181818182	5.07526909090909	5.41789036363636	5.50630909090909	5.37804545454545	5.36860727272727	5.37855545454545	5.45793454545455	5.32190818181818	5.22984636363636	0.0343169636363636	0.0110759090909091	0.0393320909090909	0.0387006363636364	0.0524480909090909	0.0300280909090909	0.0106076363636364	-0.000294090909090909	-0.0343169636363636	-0.0110759090909091	-0.0393320909090909	-0.0387006363636364	-0.0524480909090909	-0.0300280909090909	-0.0106076363636364	0.000294090909090909
51	4.91461636363636	5.04901818181818	4.90448818181818	4.89324090909091	4.82656272727273	4.89977181818182	5.12953181818182	5.11135454545455	5.40692836363636	5.50347	5.40764	5.29564545454545	5.39646818181818	5.43141818181818	5.24199272727273	5.12050181818182	0.0356542	0.011063	0.0417939090909091	0.0418681818181818	0.0515633636363636	0.0319825454545455	0.0103013636363636	-0.000356181818181818	-0.0356542	-0.011063	-0.0417939090909091	-0.0418681818181818	-0.0515633636363636	-0.0319825454545455	-0.0103013636363636	0.000356181818181818
52	4.90687672727273	5.03691	4.86290272727273	4.89927363636364	4.88183181818182	4.85346545454545	5.05786636363636	5.14139	5.35236036363636	5.46644909090909	5.38392545454545	5.25230636363636	5.27309272727273	5.38602818181818	5.31035454545455	5.09295727272727	0.0378487636363636	0.0160828181818182	0.0441585454545455	0.0425107272727273	0.0513590909090909	0.0351326363636364	0.00782463636363636	-0.000959636363636363	-0.0378487636363636	-0.0160828181818182	-0.0441585454545455	-0.0425107272727273	-0.0513590909090909	-0.0351326363636364	-0.00782463636363636	0.000959636363636363
53	4.89942690909091	5.01301	4.84331454545455	4.91738272727273	4.80476727272727	4.91866	5.13144818181818	5.12003636363636	5.34497272727273	5.45453272727273	5.33602545454545	5.27256636363636	5.36062636363636	5.30111272727273	5.25596363636364	5.06877272727273	0.0388184181818182	0.0185642727272727	0.0453926363636364	0.043411	0.0511076363636364	0.0356165454545455	0.00763645454545455	-0.000803727272727273	-0.0388184181818182	-0.0185642727272727	-0.0453926363636364	-0.043411	-0.0511076363636364	-0.0356165454545455	-0.00763645454545455	0.000803727272727273
54	4.92337418181818	5.07599363636364	4.88703090909091	4.86583363636364	4.91604545454545	4.87196727272727	5.03888727272727	5.08779272727273	5.32683109090909	5.41429181818182	5.28231363636364	5.28660454545455	5.28048727272727	5.37045818181818	5.33282454545455	5.11552454545455	0.0408416727272727	0.0214253636363636	0.0480914545454545	0.0461649090909091	0.0511716363636364	0.037355	0.00982745454545455	-0.000152181818181818	-0.0408416727272727	-0.0214253636363636	-0.0480914545454545	-0.0461649090909091	-0.0511716363636364	-0.037355	-0.00982745454545455	0.000152181818181818
55	4.91884945454545	5.02518818181818	4.94319	4.84567363636364	4.85546454545455	4.92473090909091	5.04818636363636	5.03292636363636	5.33136145454545	5.46863818181818	5.25648090909091	5.27585727272727	5.35406	5.30177090909091	5.26424272727273	5.15363272727273	0.0422402181818182	0.0215821818181818	0.0530894545454545	0.0461062727272727	0.0526319090909091	0.0377912727272727	0.00838127272727273	-0.000859363636363635	-0.0422402181818182	-0.0215821818181818	-0.0530894545454545	-0.0461062727272727	-0.0526319090909091	-0.0377912727272727	-0.00838127272727273	0.000859363636363635
56	4.90040854545455	5.01397909090909	4.93182181818182	4.84064363636364	4.85582	4.85977818181818	4.98564090909091	5.01176909090909	5.32998672727273	5.41931	5.27043	5.27674	5.32136727272727	5.36208636363636	5.29237545454545	5.10527090909091	0.0430269090909091	0.0208292727272727	0.0553039090909091	0.0477144545454545	0.0522402727272727	0.0390466363636364	0.00947845454545455	-0.00118	-0.0430269090909091	-0.0208292727272727	-0.0553039090909091	-0.0477144545454545	-0.0522402727272727	-0.0390466363636364	-0.00947845454545455	0.00118
57	4.87939163636364	4.96417636363636	4.88717818181818	4.84291	4.79125727272727	4.91143636363636	5.03542	5.01435	5.33381218181818	5.43701545454545	5.30164	5.26627	5.36738818181818	5.29674727272727	5.23503181818182	5.0612	0.0443904909090909	0.021478	0.0582665454545455	0.051889	0.0527579090909091	0.037561	0.00954090909090909	7.65454545454548e-05	-0.0443904909090909	-0.021478	-0.0582665454545455	-0.051889	-0.0527579090909091	-0.037561	-0.00954090909090909	-7.65454545454548e-05
58	4.88975090909091	5.01650272727273	4.84518454545455	4.86832454545455	4.87546909090909	4.84327363636364	4.96525636363636	5.03142545454545	5.33110290909091	5.41754181818182	5.32047454545455	5.30121181818182	5.32099818181818	5.29528818181818	5.30522636363636	5.06474545454545	0.0451684363636364	0.0233974545454545	0.0577522727272727	0.0519501818181818	0.0525838181818182	0.0401584545454545	0.0107004545454545	0.00101581818181818	-0.0451684363636364	-0.0233974545454545	-0.0577522727272727	-0.0519501818181818	-0.0525838181818182	-0.0401584545454545	-0.0107004545454545	-0.00101581818181818
59	4.900992	5.05875272727273	4.82549454545455	4.86077545454545	4.85414181818182	4.90579545454545	5.07299272727273	5.05595	5.31536436363636	5.38681909090909	5.26642363636364	5.31053181818182	5.35304272727273	5.26000454545455	5.19286545454545	5.04956727272727	0.0460543454545455	0.0267843636363636	0.058345	0.050845	0.0527548181818182	0.0415425454545455	0.00911881818181818	0.00178045454545455	-0.0460543454545455	-0.0267843636363636	-0.058345	-0.050845	-0.0527548181818182	-0.0415425454545455	-0.00911881818181818	-0.00178045454545455
60	4.86839272727273	4.97216818181818	4.75368454545455	4.87984181818182	4.85329909090909	4.88297	4.98481181818182	4.99385272727273	5.33281127272727	5.48233909090909	5.26403909090909	5.29867909090909	5.35269090909091	5.26630818181818	5.25357818181818	5.06790272727273	0.0465424363636364	0.0274592727272727	0.0623319090909091	0.0492948181818182	0.0510617272727273	0.0425644545454545	0.00776763636363636	0.00127127272727273	-0.0465424363636364	-0.0274592727272727	-0.0623319090909091	-0.0492948181818182	-0.0510617272727273	-0.0425644545454545	-0.00776763636363636	-0.00127127272727273
61	4.89065418181818	5.03240545454545	4.81933	4.85712909090909	4.83058727272727	4.91381909090909	4.99111	5.02357454545455	5.321634	5.42669545454545	5.22072	5.31022545454545	5.39832090909091	5.25220818181818	5.19518272727273	5.00178727272727	0.0466035636363636	0.0256006363636364	0.063967	0.050323	0.0502532727272727	0.0428739090909091	0.00694672727272727	-0.000354818181818182	-0.0466035636363636	-0.0256006363636364	-0.063967	-0.050323	-0.0502532727272727	-0.0428739090909091	-0.00694672727272727	0.000354818181818182
62	4.89370327272727	4.98441272727273	4.85743818181818	4.85955454545455	4.88121636363636	4.88589454545455	4.96399818181818	5.02975272727273	5.32542145454545	5.45987636363636	5.24307363636364	5.29382636363636	5.28722	5.34311090909091	5.22354181818182	4.96291636363636	0.0459088181818182	0.0261750909090909	0.062725	0.0503346363636364	0.0485944545454545	0.0417149090909091	0.00554727272727273	-0.00121618181818182	-0.0459088181818182	-0.0261750909090909	-0.062725	-0.0503346363636364	-0.0485944545454545	-0.0417149090909091	-0.00554727272727273	0.00121618181818182
63	4.880354	4.96341090909091	4.82840454545455	4.84764818181818	4.88078636363636	4.88152	4.96719909090909	5.02794545454545	5.33376290909091	5.43513818181818	5.25353545454545	5.29489363636364	5.31926727272727	5.36598	5.21896818181818	4.99367272727273	0.0448759454545455	0.0251750909090909	0.0617635454545455	0.0491239090909091	0.0461407272727273	0.0421764545454545	0.00680236363636364	-0.00134454545454545	-0.0448759454545455	-0.0251750909090909	-0.0617635454545455	-0.0491239090909091	-0.0461407272727273	-0.0421764545454545	-0.00680236363636364	0.00134454545454545
64	4.88796763636364	4.91399909090909	4.81481090909091	4.89531545454545	4.92826454545455	4.88744818181818	4.96208181818182	5.03441727272727	5.33581854545455	5.48636363636364	5.25587454545455	5.28519272727273	5.31713363636364	5.33452818181818	5.20921	4.99605727272727	0.0434946181818182	0.0230565454545455	0.0602015454545455	0.0484140909090909	0.0445676363636364	0.0412332727272727	0.00546963636363636	-0.000829727272727272	-0.0434946181818182	-0.0230565454545455	-0.0602015454545455	-0.0484140909090909	-0.0445676363636364	-0.0412332727272727	-0.00546963636363636	0.000829727272727272
65	4.882904	4.98224909090909	4.80568181818182	4.89950272727273	4.89794272727273	4.82914363636364	5.00616454545455	4.93079727272727	5.33696127272727	5.39971545454545	5.23859545454545	5.33865090909091	5.37099090909091	5.33685363636364	5.19761181818182	5.03198363636364	0.0425559090909091	0.0223467272727273	0.0613388181818182	0.0467543636363636	0.042734	0.0396056363636364	0.00514772727272727	0.000563	-0.0425559090909091	-0.0223467272727273	-0.0613388181818182	-0.0467543636363636	-0.042734	-0.0396056363636364	-0.00514772727272727	-0.000563
66	4.87485490909091	4.89792545454545	4.81039	4.89858909090909	4.89194090909091	4.87542909090909	4.96300909090909	4.92972363636364	5.32538418181818	5.44637272727273	5.26234181818182	5.28333818181818	5.37229363636364	5.26257454545455	5.28032909090909	5.03161545454546	0.0421154727272727	0.0198376363636364	0.0609349090909091	0.0478996363636364	0.0431282727272727	0.0387769090909091	0.005198	-0.00240227272727273	-0.0421154727272727	-0.0198376363636364	-0.0609349090909091	-0.0478996363636364	-0.0431282727272727	-0.0387769090909091	-0.005198	0.00240227272727273
67	4.88456054545455	4.97480818181818	4.85677545454545	4.82823181818182	4.85663636363636	4.90635090909091	4.98591636363636	4.96435272727273	5.30317036363636	5.38532090909091	5.18360090909091	5.33582181818182	5.37600727272727	5.23510090909091	5.23767272727273	4.98893636363636	0.0415368727272727	0.0179702727272727	0.0627045454545455	0.0485630909090909	0.0400676363636364	0.0383788181818182	0.00762954545454545	-0.00333809090909091	-0.0415368727272727	-0.0179702727272727	-0.0627045454545455	-0.0485630909090909	-0.0400676363636364	-0.0383788181818182	-0.00762954545454545	0.00333809090909091
68	4.89743254545455	4.93851818181818	4.80126181818182	4.90523181818182	4.92452727272727	4.91762363636364	4.9585	4.96665636363636	5.32055218181818	5.44118636363636	5.26733454545455	5.29345727272727	5.33798181818182	5.26280090909091	5.21185545454545	4.98305545454545	0.04192	0.0194519090909091	0.0622359090909091	0.047752	0.041401	0.0387591818181818	0.00572845454545455	-0.00241563636363636	-0.04192	-0.0194519090909091	-0.0622359090909091	-0.047752	-0.041401	-0.0387591818181818	-0.00572845454545455	0.00241563636363636
69	4.91205563636364	4.97795909090909	4.85330454545455	4.87348909090909	4.91914	4.93638545454545	4.92421363636364	5.00546636363636	5.31944654545455	5.38254636363636	5.25461181818182	5.32612545454545	5.33581818181818	5.29813090909091	5.25021727272727	5.02062272727273	0.0418698727272727	0.0202133636363636	0.0646381818181818	0.0479634545454545	0.0404128181818182	0.0361215454545455	0.00611745454545455	-0.00235690909090909	-0.0418698727272727	-0.0202133636363636	-0.0646381818181818	-0.0479634545454545	-0.0404128181818182	-0.0361215454545455	-0.00611745454545455	0.00235690909090909
70	4.913246	4.96956363636364	4.82158	4.93371363636364	4.93287	4.90850272727273	4.97453454545455	5.00929	5.30826490909091	5.39526545454545	5.28018090909091	5.25780818181818	5.30684454545455	5.30122545454545	5.16847090909091	5.02731818181818	0.0405346909090909	0.0161940909090909	0.0620956363636364	0.0468331818181818	0.044039	0.0335115454545455	0.00761863636363636	-0.00278290909090909	-0.0405346909090909	-0.0161940909090909	-0.0620956363636364	-0.0468331818181818	-0.044039	-0.0335115454545455	-0.00761863636363636	0.00278290909090909
71	4.91080890909091	5.00261545454545	4.81517818181818	4.90463181818182	4.91286181818182	4.91875727272727	4.93628363636364	4.91068	5.32681709090909	5.38454181818182	5.30133363636364	5.29420818181818	5.33433181818182	5.31967	5.22756090909091	5.10976727272727	0.0391467818181818	0.0162032727272727	0.0597105454545455	0.046191	0.0421862727272727	0.0314428181818182	0.00863118181818182	-0.00353763636363636	-0.0391467818181818	-0.0162032727272727	-0.0597105454545455	-0.046191	-0.0421862727272727	-0.0314428181818182	-0.00863118181818182	0.00353763636363636
72	4.90573781818182	4.95239090909091	4.78927818181818	4.93758363636364	4.92039909090909	4.92903727272727	4.91182545454545	4.97373545454545	5.31009072727273	5.42055727272727	5.30201636363636	5.26707909090909	5.26941909090909	5.29138181818182	5.27080636363636	5.05206454545455	0.0392506727272727	0.016643	0.0588797272727273	0.0474691818181818	0.0435679090909091	0.0296935454545455	0.00657527272727273	-0.00582636363636364	-0.0392506727272727	-0.016643	-0.0588797272727273	-0.0474691818181818	-0.0435679090909091	-0.0296935454545455	-0.00657527272727273	0.00582636363636364
73	4.90267418181818	4.97351727272727	4.88304	4.85759363636364	4.90233818181818	4.89688181818182	4.88871909090909	4.97163909090909	5.29189654545455	5.37139090909091	5.22300818181818	5.30352	5.28989727272727	5.27166636363636	5.23066363636364	5.06608727272727	0.0369296363636364	0.0136071818181818	0.0543878181818182	0.0449535454545455	0.0443340909090909	0.0273655454545455	0.00932372727272727	-0.00629509090909091	-0.0369296363636364	-0.0136071818181818	-0.0543878181818182	-0.0449535454545455	-0.0443340909090909	-0.0273655454545455	-0.00932372727272727	0.00629509090909091
74	4.90573690909091	4.94062272727273	4.87983181818182	4.88293090909091	4.89525	4.93004909090909	4.94854545454545	4.97776545454545	5.29692727272727	5.38361818181818	5.27054	5.25712727272727	5.28209909090909	5.29125181818182	5.22678909090909	5.05342272727273	0.0365355454545455	0.0129606363636364	0.0537877272727273	0.0439214545454545	0.0447884545454545	0.0272194545454545	0.0109094545454545	-0.00778809090909091	-0.0365355454545455	-0.0129606363636364	-0.0537877272727273	-0.0439214545454545	-0.0447884545454545	-0.0272194545454545	-0.0109094545454545	0.00778809090909091
75	4.92228854545455	4.95260818181818	4.89677090909091	4.88670090909091	4.88558727272727	4.98977545454545	4.96194727272727	4.96134909090909	5.29518290909091	5.41226454545455	5.26270090909091	5.23577090909091	5.30703727272727	5.25814090909091	5.25332727272727	5.07365545454545	0.0365272363636364	0.0133853636363636	0.0514600909090909	0.0438789090909091	0.0464274545454545	0.0274843636363636	0.00861309090909091	-0.00787627272727273	-0.0365272363636364	-0.0133853636363636	-0.0514600909090909	-0.0438789090909091	-0.0464274545454545	-0.0274843636363636	-0.00861309090909091	0.00787627272727273
76	4.930734	4.98342545454545	4.87854090909091	4.90387090909091	4.89284545454545	4.99498727272727	4.98508818181818	4.99921090909091	5.27969072727273	5.37819636363636	5.29563909090909	5.19529	5.30321	5.22611818181818	5.21044818181818	5.02345818181818	0.0349795090909091	0.0127559090909091	0.0496699090909091	0.0397131818181818	0.0462932727272727	0.0264652727272727	0.00744663636363636	-0.00526927272727273	-0.0349795090909091	-0.0127559090909091	-0.0496699090909091	-0.0397131818181818	-0.0462932727272727	-0.0264652727272727	-0.00744663636363636	0.00526927272727273
77	4.91250309090909	5.04789818181818	4.85538909090909	4.87075727272727	4.83917090909091	4.9493	4.92949909090909	4.98710454545455	5.29506563636364	5.32037181818182	5.30523454545455	5.27173454545455	5.29091545454545	5.28707181818182	5.29662909090909	5.05577	0.0340526727272727	0.0128483636363636	0.0477161818181818	0.0383296363636364	0.0450195454545455	0.0263496363636364	0.00398572727272727	-0.00595181818181818	-0.0340526727272727	-0.0128483636363636	-0.0477161818181818	-0.0383296363636364	-0.0450195454545455	-0.0263496363636364	-0.00398572727272727	0.00595181818181818
78	4.93958181818182	4.99300363636364	4.93152181818182	4.93718	4.88028545454545	4.95591818181818	4.92831545454545	4.99083636363636	5.28302054545455	5.39205363636364	5.25485909090909	5.20749909090909	5.28068090909091	5.28001	5.20615363636364	5.04514090909091	0.0326188	0.0124673636363636	0.0460583636363636	0.0360608181818182	0.0448391818181818	0.0236682727272727	0.00400181818181818	-0.00669609090909091	-0.0326188	-0.0124673636363636	-0.0460583636363636	-0.0360608181818182	-0.0448391818181818	-0.0236682727272727	-0.00400181818181818	0.00669609090909091
79	4.92774436363636	4.98339363636364	4.88186636363636	4.86730909090909	4.93364272727273	4.97251	4.93870636363636	4.95213909090909	5.27412290909091	5.36866909090909	5.29632272727273	5.19964727272727	5.24020454545455	5.26577090909091	5.17109727272727	5.10332272727273	0.0313425272727273	0.0100399090909091	0.0443598181818182	0.033123	0.0461216363636364	0.0230682727272727	0.00260818181818182	-0.00921663636363636	-0.0313425272727273	-0.0100399090909091	-0.0443598181818182	-0.033123	-0.0461216363636364	-0.0230682727272727	-0.00260818181818182	0.00921663636363636
80	4.92065981818182	4.98220454545455	4.86946272727273	4.90658181818182	4.93074545454545	4.91430454545455	4.97607818181818	5.01644181818182	5.26464327272727	5.39280454545455	5.29201	5.14026	5.20649454545455	5.29164727272727	5.19668181818182	5.03551545454545	0.0308433454545455	0.0140510909090909	0.0421847272727273	0.0328880909090909	0.0450699090909091	0.0200229090909091	0.003464	-0.00860463636363636	-0.0308433454545455	-0.0140510909090909	-0.0421847272727273	-0.0328880909090909	-0.0450699090909091	-0.0200229090909091	-0.003464	0.00860463636363636
81	4.92981509090909	5.01123181818182	4.85862363636364	4.91144545454545	4.89807636363636	4.96969818181818	5.00185545454545	4.98235636363636	5.29126909090909	5.37912636363636	5.32328272727273	5.22058181818182	5.28332090909091	5.25003363636364	5.25742272727273	5.03369090909091	NA	0.0111003636363636	NA	0.032241	0.0440219090909091	0.0174411818181818	0.000874909090909091	-0.00781663636363636	NA	-0.0111003636363636	NA	-0.032241	-0.0440219090909091	-0.0174411818181818	-0.000874909090909091	0.00781663636363636
82	4.91844945454545	5.00801090909091	4.80988363636364	4.92419090909091	4.91677181818182	4.93339	4.99039363636364	5.04718545454545	5.25994145454545	5.33689363636364	5.28365909090909	5.12785272727273	5.26561	5.28569181818182	5.25956	4.99739909090909	NA	0.01123	NA	0.0366366363636364	0.0419122727272727	0.0172276363636364	0.00160072727272727	-0.00783109090909091	NA	-0.01123	NA	-0.0366366363636364	-0.0419122727272727	-0.0172276363636364	-0.00160072727272727	0.00783109090909091
83	4.93220545454545	5.03836272727273	4.86742181818182	4.84785636363636	4.91437818181818	4.99300818181818	4.90857454545455	5.03048272727273	5.25077709090909	5.36768818181818	5.24044	5.16178363636364	5.24496909090909	5.23900454545455	5.30337090909091	5.08057454545455	NA	0.0109260909090909	NA	0.0365956363636364	0.0415333636363636	0.0186419090909091	0.00443836363636364	-0.00851627272727273	NA	-0.0109260909090909	NA	-0.0365956363636364	-0.0415333636363636	-0.0186419090909091	-0.00443836363636364	0.00851627272727273
84	4.94228490909091	5.04215818181818	4.95661	4.88533363636364	4.87496272727273	4.95236	4.90741545454545	5.06150818181818	5.26870218181818	5.36861272727273	5.22513545454545	5.20392636363636	5.28284	5.26299636363636	5.27009272727273	5.03343727272727	NA	0.0113257272727273	NA	0.0359391818181818	0.0396728181818182	0.0208585454545455	0.00247036363636364	-0.00890936363636364	NA	-0.0113257272727273	NA	-0.0359391818181818	-0.0396728181818182	-0.0208585454545455	-0.00247036363636364	0.00890936363636364
85	4.91703618181818	5.00438909090909	4.86383363636364	4.89693545454545	4.84573727272727	4.97428545454545	4.98488090909091	4.97800090909091	5.27868745454545	5.33145727272727	5.31192818181818	5.17554363636364	5.33419636363636	5.24031181818182	5.18862727272727	5.05934818181818	NA	0.00992854545454546	NA	0.0346750909090909	0.0404497272727273	0.0189684545454545	0.00112581818181818	-0.00661654545454545	NA	-0.00992854545454546	NA	-0.0346750909090909	-0.0404497272727273	-0.0189684545454545	-0.00112581818181818	0.00661654545454545
86	4.94337109090909	5.04941	4.86954727272727	4.91688090909091	4.89591818181818	4.98509909090909	5.00260272727273	4.97990636363636	5.27143381818182	5.37130454545455	5.28847181818182	5.14502818181818	5.29479272727273	5.25757181818182	5.16780272727273	5.03873272727273	NA	0.00770390909090909	NA	0.0323536363636364	0.0383220909090909	0.0181646363636364	0.00122918181818182	-0.00583981818181818	NA	-0.00770390909090909	NA	-0.0323536363636364	-0.0383220909090909	-0.0181646363636364	-0.00122918181818182	0.00583981818181818
87	4.91276	5.07644272727273	4.77990727272727	4.88851363636364	4.87862818181818	4.94030818181818	4.98535909090909	5.00358909090909	5.27357472727273	5.33509909090909	5.30086818181818	5.19221181818182	5.29793636363636	5.24175818181818	5.20568727272727	5.05645636363636	NA	0.00630109090909091	NA	0.031957	0.0361295454545455	0.017255	0.00204527272727273	-0.00489881818181818	NA	-0.00630109090909091	NA	-0.031957	-0.0361295454545455	-0.017255	-0.00204527272727273	0.00489881818181818
88	4.92263	5.05201545454545	4.82119727272727	4.87188545454545	4.93435272727273	4.93369909090909	4.94585909090909	5.10194272727273	5.248528	5.30631090909091	5.23127727272727	5.21004636363636	5.27442818181818	5.22057727272727	5.21641909090909	4.93883727272727	NA	0.00765563636363636	NA	0.0300313636363636	0.0348483636363636	0.0181808181818182	0.00430909090909091	-0.00490954545454545	NA	-0.00765563636363636	NA	-0.0300313636363636	-0.0348483636363636	-0.0181808181818182	-0.00430909090909091	0.00490954545454545
89	4.95008363636364	5.01738363636364	4.86568636363636	4.93252363636364	4.93956363636364	4.99526090909091	4.96229545454545	5.02633818181818	5.23770236363636	5.36108636363636	5.19648272727273	5.15939727272727	5.30722454545455	5.16432090909091	5.13415545454545	5.02692272727273	NA	0.00789563636363636	NA	0.0325120909090909	0.0365989090909091	0.0163013636363636	0.00454609090909091	-0.00458345454545455	NA	-0.00789563636363636	NA	-0.0325120909090909	-0.0365989090909091	-0.0163013636363636	-0.00454609090909091	0.00458345454545455
90	4.97885109090909	5.06432818181818	4.90803727272727	4.91103727272727	4.98180090909091	5.02905181818182	4.93418272727273	5.00611272727273	5.21948636363636	5.31714454545455	5.20017090909091	5.18623454545455	5.23967727272727	5.15420454545455	5.17072	5.05664	NA	0.007591	NA	0.0313583636363636	0.036637	0.0159942727272727	0.00514645454545455	-0.00316990909090909	NA	-0.007591	NA	-0.0313583636363636	-0.036637	-0.0159942727272727	-0.00514645454545455	0.00316990909090909
91	4.95293327272727	5.02420181818182	4.87514727272727	4.89475636363636	4.94287545454545	5.02768545454545	4.95594181818182	5.01742818181818	5.25613854545455	5.33977818181818	5.27927181818182	5.19652636363636	5.28969272727273	5.17542363636364	5.12896636363636	4.99985909090909	NA	0.00797427272727273	NA	0.0291728181818182	0.0350843636363636	0.0141889090909091	0.00665909090909091	-0.00262645454545455	NA	-0.00797427272727273	NA	-0.0291728181818182	-0.0350843636363636	-0.0141889090909091	-0.00665909090909091	0.00262645454545455
92	4.94591381818182	5.01927909090909	4.86872818181818	4.93427181818182	4.94086181818182	4.96642818181818	4.94591090909091	5.02969181818182	5.23294236363636	5.32351090909091	5.24414363636364	5.13076363636364	5.25422181818182	5.21207181818182	5.19753090909091	4.99974545454545	NA	0.00723181818181818	NA	0.0278284545454545	0.0352232727272727	0.0159036363636364	0.00461409090909091	-0.00219072727272727	NA	-0.00723181818181818	NA	-0.0278284545454545	-0.0352232727272727	-0.0159036363636364	-0.00461409090909091	0.00219072727272727
93	4.95647709090909	5.05208636363636	4.84103545454545	4.94049818181818	4.95545454545455	4.99331090909091	5.01125454545455	5.01544727272727	5.22724436363636	5.28398727272727	5.25869727272727	5.13749	5.26867636363636	5.18737090909091	5.14991909090909	5.03312454545455	NA	0.00450436363636364	NA	0.025578	0.033336	0.0137721818181818	0.00416309090909091	-0.00224345454545455	NA	-0.00450436363636364	NA	-0.025578	-0.033336	-0.0137721818181818	-0.00416309090909091	0.00224345454545455
94	4.97133672727273	5.07163090909091	4.84195090909091	4.95064727272727	4.98647363636364	5.00598090909091	4.90854272727273	5.03145	5.20346890909091	5.30973818181818	5.23583272727273	5.15789909090909	5.20223272727273	5.11164181818182	5.18332909090909	5.04682909090909	NA	0.00278427272727273	NA	0.0241991818181818	0.0286005454545455	0.0139503636363636	0.00307927272727273	-0.000364	NA	-0.00278427272727273	NA	-0.0241991818181818	-0.0286005454545455	-0.0139503636363636	-0.00307927272727273	0.000364
95	4.94937563636364	5.05933272727273	4.84934363636364	4.96979545454545	4.89401181818182	4.97439454545455	4.91096818181818	4.99340909090909	5.19792054545455	5.26625727272727	5.17822272727273	5.15742545454545	5.25783909090909	5.12985818181818	5.17797636363636	5.07944272727273	NA	0.00149290909090909	NA	0.024872	0.0271565454545455	0.0133137272727273	0.00148	-0.00107054545454545	NA	-0.00149290909090909	NA	-0.024872	-0.0271565454545455	-0.0133137272727273	-0.00148	0.00107054545454545
96	4.99989363636364	5.10663545454545	4.94197363636364	4.99758363636364	4.93262090909091	5.02065454545455	4.92045454545455	4.95966	5.19825618181818	5.26923818181818	5.16222727272727	5.17062545454545	5.24240090909091	5.14678909090909	5.14964727272727	5.05768	NA	0.00121681818181818	NA	0.023779	0.025804	0.0126498181818182	-0.000449	-0.00290718181818182	NA	-0.00121681818181818	NA	-0.023779	-0.025804	-0.0126498181818182	0.000449	0.00290718181818182
97	4.96953345454545	5.06572636363636	4.92137818181818	4.93744545454545	4.92727181818182	4.99584545454545	4.96230363636364	4.99898545454545	5.20752	5.28872090909091	5.23036181818182	5.20909363636364	5.22408	5.08534363636364	5.08086545454545	5.03573636363636	NA	0.00238281818181818	NA	0.0211550909090909	0.0264845454545455	0.0105928181818182	-0.000416090909090909	-0.00202063636363636	NA	-0.00238281818181818	NA	-0.0211550909090909	-0.0264845454545455	-0.0105928181818182	0.000416090909090909	0.00202063636363636
98	4.97715690909091	5.10875	4.88868818181818	4.90779545454545	4.98119181818182	4.99935909090909	4.92167454545455	5.02542454545455	5.17492890909091	5.21502272727273	5.17726818181818	5.13705181818182	5.20737636363636	5.13792545454545	5.14309363636364	5.06674	NA	0.00308054545454546	NA	0.0220070909090909	0.0263796363636364	0.010951	-0.000736909090909091	-0.00172972727272727	NA	-0.00308054545454546	NA	-0.0220070909090909	-0.0263796363636364	-0.010951	0.000736909090909091	0.00172972727272727
99	4.96517618181818	5.06837	4.83373090909091	4.94546909090909	4.96015	5.01816090909091	4.93299727272727	5.04388636363636	5.19717818181818	5.31230272727273	5.24286727272727	5.13295636363636	5.20408727272727	5.09367727272727	5.14917	5.02853181818182	NA	0.00312309090909091	NA	0.0196490909090909	0.0291696363636364	0.00834709090909091	-0.00192836363636364	-0.00147790909090909	NA	-0.00312309090909091	NA	-0.0196490909090909	-0.0291696363636364	-0.00834709090909091	0.00192836363636364	0.00147790909090909
100	4.95922345454545	5.05908818181818	4.90215181818182	4.99084818181818	4.91217181818182	4.93185727272727	4.90599181818182	5.00100727272727	5.17522672727273	5.24400727272727	5.13746272727273	5.11372272727273	5.24976636363636	5.13117454545455	5.16176909090909	5.07799272727273	NA	0.00357581818181818	NA	0.0182435454545455	0.0268658181818182	0.00783645454545455	-0.00241827272727273	-0.000511454545454545	NA	-0.00357581818181818	NA	-0.0182435454545455	-0.0268658181818182	-0.00783645454545455	0.00241827272727273	0.000511454545454545
101	4.98923709090909	5.06527545454545	4.96275181818182	5.00592818181818	4.93902090909091	4.97320909090909	4.85230909090909	5.01119818181818	5.15352145454545	5.27616090909091	5.08846181818182	5.08347909090909	5.16537818181818	5.15412727272727	5.19749636363636	5.07438363636364	NA	0.00650409090909091	NA	0.0156579090909091	0.0253764545454545	0.00665118181818182	-0.000814818181818182	-0.00094890909090909	NA	-0.00650409090909091	NA	-0.0156579090909091	-0.0253764545454545	-0.00665118181818182	0.000814818181818182	0.00094890909090909
102	4.98623327272727	5.07885	5.00106181818182	4.95364454545455	4.91112636363636	4.98648363636364	4.89358454545455	4.98643636363636	5.176236	5.25719090909091	5.11531909090909	5.20310272727273	5.18307636363636	5.12249090909091	5.13051909090909	5.04809090909091	NA	0.00796772727272727	NA	0.0138919090909091	0.0263116363636364	0.00632027272727273	0.00302109090909091	-0.00166518181818182	NA	-0.00796772727272727	NA	-0.0138919090909091	-0.0263116363636364	-0.00632027272727273	-0.00302109090909091	0.00166518181818182
103	4.97563963636364	5.02096636363636	4.99444727272727	4.90928181818182	4.96070909090909	4.99279363636364	4.90210909090909	4.98472909090909	5.170802	5.26469	5.17748181818182	5.19930181818182	5.14169272727273	5.07084363636364	5.16700363636364	5.05787636363636	NA	0.00569281818181818	NA	0.012429	0.0262680909090909	0.00608763636363636	0.00326072727272727	-8.65454545454541e-05	NA	-0.00569281818181818	NA	-0.012429	-0.0262680909090909	-0.00608763636363636	-0.00326072727272727	8.65454545454541e-05
104	4.96957363636364	5.07778363636364	4.96838	4.92318909090909	4.91152818181818	4.96698727272727	4.92979636363636	4.94567181818182	5.16470309090909	5.24442818181818	5.18465545454545	5.13017181818182	5.19489636363636	5.06936363636364	5.10992727272727	5.10219818181818	NA	0.00457263636363636	NA	0.0115064545454545	0.0284447272727273	0.00695427272727273	0.00372072727272727	-0.00127845454545455	NA	-0.00457263636363636	NA	-0.0115064545454545	-0.0284447272727273	-0.00695427272727273	-0.00372072727272727	0.00127845454545455
105	4.97104290909091	5.07675363636364	4.88897272727273	4.94153727272727	4.94459272727273	5.00335818181818	4.92550909090909	4.96276818181818	5.15979872727273	5.22110454545455	5.18691636363636	5.13699818181818	5.19808090909091	5.05589363636364	5.16966	5.05949727272727	NA	0.00264945454545455	NA	0.0104725454545455	0.0294150909090909	0.00617990909090909	0.00414972727272727	-0.00191509090909091	NA	-0.00264945454545455	NA	-0.0104725454545455	-0.0294150909090909	-0.00617990909090909	-0.00414972727272727	0.00191509090909091
106	5.00393236363636	5.14089727272727	4.94524727272727	4.97895727272727	4.94749909090909	5.00706090909091	4.94066545454545	4.97892818181818	5.13523345454545	5.16895818181818	5.11744363636364	5.13430454545455	5.18098727272727	5.07447363636364	5.19531272727273	5.02058545454545	NA	0.00433063636363636	NA	0.0129342727272727	0.029002	0.00707463636363636	0.00685690909090909	-0.000738181818181818	NA	-0.00433063636363636	NA	-0.0129342727272727	-0.029002	-0.00707463636363636	-0.00685690909090909	0.000738181818181818
107	4.98274472727273	5.06246	4.94594363636364	4.97718636363636	4.92940727272727	4.99872636363636	4.87729363636364	5.00971181818182	5.15381527272727	5.25467636363636	5.08627	5.16879636363636	5.16701454545455	5.09231909090909	5.16478363636364	4.94951181818182	NA	0.00408581818181818	NA	0.012493	0.0296903636363636	0.00689154545454545	0.00650209090909091	-0.000499181818181818	NA	-0.00408581818181818	NA	-0.012493	-0.0296903636363636	-0.00689154545454545	-0.00650209090909091	0.000499181818181818
108	4.96282145454545	5.08365818181818	4.94848727272727	4.91498818181818	4.92778727272727	4.93918636363636	4.91022454545455	5.02699545454545	5.17179581818182	5.21817545454545	5.08356909090909	5.18785909090909	5.19378181818182	5.17559363636364	5.14589545454545	5.01233909090909	NA	0.00275545454545454	NA	0.0129955454545455	0.0305457272727273	0.00672727272727273	0.00693309090909091	-0.000665181818181818	NA	-0.00275545454545454	NA	-0.0129955454545455	-0.0305457272727273	-0.00672727272727273	-0.00693309090909091	0.000665181818181818
109	4.98025527272727	5.05368818181818	4.98962454545455	4.92215818181818	4.98715909090909	4.94864636363636	4.90210545454545	5.00078545454545	5.17747581818182	5.29437454545455	5.14419181818182	5.18877181818182	5.13935090909091	5.12069	5.15536272727273	5.05072818181818	NA	0.000898454545454546	NA	0.0122208181818182	0.0292604545454545	0.00491981818181818	0.00570963636363636	-0.00271163636363636	NA	-0.000898454545454546	NA	-0.0122208181818182	-0.0292604545454545	-0.00491981818181818	-0.00570963636363636	0.00271163636363636
110	4.96415345454545	5.06896545454545	4.95963636363636	4.92494272727273	4.97705818181818	4.89016454545455	4.88876636363636	4.92769090909091	5.15713872727273	5.20616181818182	5.10574545454545	5.19606181818182	5.14567454545455	5.13205	5.15193272727273	5.07132454545455	NA	-0.000468909090909091	NA	0.0127501818181818	0.0293811818181818	0.00308336363636364	0.00526481818181818	-0.00184381818181818	NA	0.000468909090909091	NA	-0.0127501818181818	-0.0293811818181818	-0.00308336363636364	-0.00526481818181818	0.00184381818181818
111	4.95955545454545	5.01313636363636	4.90483545454545	4.96388272727273	4.95110545454545	4.96481727272727	4.88961363636364	4.90419454545455	5.15145327272727	5.23855363636364	5.13131545454545	5.12645818181818	5.15739	5.10354909090909	5.14421818181818	5.04036545454545	NA	0.000650000000000001	NA	0.0120534545454545	0.0292297272727273	0.000492272727272727	0.00507145454545455	-0.00130909090909091	NA	-0.000650000000000001	NA	-0.0120534545454545	-0.0292297272727273	-0.000492272727272727	-0.00507145454545455	0.00130909090909091
112	4.96946690909091	5.06025181818182	4.97348	4.90256636363636	4.93825272727273	4.97278363636364	4.80557636363636	4.92465454545455	5.16393963636364	5.23617181818182	5.06863454545455	5.23336454545455	5.18782272727273	5.09370454545455	5.17706272727273	4.95364090909091	NA	0.00166254545454545	NA	0.0131595454545455	0.0285859090909091	0.000181818181818182	0.00649218181818182	-0.000485272727272728	NA	-0.00166254545454545	NA	-0.0131595454545455	-0.0285859090909091	-0.000181818181818182	-0.00649218181818182	0.000485272727272728
113	4.99089127272727	5.04443	4.98240545454545	4.93827727272727	5.00512727272727	4.98421636363636	4.85348363636364	4.95850545454545	5.12970490909091	5.21360545454545	5.06226545454545	5.14734090909091	5.12505090909091	5.10026181818182	5.15846727272727	4.93660727272727	NA	-0.00171881818181818	NA	0.0113437272727273	0.0266557272727273	0.000842545454545455	0.00564854545454545	-0.000172090909090909	NA	0.00171881818181818	NA	-0.0113437272727273	-0.0266557272727273	-0.000842545454545455	-0.00564854545454545	0.000172090909090909
114	4.98280454545455	5.07374727272727	4.99559636363636	4.89799636363636	4.99492636363636	4.95175636363636	4.84541545454545	4.93823727272727	5.15065509090909	5.19704	5.12674636363636	5.17721636363636	5.11857090909091	5.13370181818182	5.11996636363636	4.96651909090909	NA	-0.00105027272727273	NA	0.0107885454545455	0.0249003636363636	-0.00013590909090909	0.00351545454545455	0.000425636363636364	NA	0.00105027272727273	NA	-0.0107885454545455	-0.0249003636363636	0.00013590909090909	-0.00351545454545455	-0.000425636363636364
115	4.98484454545455	5.07776909090909	4.99148272727273	4.93421	4.98966090909091	4.9311	4.82359636363636	4.94227545454545	5.13787690909091	5.21737181818182	5.10559363636364	5.10594272727273	5.13089272727273	5.12958363636364	5.15355454545455	4.98508	NA	0.00130709090909091	NA	0.0110434545454545	0.0218393636363636	0.000195	0.00432609090909091	0.00304690909090909	NA	-0.00130709090909091	NA	-0.0110434545454545	-0.0218393636363636	-0.000195	-0.00432609090909091	-0.00304690909090909
116	4.98164945454545	5.08123818181818	4.91703545454545	4.96227	5.03245	4.91525363636364	4.86539	4.93392818181818	5.14332745454545	5.18612454545455	5.18795727272727	5.13760636363636	5.10560090909091	5.09934818181818	5.15366636363636	4.98677727272727	NA	0.00141381818181818	NA	0.0114111818181818	0.0242877272727273	0.000236727272727273	0.00570381818181818	0.000662181818181818	NA	-0.00141381818181818	NA	-0.0114111818181818	-0.0242877272727273	-0.000236727272727273	-0.00570381818181818	-0.000662181818181818
117	4.98534272727273	5.01299363636364	4.95574454545455	5.02619181818182	5.00222636363636	4.92955727272727	4.87472	4.88630090909091	5.12323872727273	5.20064272727273	5.15750090909091	5.09430454545455	5.11765363636364	5.04609181818182	5.10367	4.97674090909091	NA	0.00306881818181818	NA	0.00831363636363636	0.0212811818181818	0.000330909090909092	0.00343881818181818	0.00120445454545455	NA	-0.00306881818181818	NA	-0.00831363636363636	-0.0212811818181818	-0.000330909090909092	-0.00343881818181818	-0.00120445454545455
118	4.95913890909091	5.01499454545455	4.98516363636364	4.90596363636364	4.97949818181818	4.91007454545455	4.86189272727273	4.90034363636364	5.12739836363636	5.19818909090909	5.09936818181818	5.14489090909091	5.10644545454545	5.08809818181818	5.12001545454545	4.98343545454545	NA	0.00341927272727273	NA	0.00761336363636364	0.0204985454545455	-0.00059190909090909	0.00413363636363636	0.00116518181818182	NA	-0.00341927272727273	NA	-0.00761336363636364	-0.0204985454545455	0.00059190909090909	-0.00413363636363636	-0.00116518181818182
119	4.98608581818182	5.00882636363636	4.98372909090909	4.99456181818182	4.98767454545455	4.95563727272727	4.83528363636364	4.87105727272727	5.12624527272727	5.22027090909091	5.10885090909091	5.12338181818182	5.08053	5.09819272727273	5.12659545454545	4.98366272727273	NA	0.004405	NA	0.00786127272727273	0.0200088181818182	-0.000520636363636363	0.004742	-0.001299	NA	-0.004405	NA	-0.00786127272727273	-0.0200088181818182	0.000520636363636363	-0.004742	0.001299
120	4.97827527272727	5.04687	5.00462272727273	4.93874363636364	4.96292818181818	4.93821181818182	4.83151727272727	4.86208909090909	5.12866818181818	5.20491181818182	5.11672272727273	5.10732545454545	5.09934	5.11504090909091	5.11583272727273	5.00394909090909	NA	0.00284181818181818	NA	0.00725081818181818	0.0195869090909091	-0.000335636363636364	0.00384209090909091	-0.00139109090909091	NA	-0.00284181818181818	NA	-0.00725081818181818	-0.0195869090909091	0.000335636363636364	-0.00384209090909091	0.00139109090909091
121	4.95894109090909	5.01784454545455	4.99908454545455	4.90004454545455	4.96024636363636	4.91748545454545	4.85669363636364	4.90160454545455	5.125414	5.25942272727273	5.10314727272727	5.09733363636364	5.04816090909091	5.11900545454545	5.10095363636364	4.98752272727273	NA	0.00543472727272727	NA	0.00788172727272727	0.0158064545454545	0.00177636363636364	0.00430181818181818	-0.00117318181818182	NA	-0.00543472727272727	NA	-0.00788172727272727	-0.0158064545454545	-0.00177636363636364	-0.00430181818181818	0.00117318181818182
122	4.94775945454545	5.01550818181818	4.92550636363636	4.92868454545455	4.90948636363636	4.95961181818182	4.83119363636364	4.88417727272727	5.122168	5.22547	5.10889727272727	5.11648090909091	5.10301363636364	5.05697818181818	5.08567181818182	4.98968909090909	NA	0.00502336363636364	NA	0.0102465454545455	0.0159409090909091	0.00137572727272727	0.00268690909090909	-9.96363636363633e-05	NA	-0.00502336363636364	NA	-0.0102465454545455	-0.0159409090909091	-0.00137572727272727	-0.00268690909090909	9.96363636363633e-05
123	4.96425472727273	5.02870454545455	4.98723363636364	4.93753	4.96881454545455	4.89899090909091	4.86208272727273	4.87766636363636	5.11147072727273	5.21263272727273	5.09781	5.08890545454545	5.09141545454545	5.06659	5.09194545454545	4.99358363636364	NA	0.00263018181818182	NA	0.010483	0.013797	0.000556636363636364	0.00302681818181818	0.00239554545454545	NA	-0.00263018181818182	NA	-0.010483	-0.013797	-0.000556636363636364	-0.00302681818181818	-0.00239554545454545
124	4.95337618181818	4.99133727272727	5.00174636363636	4.89987	4.95381181818182	4.92011545454545	4.89805272727273	4.89140909090909	5.11918581818182	5.28286363636364	5.07892909090909	5.10405272727273	5.07883818181818	5.05124545454545	5.06696454545455	5.00161454545455	NA	0.00250463636363636	NA	0.0101461818181818	0.0119506363636364	0.000952181818181818	0.00136881818181818	0.00238081818181818	NA	-0.00250463636363636	NA	-0.0101461818181818	-0.0119506363636364	-0.000952181818181818	-0.00136881818181818	-0.00238081818181818
125	4.96875981818182	5.05949	5.01839	4.91996090909091	4.94192181818182	4.90403636363636	4.89208454545455	4.91495	5.11186127272727	5.24289727272727	5.05773363636364	5.08827545454545	5.04856	5.12184	5.12550818181818	4.99848090909091	NA	0.00238554545454545	NA	0.009691	0.0107438181818182	-0.000394363636363636	-0.000814727272727273	0.00372481818181818	NA	-0.00238554545454545	NA	-0.009691	-0.0107438181818182	0.000394363636363636	0.000814727272727273	-0.00372481818181818
126	4.98205581818182	5.06981272727273	5.02352	4.94685454545455	4.90540909090909	4.96468272727273	4.94554363636364	4.92579454545455	5.13752472727273	5.23940818181818	5.11180181818182	5.09439181818182	5.16717090909091	5.07485090909091	5.05918454545455	4.96664727272727	NA	0.00209672727272727	NA	0.00951272727272727	0.0117059090909091	-0.00183554545454545	-0.000303181818181818	0.00220909090909091	NA	-0.00209672727272727	NA	-0.00951272727272727	-0.0117059090909091	0.00183554545454545	0.000303181818181818	-0.00220909090909091
127	4.96896036363636	5.04300090909091	5.04268181818182	4.92845909090909	4.96017272727273	4.87048727272727	4.87837363636364	4.85381	5.111546	5.22454909090909	5.05483272727273	5.08595363636364	5.07131	5.12108454545455	5.07402727272727	5.04127	NA	0.00317027272727273	NA	0.011659	0.0119457272727273	-0.00298354545454545	7.40909090909097e-05	0.00176945454545455	NA	-0.00317027272727273	NA	-0.011659	-0.0119457272727273	0.00298354545454545	-7.40909090909097e-05	-0.00176945454545455
128	4.96023818181818	5.02996363636364	5.0267	4.94714727272727	4.90875636363636	4.88862363636364	4.888	4.87140272727273	5.11080454545455	5.25949909090909	5.07962727272727	5.03246090909091	5.08548	5.09695545454545	5.03405909090909	5.05034090909091	NA	0.00362354545454545	NA	NA	0.012031	-0.00402572727272727	0.00190618181818182	-0.00135972727272727	NA	-0.00362354545454545	NA	NA	-0.012031	0.00402572727272727	-0.00190618181818182	0.00135972727272727
129	4.990082	5.07317090909091	5.02459545454545	4.95558181818182	5.00198454545455	4.89507727272727	4.90176363636364	4.90092181818182	5.10266490909091	5.25783	5.06229363636364	5.08879636363636	5.03298181818182	5.07142272727273	5.04834363636364	5.02513363636364	NA	0.000955363636363636	NA	NA	0.0126438181818182	-0.00343863636363636	0.000410909090909091	-0.000346636363636364	NA	-0.000955363636363636	NA	NA	-0.0126438181818182	0.00343863636363636	-0.000410909090909091	0.000346636363636364
130	4.99742581818182	5.07973727272727	5.03600454545455	4.99246	4.94245363636364	4.93647363636364	4.95023818181818	4.93798909090909	5.09383872727273	5.23823454545455	5.02967090909091	5.08223909090909	5.05717181818182	5.06187727272727	5.01399818181818	4.97219090909091	NA	0.000787090909090909	NA	NA	0.0112111818181818	-0.00506772727272727	0.000359454545454545	0.00105427272727273	NA	-0.000787090909090909	NA	NA	-0.0112111818181818	0.00506772727272727	-0.000359454545454545	-0.00105427272727273
131	4.98441	5.04104818181818	5.04787	4.97168545454545	4.94224363636364	4.91920272727273	4.88652363636364	4.90756545454545	5.10459363636364	5.26344818181818	4.96313727272727	5.08245181818182	5.10915	5.10478090909091	5.06914636363636	5.03109272727273	NA	-0.000385909090909091	NA	NA	0.00906409090909091	-0.00286009090909091	-0.000752090909090909	0.000667727272727273	NA	0.000385909090909091	NA	NA	-0.00906409090909091	0.00286009090909091	0.000752090909090909	-0.000667727272727273
132	4.97018981818182	5.03787727272727	4.98854363636364	4.95005363636364	4.93222363636364	4.94225090909091	4.92206818181818	4.93435909090909	5.11235436363636	5.22695090909091	5.02989545454545	5.1298	5.10432	5.07080545454545	5.04173909090909	4.99997181818182	NA	0.000402090909090909	NA	NA	0.00795118181818182	-0.00122972727272727	-0.000814	3.80000000000002e-05	NA	-0.000402090909090909	NA	NA	-0.00795118181818182	0.00122972727272727	0.000814	-3.80000000000002e-05
133	4.96630327272727	5.00373636363636	5.09250909090909	4.92495818181818	4.92142272727273	4.88889	4.94427818181818	4.93795818181818	5.11894745454545	5.27522727272727	5.01753727272727	5.11742909090909	5.04680636363636	5.13773727272727	5.01935363636364	4.96691454545455	NA	-0.00328209090909091	NA	0.0176792727272727	0.00761790909090909	0.000753090909090909	-0.00212081818181818	0.000557	NA	0.00328209090909091	NA	-0.0176792727272727	-0.00761790909090909	-0.000753090909090909	0.00212081818181818	-0.000557
134	4.98404090909091	5.10171090909091	5.10409545454545	4.93950545454545	4.87822727272727	4.89666545454545	4.93602636363636	4.94031909090909	5.081986	5.21073454545455	4.98092727272727	5.05080272727273	5.06528181818182	5.10218363636364	5.02268909090909	4.94137818181818	NA	-0.00183409090909091	NA	0.0197195454545455	0.00696536363636364	-0.000622363636363636	-0.00340990909090909	0.000761363636363637	NA	0.00183409090909091	NA	-0.0197195454545455	-0.00696536363636364	0.000622363636363636	0.00340990909090909	-0.000761363636363637
135	4.98530690909091	5.01006727272727	5.04913	4.96095181818182	4.98872636363636	4.91765909090909	4.92538272727273	4.96446818181818	5.10631709090909	5.29442727272727	4.99917272727273	5.11205909090909	5.05956545454545	5.06636090909091	5.03848909090909	4.94524363636364	NA	-0.00256027272727273	NA	0.0228340909090909	0.00668881818181818	0.000318181818181818	-0.00231981818181818	0.00177163636363636	NA	0.00256027272727273	NA	-0.0228340909090909	-0.00668881818181818	-0.000318181818181818	0.00231981818181818	-0.00177163636363636
136	5.00964527272727	5.07263	5.00999181818182	5.02819363636364	4.98571636363636	4.95169454545455	4.99706	4.96760909090909	5.08810909090909	5.31231818181818	5.03460909090909	5.05867090909091	5.01316181818182	5.02178545454545	4.96627181818182	4.95874	NA	-0.00144572727272727	NA	0.0248105454545455	0.00653545454545455	0.00122563636363636	-0.00217418181818182	-0.000468090909090909	NA	0.00144572727272727	NA	-0.0248105454545455	-0.00653545454545455	-0.00122563636363636	0.00217418181818182	0.000468090909090909
137	4.99918290909091	5.06392181818182	5.06812181818182	4.99468636363636	4.94529363636364	4.92389090909091	4.93125090909091	4.93146727272727	5.07312363636364	5.25114181818182	4.95050181818182	5.07519727272727	5.00997181818182	5.07880545454545	5.00681454545455	4.97361909090909	NA	-0.00236609090909091	NA	0.0262684545454545	0.00996027272727273	0.00184681818181818	-0.00449354545454545	-0.00226918181818182	NA	0.00236609090909091	NA	-0.0262684545454545	-0.00996027272727273	-0.00184681818181818	0.00449354545454545	0.00226918181818182
138	5.02414636363636	5.05125818181818	5.05754727272727	5.00456090909091	5.00271909090909	5.00464636363636	4.94941363636364	4.86486818181818	5.06286454545455	5.22729	4.96208090909091	5.08345727272727	5.01946363636364	5.02203090909091	4.97811727272727	5.03824363636364	NA	-0.00452581818181818	NA	0.0239301818181818	0.0102496363636364	0.00339209090909091	-0.00800963636363636	-0.00382854545454545	NA	0.00452581818181818	NA	-0.0239301818181818	-0.0102496363636364	-0.00339209090909091	0.00800963636363636	0.00382854545454545
139	5.01125618181818	5.06753545454545	5.13122545454545	4.95670272727273	4.97353727272727	4.92728	4.94978909090909	4.89769636363636	5.07742890909091	5.24174090909091	4.94966	5.10968636363636	5.03162727272727	5.05443	4.98133454545455	4.98401090909091	NA	-0.00785472727272727	NA	0.0252062727272727	0.0123328181818182	0.00592509090909091	-0.00627890909090909	-0.00332336363636364	NA	0.00785472727272727	NA	-0.0252062727272727	-0.0123328181818182	-0.00592509090909091	0.00627890909090909	0.00332336363636364
140	5.04627327272727	5.14712545454545	5.11585454545455	5.04160818181818	4.97690909090909	4.94986909090909	4.91684454545455	4.83961363636364	5.04402418181818	5.12292636363636	5.00730363636364	5.02097272727273	5.02859545454545	5.04032272727273	5.00380272727273	4.96292727272727	NA	-0.00534536363636364	NA	0.022759	0.0105534545454545	0.00835445454545455	-0.00714227272727273	-0.00443218181818182	NA	0.00534536363636364	NA	-0.022759	-0.0105534545454545	-0.00835445454545455	0.00714227272727273	0.00443218181818182
141	5.025962	5.11450454545455	5.08294181818182	4.99266727272727	5.00041	4.93928636363636	4.88196090909091	4.96352818181818	5.05751145454545	5.16161363636364	4.98990181818182	5.03336181818182	5.02188545454545	5.08079454545455	5.01299636363636	4.89850181818182	0.0149798545454545	-0.00600209090909091	0.0363906363636364	0.022427	0.0108220909090909	0.0112616363636364	-0.00893236363636364	-0.00582681818181818	-0.0149798545454545	0.00600209090909091	-0.0363906363636364	-0.022427	-0.0108220909090909	-0.0112616363636364	0.00893236363636364	0.00582681818181818
142	5.03362763636364	5.10724272727273	5.09645545454545	5.05283636363636	4.95469727272727	4.95690636363636	4.90401090909091	4.95004272727273	5.06366745454545	5.20389636363636	4.96369545454545	5.06462727272727	5.03835181818182	5.04776636363636	5.00113	4.94365272727273	0.0148276727272727	-0.00724427272727273	0.0368407272727273	0.0215818181818182	0.0104435454545455	0.0125165454545455	-0.00898063636363636	-0.00497254545454546	-0.0148276727272727	0.00724427272727273	-0.0368407272727273	-0.0215818181818182	-0.0104435454545455	-0.0125165454545455	0.00898063636363636	0.00497254545454546
143	5.00929	5.06609818181818	5.12451545454545	5.02483727272727	4.94544181818182	4.88555727272727	4.94309727272727	4.93999181818182	5.07003745454545	5.20229090909091	4.96213545454545	5.07394818181818	5.03116818181818	5.08064454545455	5.00132636363636	4.95886818181818	0.0140353818181818	-0.00650836363636364	0.0354245454545455	0.0222420909090909	0.00886790909090909	0.0101507272727273	-0.00808418181818182	-0.00674090909090909	-0.0140353818181818	0.00650836363636364	-0.0354245454545455	-0.0222420909090909	-0.00886790909090909	-0.0101507272727273	0.00808418181818182	0.00674090909090909
144	5.01318563636364	5.01650818181818	5.11227	5.00142363636364	4.97738	4.95834636363636	4.91440636363636	4.91237272727273	5.04513490909091	5.20700272727273	4.96675818181818	5.01906090909091	5.01083636363636	5.02201636363636	5.02613818181818	4.94495363636364	0.0155561454545455	-0.00224572727272727	0.0351207272727273	0.0216330909090909	0.0119960909090909	0.0112765454545455	-0.008991	-0.00774454545454545	-0.0155561454545455	0.00224572727272727	-0.0351207272727273	-0.0216330909090909	-0.0119960909090909	-0.0112765454545455	0.008991	0.00774454545454545
145	5.00941363636364	5.03148	5.09758727272727	5.02432727272727	4.97760909090909	4.91606454545455	4.90659545454545	4.90245181818182	5.06637436363636	5.20383727272727	4.98374454545455	5.07686272727273	4.99978545454545	5.06764181818182	5.05610818181818	4.91597272727273	0.0161598545454545	-0.00397727272727273	0.0351814545454545	0.0228811818181818	0.0127984545454545	0.0139154545454545	-0.0107909090909091	-0.00718045454545454	-0.0161598545454545	0.00397727272727273	-0.0351814545454545	-0.0228811818181818	-0.0127984545454545	-0.0139154545454545	0.0107909090909091	0.00718045454545454
146	5.03456309090909	5.06210454545455	5.12475090909091	5.05438090909091	5.00550090909091	4.92607818181818	4.89509090909091	4.94015363636364	5.03967327272727	5.17934363636364	5.01141818181818	5.02261636363636	5.01030727272727	4.97468090909091	5.05036545454545	4.93452090909091	0.016906	-0.00303127272727273	0.0350366363636364	0.0234889090909091	0.0140842727272727	0.0149514545454545	-0.00869318181818182	-0.00792	-0.016906	0.00303127272727273	-0.0350366363636364	-0.0234889090909091	-0.0140842727272727	-0.0149514545454545	0.00869318181818182	0.00792
147	5.01487436363636	5.03860181818182	5.11360090909091	4.98751272727273	5.01314	4.92151636363636	4.90084636363636	4.95073909090909	5.04670818181818	5.18012818181818	5.01149181818182	5.03855454545455	5.01086090909091	4.99250545454545	4.99457818181818	4.92252	0.0170020181818182	-0.00338609090909091	0.0344013636363636	0.0236166363636364	0.0154651818181818	0.014913	-0.00710872727272727	-0.00778663636363636	-0.0170020181818182	0.00338609090909091	-0.0344013636363636	-0.0236166363636364	-0.0154651818181818	-0.014913	0.00710872727272727	0.00778663636363636
148	5.01237945454545	5.06452818181818	5.06291636363636	4.99961181818182	4.97904363636364	4.95579727272727	4.92409636363636	4.87700090909091	5.06216781818182	5.18939454545455	5.02804636363636	5.05417363636364	5.06450818181818	4.97471636363636	4.98988363636364	4.98427636363636	0.0169305454545455	-0.001259	0.0321399090909091	0.0224051818181818	0.0147495454545455	0.0166170909090909	-0.006414	-0.00867536363636364	-0.0169305454545455	0.001259	-0.0321399090909091	-0.0224051818181818	-0.0147495454545455	-0.0166170909090909	0.006414	0.00867536363636364
149	5.01736345454545	5.08707545454545	5.11275090909091	5.01651545454545	4.93045454545455	4.94002090909091	4.94111272727273	4.84926636363636	5.06367127272727	5.18457636363636	5.00192545454545	5.04053090909091	5.08968636363636	5.00163727272727	4.96807272727273	5.02886909090909	0.0166017454545455	-0.00107563636363636	0.0314233636363636	0.0205940909090909	0.0154561818181818	0.0166107272727273	-0.00589218181818182	-0.00712981818181818	-0.0166017454545455	0.00107563636363636	-0.0314233636363636	-0.0205940909090909	-0.0154561818181818	-0.0166107272727273	0.00589218181818182	0.00712981818181818
150	5.01951127272727	5.06179909090909	5.10654727272727	5.03125	4.95950181818182	4.93845818181818	4.95101272727273	4.87016181818182	5.05153618181818	5.15244545454545	5.00737636363636	5.01429909090909	5.05712545454545	5.02643454545455	4.99940454545455	4.99363909090909	0.0167661454545455	-0.000767727272727272	0.0303794545454545	0.0230272727272727	0.0127910909090909	0.0184006363636364	-0.00584190909090909	-0.00842227272727273	-0.0167661454545455	0.000767727272727272	-0.0303794545454545	-0.0230272727272727	-0.0127910909090909	-0.0184006363636364	0.00584190909090909	0.00842227272727273
151	5.01961145454545	5.09954454545455	5.09688636363636	5.04623454545455	4.95071545454545	4.90467636363636	4.94014090909091	4.90385727272727	5.04536272727273	5.16065727272727	4.95231454545455	5.03544454545455	5.03557909090909	5.04281818181818	5.00487909090909	4.96895909090909	0.0158214	-0.00261009090909091	0.0303409090909091	0.0228309090909091	0.0122871818181818	0.0162580909090909	-0.00581545454545454	-0.00987054545454545	-0.0158214	0.00261009090909091	-0.0303409090909091	-0.0228309090909091	-0.0122871818181818	-0.0162580909090909	0.00581545454545454	0.00987054545454545
152	5.00483963636364	5.07255909090909	5.08556636363636	5.01849090909091	4.96963545454545	4.87794636363636	4.85482181818182	4.8793	5.03092854545455	5.11033636363636	4.97631545454545	5.05950545454545	4.98126363636364	5.02722181818182	5.06276454545455	4.93447	0.0157601454545455	-0.00293209090909091	0.0295451818181818	0.0227671818181818	0.0134049090909091	0.0160155454545455	-0.007932	-0.0118782727272727	-0.0157601454545455	0.00293209090909091	-0.0295451818181818	-0.0227671818181818	-0.0134049090909091	-0.0160155454545455	0.007932	0.0118782727272727
153	5.01556236363636	5.01699272727273	5.11435454545455	4.97378090909091	5.0388	4.93388363636364	4.91960818181818	4.94047909090909	5.02817472727273	5.18527454545455	4.94766818181818	5.01997	4.97391545454545	5.01404545454545	5.00439818181818	4.95478727272727	0.0161418181818182	-0.00352481818181818	0.0293991818181818	0.0229166363636364	0.012728	0.0191900909090909	-0.0115588181818182	-0.0104632727272727	-0.0161418181818182	0.00352481818181818	-0.0293991818181818	-0.0229166363636364	-0.012728	-0.0191900909090909	0.0115588181818182	0.0104632727272727
154	5.03031727272727	5.11199636363636	5.07278545454545	4.97060727272727	5.04153545454545	4.95466181818182	4.96418818181818	4.93638545454545	5.029956	5.14028090909091	4.98461272727273	5.03488363636364	4.98770363636364	5.00229909090909	4.98281545454545	5.01863818181818	0.0161610727272727	-0.00179418181818182	0.030353	0.022322	0.0115586363636364	0.0183659090909091	-0.0126645454545455	-0.0138592727272727	-0.0161610727272727	0.00179418181818182	-0.030353	-0.022322	-0.0115586363636364	-0.0183659090909091	0.0126645454545455	0.0138592727272727
155	5.01127418181818	5.07136090909091	5.11617363636364	4.96294	4.95721636363636	4.94868	4.96163727272727	4.89275636363636	5.04349363636364	5.15379363636364	4.96920090909091	5.05446818181818	5.04620090909091	4.99380454545455	4.99914909090909	4.96038909090909	0.0154646909090909	-0.00189536363636364	0.0286779090909091	0.0209815454545455	0.00958763636363636	0.0199717272727273	-0.0135088181818182	-0.0143632727272727	-0.0154646909090909	0.00189536363636364	-0.0286779090909091	-0.0209815454545455	-0.00958763636363636	-0.0199717272727273	0.0135088181818182	0.0143632727272727
156	5.00289763636364	5.05563181818182	4.97662636363636	5.01164272727273	5.03690181818182	4.93368545454545	4.93920454545455	4.90800272727273	5.04499072727273	5.15714636363636	5.06039181818182	4.97560454545455	4.98402090909091	5.04779	5.06558636363636	4.92910272727273	0.0155702363636364	0.000139272727272728	0.0272673636363636	0.0212257272727273	0.00904809090909091	0.0201707272727273	-0.0135020909090909	-0.0130956363636364	-0.0155702363636364	-0.000139272727272728	-0.0272673636363636	-0.0212257272727273	-0.00904809090909091	-0.0201707272727273	0.0135020909090909	0.0130956363636364
157	4.99885818181818	5.03938090909091	5.08663818181818	4.96188	4.95217818181818	4.95421363636364	4.96008909090909	4.94216090909091	5.04424472727273	5.19557272727273	4.97656272727273	5.03227909090909	4.99186	5.02494909090909	5.02139272727273	4.91434727272727	0.0150058363636364	0.00143881818181818	0.0273078181818182	0.0197467272727273	0.00776627272727273	0.0187695454545455	-0.0152571818181818	-0.0145232727272727	-0.0150058363636364	-0.00143881818181818	-0.0273078181818182	-0.0197467272727273	-0.00776627272727273	-0.0187695454545455	0.0152571818181818	0.0145232727272727
158	4.98905181818182	5.06041818181818	5.03969545454545	4.94603090909091	4.96756727272727	4.93154727272727	4.96457272727273	4.91046636363636	5.03739090909091	5.19051363636364	4.99890090909091	5.03727909090909	4.96520454545455	4.99505636363636	4.99872636363636	4.89657636363636	0.0150130909090909	0.000520454545454546	0.0283973636363636	0.0184169090909091	0.00783963636363636	0.0198910909090909	-0.0154686363636364	-0.0139526363636364	-0.0150130909090909	-0.000520454545454546	-0.0283973636363636	-0.0184169090909091	-0.00783963636363636	-0.0198910909090909	0.0154686363636364	0.0139526363636364
159	4.99172290909091	5.02425818181818	5.05459272727273	4.91527545454545	5.01751545454545	4.94697272727273	4.98341636363636	4.95276545454545	5.02979090909091	5.20096727272727	4.96271636363636	5.04633363636364	4.92257545454545	5.01636181818182	4.92278090909091	4.9116	0.0142039090909091	-0.000661818181818183	0.0270108181818182	0.0174903636363636	0.00639563636363636	0.0207845454545455	-0.0161787272727273	-0.0134078181818182	-0.0142039090909091	0.000661818181818183	-0.0270108181818182	-0.0174903636363636	-0.00639563636363636	-0.0207845454545455	0.0161787272727273	0.0134078181818182
160	4.98990109090909	5.04989545454545	5.06788818181818	4.93337545454545	4.95638727272727	4.94195909090909	4.93082727272727	4.95724090909091	5.03816018181818	5.17435363636364	4.96879363636364	5.01627727272727	4.99915909090909	5.03221727272727	5.03920727272727	4.92199545454545	0.0135137090909091	-0.00137736363636364	0.0261644545454545	0.0165248181818182	0.00574654545454545	0.0205100909090909	-0.0142497272727273	-0.009894	-0.0135137090909091	0.00137736363636364	-0.0261644545454545	-0.0165248181818182	-0.00574654545454545	-0.0205100909090909	0.0142497272727273	0.009894
161	4.979954	5.08737727272727	5.03673727272727	4.90451181818182	4.97742454545455	4.89371909090909	4.98617727272727	4.88918090909091	5.01381981818182	5.17906818181818	4.97728181818182	4.98797636363636	4.93949090909091	4.98528181818182	4.99377454545455	4.96872909090909	0.0144252	-0.00117554545454545	0.0266112727272727	0.0185939090909091	0.00659281818181818	0.0215035454545455	-0.0141035454545455	-0.0112536363636364	-0.0144252	0.00117554545454545	-0.0266112727272727	-0.0185939090909091	-0.00659281818181818	-0.0215035454545455	0.0141035454545455	0.0112536363636364
162	4.951688	5.06073454545455	4.96261181818182	4.91738909090909	4.90791545454545	4.90978909090909	4.93399272727273	4.86932090909091	5.02654218181818	5.14343272727273	5.05035909090909	4.98845636363636	4.96039636363636	4.99006636363636	5.00508181818182	4.97710909090909	0.0146318545454545	-0.001408	0.0266439090909091	0.018973	0.00609563636363636	0.0228547272727273	-0.0140489090909091	-0.0101874545454545	-0.0146318545454545	0.001408	-0.0266439090909091	-0.018973	-0.00609563636363636	-0.0228547272727273	0.0140489090909091	0.0101874545454545
163	4.97359054545455	5.04415545454545	4.99060545454545	4.93723363636364	4.98550454545455	4.91045363636364	4.91259181818182	4.86405727272727	5.02157745454545	5.17906090909091	4.98447181818182	5.01277363636364	4.92841636363636	5.00316454545455	5.06901545454545	4.93834545454545	0.0145681454545455	-0.000588	0.0272105454545455	0.017486	0.00642045454545455	0.0223117272727273	-0.0140377272727273	-0.00976863636363636	-0.0145681454545455	0.000588	-0.0272105454545455	-0.017486	-0.00642045454545455	-0.0223117272727273	0.0140377272727273	0.00976863636363636
164	4.96890818181818	5.02087090909091	4.98655454545455	4.94413818181818	4.94499363636364	4.94798363636364	4.93848	4.87291363636364	5.01775563636364	5.20983727272727	4.99060545454545	5.03038545454545	4.91497090909091	4.94297909090909	5.03368181818182	4.90816818181818	0.0148815272727273	0.000117181818181818	0.0272708181818182	0.0173252727272727	0.00873509090909091	0.0209592727272727	-0.0134437272727273	-0.0111115454545455	-0.0148815272727273	-0.000117181818181818	-0.0272708181818182	-0.0173252727272727	-0.00873509090909091	-0.0209592727272727	0.0134437272727273	0.0111115454545455
165	4.97120436363636	5.06760545454545	5.03546090909091	4.91370363636364	4.94223636363636	4.89701545454545	4.96108545454545	4.93317909090909	5.00502072727273	5.13865454545455	4.94915090909091	5.02522181818182	4.91622727272727	4.99584909090909	4.97431909090909	4.92005181818182	0.0151498909090909	0.00108045454545455	0.0258451818181818	0.0177048181818182	0.00839090909090909	0.0227280909090909	-0.0142632727272727	-0.0105172727272727	-0.0151498909090909	-0.00108045454545455	-0.0258451818181818	-0.0177048181818182	-0.00839090909090909	-0.0227280909090909	0.0142632727272727	0.0105172727272727
166	4.94760418181818	5.01293	5.02448454545455	4.86785909090909	4.96230181818182	4.87044545454545	4.98345	4.96291727272727	5.03185636363636	5.18758	4.98490818181818	5.08027727272727	4.97987181818182	4.92664454545455	4.97177454545455	4.94370272727273	0.0142049818181818	-0.00273654545454545	0.0229412727272727	0.0168288181818182	0.0105106363636364	0.0234807272727273	-0.015312	-0.0121386363636364	-0.0142049818181818	0.00273654545454545	-0.0229412727272727	-0.0168288181818182	-0.0105106363636364	-0.0234807272727273	0.015312	0.0121386363636364
167	4.96303236363636	5.07404272727273	5.02172363636364	4.94308454545455	4.90076272727273	4.87554818181818	4.96866090909091	4.90103363636364	5.00367836363636	5.15587909090909	5.00860181818182	5.01338272727273	4.92526454545455	4.91526363636364	5.00407090909091	5.00550818181818	0.0131464545454545	-0.00347627272727273	0.0209807272727273	0.0168780909090909	0.00663390909090909	0.0247158181818182	-0.0157444545454545	-0.0112948181818182	-0.0131464545454545	0.00347627272727273	-0.0209807272727273	-0.0168780909090909	-0.00663390909090909	-0.0247158181818182	0.0157444545454545	0.0112948181818182
168	4.95365763636364	5.01692818181818	5.02295818181818	4.87538636363636	4.89491363636364	4.95810181818182	4.99052272727273	4.94816818181818	5.00676090909091	5.18556636363636	4.96856181818182	5.04778909090909	4.91822090909091	4.91366636363636	4.97981181818182	4.93792818181818	0.0134633636363636	-0.003471	0.0214312727272727	0.0179456363636364	0.007893	0.0235179090909091	-0.0143494545454545	-0.00961318181818182	-0.0134633636363636	0.003471	-0.0214312727272727	-0.0179456363636364	-0.007893	-0.0235179090909091	0.0143494545454545	0.00961318181818182
169	4.95871254545455	4.98912181818182	5.00735636363636	4.94996454545455	4.93765545454545	4.90946454545455	4.99785909090909	4.88378	5.01125345454545	5.13513090909091	5.00151454545455	5.03448909090909	4.91412272727273	4.97101	4.99042454545455	5.00209363636364	0.0125281090909091	-0.00356245454545455	0.0205616363636364	0.0169466363636364	0.00716281818181818	0.0215319090909091	-0.0157881818181818	-0.00709354545454545	-0.0125281090909091	0.00356245454545455	-0.0205616363636364	-0.0169466363636364	-0.00716281818181818	-0.0215319090909091	0.0157881818181818	0.00709354545454545
170	4.94243181818182	4.99716909090909	5.01883	4.92685818181818	4.89763272727273	4.87166909090909	4.96232454545455	4.93313363636364	5.03238218181818	5.17603727272727	4.99581	5.06386363636364	4.90277545454545	5.02342454545455	4.98692818181818	4.92374818181818	0.0119884909090909	-0.00428954545454545	0.0204927272727273	0.0160229090909091	0.00692409090909091	0.0207922727272727	-0.0147625454545455	-0.00449790909090909	-0.0119884909090909	0.00428954545454545	-0.0204927272727273	-0.0160229090909091	-0.00692409090909091	-0.0207922727272727	0.0147625454545455	0.00449790909090909
171	4.94064945454545	5.07358181818182	4.96719909090909	4.93481181818182	4.90480363636364	4.82285090909091	4.94629090909091	4.96331363636364	5.02487618181818	5.10464454545455	5.01881909090909	4.9833	4.96660363636364	5.05101363636364	5.02166818181818	4.90026181818182	0.0124378181818182	-0.00345445454545455	0.0204823636363636	0.0171386363636364	0.00692290909090909	0.0210996363636364	-0.0136374545454545	-0.00552227272727273	-0.0124378181818182	0.00345445454545455	-0.0204823636363636	-0.0171386363636364	-0.00692290909090909	-0.0210996363636364	0.0136374545454545	0.00552227272727273
172	4.89981036363636	4.99604818181818	4.94152727272727	4.87761909090909	4.85832	4.82553727272727	4.93658818181818	5.00615272727273	5.04409054545455	5.17730272727273	5.01646636363636	5.05817454545455	5.01316818181818	4.95534090909091	4.99773090909091	4.93210363636364	0.0121242545454545	-0.00471672727272727	0.0193912727272727	0.0162009090909091	0.00648436363636364	0.0232614545454545	-0.0158786363636364	-0.00395809090909091	-0.0121242545454545	0.00471672727272727	-0.0193912727272727	-0.0162009090909091	-0.00648436363636364	-0.0232614545454545	0.0158786363636364	0.00395809090909091
173	4.93485436363636	5.02020363636364	4.96756454545455	4.96236454545455	4.88329909090909	4.84084	4.90624727272727	4.94649090909091	5.02384054545455	5.15827272727273	5.03359818181818	4.98099090909091	4.99453454545455	4.95180636363636	4.98604090909091	4.98605818181818	0.0117868	-0.00416190909090909	0.0199594545454545	0.0126919090909091	0.00629409090909091	0.0241504545454545	-0.0168131818181818	-0.00554827272727273	-0.0117868	0.00416190909090909	-0.0199594545454545	-0.0126919090909091	-0.00629409090909091	-0.0241504545454545	0.0168131818181818	0.00554827272727273
174	4.94595836363636	4.98778909090909	4.96736636363636	4.95617545454545	4.87267181818182	4.94578909090909	4.94519090909091	4.93942272727273	5.02423472727273	5.16655272727273	5.05238545454545	5.02068545454545	4.94201454545455	4.93953545454545	4.96779727272727	5.02110454545455	0.0121439818181818	-0.00240909090909091	0.0205232727272727	0.0122447272727273	0.00639818181818182	0.0239628181818182	-0.0168858181818182	-0.00721981818181818	-0.0121439818181818	0.00240909090909091	-0.0205232727272727	-0.0122447272727273	-0.00639818181818182	-0.0239628181818182	0.0168858181818182	0.00721981818181818
175	4.94397927272727	4.97420181818182	4.94424545454545	5.02538363636364	4.88785090909091	4.88821454545455	4.96757818181818	4.95650818181818	5.00836236363636	5.12899	5.02526727272727	4.97876090909091	4.91931363636364	4.98948	4.95020727272727	5.01774181818182	0.0121368	-0.00271381818181818	0.0201500909090909	0.0121552727272727	0.00889027272727273	0.0222021818181818	-0.0187004545454545	-0.00860190909090909	-0.0121368	0.00271381818181818	-0.0201500909090909	-0.0121552727272727	-0.00889027272727273	-0.0222021818181818	0.0187004545454545	0.00860190909090909
176	4.94188672727273	5.03444818181818	4.96795818181818	4.90285181818182	4.90801545454545	4.89616	4.93289181818182	4.95093090909091	5.01749490909091	5.07399818181818	5.00037454545455	5.07682545454545	4.97171818181818	4.96455818181818	5.03423	4.96835363636364	0.0127279818181818	-0.000167	0.0176547272727273	0.0130476363636364	0.00863072727272727	0.0244738181818182	-0.018745	-0.00934572727272727	-0.0127279818181818	0.000167	-0.0176547272727273	-0.0130476363636364	-0.00863072727272727	-0.0244738181818182	0.018745	0.00934572727272727
177	4.96009890909091	4.98775181818182	5.00109636363636	4.96699454545455	4.94203272727273	4.90261909090909	4.98183363636364	4.93737636363636	5.02392272727273	5.19311727272727	4.97817	5.01200818181818	4.92740727272727	5.00891090909091	4.95541272727273	5.02699545454545	0.0117248181818182	-0.00323363636363636	0.0172886363636364	0.0124141818181818	0.00745918181818182	0.0246957272727273	-0.0189268181818182	-0.00861054545454545	-0.0117248181818182	0.00323363636363636	-0.0172886363636364	-0.0124141818181818	-0.00745918181818182	-0.0246957272727273	0.0189268181818182	0.00861054545454545
178	4.93641581818182	5.03895909090909	4.96652545454545	4.92475	4.85818636363636	4.89365818181818	4.91301181818182	5.01832363636364	5.01438272727273	5.11714909090909	4.95682636363636	5.00393545454545	4.98541454545455	5.00858818181818	4.99828636363636	4.95247	0.0120844909090909	-0.00305063636363636	0.0178603636363636	0.0111941818181818	0.00631363636363636	0.0281049090909091	-0.0208378181818182	-0.00866554545454546	-0.0120844909090909	0.00305063636363636	-0.0178603636363636	-0.0111941818181818	-0.00631363636363636	-0.0281049090909091	0.0208378181818182	0.00866554545454546
179	4.94568272727273	5.01676909090909	4.97599181818182	4.92919272727273	4.87085545454545	4.93560454545455	4.99300636363636	4.96385363636364	5.00451127272727	5.10292090909091	5.03162818181818	4.99486727272727	4.95516454545455	4.93797545454545	4.95341909090909	4.98881272727273	0.0119384	-0.00554409090909091	0.0175618181818182	0.0114747272727273	0.00748472727272727	0.0287148181818182	-0.0219794545454545	-0.00829890909090909	-0.0119384	0.00554409090909091	-0.0175618181818182	-0.0114747272727273	-0.00748472727272727	-0.0287148181818182	0.0219794545454545	0.00829890909090909
180	4.94520036363636	5.06875363636364	4.97554181818182	4.93735545454545	4.84389454545455	4.90045636363636	4.99004545454545	4.98890090909091	5.04773345454545	5.13055909090909	5.03541181818182	5.04358636363636	4.98193	5.04718	4.93567090909091	4.97064818181818	0.0119904909090909	-0.00373290909090909	0.0142790909090909	0.0123615454545455	0.00782127272727273	0.0292234545454545	-0.0220398181818182	-0.00665890909090909	-0.0119904909090909	0.00373290909090909	-0.0142790909090909	-0.0123615454545455	-0.00782127272727273	-0.0292234545454545	0.0220398181818182	0.00665890909090909
181	4.925562	4.98021636363636	4.91155909090909	4.96722090909091	4.83265272727273	4.93616090909091	4.94980909090909	4.94849727272727	5.04346654545455	5.17411909090909	5.06107727272727	4.96890272727273	5.01366363636364	4.99957	5.04935636363636	4.99001454545455	0.0115769272727273	-0.00469845454545455	0.015739	0.0106814545454545	0.00615763636363636	0.030005	-0.0213634545454545	-0.00647536363636364	-0.0115769272727273	0.00469845454545455	-0.015739	-0.0106814545454545	-0.00615763636363636	-0.030005	0.0213634545454545	0.00647536363636364
182	4.942344	5.06868909090909	4.95183181818182	4.91703272727273	4.90336272727273	4.87080363636364	4.97598363636364	4.94046454545455	5.02942	5.07506272727273	5.03777818181818	5.02958	4.96578545454545	5.03889363636364	4.99777454545455	4.95409363636364	0.0112023818181818	-0.00652054545454545	0.0158965454545455	0.00917045454545455	0.00735827272727273	0.0301071818181818	-0.0212643636363636	-0.00689336363636364	-0.0112023818181818	0.00652054545454545	-0.0158965454545455	-0.00917045454545455	-0.00735827272727273	-0.0301071818181818	0.0212643636363636	0.00689336363636364
183	4.94583490909091	5.01101454545455	4.92552090909091	4.96089909090909	4.87419818181818	4.95754181818182	4.94951545454545	4.97169545454545	5.02649563636364	5.14723363636364	5.01155727272727	4.98313454545455	4.99315	4.99740272727273	4.98239545454545	4.92848181818182	0.0107822727272727	-0.00591309090909091	0.0146547272727273	0.00764172727272727	0.00866590909090909	0.0288620909090909	-0.0198012727272727	-0.00519581818181818	-0.0107822727272727	0.00591309090909091	-0.0146547272727273	-0.00764172727272727	-0.00866590909090909	-0.0288620909090909	0.0198012727272727	0.00519581818181818
184	4.94475	5.12231363636364	4.89589454545455	4.93049909090909	4.86463727272727	4.91040545454545	4.95096	4.95683818181818	5.01378254545455	5.05813818181818	5.00600454545455	5.00153	5.00227454545455	5.00096545454545	5.04544909090909	4.92184545454545	0.0101275454545455	-0.00279945454545455	0.0113436363636364	0.00633772727272727	0.00848354545454545	0.0272722727272727	-0.0191704545454545	-0.00552127272727273	-0.0101275454545455	0.00279945454545455	-0.0113436363636364	-0.00633772727272727	-0.00848354545454545	-0.0272722727272727	0.0191704545454545	0.00552127272727273
185	4.95497054545455	5.04152909090909	4.94427454545455	4.93561636363636	4.89049454545455	4.96293818181818	5.00372727272727	4.94065909090909	5.01440454545455	5.11578	5.00335727272727	5.00802636363636	5.00469636363636	4.94016272727273	5.01064818181818	5.00707	0.00840118181818182	-0.00308863636363636	0.00867745454545455	0.00359927272727273	0.00656672727272727	0.0262510909090909	-0.0194594545454545	-0.005591	-0.00840118181818182	0.00308863636363636	-0.00867745454545455	-0.00359927272727273	-0.00656672727272727	-0.0262510909090909	0.0194594545454545	0.005591
186	4.97153327272727	5.11056090909091	4.95432181818182	4.94227545454545	4.90593636363636	4.94457181818182	4.96314363636364	4.97956909090909	5.00844036363636	5.07174090909091	5.01349727272727	4.99135636363636	4.95219545454545	5.01341181818182	5.04387181818182	4.99816636363636	0.00800821818181818	-0.00283554545454545	0.0101217272727273	0.00189645454545455	0.005852	0.0250064545454545	-0.0202587272727273	-0.00465254545454545	-0.00800821818181818	0.00283554545454545	-0.0101217272727273	-0.00189645454545455	-0.005852	-0.0250064545454545	0.0202587272727273	0.00465254545454545
187	4.95021327272727	5.07120545454545	4.96047818181818	4.89356181818182	4.89386545454545	4.93195545454545	4.98192363636364	4.94302363636364	5.00938163636364	5.0892	4.98182545454545	5.02042363636364	4.96421090909091	4.99124818181818	5.01111636363636	4.98573636363636	0.00721390909090909	-0.00356945454545455	0.0106435454545455	-0.000455818181818182	0.00712563636363636	0.0223256363636364	-0.019146	-0.00259809090909091	-0.00721390909090909	0.00356945454545455	-0.0106435454545455	0.000455818181818182	-0.00712563636363636	-0.0223256363636364	0.019146	0.00259809090909091
188	4.95986036363636	5.12830181818182	4.91256272727273	4.90280090909091	4.91536545454545	4.94027090909091	4.98480454545455	4.90915363636364	4.99659163636364	5.00922	4.98236090909091	5.02119090909091	4.96275636363636	5.00743	5.01051090909091	5.02050818181818	0.007252	-0.00165281818181818	0.0123252727272727	-0.000721454545454545	0.00392636363636364	0.0223826363636364	-0.0209786363636364	-0.00153872727272727	-0.007252	0.00165281818181818	-0.0123252727272727	0.000721454545454545	-0.00392636363636364	-0.0223826363636364	0.0209786363636364	0.00153872727272727
189	4.93895654545455	5.06618090909091	4.91630363636364	4.90833272727273	4.87112272727273	4.93284272727273	5.01475181818182	4.98036727272727	5.02908145454545	5.08155636363636	5.02083363636364	5.03523636363636	4.97364727272727	5.03413363636364	4.97182727272727	4.91888090909091	0.00759763636363636	-0.003811	0.0137456363636364	-0.000216090909090909	0.00556672727272727	0.0227029090909091	-0.0197204545454545	-0.00109581818181818	-0.00759763636363636	0.003811	-0.0137456363636364	0.000216090909090909	-0.00556672727272727	-0.0227029090909091	0.0197204545454545	0.00109581818181818
190	4.92756963636364	5.08284181818182	4.92102181818182	4.89388090909091	4.87953	4.86057363636364	4.99788272727273	4.91912363636364	5.01721127272727	5.07905090909091	5.03151181818182	4.98750272727273	4.92733272727273	5.06065818181818	4.98546	4.95141363636364	0.00721616363636364	-0.002314	0.0140737272727273	-0.00109127272727273	0.00278609090909091	0.0226262727272727	-0.0210233636363636	-0.002153	-0.00721616363636364	0.002314	-0.0140737272727273	0.00109127272727273	-0.00278609090909091	-0.0226262727272727	0.0210233636363636	0.002153
191	4.91172072727273	5.0592	4.93278272727273	4.80728727272727	4.87323727272727	4.88609636363636	4.98665545454545	4.96885090909091	5.01632327272727	5.08664181818182	4.97369727272727	5.05095818181818	4.93488090909091	5.03543818181818	4.98571727272727	4.91664181818182	0.00667267272727273	-0.00534572727272727	0.0152212727272727	-0.00066809090909091	0.00306045454545455	0.0210954545454545	-0.0203754545454545	-0.00190227272727273	-0.00667267272727273	0.00534572727272727	-0.0152212727272727	0.00066809090909091	-0.00306045454545455	-0.0210954545454545	0.0203754545454545	0.00190227272727273
192	4.93025181818182	5.03936090909091	4.92494181818182	4.91385090909091	4.90841818181818	4.86468727272727	4.96227	4.92180272727273	5.01176527272727	5.13196909090909	4.98289454545455	4.99028727272727	4.96162545454545	4.99205	5.03106181818182	4.93392545454545	0.00531556363636364	-0.00609972727272727	0.0142320909090909	0.000750727272727272	0.00106163636363636	0.0166330909090909	-0.0194359090909091	-0.00211854545454545	-0.00531556363636364	0.00609972727272727	-0.0142320909090909	-0.000750727272727272	-0.00106163636363636	-0.0166330909090909	0.0194359090909091	0.00211854545454545
193	4.95518290909091	5.07433363636364	4.94747545454545	4.90925454545455	4.92235090909091	4.9225	4.95143	4.95668272727273	4.99126472727273	5.06392	4.96755363636364	4.99999818181818	4.98754181818182	4.93731	5.00920636363636	4.87741090909091	0.00530381818181818	-0.00752936363636364	0.0137920909090909	0.00294645454545455	0.00216036363636364	0.0151495454545455	-0.0200588181818182	-0.000814272727272727	-0.00530381818181818	0.00752936363636364	-0.0137920909090909	-0.00294645454545455	-0.00216036363636364	-0.0151495454545455	0.0200588181818182	0.000814272727272727
194	4.94969981818182	5.05589727272727	4.97007	4.89506454545455	4.86773727272727	4.95973	4.93285636363636	4.92197636363636	4.98842363636364	5.01715363636364	4.94791272727273	5.02023	4.99033181818182	4.96649	5.00276272727273	4.90160636363636	0.00446150909090909	-0.00783354545454545	0.0145718181818182	-0.00130518181818182	0.00239963636363636	0.0144748181818182	-0.0214013636363636	0.00281445454545455	-0.00446150909090909	0.00783354545454545	-0.0145718181818182	0.00130518181818182	-0.00239963636363636	-0.0144748181818182	0.0214013636363636	-0.00281445454545455
195	4.95100090909091	5.12082727272727	4.89929272727273	4.88099727272727	4.87343272727273	4.98045454545455	5.00005363636364	4.96677727272727	5.02756381818182	5.04416818181818	5.03288181818182	5.06900818181818	4.99238090909091	4.99938	4.97141727272727	4.89202181818182	0.0030234	-0.00987754545454545	0.0142803636363636	-0.00244354545454545	0.000235	0.0129227272727273	-0.0202291818181818	0.004229	-0.0030234	0.00987754545454545	-0.0142803636363636	0.00244354545454545	-0.000235	-0.0129227272727273	0.0202291818181818	-0.004229
196	4.91407909090909	5.06889727272727	4.86262636363636	4.87005	4.83926454545455	4.92955727272727	4.95035727272727	4.94575272727273	5.02306745454545	5.02401363636364	5.04724818181818	5.05550818181818	4.99536181818182	4.99320545454545	5.01381818181818	4.93270363636364	0.00213347272727273	-0.00840045454545454	0.0137903636363636	-0.00358090909090909	-0.00133063636363636	0.010189	-0.0184128181818182	0.00277327272727273	-0.00213347272727273	0.00840045454545454	-0.0137903636363636	0.00358090909090909	0.00133063636363636	-0.010189	0.0184128181818182	-0.00277327272727273
197	4.93431436363636	5.01215090909091	4.93138636363636	4.87570818181818	4.93645454545455	4.91587181818182	4.95317272727273	4.95860909090909	4.97984127272727	5.02021181818182	4.97816181818182	5.02017363636364	4.90146454545455	4.97919454545455	5.05940363636364	4.91131090909091	0.00118029090909091	-0.00697009090909091	0.0123262727272727	-0.00575127272727273	-0.000891636363636363	0.00718818181818182	-0.0217921818181818	0.00392118181818182	-0.00118029090909091	0.00697009090909091	-0.0123262727272727	0.00575127272727273	0.000891636363636363	-0.00718818181818182	0.0217921818181818	-0.00392118181818182
198	4.93017436363636	5.04101454545455	4.86266909090909	4.91773636363636	4.91313181818182	4.91632	4.96325909090909	4.91212363636364	4.99515654545455	5.04477363636364	5.01920272727273	4.98547727272727	4.95344727272727	4.97288181818182	5.03924181818182	4.93378181818182	0.000923145454545455	-0.00670772727272727	0.0124763636363636	-0.00701790909090909	-0.00232454545454545	0.00818954545454545	-0.0222731818181818	0.00203163636363636	-0.000923145454545455	0.00670772727272727	-0.0124763636363636	0.00701790909090909	0.00232454545454545	-0.00818954545454545	0.0222731818181818	-0.00203163636363636
199	4.93173254545455	5.02482545454545	4.89337818181818	4.87605909090909	4.93445727272727	4.92994272727273	4.92422	4.95429727272727	4.98939018181818	5.04685545454545	4.96623181818182	5.05146181818182	4.92656727272727	4.95583454545455	4.99994909090909	4.87460909090909	-6.64727272727273e-05	-0.00971254545454545	0.0125626363636364	-0.00547690909090909	-0.00314772727272727	0.00544218181818182	-0.0230538181818182	0.00207118181818182	6.64727272727273e-05	0.00971254545454545	-0.0125626363636364	0.00547690909090909	0.00314772727272727	-0.00544218181818182	0.0230538181818182	-0.00207118181818182
200	4.91828963636364	5.05247181818182	4.91292363636364	4.87590363636364	4.87136909090909	4.87878	4.97633545454545	4.93198818181818	5.02172745454545	5.06198454545455	5.00102272727273	5.06596	5.00945090909091	4.97021909090909	5.02720545454545	4.87692090909091	-0.000476672727272727	-0.0106755454545455	0.0130400909090909	-0.00477681818181818	-0.00361609090909091	0.003645	-0.0249184545454545	0.00243909090909091	0.000476672727272727	0.0106755454545455	-0.0130400909090909	0.00477681818181818	0.00361609090909091	-0.003645	0.0249184545454545	-0.00243909090909091
201	4.911094	4.99946	4.90185272727273	4.89564454545455	4.91083363636364	4.84767909090909	4.98314818181818	4.94913272727273	5.01388472727273	5.09761636363636	4.96924272727273	5.05417636363636	4.92695090909091	5.02143727272727	5.02701272727273	4.88460818181818	-0.0012222	-0.0111940909090909	0.0117365454545455	-0.00791127272727273	-0.00404627272727273	0.00530409090909091	-0.0256740909090909	0.00384363636363636	0.0012222	0.0111940909090909	-0.0117365454545455	0.00791127272727273	0.00404627272727273	-0.00530409090909091	0.0256740909090909	-0.00384363636363636
202	4.89466909090909	4.96874818181818	4.88969727272727	4.83825181818182	4.87186818181818	4.90478	4.90614272727273	4.97774	4.999422	5.06842909090909	5.00658	5.07172	4.93523	4.91515090909091	5.05125636363636	4.86614909090909	-0.000405709090909091	-0.0104899090909091	0.0132183636363636	-0.00935818181818182	-0.00310772727272727	0.00770890909090909	-0.0267100909090909	0.00447963636363636	0.000405709090909091	0.0104899090909091	-0.0132183636363636	0.00935818181818182	0.00310772727272727	-0.00770890909090909	0.0267100909090909	-0.00447963636363636
203	4.90041909090909	4.98275727272727	4.92276727272727	4.88522818181818	4.87244	4.83890272727273	4.96559727272727	4.90490545454545	5.00539909090909	5.09044272727273	4.97902272727273	5.05200545454545	4.93952272727273	4.96600181818182	5.02584636363636	4.9079	-0.00129354545454545	-0.0125315454545455	0.0120379090909091	-0.0105023636363636	-0.00394154545454545	0.00846981818181818	-0.0261708181818182	0.00517218181818182	0.00129354545454545	0.0125315454545455	-0.0120379090909091	0.0105023636363636	0.00394154545454545	-0.00846981818181818	0.0261708181818182	-0.00517218181818182
204	4.92623745454545	5.06264727272727	4.81969909090909	4.94022	4.85937090909091	4.94925	4.94674454545455	4.95397636363636	4.98794472727273	4.96325818181818	5.02045636363636	5.02580090909091	4.99189545454545	4.93831272727273	5.05506	4.88938	-0.00202350909090909	-0.015136	0.0130328181818182	-0.0115148181818182	-0.00453927272727273	0.00803972727272727	-0.0261650909090909	0.00547654545454545	0.00202350909090909	0.015136	-0.0130328181818182	0.0115148181818182	0.00453927272727273	-0.00803972727272727	0.0261650909090909	-0.00547654545454545
205	4.90229654545455	5.02967636363636	4.86410818181818	4.88920909090909	4.86827272727273	4.86021636363636	4.95275909090909	4.92529	5.00737018181818	5.01300181818182	4.97974818181818	5.09493181818182	4.98259363636364	4.96657545454545	5.02234818181818	4.92234909090909	-0.00202227272727273	-0.0170577272727273	0.0137012727272727	-0.0116371818181818	-0.00297554545454545	0.00785781818181818	-0.0245173636363636	0.00740454545454545	0.00202227272727273	0.0170577272727273	-0.0137012727272727	0.0116371818181818	0.00297554545454545	-0.00785781818181818	0.0245173636363636	-0.00740454545454545
206	4.88472927272727	5.02537727272727	4.81552272727273	4.89762272727273	4.80688090909091	4.87824272727273	4.93867363636364	4.92744363636364	5.011324	5.06156363636364	5.03754454545455	5.04425363636364	5.00180636363636	4.91145181818182	5.06015181818182	4.92182545454545	-0.00224432727272727	-0.0168081818181818	0.0120711818181818	-0.00903672727272727	-0.003098	0.00565009090909091	-0.0223772727272727	0.00854354545454545	0.00224432727272727	0.0168081818181818	-0.0120711818181818	0.00903672727272727	0.003098	-0.00565009090909091	0.0223772727272727	-0.00854354545454545
207	4.90601545454545	5.01038	4.84026545454545	4.92957727272727	4.86837090909091	4.88148363636364	4.97806090909091	4.93405818181818	5.00403290909091	5.04553272727273	5.01537363636364	5.00780818181818	4.97379636363636	4.97765363636364	5.03283181818182	4.95415545454545	-0.00277930909090909	-0.0190472727272727	0.0113847272727273	-0.0101500909090909	-0.00172663636363636	0.00564272727272727	-0.0224007272727273	0.00535054545454546	0.00277930909090909	0.0190472727272727	-0.0113847272727273	0.0101500909090909	0.00172663636363636	-0.00564272727272727	0.0224007272727273	-0.00535054545454546
208	4.91411109090909	4.92388	4.87661909090909	4.93163818181818	4.87528363636364	4.96313454545455	4.91651727272727	4.95314727272727	4.98390690909091	5.07739727272727	4.95953	5.03708636363636	4.94893727272727	4.89658363636364	5.08533727272727	4.89147090909091	-0.00311894545454545	-0.0188651818181818	0.0100784545454545	-0.0107095454545455	-0.000371636363636364	0.00427318181818182	-0.0209319090909091	0.00474590909090909	0.00311894545454545	0.0188651818181818	-0.0100784545454545	0.0107095454545455	0.000371636363636364	-0.00427318181818182	0.0209319090909091	-0.00474590909090909
[truncated: 292 more rows]
