# Supplementary material for: Identification of 1600 replication origins in S. cerevisiae
Source: eLife. 2024 Feb 5;12:RP88087. doi: 10.7554/eLife.88087 (PMC10945306; doi:10.7554/eLife.88087)
Supplement: Figure 5—source data 2. [file elife-88087-fig5-data2.txt]

coord	EACSfwd_1to5500	EACSfwd_594_peaks_within_top_5500_with_fwd_EACS_ge_10p767	EACSrev_1to5500	EACSrev_594_peaks_within_top_5500_with_fwd_EACS_ge_10p767
-500	4.87206963636364	4.87820033670034	4.88857581818182	4.96411616161616
-499	4.85661727272727	4.93430808080808	4.87882254545455	4.95913468013468
-498	4.87999909090909	4.97542929292929	4.89563109090909	4.93692087542088
-497	4.87094563636364	4.9043265993266	4.91918454545455	4.99057575757576
-496	4.88515727272727	5.00482491582492	4.90623654545455	4.9675303030303
-495	4.85725327272727	4.95566161616162	4.92743145454545	4.97834343434343
-494	4.87713909090909	4.98327104377104	4.89580545454545	4.97730808080808
-493	4.88128509090909	5.06067508417508	4.91178854545455	4.94984343434343
-492	4.89399690909091	4.97897306397306	4.88844036363636	4.91645117845118
-491	4.87867090909091	5.01129292929293	4.91639672727273	4.97360437710438
-490	4.90421581818182	5.01360774410774	4.91530872727273	4.95927272727273
-489	4.87157090909091	4.92655218855219	4.93440709090909	4.95361279461279
-488	4.89338527272727	5.00949158249158	4.914564	4.95690740740741
-487	4.85655109090909	4.97479292929293	4.93972145454545	4.93707744107744
-486	4.89871327272727	5.01285521885522	4.904014	4.92598316498317
-485	4.89385127272727	4.99144612794613	4.909024	4.94358754208754
-484	4.88554909090909	5.00362962962963	4.91566909090909	4.8810101010101
-483	4.893468	4.93179292929293	4.89443090909091	4.92681313131313
-482	4.90146381818182	4.98545286195286	4.88028018181818	4.88138047138047
-481	4.87535709090909	4.94992760942761	4.92320618181818	4.94923737373737
-480	4.888314	4.92643771043771	4.91294345454545	4.90657407407407
-479	4.86322781818182	4.88487878787879	4.90916563636364	4.95764478114478
-478	4.86905163636364	5.01291582491582	4.92004145454545	4.9021430976431
-477	4.89355072727273	4.91622053872054	4.91485018181818	4.91088888888889
-476	4.88539236363636	4.94172727272727	4.90757909090909	4.89718013468013
-475	4.87538527272727	4.97006228956229	4.91132018181818	4.94489562289562
-474	4.88513181818182	5.0384797979798	4.905618	4.85613636363636
-473	4.87848381818182	4.95155555555556	4.92825254545455	4.89597306397306
-472	4.88221945454545	4.9827962962963	4.92133509090909	4.90807575757576
-471	4.86858363636364	4.93792760942761	4.92282054545455	4.89608754208754
-470	4.87332527272727	4.9145303030303	4.92578672727273	4.88877272727273
-469	4.88395781818182	4.92362121212121	4.92586818181818	4.98036026936027
-468	4.88865290909091	4.98561784511785	4.92524636363636	4.92747474747475
-467	4.89834690909091	5.00931818181818	4.91182181818182	4.8422037037037
-466	4.91102	4.96667508417508	4.89706181818182	4.89736868686869
-465	4.898044	5.03546296296296	4.93363327272727	4.86323737373737
-464	4.9108	5.00198653198653	4.91591836363636	4.83130303030303
-463	4.91045254545455	5.02222053872054	4.91581709090909	4.78951683501684
-462	4.91436163636364	4.97044612794613	4.90760181818182	4.85879966329966
-461	4.89297490909091	4.96820538720539	4.90475272727273	4.87608417508418
-460	4.91034672727273	4.99110269360269	4.92719581818182	4.8700202020202
-459	4.93298345454545	4.9420404040404	4.89543090909091	4.93259932659933
-458	4.92063345454545	4.94308754208754	4.89978109090909	4.9116632996633
-457	4.93213709090909	4.93350841750842	4.92414727272727	4.91446127946128
-456	4.90264345454545	4.9800101010101	4.91938872727273	4.87338047138047
-455	4.91899509090909	5.01476094276094	4.90132690909091	4.88260774410774
-454	4.89820454545455	5.00595622895623	4.91189818181818	4.83715488215488
-453	4.92883672727273	4.94683501683502	4.88120890909091	4.9048265993266
-452	4.93317836363636	5.01676094276094	4.90849854545455	4.86710269360269
-451	4.93403254545455	4.9698367003367	4.898006	4.88948821548822
-450	4.91550254545455	4.97588552188552	4.91970236363636	4.88102188552189
-449	4.93896690909091	5.00634511784512	4.90231327272727	4.92086195286195
-448	4.92043181818182	5.05101851851852	4.91847272727273	4.88218518518519
-447	4.92425636363636	4.99158922558923	4.90916563636364	4.91909932659933
-446	4.9141	4.98052693602694	4.90304781818182	4.92238552188552
-445	4.92210709090909	4.99897306397306	4.89193418181818	4.87327946127946
-444	4.92260945454545	5.00861111111111	4.89322872727273	4.82860437710438
-443	4.92692145454545	5.0031531986532	4.89580181818182	4.81436363636364
-442	4.92063872727273	5.02053198653199	4.90575745454545	4.79419528619529
-441	4.92249636363636	5.03724747474747	4.90102654545455	4.85050841750842
-440	4.93815927272727	5.02327609427609	4.87964090909091	4.85358585858586
-439	4.91411054545455	5.00353872053872	4.88869527272727	4.85621548821549
-438	4.93648018181818	5.02910606060606	4.89391309090909	4.8664595959596
-437	4.94033654545455	5.05698653198653	4.88664054545455	4.83641077441077
-436	4.90778909090909	4.9973569023569	4.88988545454545	4.85761952861953
-435	4.91584163636364	4.95265993265993	4.89027181818182	4.88744949494949
-434	4.91648454545455	5.00160437710438	4.88316254545455	4.82575420875421
-433	4.91469181818182	4.99046632996633	4.88115163636364	4.8294898989899
-432	4.91182309090909	4.98116498316498	4.89720745454545	4.80861447811448
-431	4.91680363636364	4.9419595959596	4.89969763636364	4.91291414141414
-430	4.90626727272727	5.00280808080808	4.89064636363636	4.83127441077441
-429	4.91127181818182	4.9341228956229	4.88234745454545	4.86772727272727
-428	4.92182836363636	5.0066531986532	4.90235363636364	4.92315824915825
-427	4.91249345454545	5.01602525252525	4.89395327272727	4.921132996633
-426	4.91660618181818	5.00251346801347	4.87846418181818	4.85008922558923
-425	4.92269509090909	5.00883333333333	4.87976036363636	4.9413164983165
-424	4.92067581818182	5.0506228956229	4.85599545454545	4.83564646464646
-423	4.912792	4.94218013468014	4.86536345454545	4.89714814814815
-422	4.90003727272727	5.02864478114478	4.87871545454545	4.86790067340067
-421	4.89335163636364	4.94698653198653	4.89221727272727	4.89003535353535
-420	4.90068181818182	4.94651515151515	4.86304727272727	4.86874242424242
-419	4.89044818181818	4.97997306397306	4.87134327272727	4.88814141414141
-418	4.91036163636364	5.08666161616162	4.87664636363636	4.81281818181818
-417	4.90984036363636	5.01138552188552	4.87061309090909	4.88732154882155
-416	4.89709236363636	5.05346296296296	4.87071672727273	4.8529898989899
-415	4.91200163636364	5.06167171717172	4.86977527272727	4.9080404040404
-414	4.91396272727273	5.0632962962963	4.85993454545455	4.83958922558923
-413	4.92135672727273	5.00435858585859	4.85504236363636	4.84231313131313
-412	4.90858472727273	5.01653703703704	4.88275672727273	4.8598063973064
-411	4.89513927272727	4.99999158249158	4.87875872727273	4.86469865319865
-410	4.86973163636364	5.02082491582492	4.87466727272727	4.8736228956229
-409	4.86570018181818	4.92929124579125	4.87762818181818	4.90057912457912
-408	4.90705654545455	4.93223232323232	4.84303581818182	4.91355387205387
-407	4.89778327272727	5.02269865319865	4.85587618181818	4.8458771043771
-406	4.879118	4.97271212121212	4.89327963636364	4.84381313131313
-405	4.87014254545455	4.98301683501684	4.90277709090909	4.90807070707071
-404	4.86641	4.96798484848485	4.883662	4.97029966329966
-403	4.86229454545455	4.94808922558923	4.88187763636364	4.89089730639731
-402	4.892906	4.89856060606061	4.87654	4.88692929292929
-401	4.88341618181818	4.86328114478115	4.86659909090909	4.91579797979798
-400	4.85847436363636	4.91558249158249	4.88039563636364	4.84525589225589
-399	4.86225781818182	4.88079797979798	4.87902054545455	4.91003535353535
-398	4.86658727272727	4.8934696969697	4.88027418181818	4.91330976430976
-397	4.85633018181818	4.92785016835017	4.88208745454545	4.83020707070707
-396	4.85861127272727	4.87410437710438	4.88641381818182	4.89939225589226
-395	4.86626909090909	4.95624747474747	4.89205254545455	4.85399663299663
-394	4.86557909090909	4.90155218855219	4.90611254545455	4.90714141414141
-393	4.91105127272727	4.89658585858586	4.86466345454545	4.93887037037037
-392	4.90674018181818	4.92415824915825	4.88026181818182	4.91177777777778
-391	4.90749890909091	4.90915993265993	4.88563527272727	4.89000673400673
-390	4.89362145454545	4.94815824915825	4.88463690909091	4.91296127946128
-389	4.90670309090909	4.93652525252525	4.88476672727273	4.88658249158249
-388	4.91845527272727	4.92221885521885	4.87380763636364	4.89986026936027
-387	4.92158218181818	4.96772558922559	4.86075945454545	4.87763131313131
-386	4.89381672727273	4.95140067340067	4.90977563636364	4.87459259259259
-385	4.94037109090909	5.01877104377104	4.88841345454545	4.93301683501683
-384	4.91442563636364	4.99269865319865	4.87153836363636	4.93993939393939
-383	4.92452309090909	5.01684343434343	4.866188	4.93341750841751
-382	4.94225127272727	4.92427946127946	4.86565272727273	4.98246296296296
-381	4.93510690909091	4.94918013468013	4.85660290909091	4.89211784511784
-380	4.92704509090909	4.97070538720539	4.85844872727273	4.85820875420875
-379	4.94113127272727	4.94168518518519	4.85341272727273	4.86439730639731
-378	4.92986527272727	4.99220875420875	4.85799945454545	4.91660606060606
-377	4.91874072727273	4.93929797979798	4.86709090909091	4.9411430976431
-376	4.91795436363636	4.81508922558923	4.86558345454545	5.01509427609428
-375	4.91360709090909	4.92997138047138	4.86311436363636	4.9187962962963
-374	4.91071472727273	4.90380808080808	4.849768	4.91711111111111
-373	4.91110472727273	4.94325757575758	4.85564818181818	4.922
-372	4.91162254545455	4.89451346801347	4.86261236363636	4.96459259259259
-371	4.89302218181818	4.9381430976431	4.85912181818182	4.91472390572391
-370	4.89507272727273	4.8895101010101	4.88127090909091	4.95461952861953
-369	4.92091	4.9648569023569	4.87236818181818	4.89905892255892
-368	4.90024309090909	4.97928282828283	4.86987509090909	4.96927777777778
-367	4.91617345454545	4.91410774410774	4.86689545454545	5.00508417508417
-366	4.91328145454545	4.86617003367003	4.88535527272727	5.00906060606061
-365	4.92017054545455	4.97234848484849	4.881826	4.94539562289562
-364	4.92805327272727	4.95164478114478	4.89437745454545	5.00205050505051
-363	4.89857436363636	4.98169696969697	4.89310963636364	4.91105723905724
-362	4.87589727272727	4.90430808080808	4.90829127272727	4.98936531986532
-361	4.90687418181818	4.91894781144781	4.87902490909091	4.94653367003367
-360	4.90220436363636	4.95539562289562	4.89257781818182	4.93095286195286
-359	4.93389709090909	5.00018855218855	4.88928854545455	4.88016835016835
-358	4.90165509090909	4.91900841750842	4.90312472727273	4.97443939393939
-357	4.88636690909091	4.85696464646465	4.93302654545455	5.03521717171717
-356	4.91263872727273	4.91663636363636	4.89594327272727	4.9533063973064
-355	4.90012272727273	4.91734006734007	4.88713145454545	4.94975589225589
-354	4.92406090909091	4.95786531986532	4.87429163636364	4.86522558922559
-353	4.90216854545455	4.95188047138047	4.89077072727273	4.92509427609428
-352	4.90999654545455	4.97173063973064	4.89432981818182	4.94883164983165
-351	4.886726	4.86703367003367	4.91605436363636	4.94222558922559
-350	4.88300309090909	4.86747306397306	4.89921054545455	4.93082154882155
-349	4.878416	4.87391919191919	4.89600272727273	4.90554208754209
-348	4.88724836363636	4.91776094276094	4.87852581818182	4.92711952861953
-347	4.884494	4.93168518518519	4.90377163636364	4.97734343434343
-346	4.90143054545455	4.89409932659933	4.90795	5.0505101010101
-345	4.89475636363636	4.86422727272727	4.89462563636364	4.99856565656566
-344	4.895682	4.87911784511784	4.88384836363636	4.91535185185185
-343	4.876092	4.91354545454545	4.87884545454545	4.93383501683502
-342	4.90251345454545	5.02316161616162	4.86421527272727	4.85799831649832
-341	4.88936054545455	4.93648316498316	4.89637418181818	5.02936363636364
-340	4.90830781818182	4.95508754208754	4.88758836363636	4.98369023569024
-339	4.88051327272727	4.80185521885522	4.90841018181818	5.05207744107744
-338	4.88133054545455	4.87111279461279	4.88750709090909	4.9892962962963
-337	4.87122781818182	4.90493097643098	4.89252763636364	4.98924074074074
-336	4.91719163636364	5.08326262626263	4.86343127272727	4.91211952861953
-335	4.91637854545455	4.9615202020202	4.889066	5.06740235690236
-334	4.91710309090909	4.99750505050505	4.87325	5.03439393939394
-333	4.90157763636364	4.97613468013468	4.87472654545455	5.05122390572391
-332	4.90563636363636	5.02772053872054	4.88050745454545	5.00599663299663
-331	4.88447	5.00770875420875	4.88469818181818	5.07397643097643
-330	4.90638963636364	5.03693602693603	4.85167672727273	4.99644276094276
-329	4.90920454545455	5.00393602693603	4.86227909090909	5.02030303030303
-328	4.92280436363636	5.02775757575758	4.84712654545455	4.92737205387205
-327	4.92134381818182	5.01854545454545	4.87027545454545	4.94989562289562
-326	4.92467145454545	5.11688215488215	4.88554763636364	4.94901683501683
-325	4.910808	5.06808249158249	4.88233672727273	4.95791077441077
-324	4.90206709090909	5.0472037037037	4.87751690909091	4.97110942760943
-323	4.90495981818182	5.04377946127946	4.88778618181818	4.97501346801347
-322	4.90672818181818	5.05131313131313	4.86299781818182	4.90638215488215
-321	4.91342672727273	5.03511952861953	4.854174	4.90994612794613
-320	4.89534618181818	5.05227104377104	4.87998490909091	4.91892760942761
-319	4.91650272727273	4.97367171717172	4.86993909090909	4.93184343434343
-318	4.89255963636364	4.98232828282828	4.89139654545455	4.93210606060606
-317	4.90101763636364	4.96793939393939	4.88646381818182	4.96704882154882
-316	4.90878036363636	5.0042138047138	4.90360745454545	4.94456397306397
-315	4.89661690909091	4.98741077441077	4.90109163636364	5.01122053872054
-314	4.90469472727273	4.96571717171717	4.90324454545455	4.96118686868687
-313	4.90347727272727	4.93286195286195	4.92209163636364	4.97145454545455
-312	4.93008145454545	5.041132996633	4.90803909090909	4.94699831649832
-311	4.93135236363636	5.08772895622896	4.90248854545455	4.94235858585859
-310	4.910066	5.05790740740741	4.91586090909091	4.97175420875421
-309	4.90187290909091	4.93668181818182	4.94064890909091	5.08325084175084
-308	4.94107327272727	5.02240235690236	4.93024854545455	4.98269865319865
-307	4.93589363636364	5.0466936026936	4.93009218181818	4.9505303030303
-306	4.94514072727273	5.09311784511785	4.90847836363636	5.01576430976431
-305	4.936642	5.07639562289562	4.92994127272727	5.04061447811448
-304	4.94775218181818	5.00914814814815	4.927568	4.96767508417508
-303	4.94661545454545	5.01739057239057	4.93941690909091	5.02945622895623
-302	4.93609745454545	5.05442592592593	4.92806981818182	4.95240067340067
-301	4.94044436363636	5.04812962962963	4.93120145454545	4.99490404040404
-300	4.95188745454545	5.08435353535353	4.91114163636364	4.99141077441077
-299	4.96528963636364	5.03237037037037	4.89830290909091	5.01037878787879
-298	4.96756709090909	5.02318181818182	4.92257618181818	5.0599595959596
-297	4.961184	4.97033838383838	4.91033090909091	5.028632996633
-296	4.96043163636364	5.05378787878788	4.89566872727273	4.96114141414141
-295	4.95146436363636	5.10903367003367	4.90231272727273	4.90821717171717
-294	4.93919981818182	5.03316666666667	4.90678090909091	5.01108585858586
-293	4.95786109090909	5.08039057239057	4.90724236363636	5.0166632996633
-292	4.93385127272727	5.04985353535354	4.922934	4.91989225589226
-291	4.93594181818182	4.98123737373737	4.89861018181818	4.96876262626263
-290	4.94629472727273	5.08202693602694	4.89422672727273	4.96453872053872
-289	4.96279109090909	5.06522895622896	4.88550618181818	4.89390740740741
-288	4.96018363636364	5.0068164983165	4.90790345454545	4.94042592592593
-287	4.94698945454545	5.05539898989899	4.92045254545455	4.97486363636364
-286	4.93449763636364	5.04235185185185	4.90814436363636	4.97258585858586
-285	4.945908	5.04631481481481	4.882824	4.89180471380471
-284	4.95106163636364	5.02931481481482	4.89114490909091	4.92450336700337
-283	4.95993109090909	5.0526430976431	4.89704509090909	4.88673569023569
-282	4.91740145454545	5.0070404040404	4.93994072727273	4.93013804713805
-281	4.93994472727273	5.09551683501684	4.89258636363636	4.82811784511784
-280	4.89987	4.99593097643098	4.91919909090909	4.90306397306397
-279	4.94450418181818	5.07506397306397	4.88754309090909	4.81352188552189
-278	4.94593836363636	5.01529797979798	4.90578109090909	4.89335185185185
-277	4.94639054545455	5.03558417508417	4.90723854545455	4.8514595959596
-276	4.93770818181818	5.03307407407407	4.91061563636364	4.86881986531986
-275	4.96037272727273	5.10027441077441	4.86203527272727	4.80076430976431
-274	4.92518454545455	5.00738720538721	4.88967563636364	4.86745791245791
-273	4.97765363636364	5.02064983164983	4.870018	4.87607070707071
-272	4.94663618181818	5.02307744107744	4.91432418181818	4.92251178451178
-271	4.93173927272727	4.98339225589226	4.89526218181818	4.84200505050505
-270	4.91506945454545	4.93662457912458	4.90151036363636	4.81762457912458
-269	4.94855454545455	5.0330505050505	4.87804818181818	4.83220875420875
-268	4.94440036363636	5.03667845117845	4.88651472727273	4.83507575757576
-267	4.96728836363636	5.0012138047138	4.86515509090909	4.77687878787879
-266	4.95560981818182	4.97982491582492	4.88939036363636	4.91123063973064
-265	4.97234909090909	5.08355387205387	4.876032	4.90033838383838
-264	4.94513054545455	4.95733838383838	4.878128	4.93097138047138
-263	4.98216036363636	5.01510437710438	4.86929290909091	4.90939562289562
-262	4.99321690909091	5.10576767676768	4.87043745454545	4.87914478114478
-261	4.98276745454545	5.09432154882155	4.86976363636364	4.85141919191919
-260	4.98222363636364	5.10096296296296	4.87976636363636	4.87400673400673
-259	4.97391872727273	5.09615151515152	4.88095818181818	4.92066498316498
-258	4.98005327272727	5.14025589225589	4.87685290909091	4.87083333333333
-257	5.00335890909091	5.13317003367003	4.86691654545455	4.87955050505051
-256	4.97105745454545	5.1423367003367	4.89429436363636	4.9466531986532
-255	4.98745109090909	5.05568181818182	4.87999054545455	4.9915505050505
-254	4.98820018181818	5.12632996632997	4.85865872727273	4.91359090909091
-253	4.97272709090909	5.08301178451178	4.86381781818182	4.9933367003367
-252	5.00432309090909	5.13864814814815	4.83652981818182	4.90251178451178
-251	5.00295036363636	5.11150168350168	4.86809618181818	4.9388265993266
-250	4.99113345454545	5.17272390572391	4.87471527272727	4.88655723905724
-249	4.97997054545455	5.10872558922559	4.86661309090909	4.92736531986532
-248	4.97254581818182	5.13638215488216	4.87326509090909	4.92288047138047
-247	4.95248763636364	5.0968569023569	4.86784109090909	4.91943434343434
-246	4.97793454545455	5.09430303030303	4.85396472727273	4.95749831649832
-245	4.96923727272727	5.03348653198653	4.86932963636364	4.9831835016835
-244	4.96671890909091	5.06919191919192	4.85943472727273	4.9076632996633
-243	4.99871290909091	5.1128468013468	4.84399163636364	4.91451851851852
-242	4.95109418181818	5.10092760942761	4.88301290909091	4.93936531986532
-241	4.96958272727273	5.11788552188552	4.87622963636364	4.9506632996633
-240	4.98978272727273	5.06737373737374	4.86384745454545	5.00472727272727
-239	4.95994127272727	5.08248484848485	4.88407127272727	4.96295791245791
-238	4.96414127272727	5.09137542087542	4.88744309090909	4.94665656565657
-237	4.97528963636364	5.10510606060606	4.86520854545455	4.93588720538721
-236	4.97486309090909	5.14240740740741	4.86607036363636	4.90546127946128
-235	4.97053054545455	5.16114983164983	4.86512509090909	4.88758922558923
-234	4.964054	5.06836531986532	4.90375836363636	5.03355387205387
-233	4.99959636363636	5.13475084175084	4.87722309090909	4.91702356902357
-232	4.97504436363636	5.07998821548822	4.87581127272727	4.91390067340067
-231	4.98716981818182	5.14293434343434	4.876332	4.85560269360269
-230	5.010206	5.15785185185185	4.89211327272727	4.86817003367003
-229	5.024836	5.19845622895623	4.87107254545455	4.87670033670034
-228	4.97889618181818	5.15105218855219	4.91782563636364	4.90056228956229
-227	4.98943618181818	5.15620538720539	4.89776636363636	4.85470202020202
-226	4.96831618181818	5.17200336700337	4.88969818181818	4.87346296296296
-225	4.97905363636364	5.17505218855219	4.86383	4.83365993265993
-224	5.00206690909091	5.13957407407407	4.87984836363636	4.87202693602694
-223	5.00997963636364	5.17349663299663	4.903366	4.88811279461279
-222	5.00278218181818	5.1558063973064	4.88915181818182	4.89350673400673
-221	4.973936	5.14818686868687	4.90454745454545	4.85969528619529
-220	4.99278309090909	5.1002962962963	4.88887890909091	4.91663973063973
-219	4.99304509090909	5.16077104377104	4.89389472727273	4.89963468013468
-218	4.99292054545455	5.13109932659933	4.87962781818182	4.86267845117845
-217	4.98100472727273	5.12486363636364	4.90468781818182	4.85755892255892
-216	4.97529545454545	5.17726262626263	4.92468327272727	4.88033501683502
-215	4.95723909090909	5.15136363636364	4.93416927272727	4.8721835016835
-214	4.96825672727273	5.11785185185185	4.91546272727273	4.87865488215488
-213	4.97216836363636	5.14930808080808	4.92360309090909	4.89553535353535
-212	4.99565054545455	5.1563367003367	4.89387127272727	4.8768265993266
-211	5.00339945454545	5.12492592592593	4.91078654545455	4.88906228956229
-210	5.00191236363636	5.13622558922559	4.91274254545455	4.89604377104377
-209	4.99705690909091	5.15313131313131	4.91456690909091	4.92517508417508
-208	4.99243454545455	5.12389562289562	4.92153563636364	4.91451346801347
-207	4.99682963636364	5.17357239057239	4.92817418181818	4.92226767676768
-206	4.99733872727273	5.14572053872054	4.92668709090909	4.93011447811448
-205	4.99130636363636	5.12073400673401	4.94734945454545	4.94157239057239
-204	5.00082145454545	5.14033164983165	4.92686272727273	4.92605387205387
-203	5.00728236363636	5.11940909090909	4.92531872727273	4.93081481481481
-202	5.01492272727273	5.24335858585859	4.91646709090909	4.8926430976431
-201	5.02904490909091	5.21231313131313	4.91803709090909	5.00004713804714
-200	5.02114381818182	5.28494444444444	4.94042563636364	4.95634175084175
-199	4.99851545454545	5.13780808080808	4.94210818181818	5.07214646464646
-198	5.00199818181818	5.15066498316498	4.94633890909091	5.00422053872054
-197	4.99478290909091	5.17179461279461	4.92985963636364	5.00236363636364
-196	4.99505727272727	5.24819191919192	4.92883272727273	4.90824747474747
-195	5.00582109090909	5.23744276094276	4.92542145454545	4.94082996632997
-194	4.98484181818182	5.23654713804714	4.940016	4.95931986531987
-193	4.99951963636364	5.15932491582492	4.94678963636364	5.06270538720539
-192	4.98287672727273	5.12145286195286	4.953174	5.04757744107744
-191	4.97577	5.1383164983165	4.94999054545455	4.97654545454545
-190	4.97500545454545	5.16786195286195	4.94390945454545	4.97909764309764
-189	4.97443618181818	5.20873063973064	4.92679381818182	4.91830303030303
-188	4.96662690909091	5.08958922558923	4.96480109090909	4.93691582491582
-187	4.99809181818182	5.1820505050505	4.93851818181818	4.91940235690236
-186	4.94277818181818	5.21474915824916	4.96333454545455	4.92368013468013
-185	4.95835963636364	5.21082491582492	4.952248	4.87211279461279
-184	4.95671727272727	5.05057744107744	4.96293490909091	5.04738888888889
-183	4.97221363636364	5.0882138047138	4.94504945454545	5.04316835016835
-182	4.966778	5.08680808080808	4.956348	4.96269528619529
-181	4.99625945454545	5.17620202020202	4.96433909090909	4.92909427609428
-180	4.96643963636364	5.20264141414141	4.97999381818182	4.97709427609428
-179	4.97888145454545	5.17039225589226	4.97151072727273	4.96121717171717
-178	4.96971854545455	5.14340067340067	4.97012654545455	4.97333333333333
-177	4.97836309090909	5.15089730639731	4.95207890909091	4.96349158249158
-176	4.98327890909091	5.15605892255892	4.982636	4.95861952861953
-175	4.98615690909091	5.17096464646465	4.97357236363636	4.98950505050505
-174	4.96939563636364	5.16468686868687	4.98613327272727	5.02577946127946
-173	4.99743381818182	5.12206397306397	4.96428509090909	4.97313468013468
-172	4.99709545454545	5.11419023569024	4.97531272727273	4.96945117845118
-171	5.01986145454545	5.24088215488216	4.97463345454545	4.97768013468013
-170	4.99920836363636	5.23494612794613	5.01264145454545	4.97474074074074
-169	5.02291254545455	5.21333838383838	4.99843981818182	4.96965993265993
-168	4.99403327272727	5.16061784511785	5.00531636363636	5.07716666666667
-167	5.00265181818182	5.20457070707071	4.98127272727273	4.97811952861953
-166	5.01124745454545	5.12043097643098	5.00981018181818	5.04864141414141
-165	5.03130309090909	5.19910101010101	4.98898890909091	5.0495303030303
-164	4.98895363636364	5.17428956228956	5.01451381818182	5.02858754208754
-163	4.99739654545455	5.19173400673401	5.02940727272727	5.02782154882155
-162	5.01064163636364	5.23464478114478	5.02202236363636	5.05698821548822
-161	5.02601181818182	5.20731986531987	5.00417290909091	5.00249158249158
-160	5.01984363636364	5.20213804713805	5.00045563636364	5.0028569023569
-159	5.00678309090909	5.27257070707071	5.024082	4.96106902356902
-158	5.038416	5.29968855218855	5.02341618181818	4.92621717171717
-157	5.04495709090909	5.31353367003367	4.99092636363636	4.92124242424242
-156	5.02530509090909	5.27165824915825	5.00416872727273	4.9612138047138
-155	5.02122145454545	5.24815993265993	5.02770745454545	4.94362794612795
-154	5.04719545454545	5.15222053872054	4.99650636363636	4.97238383838384
-153	5.01597654545455	5.26274915824916	5.03860454545455	4.8977861952862
-152	5.06074563636364	5.28794444444444	4.99180018181818	4.84349494949495
-151	5.026104	5.29642255892256	5.02841818181818	4.92103535353535
-150	5.04113345454545	5.28545117845118	5.01717709090909	4.99414983164983
-149	5.01901018181818	5.19024579124579	5.01826181818182	4.91407070707071
-148	5.02671181818182	5.11048821548822	5.027758	4.93073737373737
-147	5.054924	5.22411952861953	4.99491290909091	4.90656060606061
-146	5.07646763636364	5.27783501683502	4.98951163636364	4.88743265993266
-145	5.07083836363636	5.24954377104377	5.02688727272727	5.00206565656566
-144	5.07083909090909	5.26745286195286	5.00800509090909	5.04946127946128
-143	5.04818563636364	5.15740404040404	5.023638	5.12498316498317
-142	5.06699672727273	5.20564814814815	5.02369927272727	5.05239057239057
-141	5.09508709090909	5.19063468013468	5.00024418181818	5.03980808080808
-140	5.07376145454545	5.26887037037037	5.03027218181818	4.99781481481481
-139	5.085764	5.30265488215488	5.02695709090909	5.05328451178451
-138	5.09904309090909	5.26978114478114	5.00888472727273	5.13653872053872
-137	5.10448	5.2949797979798	5.00347181818182	5.09174915824916
-136	5.10024963636364	5.28419865319865	5.01627163636364	5.01667845117845
-135	5.12146781818182	5.25593097643098	5.01427636363636	5.08008922558923
-134	5.11071127272727	5.24829966329966	5.01451472727273	5.14356565656566
-133	5.11485472727273	5.32962457912458	5.00221672727273	5.05595454545455
-132	5.10943327272727	5.25140740740741	5.00881636363636	5.04398653198653
-131	5.12255345454545	5.23538888888889	4.99897345454545	5.04778451178451
-130	5.12644309090909	5.34274579124579	5.00312890909091	4.99093771043771
-129	5.13977	5.29143771043771	4.98116109090909	4.99957744107744
-128	5.12881036363636	5.30853703703704	4.99060636363636	5.00305218855219
-127	5.12697690909091	5.25144781144781	4.97601490909091	5.03802356902357
-126	5.105664	5.20235858585859	4.99854581818182	5.07248148148148
-125	5.12491854545455	5.24269023569024	4.96930090909091	5.02838383838384
-124	5.09143454545455	5.20917171717172	4.98571327272727	5.02786868686869
-123	5.12013054545455	5.15344276094276	4.99002763636364	5.11224242424242
-122	5.12737290909091	5.26174074074074	4.99192745454545	5.01844444444444
-121	5.09587418181818	5.21043602693603	5.01407618181818	5.01815151515151
-120	5.10052254545455	5.21045454545455	5.01209890909091	5.05724074074074
-119	5.128886	5.31786363636364	4.979344	5.03137373737374
-118	5.12218109090909	5.33098484848485	4.99012945454545	5.07280976430976
-117	5.14671290909091	5.28523569023569	4.99164090909091	5.11761952861953
-116	5.12854327272727	5.26760774410774	5.02114327272727	5.15058754208754
-115	5.10300909090909	5.16458249158249	5.02254927272727	5.18639898989899
-114	5.11230927272727	5.26017003367003	5.00961436363636	5.07854713804714
-113	5.11813745454545	5.34670538720539	4.984204	5.05735185185185
-112	5.15031436363636	5.39844781144781	4.98486945454545	5.03185185185185
-111	5.142202	5.38999663299663	5.01926854545455	5.05518181818182
-110	5.15346945454545	5.39204377104377	5.00522363636364	5.0439595959596
-109	5.16381709090909	5.41625420875421	5.003556	5.06158585858586
-108	5.15318018181818	5.47253198653199	4.98048636363636	4.97986363636364
-107	5.16442127272727	5.43881481481481	4.94567581818182	5.01583164983165
-106	5.17028436363636	5.41339393939394	4.99041236363636	5.10586195286195
-105	5.17253618181818	5.3683468013468	4.98162527272727	5.06942087542088
-104	5.14292545454545	5.37959764309764	4.98905418181818	5.08493771043771
-103	5.168184	5.45175925925926	4.98283272727273	5.0426430976431
-102	5.15892090909091	5.51349663299663	4.97888927272727	4.97891245791246
-101	5.16585963636364	5.50713973063973	4.97192727272727	5.10030808080808
-100	5.174082	5.5131531986532	4.95859636363636	5.00417845117845
-99	5.20134909090909	5.46957575757576	4.94380181818182	5.03269191919192
-98	5.20834018181818	5.5431632996633	4.92391636363636	4.96701851851852
-97	5.216572	5.54037205387205	4.92358236363636	4.91451683501684
-96	5.20541181818182	5.51783501683502	4.95925836363636	4.99853703703704
-95	5.20848163636364	5.42804882154882	4.92755818181818	5.0772962962963
-94	5.19616654545455	5.50220707070707	4.94996254545455	4.99859090909091
-93	5.20765709090909	5.40826599326599	4.95472781818182	5.04937037037037
-92	5.21663618181818	5.46518181818182	4.94123109090909	4.95099158249158
-91	5.226128	5.44418181818182	4.94750472727273	5.02574074074074
-90	5.23945909090909	5.55336026936027	4.94261745454545	4.90149326599327
-89	5.25905181818182	5.57200505050505	4.93004327272727	4.91473905723906
-88	5.25247872727273	5.50917845117845	4.92494781818182	4.96011447811448
-87	5.26848	5.42100505050505	4.92460145454545	4.9807138047138
-86	5.27522309090909	5.46465993265993	4.94535381818182	4.88476599326599
-85	5.26531218181818	5.43600841750842	4.90547890909091	4.93032491582492
-84	5.26981836363636	5.5381228956229	4.90839036363636	4.86804713804714
-83	5.29467581818182	5.48262457912458	4.91820363636364	4.93673905723906
-82	5.30443818181818	5.50187373737374	4.90897727272727	4.93585016835017
-81	5.27671945454545	5.45705555555556	4.939464	4.9595404040404
-80	5.27526890909091	5.49150336700337	4.949302	4.94436363636364
-79	5.300892	5.51377441077441	4.91374127272727	4.94724915824916
-78	5.30333781818182	5.5181734006734	4.91552636363636	4.89289730639731
-77	5.32068763636364	5.54915488215488	4.92857327272727	4.99512121212121
-76	5.33433454545455	5.68025084175084	4.93040636363636	4.94532828282828
-75	5.318692	5.52222558922559	4.932214	4.98212794612795
-74	5.30923181818182	5.53459259259259	4.90896818181818	4.93009259259259
-73	5.30975327272727	5.59161447811448	4.92039109090909	4.96354882154882
-72	5.33704545454545	5.57978956228956	4.88650109090909	4.9282037037037
-71	5.31808872727273	5.56508249158249	4.91040818181818	4.99453872053872
-70	5.32750890909091	5.64352356902357	4.92464036363636	5.02445286195286
-69	5.318476	5.53009427609428	4.93070418181818	5.07919191919192
-68	5.33190818181818	5.63716161616162	4.902772	4.96996127946128
-67	5.310838	5.60921548821549	4.91869636363636	4.99725925925926
-66	5.309754	5.65022053872054	4.90125472727273	4.93294612794613
-65	5.30833672727273	5.64692929292929	4.89423036363636	4.92384006734007
-64	5.32480509090909	5.61638552188552	4.87580581818182	4.96126262626263
-63	5.32467909090909	5.57251851851852	4.89230072727273	5.01991414141414
-62	5.34524836363636	5.62828451178451	4.88596109090909	4.88838720538721
-61	5.32203745454545	5.53181313131313	4.89522290909091	4.96506397306397
-60	5.31328163636364	5.5983367003367	4.89206618181818	5.01284175084175
-59	5.31898472727273	5.63812794612795	4.89455890909091	4.95743939393939
-58	5.36284963636364	5.633367003367	4.86762618181818	4.94059090909091
-57	5.35111254545455	5.68188215488215	4.88556763636364	4.8925101010101
-56	5.35058090909091	5.69871548821549	4.90490290909091	4.89707239057239
-55	5.34714527272727	5.67266835016835	4.90988727272727	4.91343939393939
-54	5.36019581818182	5.62710269360269	4.888442	4.9254898989899
-53	5.38855145454545	5.67722558922559	4.89255072727273	4.90139730639731
-52	5.41115218181818	5.66677609427609	4.92034	4.93114646464646
-51	5.40671345454545	5.71775925925926	4.93105672727273	4.88284175084175
-50	5.39421563636364	5.71023737373737	4.92058218181818	4.94109932659933
-49	5.39923745454545	5.75725252525253	4.95778090909091	4.9185404040404
-48	5.42650254545455	5.79933501683502	4.94734836363636	4.86297138047138
-47	5.44310545454545	5.86385016835017	4.94034218181818	4.89006228956229
-46	5.43762872727273	5.85011279461279	4.98177527272727	4.99155555555556
-45	5.44104836363636	5.79954208754209	4.984666	4.96281481481481
-44	5.44137	5.77722895622896	5.01427581818182	4.99843771043771
-43	5.46918109090909	5.82089562289562	4.99695945454545	4.96236026936027
-42	5.44071490909091	5.81495117845118	5.01274981818182	4.95989562289562
-41	5.46132345454545	5.86494612794613	5.02994290909091	4.99063973063973
-40	5.432484	5.73857407407407	5.06517109090909	5.06912121212121
-39	5.44478127272727	5.78219528619529	5.04321236363636	5.03099326599327
-38	5.41082381818182	5.80024242424242	5.06617563636364	4.99651851851852
-37	5.42961672727273	5.84953367003367	5.05058	4.96351683501683
-36	5.38719218181818	5.74761447811448	5.07770018181818	5.03385353535354
-35	5.38493527272727	5.72588047138047	5.03602218181818	5.01919023569024
-34	5.36453654545455	5.68656565656566	5.05882163636364	5.02259932659933
-33	5.33154672727273	5.59150673400673	5.027186	4.96340909090909
-32	5.27874581818182	5.56474747474747	5.00438109090909	4.90554882154882
-31	5.24056563636364	5.47894107744108	4.98186363636364	4.96902356902357
-30	5.21662254545455	5.41295286195286	4.92282981818182	4.93700505050505
-29	5.17341636363636	5.32733164983165	4.92058345454545	4.8522962962963
-28	5.15512254545455	5.31753198653199	4.89258272727273	4.83195286195286
-27	5.08420945454545	5.28245117845118	4.88182690909091	4.8652861952862
-26	5.02823818181818	5.25947138047138	4.85555781818182	4.77082491582492
-25	5.00461418181818	5.09390404040404	4.82281963636364	4.89835016835017
-24	4.96510309090909	5.09035016835017	4.78024581818182	4.79280303030303
-23	4.93943145454545	5.08636363636364	4.75922345454545	4.74613636363636
-22	4.92937763636364	5.15693097643098	4.74797763636364	4.71944949494949
-21	4.89	5.08674747474748	4.76289509090909	4.84644444444444
-20	4.90190509090909	5.071	4.73826054545455	4.87152861952862
-19	4.87965545454545	4.99034848484848	4.72227	4.84559427609428
-18	4.86563490909091	5.03652693602694	4.72375236363636	4.8050101010101
-17	4.88206509090909	5.09431313131313	4.68375981818182	4.72854882154882
-16	4.89032145454545	5.14660606060606	4.66399836363636	4.72330976430976
-15	4.89290472727273	5.15280303030303	4.67566872727273	4.8072138047138
-14	4.91969690909091	5.08807239057239	4.65107872727273	4.83506902356902
-13	4.91357054545455	5.08570707070707	4.66209218181818	4.83124242424242
-12	4.923658	5.21558417508418	4.63559381818182	4.66714478114478
-11	4.90361527272727	5.16142592592593	4.62442563636364	4.67661279461279
-10	4.88118727272727	5.22609090909091	4.62927327272727	4.60970875420875
-9	4.89541236363636	5.18596127946128	4.60062054545455	4.73192929292929
-8	4.86736090909091	5.18645286195286	4.59037363636364	4.66929124579125
-7	4.83822890909091	5.07674410774411	4.59050163636364	4.59745286195286
-6	4.80592	5.07342424242424	4.59216036363636	4.65131481481481
-5	4.76218818181818	5.00950168350168	4.57358490909091	4.63678114478114
-4	4.74561236363636	5.03470875420875	4.56549327272727	4.51871043771044
-3	4.72984981818182	4.94971717171717	4.58194181818182	4.662
-2	4.70722054545455	4.91856228956229	4.60447290909091	4.58000673400673
-1	4.67177309090909	4.84110269360269	4.60311836363636	4.58894612794613
0	4.62142636363636	4.83911616161616	4.62864981818182	4.59022222222222
1	4.60349327272727	4.80939393939394	4.65729818181818	4.61942255892256
2	4.63149054545455	4.81836195286195	4.64117290909091	4.67619528619529
3	4.60438890909091	4.8029898989899	4.70637418181818	4.74100168350168
4	4.57984	4.71779124579125	4.74015472727273	4.82594612794613
5	4.55358490909091	4.64135185185185	4.76720127272727	4.83474747474747
6	4.53721218181818	4.68093939393939	4.78451490909091	4.80052356902357
7	4.54537781818182	4.72352861952862	4.81066327272727	4.78001515151515
8	4.57529527272727	4.78273063973064	4.82682254545455	4.83967171717172
9	4.56337509090909	4.77299831649832	4.87445272727273	4.96354713804714
10	4.58086672727273	4.69809764309764	4.88929890909091	5.01632996632997
11	4.59725509090909	4.69797474747475	4.90585490909091	4.98503367003367
12	4.58527218181818	4.73611279461279	4.94159345454545	4.9936430976431
13	4.60564872727273	4.77717171717172	4.92273563636364	5.00966498316498
14	4.60920436363636	4.77990740740741	4.92009072727273	5.07473737373737
15	4.61252127272727	4.79504377104377	4.92830054545455	5.06436195286195
16	4.635644	4.8388569023569	4.89690545454545	4.98538215488215
17	4.63931472727273	4.81670033670034	4.92191054545455	5.02350841750842
18	4.63545290909091	4.88661111111111	4.92276981818182	4.97318181818182
19	4.66064454545455	4.89971043771044	4.91274309090909	4.96081313131313
20	4.69487036363636	4.92390404040404	4.90223218181818	4.95409090909091
21	4.68542345454545	4.91744444444444	4.907146	4.99209764309764
22	4.74378090909091	5.03829124579125	4.93262545454545	4.95792087542088
23	4.751146	4.94901683501683	4.95205036363636	5.02301178451178
24	4.73057618181818	5.00480808080808	4.964814	5.01573569023569
25	4.76819236363636	4.96859932659933	4.98115036363636	5.05899663299663
26	4.79157218181818	5.00273063973064	5.01095127272727	5.07180303030303
27	4.84605890909091	5.12732154882155	5.04124018181818	5.0626835016835
28	4.86782309090909	5.07756228956229	5.10333072727273	5.1465202020202
29	4.88666509090909	5.11622390572391	5.15436981818182	5.1973569023569
30	4.90788036363636	5.12517508417508	5.19738472727273	5.27101683501683
31	4.92398	5.16919023569024	5.20255218181818	5.22014646464647
32	4.95091	5.16003872053872	5.24783054545455	5.322367003367
33	5.01018745454545	5.2781835016835	5.26094709090909	5.29603535353535
34	5.047362	5.28034848484848	5.28782	5.32373063973064
35	5.04945345454545	5.24222053872054	5.37802727272727	5.44319191919192
36	5.06267181818182	5.28786363636364	5.40269927272727	5.44118518518519
37	5.06484818181818	5.28517845117845	5.40407254545455	5.428132996633
38	5.06637072727273	5.27167676767677	5.430506	5.45465656565657
39	5.06305072727273	5.29876599326599	5.44134490909091	5.44792929292929
40	5.05268509090909	5.24005218855219	5.44980854545455	5.5096228956229
41	5.05433563636364	5.26123737373737	5.44193145454545	5.46598484848485
42	5.04026890909091	5.27061616161616	5.45321763636364	5.47431313131313
43	5.055308	5.29389898989899	5.45080127272727	5.43187205387205
44	5.015722	5.2045	5.47137218181818	5.45975420875421
45	5.01653763636364	5.31070538720539	5.43043490909091	5.3833265993266
46	4.98456763636364	5.26244107744108	5.42360327272727	5.4053063973064
47	5.00405636363636	5.22770202020202	5.396788	5.37754208754209
48	5.00874618181818	5.25223737373737	5.39458363636364	5.35064646464646
49	5.00336036363636	5.24035016835017	5.37941654545455	5.3676936026936
50	4.97081981818182	5.2378164983165	5.41277945454545	5.35376262626263
51	4.945506	5.16963636363636	5.39608	5.40011784511784
52	4.92441054545455	5.18228114478114	5.35859872727273	5.33299158249158
53	4.92605872727273	5.19084848484848	5.33245418181818	5.31596632996633
54	4.93194181818182	5.18297138047138	5.33284381818182	5.30463973063973
55	4.93251963636364	5.15999831649832	5.32363818181818	5.34396127946128
56	4.89857618181818	5.1349696969697	5.332186	5.3239797979798
57	4.890588	5.11839057239057	5.33074963636364	5.2503771043771
58	4.89750454545455	5.18141750841751	5.324546	5.25743602693603
59	4.90791672727273	5.23551851851852	5.30234127272727	5.23511447811448
60	4.87868763636364	5.17607744107744	5.31606618181818	5.27432491582492
61	4.89654781818182	5.16325925925926	5.31467727272727	5.25517171717172
62	4.89961854545455	5.12783838383838	5.31446545454545	5.27476262626263
63	4.87985745454545	5.16857070707071	5.32541545454545	5.23505892255892
64	4.89321927272727	5.17057239057239	5.31540036363636	5.24334343434343
65	4.89197472727273	5.14547474747475	5.31073236363636	5.2893468013468
66	4.88524981818182	5.09173905723906	5.32020545454545	5.30989730639731
67	4.882108	5.09848148148148	5.31169381818182	5.2619696969697
68	4.88933163636364	5.12416835016835	5.325626	5.23583838383838
69	4.90476872727273	5.17369865319865	5.30957072727273	5.16100673400673
70	4.93757418181818	5.14772558922559	5.27892545454545	5.21167508417508
71	4.91815818181818	5.23382828282828	5.31823818181818	5.19895286195286
72	4.90510381818182	5.11080303030303	5.30961563636364	5.27427946127946
73	4.91018418181818	5.10212794612795	5.30677763636364	5.27155555555556
74	4.92137054545455	5.13543602693603	5.27770109090909	5.20224074074074
75	4.920048	5.15729461279461	5.28654290909091	5.25973232323232
76	4.93861163636364	5.17336363636364	5.27824945454545	5.2541228956229
77	4.90527545454545	5.17476599326599	5.29613327272727	5.24131144781145
78	4.94078436363636	5.15300505050505	5.274796	5.2893164983165
79	4.91940509090909	5.14189898989899	5.26678254545455	5.25537205387205
80	4.91901381818182	5.09903198653199	5.26067490909091	5.27489225589226
81	4.93641	5.15729461279461	5.27768272727273	5.24992087542088
82	4.91330163636364	5.14527946127946	5.27544	5.23620202020202
83	4.92985018181818	5.17777104377104	5.27484927272727	5.29873400673401
84	4.93025872727273	5.14840235690236	5.26598563636364	5.31506228956229
85	4.91392890909091	5.08293771043771	5.26429872727273	5.27268686868687
86	4.94174018181818	5.20026430976431	5.26323781818182	5.22012794612795
87	4.92636236363636	5.19422727272727	5.26430963636364	5.23586026936027
88	4.929458	5.15225925925926	5.26326927272727	5.28655218855219
89	4.93236163636364	5.14920033670034	5.25590109090909	5.30392087542088
90	4.95812345454545	5.21929124579125	5.22657745454545	5.22526262626263
91	4.945794	5.19290572390572	5.25519963636364	5.3147138047138
92	4.94054563636364	5.17384006734007	5.242214	5.25036363636364
93	4.96427709090909	5.14847474747475	5.23739490909091	5.26499663299663
94	4.96660545454545	5.24567003367003	5.23264636363636	5.23317508417508
95	4.96365563636364	5.24173905723906	5.20902454545455	5.17390909090909
96	4.99817090909091	5.19796632996633	5.20505181818182	5.28613131313131
97	4.97346654545455	5.17008754208754	5.21246036363636	5.26649831649832
98	4.97670927272727	5.18168686868687	5.188334	5.1796430976431
99	4.97560781818182	5.21258754208754	5.19330090909091	5.16432828282828
100	4.96716290909091	5.21479124579125	5.191428	5.14432491582492
101	4.99120945454545	5.26205387205387	5.15626545454545	5.14868518518518
102	4.96377709090909	5.21511279461279	5.19712454545455	5.24662121212121
103	4.975572	5.1763265993266	5.17673290909091	5.17788888888889
104	4.97225945454545	5.08907070707071	5.17113145454545	5.20135858585859
105	4.98866072727273	5.20938888888889	5.16407636363636	5.10341245791246
106	5.00102527272727	5.22013636363636	5.14629836363636	5.11021717171717
107	4.97930018181818	5.14041414141414	5.15630290909091	5.22778282828283
108	4.957	5.09813131313131	5.18899836363636	5.27618181818182
109	4.97424854545455	5.09855387205387	5.17388890909091	5.24072895622896
110	4.96265381818182	5.11855555555556	5.14631272727273	5.16698484848485
111	4.95712654545455	5.07626094276094	5.15001909090909	5.24563804713805
112	4.97048636363636	5.12383333333333	5.16020909090909	5.32197811447811
113	4.97718436363636	5.1249797979798	5.14437890909091	5.27272558922559
114	4.97589509090909	5.12892255892256	5.148704	5.27844107744108
115	4.97703709090909	5.13523569023569	5.13831945454545	5.28122390572391
116	4.982944	5.10034511784512	5.13389090909091	5.2603569023569
117	4.97370854545455	5.15793434343434	5.13113054545455	5.27232323232323
118	4.95884763636364	5.18524747474747	5.12415345454545	5.27331986531987
119	4.98028563636364	5.12440235690236	5.12174181818182	5.28950673400673
120	4.97926254545455	5.0774494949495	5.11981472727273	5.33168181818182
121	4.96056890909091	5.19662626262626	5.11286054545455	5.18776094276094
122	4.94482945454545	5.09130303030303	5.12412545454545	5.27762626262626
123	4.96518818181818	5.16185185185185	5.11200036363636	5.27576599326599
124	4.95191018181818	5.15134175084175	5.12051254545455	5.33523400673401
125	4.96843454545455	5.16751515151515	5.12045727272727	5.24138047138047
126	4.96746236363636	5.10383164983165	5.135844	5.25393939393939
127	4.96941309090909	5.17619023569024	5.09952218181818	5.23923063973064
128	4.95029309090909	5.12272727272727	5.116314	5.25854882154882
129	4.99796472727273	5.14383838383838	5.08513163636364	5.16477609427609
130	5.00288945454545	5.09782828282828	5.08048436363636	5.24529292929293
131	4.98345163636364	5.07455892255892	5.100166	5.26540235690236
132	4.963298	5.06018013468013	5.10566290909091	5.2067138047138
133	4.97097436363636	5.07199831649832	5.08868727272727	5.19667508417508
134	4.984902	5.12484848484848	5.07814490909091	5.26759090909091
135	4.99741236363636	5.15233838383838	5.09177490909091	5.21086531986532
136	5.01335054545455	5.13222558922559	5.09644	5.25049831649832
137	5.00188527272727	5.1284696969697	5.08038727272727	5.25314983164983
138	5.00113127272727	5.10696801346801	5.07085090909091	5.21869696969697
139	4.99927581818182	5.08260269360269	5.08208345454545	5.20887373737374
140	5.03019272727273	5.06813973063973	5.047166	5.20771885521886
141	5.02734109090909	5.11191245791246	5.04896672727273	5.17219191919192
142	5.04051054545455	5.12439562289562	5.064122	5.22558080808081
143	5.01390727272727	5.0976430976431	5.074396	5.21576599326599
144	5.01774963636364	5.0746228956229	5.05841636363636	5.21560269360269
145	5.00845036363636	5.11025252525253	5.06130272727273	5.14904713804714
146	5.02730872727273	5.14483838383838	5.05109890909091	5.20109764309764
147	5.00924490909091	5.18093265993266	5.07385654545455	5.12326599326599
148	5.02040581818182	5.09583501683502	5.06556309090909	5.17364814814815
149	5.02370072727273	5.163367003367	5.07674036363636	5.14777272727273
150	5.02563927272727	5.08200673400673	5.05534727272727	5.19981818181818
151	5.02525509090909	5.13482323232323	5.05386563636364	5.17758417508418
152	5.02323563636364	5.09082491582492	5.04101636363636	5.17337542087542
153	5.01344145454545	5.04723232323232	5.03548890909091	5.20178451178451
154	5.04288854545455	5.20741919191919	5.02327127272727	5.09104208754209
155	5.01289890909091	5.10648821548822	5.04993563636364	5.15820033670034
156	5.01659872727273	5.15036868686869	5.03450745454545	5.12791750841751
157	5.01096690909091	5.19254545454545	5.04739436363636	5.12911952861953
158	5.00723418181818	5.11527777777778	5.02932054545455	5.14094107744108
159	4.99029527272727	5.07662121212121	5.03619836363636	5.14280471380471
160	5.00421018181818	5.09353367003367	5.02640272727273	5.12264814814815
161	4.98606418181818	5.10909764309764	5.01997018181818	5.1588265993266
162	4.98294781818182	5.19673232323232	5.02228309090909	5.05919696969697
163	4.969998	5.09937878787879	5.02770636363636	5.1499494949495
164	4.97966127272727	5.18564141414141	5.01639909090909	5.10690404040404
165	4.96656381818182	5.17716161616162	5.02020854545455	5.05809932659933
166	4.98935581818182	5.17086531986532	4.99340581818182	5.05231481481481
167	4.97876472727273	5.14534175084175	5.01215763636364	5.12864141414141
168	4.97443509090909	5.13634343434343	5.00314981818182	5.13440404040404
169	4.94744654545455	5.03462962962963	5.02314854545455	5.16508417508417
170	4.94097436363636	5.02632828282828	5.02939290909091	5.09740572390572
171	4.93575236363636	5.07229966329966	5.02620509090909	5.06917845117845
172	4.92891072727273	5.15612626262626	5.02998036363636	5.09651851851852
173	4.92566	5.18420875420875	5.02930236363636	5.11633501683502
174	4.94814254545455	5.13432996632997	5.02036636363636	5.16048653198653
175	4.94890690909091	5.08084175084175	5.01326636363636	5.16305555555556
176	4.93587618181818	5.02501346801347	5.016404	5.17317676767677
177	4.95044127272727	5.08245286195286	5.00578254545455	5.08515656565657
178	4.92423327272727	5.01339225589226	5.01097490909091	5.14199663299663
179	4.93417927272727	5.12571380471381	5.01060945454545	5.07432996632997
180	4.92822545454545	5.09488215488216	5.04491581818182	5.24258754208754
181	4.90867618181818	5.11739562289562	5.04962690909091	5.19680303030303
182	4.91935363636364	5.03679797979798	5.02711709090909	5.18170875420875
183	4.92603690909091	5.12564141414141	5.02535581818182	5.13082323232323
184	4.93592781818182	5.16758080808081	5.01415	5.0493063973064
185	4.92244290909091	5.15057070707071	5.01772327272727	5.08947643097643
186	4.94524781818182	5.18500168350168	5.01782981818182	5.06624242424242
187	4.92882381818182	5.12976599326599	5.01723327272727	5.04410606060606
188	4.92446909090909	5.10752356902357	5.008062	5.05278282828283
189	4.92384181818182	5.04158080808081	5.01502890909091	5.07938552188552
190	4.92631654545455	5.1148063973064	5.01143509090909	5.02269528619529
191	4.91979181818182	5.12624915824916	5.018332	5.05177104377104
192	4.92295381818182	5.15610942760943	5.02375454545455	5.03534848484848
193	4.94635672727273	5.15340740740741	5.02236763636364	5.07402356902357
194	4.94416345454545	5.11631144781145	4.99782254545455	5.00011952861953
195	4.94433963636364	5.14766498316498	5.02129563636364	4.99015656565657
196	4.917396	5.15519865319865	5.03248363636364	4.99452356902357
197	4.93530345454545	5.12853535353535	4.99827054545455	4.99788215488215
198	4.94569472727273	5.11621885521886	4.99352418181818	5.00516498316498
199	4.92768454545455	5.04373569023569	5.00512072727273	5.02665993265993
200	4.92690254545455	5.09756734006734	5.03147381818182	5.00245454545455
201	4.91293690909091	5.09268855218855	5.01886090909091	5.05925252525252
202	4.89963509090909	5.11653198653199	5.00039981818182	4.95571043771044
203	4.90980909090909	5.02863973063973	5.01207545454545	5.05247811447811
204	4.93540981818182	5.11362457912458	4.97975	4.95499494949495
205	4.91276981818182	5.11926936026936	5.01562036363636	5.00316666666667
206	4.89492254545455	5.17763131313131	5.02258690909091	4.93222053872054
207	4.91662036363636	5.08841919191919	5.016346	5.01938552188552
208	4.92170054545455	5.13952861952862	4.99475909090909	4.97235353535354
209	4.89268581818182	5.0025404040404	5.00055018181818	5.01216161616162
210	4.91536036363636	5.06353535353535	5.00896563636364	4.97168518518519
211	4.88965454545455	4.95476599326599	5.02816818181818	5.07275589225589
212	4.90940745454545	5.03824747474747	5.00206036363636	5.02801851851852
213	4.90857963636364	5.04226094276094	5.00863690909091	4.98755723905724
214	4.89463145454545	4.99331144781145	4.99760945454545	4.95749158249158
215	4.90494254545455	5.0671430976431	5.00356709090909	4.94831313131313
216	4.899146	5.03671043771044	5.01688054545455	4.98391077441077
217	4.88981836363636	5.05236195286195	5.03470781818182	5.00272222222222
218	4.90330181818182	5.00033333333333	4.98397018181818	5.02953703703704
219	4.91081036363636	5.04449158249158	4.97433672727273	4.94444612794613
220	4.89312509090909	4.95587542087542	5.01369872727273	5.04136195286195
221	4.91070690909091	5.02107744107744	4.99164363636364	4.9701936026936
222	4.90108272727273	5.01351346801347	4.98773636363636	5.00279292929293
223	4.89755472727273	5.06160269360269	4.98398054545455	4.94202525252525
224	4.89751	5.00170033670034	4.99235	4.99421043771044
225	4.89982763636364	5.01921212121212	5.00974454545455	5.00041245791246
226	4.86934472727273	5.00072895622896	5.01696127272727	5.03184006734007
227	4.87644818181818	4.98805218855219	5.00004872727273	5.00294612794613
228	4.86697254545455	4.9876228956229	5.01715454545455	4.98700168350168
229	4.88451927272727	5.06565993265993	4.987224	4.89558922558923
230	4.89590036363636	5.0765101010101	4.99009327272727	4.91659932659933
231	4.92524872727273	5.13450673400673	4.97622236363636	4.94185016835017
232	4.86960054545455	4.99097138047138	5.00975909090909	5.03887373737374
233	4.874982	4.94447474747475	4.99086963636364	4.93289057239057
234	4.88255690909091	4.97803367003367	4.98104454545455	4.99887542087542
235	4.88296527272727	5.02024410774411	4.98362109090909	4.95447811447811
236	4.89638109090909	5.00819191919192	4.99844054545455	5.00992760942761
237	4.89488218181818	4.99308922558923	5.00475345454545	5.03139562289562
238	4.87230309090909	4.95029966329966	5.00564309090909	4.99443939393939
239	4.86132545454545	5.01365824915825	4.995558	4.97299494949495
240	4.86672818181818	4.98110269360269	4.99453963636364	4.98407575757576
241	4.88752527272727	5.00962962962963	4.98890254545455	4.97642760942761
242	4.90110527272727	5.00361447811448	4.95826672727273	4.9913367003367
243	4.87476490909091	4.94219865319865	5.00002854545455	4.98007744107744
244	4.87372072727273	4.92415488215488	5.00534727272727	4.99427272727273
245	4.87033618181818	4.97214814814815	4.97392872727273	4.92809090909091
246	4.87760636363636	4.93722222222222	4.97832181818182	5.00417845117845
247	4.89934618181818	5.00217676767677	4.96745145454545	5.07469865319865
248	4.88688890909091	4.92804882154882	4.96735472727273	5.09785353535354
249	4.86921109090909	4.88002861952862	4.98277563636364	5.07352693602694
250	4.85003254545455	4.88087037037037	4.98462054545455	5.03589562289562
251	4.86042163636364	4.98076599326599	4.95923	4.95972895622896
252	4.87649036363636	5.00186363636364	4.96955109090909	5.01096127946128
253	4.86197163636364	5.01349326599327	4.98104127272727	5.04696801346801
254	4.87001872727273	4.95563636363636	4.95586	5.07915151515151
255	4.85781381818182	4.90943097643098	4.95991781818182	5.03814983164983
256	4.85473818181818	4.89276599326599	4.95962872727273	5.03919696969697
257	4.84040781818182	4.95352861952862	4.96759781818182	5.00812626262626
258	4.86060581818182	4.93897474747475	4.95441490909091	4.98393097643098
259	4.82870218181818	4.89177946127946	4.98166090909091	5.02358249158249
260	4.84122290909091	4.9514595959596	4.959388	4.96785353535354
261	4.85765345454545	5.00669191919192	4.95480054545455	4.93064141414141
262	4.85861909090909	5.01069865319865	4.96059054545455	4.92820033670034
263	4.87145363636364	5.00344949494949	4.95631981818182	4.93618855218855
264	4.84492709090909	4.87969528619529	4.97197254545455	5.04595454545455
265	4.82694418181818	4.91395286195286	4.99341327272727	5.0030303030303
266	4.84299509090909	4.9111835016835	4.96473509090909	4.90943097643098
267	4.84634054545455	4.94538047138047	4.97808490909091	4.93563636363636
268	4.840892	5.02557575757576	5.00019672727273	4.93261616161616
269	4.83908781818182	4.99356397306397	4.98242727272727	4.97911447811448
270	4.84949709090909	4.96260774410774	4.96116145454545	4.96073737373737
271	4.85079036363636	5.00214814814815	4.98657654545455	4.92218013468013
272	4.86923563636364	4.99898484848485	4.935784	4.88954545454545
273	4.85774309090909	5.03352356902357	4.96112181818182	4.87992929292929
274	4.89982018181818	5.05737205387205	4.95365327272727	4.89448653198653
275	4.876142	5.09854377104377	4.96007290909091	4.90587878787879
276	4.86127345454545	5.1207962962963	4.98872436363636	4.90276767676768
277	4.87390254545455	5.0865404040404	4.96070854545455	4.95098821548822
278	4.84572527272727	4.99628114478115	4.96720745454545	4.98621885521885
279	4.86119618181818	5.09335185185185	4.97565927272727	4.85588047138047
280	4.90628	5.03192929292929	4.92379854545455	4.91359595959596
281	4.87916581818182	5.06422053872054	4.92642490909091	4.83302356902357
282	4.87240963636364	5.01174579124579	4.95759381818182	4.91439057239057
283	4.87530290909091	5.01760774410774	4.94471236363636	4.91073737373737
284	4.85082709090909	5.02140235690236	4.95637909090909	4.93052356902357
285	4.90840927272727	5.00780471380471	4.90609090909091	4.90922222222222
286	4.88436	4.96103872053872	4.94445781818182	4.99558249158249
287	4.88426036363636	5.02725589225589	4.97304963636364	4.92821717171717
288	4.862294	4.94008080808081	4.97028545454545	4.9978063973064
289	4.83692836363636	4.9571531986532	4.94788618181818	4.98831144781145
290	4.87017454545455	5.02987542087542	4.93075163636364	4.91100673400673
291	4.88604418181818	4.9350404040404	4.93153872727273	5.01558585858586
292	4.88884854545455	4.97922895622896	4.95231872727273	5.00213804713805
293	4.85809018181818	4.98645117845118	4.96773290909091	5.00391245791246
294	4.86447927272727	5.02065824915825	4.97134090909091	4.98776599326599
295	4.87353727272727	4.9690505050505	4.96210636363636	5.07014814814815
296	4.85067672727273	5.02504377104377	4.96779672727273	4.98961784511785
297	4.87187945454545	4.99246632996633	4.966788	5.09020033670034
298	4.88328927272727	5.09081986531987	4.95159218181818	4.96975589225589
299	4.88196763636364	5.04299494949495	4.92661036363636	4.95424579124579
300	4.90933763636364	5.12389057239057	4.94352836363636	4.99527104377104
301	4.89566636363636	5.0988265993266	4.94143654545455	4.95050505050505
302	4.88720363636364	5.09064983164983	4.95003781818182	4.92798316498317
303	4.89746254545455	5.0882138047138	4.93136490909091	4.96256565656566
304	4.89472181818182	5.07687037037037	4.92502981818182	4.91527104377104
305	4.92738127272727	5.0932037037037	4.91145690909091	4.9399595959596
306	4.90908072727273	5.13072390572391	4.90476781818182	4.91040235690236
307	4.88811218181818	5.09951683501683	4.91789127272727	4.91940067340067
308	4.92251836363636	5.14050673400673	4.89621090909091	4.92779797979798
309	4.91491545454545	5.13716498316498	4.87352290909091	4.8585202020202
310	4.91563527272727	5.08246296296296	4.88906545454545	4.89187542087542
311	4.913228	5.10508249158249	4.902842	4.87771717171717
312	4.89688054545455	5.08446464646465	4.90503381818182	4.85024747474747
313	4.90232581818182	5.03578114478114	4.90069381818182	4.89005218855219
314	4.90585709090909	5.04924242424242	4.884	4.80180134680135
315	4.89511418181818	5.00909427609428	4.90066654545455	4.81143434343434
316	4.93390309090909	5.06566161616162	4.866932	4.78613804713805
317	4.91532490909091	5.041867003367	4.89629018181818	4.82151178451178
318	4.92110236363636	5.00376430976431	4.89302545454545	4.86369191919192
319	4.89508236363636	4.94433333333333	4.92049054545455	4.89045791245791
320	4.91238472727273	4.96435353535354	4.90502981818182	4.85890235690236
321	4.91818454545455	4.97763804713805	4.90401345454545	4.83593771043771
322	4.90282236363636	4.95610774410774	4.91656727272727	4.86387542087542
323	4.881794	4.94962121212121	4.94234309090909	4.91226094276094
324	4.90602963636364	4.87388047138047	4.91075872727273	4.90970875420875
325	4.89817509090909	4.90155892255892	4.89699127272727	4.85517845117845
326	4.93040036363636	4.94604545454545	4.88183381818182	4.85593434343434
327	4.93187345454545	5.03385858585859	4.90140672727273	4.84266498316498
328	4.92096181818182	5.01072558922559	4.90026272727273	4.88992592592593
329	4.89509963636364	4.90435858585859	4.92358327272727	4.98461616161616
330	4.90335854545455	4.96089562289562	4.90670618181818	4.93038552188552
331	4.90707454545455	5.01824242424242	4.89194727272727	4.84028114478114
332	4.90894490909091	5.06181481481481	4.89119836363636	4.86558754208754
333	4.90994272727273	5.05292592592593	4.89769563636364	4.94287878787879
334	4.89511527272727	4.98749831649832	4.91041181818182	4.94376094276094
335	4.870362	4.92953367003367	4.92225981818182	4.98317508417508
336	4.88642109090909	5.05719696969697	4.89678581818182	4.81653367003367
337	4.90122872727273	5.04817171717172	4.90035454545455	4.84421043771044
338	4.86797018181818	5.09732491582492	4.92877545454545	4.88917003367003
339	4.89328654545455	5.02793097643098	4.90196145454545	4.95377777777778
340	4.877448	4.97310774410774	4.91346781818182	4.95208249158249
341	4.89225945454545	4.93772390572391	4.887764	4.90445622895623
342	4.89447018181818	5.0517138047138	4.91988	4.83993434343434
343	4.90602490909091	5.0423367003367	4.89938709090909	4.84910101010101
344	4.86908654545455	5.06961952861953	4.91832672727273	4.89025084175084
345	4.88514945454545	5.03885521885522	4.90127272727273	4.94290572390572
346	4.88262781818182	5.02596127946128	4.90640963636364	4.84912962962963
347	4.89604563636364	5.03562626262626	4.90491927272727	4.91278787878788
348	4.88614563636364	5.0771632996633	4.91432781818182	4.96611447811448
349	4.86877854545455	4.99297138047138	4.90493018181818	4.95475589225589
350	4.86262690909091	5.0289595959596	4.93022254545455	4.95727609427609
351	4.86871381818182	5.04071212121212	4.912312	4.96886531986532
352	4.87598527272727	5.03738215488216	4.89253545454545	4.91822558922559
353	4.86228254545455	5.00473905723906	4.90322018181818	4.87906565656566
354	4.88609963636364	5.06161952861953	4.89115872727273	4.89488383838384
355	4.87831036363636	5.09391414141414	4.90222981818182	4.87611447811448
356	4.87183818181818	5.0609595959596	4.90065545454545	4.83191750841751
357	4.87601981818182	5.0614494949495	4.89039181818182	4.89797811447811
358	4.87153036363636	4.99849494949495	4.8913	4.91664646464646
359	4.86182309090909	5.02325589225589	4.896322	4.87884848484848
360	4.87987818181818	5.05681313131313	4.88344090909091	4.87725757575758
361	4.85166872727273	5.00024074074074	4.92179836363636	4.89171548821549
362	4.869496	4.99902861952862	4.903748	4.90861784511785
363	4.85492181818182	5.00112121212121	4.89832472727273	4.8524696969697
364	4.87029909090909	4.97012626262626	4.88618672727273	4.91954377104377
365	4.87868163636364	5.03957239057239	4.890384	4.8431632996633
366	4.901424	5.0473063973064	4.89945236363636	4.81947643097643
367	4.87451545454545	4.96291414141414	4.93558981818182	4.96181144781145
368	4.877334	5.03133333333333	4.89631127272727	4.86255050505051
369	4.85116345454545	5.01370875420875	4.91506327272727	4.92390235690236
370	4.87269909090909	4.98073737373737	4.91982709090909	4.94795622895623
371	4.87140163636364	4.99646296296296	4.91768145454545	4.91231313131313
372	4.87246054545455	4.99560437710438	4.91052963636364	4.84004377104377
373	4.86109890909091	4.9591430976431	4.91431818181818	4.85876094276094
374	4.86713345454545	5.11061111111111	4.90027763636364	4.81760606060606
375	4.89408636363636	5.0734898989899	4.90206745454545	4.86343939393939
376	4.88503981818182	5.00360437710438	4.92344727272727	4.87190404040404
377	4.87484072727273	5.01673063973064	4.92643345454545	4.92363973063973
378	4.86706236363636	4.99201851851852	4.91889472727273	4.87900505050505
379	4.88220854545455	5.05095622895623	4.89851672727273	4.80168686868687
380	4.88760054545455	5.0385202020202	4.91100818181818	4.91131144781145
381	4.89075763636364	5.02725084175084	4.90888709090909	4.88982828282828
382	4.85206672727273	5.01286868686869	4.94073381818182	4.9184797979798
383	4.86091763636364	5.04336026936027	4.91930254545455	4.79738047138047
384	4.83845090909091	4.94971717171717	4.92159981818182	4.90461616161616
385	4.87626236363636	5.07364646464646	4.88477672727273	4.82301178451178
386	4.84903490909091	4.96232491582492	4.92308727272727	4.90145622895623
387	4.89121690909091	5.00512626262626	4.89113745454545	4.89278956228956
388	4.84275163636364	4.92518013468013	4.93621472727273	4.92493097643098
389	4.88801836363636	5.05546632996633	4.88453927272727	4.79451851851852
390	4.858832	5.03654208754209	4.91042290909091	4.88216161616162
391	4.90562036363636	5.08853367003367	4.87802090909091	4.83379461279461
392	4.86813218181818	5.00310101010101	4.92048345454545	4.95766161616162
393	4.87696109090909	5.05527946127946	4.89355618181818	4.88500336700337
394	4.83545727272727	4.99389898989899	4.92623090909091	4.8866228956229
395	4.858706	5.0091228956229	4.89575109090909	4.90431818181818
396	4.85688254545455	5.08603367003367	4.88691527272727	4.88436195286195
397	4.87357109090909	5.0391430976431	4.88798727272727	4.90631481481481
398	4.87374909090909	5.11210269360269	4.89348309090909	4.83938047138047
399	4.86374818181818	5.03340404040404	4.88162854545455	4.89299158249158
400	4.84122418181818	5.04973905723906	4.88969218181818	4.84732323232323
401	4.86271945454545	5.07600168350168	4.88149436363636	4.89217845117845
402	4.87303818181818	5.12260942760943	4.87773981818182	4.84160437710438
403	4.89067109090909	5.0567962962963	4.88153072727273	4.9251734006734
404	4.87393636363636	5.12501178451178	4.89753672727273	4.84930471380471
405	4.85702272727273	5.00182828282828	4.91388763636364	4.92772222222222
406	4.87064963636364	5.10160942760943	4.907638	4.88752861952862
407	4.88016454545455	5.10507744107744	4.861964	4.82712962962963
408	4.84982109090909	5.09002861952862	4.87189781818182	4.81843265993266
409	4.87910072727273	5.11218181818182	4.89153254545455	4.87430808080808
410	4.87538763636364	5.07585185185185	4.89336509090909	4.868632996633
411	4.836474	4.98676262626263	4.89700290909091	4.92371717171717
412	4.86211	5.0359595959596	4.90428218181818	4.96575589225589
413	4.85504127272727	5.03955723905724	4.89783727272727	4.87195117845118
414	4.84517927272727	4.99629124579125	4.90924018181818	4.8679797979798
415	4.87045581818182	5.04344276094276	4.92433963636364	4.88747811447811
416	4.85585545454545	5.0599898989899	4.897298	4.85627441077441
417	4.86666854545455	5.04927104377104	4.91500218181818	4.89680134680135
418	4.87345890909091	5.07423400673401	4.90216527272727	4.87129461279461
419	4.843314	5.0086936026936	4.91073672727273	4.90282491582492
420	4.86627418181818	5.03076430976431	4.898304	4.80657575757576
421	4.850604	4.97013973063973	4.91476290909091	4.91051346801347
422	4.84726	5.03141077441077	4.92804490909091	4.81293265993266
423	4.859378	4.96124074074074	4.89759072727273	4.84455892255892
424	4.85967036363636	5.04277777777778	4.90387418181818	4.84913804713805
425	4.87352381818182	4.98405218855219	4.91103581818182	4.91896127946128
426	4.88025654545455	5.04092255892256	4.89829436363636	4.7703468013468
427	4.86791763636364	4.93473569023569	4.92119818181818	4.88234511784512
428	4.86979745454545	5.01909932659933	4.89808545454545	4.84425757575758
429	4.86075781818182	5.00141582491583	4.90571781818182	4.78971548821549
430	4.86382418181818	5.03751178451178	4.91628563636364	4.81371548821549
431	4.85938109090909	4.99845286195286	4.88124981818182	4.83457744107744
432	4.86879509090909	5.05060269360269	4.87831109090909	4.80689057239057
433	4.85143618181818	4.99248821548822	4.90987890909091	4.87468686868687
434	4.85090727272727	4.97812794612795	4.89821109090909	4.91556397306397
435	4.84817981818182	5.02962121212121	4.88528527272727	4.82272053872054
436	4.82260345454545	4.95936531986532	4.89193236363636	4.83346464646465
437	4.85462672727273	5.00551515151515	4.89340072727273	4.84026094276094
438	4.865378	5.06121212121212	4.89478345454545	4.86582154882155
439	4.84646945454545	5.01737878787879	4.91161581818182	4.8976936026936
440	4.82660963636364	5.01465824915825	4.92316745454545	4.90417508417508
441	4.827512	5.04080303030303	4.92633018181818	4.90109427609428
442	4.82990418181818	5.03323905723906	4.92453272727273	4.85505723905724
443	4.85254672727273	4.98888383838384	4.87937818181818	4.8467861952862
444	4.852104	5.05371380471381	4.92123818181818	4.88017171717172
445	4.87076127272727	5.07897138047138	4.92659854545455	4.86180471380471
446	4.83395709090909	5.04810774410774	4.92593090909091	4.8791936026936
447	4.83422836363636	5.01075757575758	4.92407927272727	4.9254898989899
448	4.84000018181818	4.99617676767677	4.93028981818182	4.92164983164983
449	4.85962090909091	5.00012121212121	4.910774	4.86367171717172
450	4.86043345454545	5.00172727272727	4.92612981818182	4.87150841750842
451	4.86929763636364	5.03524242424242	4.92340872727273	4.86980471380471
452	4.85716818181818	5.05893434343434	4.92423054545455	4.83109595959596
453	4.88965272727273	5.08377441077441	4.91391054545455	4.81482491582492
454	4.86534945454545	5.01823569023569	4.924598	4.86222390572391
455	4.87474654545455	5.02274747474747	4.91827872727273	4.84130976430976
456	4.85528909090909	5.04772390572391	4.93442436363636	4.80599158249158
457	4.84922327272727	4.96028787878788	4.90086654545455	4.84007575757576
458	4.84701581818182	4.99528451178451	4.90588854545455	4.79647474747475
459	4.87187927272727	5.01440572390572	4.89016272727273	4.7871632996633
460	4.87288727272727	4.94890909090909	4.90188963636364	4.82755555555556
461	4.87369763636364	5.00209764309764	4.90306072727273	4.81982154882155
462	4.87111636363636	4.9826734006734	4.90407690909091	4.87566835016835
463	4.88340145454545	5.0210303030303	4.89266490909091	4.86443939393939
464	4.86759490909091	5.02409932659933	4.89217454545455	4.84546464646465
465	4.85732545454545	4.97342592592593	4.90408472727273	4.8762138047138
466	4.88366727272727	4.96906228956229	4.87052818181818	4.85140404040404
467	4.87555072727273	4.96838215488216	4.88489054545455	4.89888720538721
468	4.882564	5.06330471380471	4.896456	4.93217171717172
469	4.88540472727273	5.02876094276094	4.87210163636364	4.8682138047138
470	4.87375763636364	4.90762962962963	4.86768018181818	4.92555723905724
471	4.87655818181818	5.00030808080808	4.87979636363636	4.89839393939394
472	4.89278181818182	5.02240740740741	4.85438490909091	4.90246127946128
473	4.91057272727273	5.01632828282828	4.85846145454545	4.90401346801347
474	4.88122745454545	4.97329966329966	4.88160854545455	4.94784006734007
475	4.86313563636364	4.9691734006734	4.86896309090909	4.93287037037037
476	4.86682363636364	4.99583333333333	4.87685236363636	4.8721228956229
477	4.88777254545455	5.09153872053872	4.84439345454545	4.76870707070707
478	4.88331418181818	5.04159427609428	4.86480418181818	4.83161616161616
479	4.89684709090909	5.07293771043771	4.895888	4.87796127946128
480	4.87084909090909	5.03070875420875	4.89307709090909	4.86872053872054
481	4.88888581818182	4.97681986531987	4.86292290909091	4.88504208754209
482	4.89293	4.96542255892256	4.88911436363636	4.86124074074074
483	4.92162563636364	5.10436868686869	4.85776709090909	4.73190235690236
484	4.89666290909091	5.09218686868687	4.88610072727273	4.83779461279461
485	4.90998672727273	5.08033501683502	4.87841436363636	4.8443265993266
486	4.88903218181818	5.07291245791246	4.89532672727273	4.84578282828283
487	4.88680509090909	5.01251515151515	4.87465727272727	4.87805218855219
488	4.89762763636364	5.08396296296296	4.88471418181818	4.79906397306397
489	4.89529581818182	5.01774915824916	4.89474672727273	4.84781313131313
490	4.88908418181818	5.00587542087542	4.906154	4.86099158249158
491	4.89296109090909	5.04899663299663	4.89110527272727	4.78237037037037
492	4.90174381818182	5.08563468013468	4.88571454545455	4.75922053872054
493	4.91859745454545	5.01513131313131	4.87548763636364	4.85722053872054
494	4.92113490909091	5.06438383838384	4.89325345454545	4.84962794612795
495	4.92513890909091	4.98600673400673	4.88187927272727	4.82779124579125
496	4.88902818181818	4.94607070707071	4.88498581818182	4.86827946127946
497	4.90204836363636	4.99628282828283	4.86532563636364	4.86229797979798
498	4.89101581818182	5.01925757575758	4.87208127272727	4.84719865319865
499	4.86996018181818	4.94542592592593	4.87855509090909	4.92594612794613
500	4.89493945454545	5.00215656565657	4.90080054545455	4.79994444444444
