# Supplementary material for: Identification of 1600 replication origins in S. cerevisiae
Source: eLife. 2024 Feb 5;12:RP88087. doi: 10.7554/eLife.88087 (PMC10945306; doi:10.7554/eLife.88087)
Supplement: Figure 5—source data 3. [file elife-88087-fig5-data3.txt]

coord	sum_of_187_normalized
-500	32.789315228743
-499	49.0282428482426
-498	23.9841791192915
-497	129.731120927188
-496	36.7854531069353
-495	34.9436122671402
-494	32.3750384419811
-493	50.0867072907586
-492	38.8389225912165
-491	48.5749069660121
-490	37.8141137136584
-489	66.7026928736759
-488	40.2514365015492
-487	35.1724126185936
-486	111.807257159329
-485	25.0623096429257
-484	32.1539673027858
-483	27.3085222074674
-482	31.1542356074042
-481	20.586564324479
-480	32.6461018677159
-479	39.2629740541914
-478	39.8357090748827
-477	36.2101086949177
-476	59.835568967995
-475	39.9860559709025
-474	39.1810130718747
-473	55.362988963288
-472	25.6247938676402
-471	47.3188340181734
-470	29.3896805393121
-469	41.0281339428953
-468	32.735775606169
-467	60.8041693133052
-466	34.2836717488962
-465	30.7372295332277
-464	53.6941491305792
-463	76.0734571887887
-462	47.4195165749192
-461	47.0572661277749
-460	72.9370694809549
-459	71.8039054101564
-458	84.1112448482273
-457	48.5013305266786
-456	55.005412322107
-455	73.63177650741
-454	52.2638423731685
-453	44.6104856421247
-452	33.6409545652993
-451	36.803675043753
-450	37.6289194077587
-449	36.4537636629051
-448	104.432191512245
-447	104.24072983055
-446	79.9624618812744
-445	56.4339862637064
-444	57.0671159874124
-443	94.3074015604857
-442	115.328324051429
-441	55.6839434609933
-440	59.8842840963607
-439	62.2031914128817
-438	119.358167805231
-437	137.592660288578
-436	91.3631938326398
-435	62.4758060499825
-434	49.6653220320254
-433	75.5992211467329
-432	99.5015836265235
-431	46.2707028662693
-430	53.6910108222485
-429	57.8935676035063
-428	42.9631815663525
-427	65.3184599959964
-426	51.6107147664676
-425	67.6526308047984
-424	76.7701635255188
-423	77.7543358103667
-422	66.9991068901375
-421	71.1785126306065
-420	59.0659773945545
-419	39.6504810839305
-418	40.4306772226858
-417	47.1358883815118
-416	51.4393931754773
-415	70.4379850966161
-414	44.4494626712968
-413	44.2231899772939
-412	50.3701132210933
-411	50.3323108089559
-410	42.8297233504859
-409	55.1217123062691
-408	35.4699807333659
-407	43.9436542894401
-406	45.3786829999713
-405	50.3783316478017
-404	51.8757524619111
-403	61.9184398141906
-402	38.1073181096358
-401	39.2409858267523
-400	82.3224686532592
-399	70.2230458929271
-398	46.0896561226007
-397	46.5839528916139
-396	65.0463776616594
-395	111.569273388037
-394	49.8604146308673
-393	40.2397085648981
-392	38.5034565251134
-391	48.7512497903661
-390	41.5291817873781
-389	44.9109029589533
-388	51.0535956451232
-387	53.8161063011786
-386	38.3861165967834
-385	97.8198680251028
-384	74.7038906965046
-383	53.6909064212415
-382	67.4732531329527
-381	60.2207453189827
-380	73.7713368203772
-379	48.0146047012741
-378	55.611961073651
-377	48.978370265161
-376	38.9261003018783
-375	64.8068546022611
-374	95.6244224372679
-373	224.220176186077
-372	39.4092558738287
-371	54.0893457460717
-370	86.3291718445814
-369	96.32884883905
-368	53.0518140488934
-367	69.9333539861553
-366	54.7995532347455
-365	50.4310737140494
-364	73.7280907631235
-363	47.7243658357259
-362	97.3270650493944
-361	88.5839068752598
-360	83.87473880595
-359	101.892840409475
-358	99.3161088620534
-357	69.4583454320702
-356	41.9806614544149
-355	39.9716867850672
-354	40.3003348835719
-353	60.8117507927571
-352	69.6464995686191
-351	83.8024748814667
-350	83.024990613595
-349	86.2362012849189
-348	84.0541046745447
-347	47.9905136138261
-346	63.1692512070432
-345	61.0433408873724
-344	74.0906981341119
-343	58.3603063593714
-342	45.6583513854922
-341	129.512084746317
-340	65.930584804982
-339	41.2778762330816
-338	47.6380974705988
-337	39.8461842629676
-336	60.1430068864354
-335	46.5015240662826
-334	48.0882910928235
-333	40.7475467162302
-332	36.5366187787342
-331	67.0317767064729
-330	40.8018736799101
-329	36.735280939272
-328	50.8939035925591
-327	52.0393198902894
-326	51.9665924655536
-325	72.2036396986706
-324	100.94116789849
-323	71.1490654891477
-322	65.9037771020609
-321	157.3620764965
-320	66.5399644914822
-319	80.8904375077824
-318	103.25810772968
-317	58.1817674133711
-316	96.2009235036335
-315	46.8865370089944
-314	62.1792093628363
-313	56.0219145081477
-312	40.5859346297467
-311	41.9464678332146
-310	42.4592626581161
-309	37.5416323981542
-308	42.731312456426
-307	40.8369896923411
-306	60.1971759293164
-305	36.3895394747242
-304	42.4298226295693
-303	41.419188671475
-302	79.3302310462083
-301	64.9829232732635
-300	45.022051695163
-299	62.9645113034141
-298	53.9611421343881
-297	78.5756845446791
-296	89.41961312512
-295	59.6119710047119
-294	90.933769583585
-293	91.5312383733537
-292	62.9358458448979
-291	80.4598064419234
-290	61.6728080641369
-289	105.555292728284
-288	81.9767842589493
-287	107.961791487815
-286	91.2556857565972
-285	163.859126250222
-284	145.535184186605
-283	128.159996068859
-282	77.6444359884702
-281	165.085804877497
-280	136.815029046935
-279	94.2972674461304
-278	157.997638786639
-277	151.224757436948
-276	123.541069145845
-275	145.223623296501
-274	148.007852656306
-273	141.570035467993
-272	106.432243714679
-271	96.3574932022369
-270	105.83903134504
-269	88.7832151358395
-268	85.0959166201471
-267	203.934922012219
-266	106.905923978561
-265	166.637597645915
-264	104.269876768814
-263	98.4314534291451
-262	215.861495478223
-261	221.971557592997
-260	125.594719414688
-259	100.206456446338
-258	158.725936064421
-257	181.748096824809
-256	128.283862490004
-255	103.932534505386
-254	99.615962125408
-253	122.371235487655
-252	86.2710005120588
-251	113.459122404564
-250	124.259835690145
-249	149.491031900416
-248	113.145210023896
-247	108.571344409911
-246	136.115984587724
-245	122.553525002485
-244	113.548945628568
-243	107.820911281494
-242	173.30951174887
-241	152.07587886809
-240	168.232408164617
-239	222.484290346659
-238	175.920334989279
-237	128.707639486031
-236	181.207919200574
-235	174.460415890239
-234	187.011137956238
-233	148.542832593219
-232	180.614307176427
-231	187.167342177627
-230	135.401574251525
-229	132.956899934764
-228	125.800816457277
-227	117.071056786087
-226	191.362293324323
-225	107.846087296795
-224	93.3779978363577
-223	130.796374639161
-222	158.584369186746
-221	157.196207824012
-220	147.265883856527
-219	164.721742194604
-218	183.860327815923
-217	164.197321776323
-216	197.2585853093
-215	212.341796647683
-214	159.00103298598
-213	175.285263523166
-212	172.590446642378
-211	210.727285249371
-210	182.733668532141
-209	190.835576763312
-208	161.227807534219
-207	163.641755062195
-206	239.633884799122
-205	268.360932589802
-204	207.04953248505
-203	184.991239665134
-202	193.723026894364
-201	219.151665179794
-200	163.954971818502
-199	171.215088362219
-198	211.810598304243
-197	199.627678097603
-196	163.30784230899
-195	141.875409276252
-194	190.690514958914
-193	131.467305053149
-192	150.125867138278
-191	185.721877951483
-190	297.595988812974
-189	159.653643189038
-188	140.898696148204
-187	122.636817784392
-186	133.957526175001
-185	172.751627674336
-184	177.245061279188
-183	160.364221182599
-182	184.994320711037
-181	150.349251705366
-180	175.286286378697
-179	178.149666884278
-178	153.335679920092
-177	146.874852217691
-176	158.557000092977
-175	158.431888432559
-174	131.497159679178
-173	176.004004553828
-172	142.351825620356
-171	155.153041639883
-170	145.611916730555
-169	139.526441534265
-168	117.483756793429
-167	152.827516351157
-166	153.751754449296
-165	175.879219368769
-164	203.866962533006
-163	179.211203877135
-162	149.013181469127
-161	170.265543462522
-160	150.61796344398
-159	147.968981760346
-158	143.296128164291
-157	202.361338652317
-156	210.822656964366
-155	164.99386957763
-154	124.610553825172
-153	162.168867411801
-152	176.188598868475
-151	145.286481314103
-150	200.307480290447
-149	192.854903171007
-148	201.912467993108
-147	207.19915781162
-146	255.908836343875
-145	260.262722011137
-144	219.347009313443
-143	168.436663940034
-142	150.8444159674
-141	250.057067282379
-140	184.36993058678
-139	208.2446344268
-138	195.196314311587
-137	143.104764515689
-136	181.010882884447
-135	304.244943046112
-134	189.78312216629
-133	142.221230949214
-132	272.427354053965
-131	275.357168173381
-130	199.055627894398
-129	278.571732205815
-128	240.903925762678
-127	262.584243820489
-126	239.430889124873
-125	287.174531945319
-124	201.317162738733
-123	231.452751480519
-122	286.52166713766
-121	218.150883625077
-120	291.029858715276
-119	438.242063925025
-118	429.601607765911
-117	493.899890821357
-116	390.695798427097
-115	280.073476205889
-114	425.987606784223
-113	385.433771867833
-112	365.828180039439
-111	352.989507464344
-110	377.164975218961
-109	482.311842711079
-108	405.302505584309
-107	467.616325786667
-106	417.731545485989
-105	438.526349808341
-104	341.650153125078
-103	454.166237283384
-102	401.285533521961
-101	442.253185456916
-100	566.059046911219
-99	485.989339697867
-98	517.432878859717
-97	390.533664155915
-96	469.95624881225
-95	481.912514307174
-94	440.810386915974
-93	402.663105455075
-92	385.53919322253
-91	375.179701448726
-90	381.83557226085
-89	376.221153029684
-88	319.883513348808
-87	338.124990092737
-86	377.360974021348
-85	360.371323021744
-84	299.406009164126
-83	395.50028639417
-82	341.856374992627
-81	339.450108559936
-80	419.877722982907
-79	418.597688638095
-78	432.548558460976
-77	384.188216902539
-76	427.073600664687
-75	474.244038517664
-74	343.169124220026
-73	433.367963835319
-72	495.204098271624
-71	419.661474737426
-70	439.655217841338
-69	520.894873179975
-68	428.538722804844
-67	421.364598100441
-66	590.25052092526
-65	601.350655454196
-64	497.422424947629
-63	603.297700656223
-62	725.867325594136
-61	697.34325029874
-60	729.015650441231
-59	770.154779252079
-58	811.047890384972
-57	734.00349074932
-56	703.013682482687
-55	797.583118944926
-54	930.830116400295
-53	811.519081524667
-52	528.427258770591
-51	605.35710509128
-50	823.867085848419
-49	713.266591831309
-48	709.744439714013
-47	642.606528796442
-46	699.078447419825
-45	852.510889928822
-44	763.918910430235
-43	774.139203754524
-42	636.636793392529
-41	839.453747499261
-40	929.453378988877
-39	823.117547210215
-38	888.705303252473
-37	825.00363539878
-36	978.615782840155
-35	1090.35085214941
-34	1031.50861090358
-33	946.281774818813
-32	822.285260402579
-31	788.886333737159
-30	827.020521512662
-29	775.493026934704
-28	751.508802526771
-27	970.850863477819
-26	729.268651519296
-25	876.547079113207
-24	909.091262670303
-23	861.820112729429
-22	902.374404779144
-21	838.384199719801
-20	676.298199666262
-19	742.241978556687
-18	730.803935533792
-17	874.919143060974
-16	698.199239110549
-15	781.092951180703
-14	772.001270219083
-13	730.978238768897
-12	621.555042573482
-11	667.42119457223
-10	643.164297344583
-9	644.663123493147
-8	694.047981644345
-7	672.242838783842
-6	673.974177812762
-5	739.854701701142
-4	855.292621876691
-3	781.749732768316
-2	752.521609766269
-1	779.139679981707
0	1014.0531962388
1	919.028178800479
2	894.147998300812
3	979.810410033729
4	1096.52198707938
5	967.215961799709
6	942.905250195962
7	1108.66092002842
8	1057.65971528193
9	1388.05237531133
10	1489.93829193276
11	1449.02329137939
12	1446.81173290454
13	1632.10011489371
14	1591.82420378941
15	2223.52544299442
16	1863.04572455602
17	1924.1902702003
18	1560.87350909154
19	1441.10182192838
20	1308.05843798796
21	1371.68245990039
22	1380.83151078022
23	1278.40466706236
24	1349.56785242907
25	1610.06061524809
26	1503.5032516778
27	1404.63167099311
28	1170.79572014568
29	1253.89394668708
30	1275.90380593109
31	1733.61603502558
32	1670.86142657086
33	1780.19257012647
34	1775.44160270434
35	1938.51999318447
36	2188.7938470668
37	2398.72663703189
38	2159.00394457897
39	2098.73495517794
40	1921.05537627189
41	1903.86557375801
42	1696.53685226675
43	1803.14866687412
44	1648.90796040651
45	1437.2327846418
46	1785.2798081935
47	1768.79933813011
48	1366.84716948191
49	1469.07734963728
50	1551.21603302274
51	1194.31279821163
52	1461.62134058138
53	1299.91046208707
54	1347.09320811813
55	1295.73737672794
56	1253.00625661264
57	1076.3998801886
58	1143.77617369382
59	1176.52492891934
60	1200.25234787629
61	1122.97753664238
62	1079.04700001425
63	1213.76875359462
64	1203.20374019753
65	1281.69664441824
66	1087.99503008046
67	1210.1121242183
68	1154.0387775735
69	1059.58182520347
70	1037.45971374374
71	1075.67504775226
72	941.992847341536
73	843.194082361145
74	842.865706276525
75	1081.69435594504
76	1039.15256639204
77	1082.17360553254
78	664.570562659891
79	787.868717865172
80	821.547015754098
81	954.167718976272
82	908.986045825136
83	1005.91874085099
84	916.145378176993
85	854.446227386472
86	1014.79649109455
87	1035.15375708837
88	846.154616434209
89	896.854330877701
90	999.773323728179
91	1152.10642024575
92	816.775250827417
93	1015.15457898292
94	1241.08271000888
95	1070.66746083217
96	1175.75680083433
97	838.581578582109
98	911.462337871348
99	829.286511500372
100	788.955575887136
101	909.239730139053
102	617.196295246935
103	637.113381764596
104	595.78920695258
105	586.773745321031
106	711.80833137892
107	712.304521180782
108	608.444948184271
109	647.945676445136
110	614.23098086087
111	624.455283758603
112	760.882292036662
113	733.658938425202
114	822.432977651846
115	735.497671281739
116	731.500879488851
117	929.465955086267
118	612.0675178395
119	778.219450141662
120	643.766340201933
121	651.259205845887
122	555.194796195634
123	599.129432127754
124	599.235511239496
125	716.376525102565
126	665.49059101975
127	533.476092509981
128	511.369361002104
129	730.666742827967
130	688.268214164537
131	640.145403617931
132	431.093441285928
133	480.063159174434
134	513.3064480628
135	601.039704105097
136	641.906620630426
137	595.742755871913
138	414.727440309493
139	389.085010085124
140	462.149208635291
141	504.935426780333
142	538.51439167864
143	539.082726283787
144	480.77859995994
145	480.319961937826
146	373.315936299425
147	420.578239719542
148	437.066265755628
149	503.120486209502
150	612.268400176238
151	498.021343510986
152	732.670654633232
153	598.277084545816
154	569.660774791664
155	490.524428894788
156	481.875484147923
157	409.861153097523
158	366.542568544691
159	379.653397553422
160	401.088958378616
161	434.16236373091
162	419.788887621154
163	392.930905984063
164	418.299446188617
165	428.329796365757
166	479.447695855533
167	389.489007311884
168	412.88951978926
169	554.383881476922
170	461.792114769168
171	457.496976905447
172	367.620336170988
173	362.416021915747
174	341.046449444144
175	377.762191197571
176	345.081279194498
177	428.945932514489
178	272.254964996836
179	240.629536363442
180	240.127615818946
181	271.118636122555
182	305.93918966545
183	309.176735101442
184	370.869401977868
185	373.337578824696
186	339.824841315945
187	333.638977392779
188	337.809640174547
189	296.473372671891
190	380.703279451573
191	335.888526414773
192	220.143090867959
193	296.366613985289
194	303.210936902933
195	268.361242051936
196	320.328593248016
197	321.711433753207
198	384.846815687305
199	341.366345060119
200	275.563478543409
201	252.68176063867
202	212.048411323324
203	357.386695323465
204	373.702375776986
205	326.194739700388
206	303.173078832639
207	490.56246988257
208	393.157387166564
209	471.711657475854
210	429.675353673076
211	413.086675708792
212	354.586512729713
213	377.923079398662
214	378.524020814244
215	374.473534900381
216	396.12723039277
217	384.753385281044
218	321.075049591479
219	362.430664353361
220	366.178996712069
221	422.910505654486
222	354.750807434196
223	282.704966151803
224	374.082617758297
225	320.256918667886
226	274.454949598923
227	281.926940191933
228	230.116518303386
229	284.361377122997
230	298.153310822135
231	416.755772726484
232	327.261649442582
233	398.478971261502
234	444.127550369916
235	324.540149861281
236	352.108715664906
237	289.740469877798
238	283.700380466681
239	342.0063814248
240	344.060293576066
241	412.74663148385
242	480.230506760803
243	365.69442858553
244	382.108332070947
245	318.82864610575
246	327.836466040665
247	257.752112831049
248	294.491128616633
249	332.605361685343
250	209.466273068615
251	261.031035043501
252	186.392310884977
253	226.745792464818
254	257.507790707769
255	335.853911357476
256	364.781440071761
257	221.932274717653
258	202.496185988376
259	282.021920407558
260	182.27095608287
261	326.668612549881
262	267.397998114823
263	162.496021699822
264	161.312133457975
265	197.665007039717
266	195.914452071802
267	167.62839887943
268	179.480305159736
269	162.989751203718
270	219.819910565771
271	241.963968323265
272	185.666384041848
273	213.421513910411
274	185.146725411272
275	202.039270176671
276	229.546422964642
277	296.993593353232
278	245.309980858858
279	206.956783761859
280	274.414111212541
281	272.690284074609
282	248.809789528127
283	213.791927605065
284	224.697959043015
285	200.546289186622
286	237.517561115468
287	158.545690940103
288	147.108958278609
289	102.989111013738
290	149.924957877318
291	142.676457664454
292	180.590156306186
293	139.105215090109
294	139.466379782
295	128.812230979863
296	245.493631274563
297	199.473625869643
298	186.284180667167
299	189.857727010632
300	127.394303664844
301	130.34467086245
302	128.383365581735
303	168.052267158596
304	178.303292299155
305	137.316077960812
306	104.855006851458
307	117.784411323034
308	141.148075862551
309	146.884058690842
310	139.066336244313
311	125.650875032277
312	139.789230880495
313	143.128291545383
314	143.702331531332
315	136.769399928001
316	121.55587432492
317	125.139398152661
318	116.339179783394
319	130.137584079621
320	131.460924347272
321	125.132235907135
322	141.729164433862
323	162.250093924405
324	189.844649367398
325	148.728585354263
326	128.770771216173
327	126.416600927429
328	82.221159667423
329	82.5920950211504
330	126.138070041695
331	94.182279903437
332	114.684180058583
333	95.9068877288513
334	99.2231825619992
335	104.3516020833
336	123.360694253592
337	108.034444028357
338	90.7608321661027
339	161.971151292074
340	94.5200427896714
341	83.0975527417116
342	100.938859286382
343	118.726632167849
344	101.956679177633
345	70.9545487792402
346	78.1717899979767
347	84.6985555623442
348	81.2494587532121
349	106.159159555684
350	118.703356296564
351	113.229945395126
352	117.445961635561
353	75.8493888164567
354	80.9632012202453
355	68.0060061385705
356	75.2673473968399
357	69.8926519226291
358	67.1418935557975
359	88.056899454984
360	108.521415966225
361	85.286716700419
362	63.0892439642759
363	96.2777308389798
364	94.6343293031797
365	67.2457158275576
366	78.8518090498537
367	54.342233019703
368	76.1903884072116
369	72.2950267965591
370	106.198171550231
371	73.8092141722037
372	102.886357159771
373	65.9403775856957
374	98.1880092616262
375	79.2065311832458
376	101.349803715602
377	75.4014886241415
378	142.361879757344
379	89.7419249357311
380	105.501264359848
381	86.8512863116926
382	85.7764445248404
383	90.3940848819503
384	92.803154421769
385	105.518462381633
386	92.564573729847
387	96.3883330618307
388	154.811945784284
389	125.476537673606
390	174.6436822526
391	269.580320663922
392	182.02133180832
393	65.7583077067935
394	76.2826322635023
395	131.177682698409
396	128.370339304094
397	131.30950359273
398	125.880283702681
399	95.3911774037024
400	86.8946492751931
401	73.5477569055898
402	58.866970083271
403	74.3175622734933
404	48.9134027985084
405	60.1304980640253
406	81.4968344332462
407	64.607615137235
408	108.890686682943
409	75.6318116977145
410	62.651251988614
411	72.5399004189254
412	65.6421793478033
413	94.2087695900398
414	131.814571056545
415	114.348396760517
416	67.4281457089702
417	108.167258171106
418	125.5443093751
419	84.3087481328347
420	122.369331358037
421	81.5627971484557
422	56.2291421805427
423	49.8658740925048
424	60.2183853779125
425	56.0809768583427
426	60.4617696918304
427	53.207141756554
428	39.2464482584416
429	43.2721748084024
430	40.5766931343961
431	43.7151956118552
432	103.729608168821
433	105.010501446971
434	50.1354446613655
435	62.2218271536072
436	36.2367990314901
437	52.453995619648
438	28.5063755007029
439	43.5778969305293
440	28.4515001621476
441	31.5546132863029
442	33.0839470226381
443	48.7021856648042
444	68.9962821645985
445	47.4976974405626
446	37.7334852209045
447	85.3592241958823
448	132.089312499064
449	142.60088101981
450	50.2774336857208
451	38.9559925330535
452	85.0190587575226
453	57.5259932933834
454	41.1459400468971
455	53.9758800283116
456	67.8952421958762
457	44.1057833071368
458	45.2480344704409
459	56.6593004709959
460	64.1811038904078
461	62.6140768406171
462	38.1170535160234
463	43.5222933322202
464	46.2691238455588
465	37.992301111305
466	71.0025132463253
467	35.0296015822925
468	63.4142532806625
469	48.5996544384284
470	67.4524117685491
471	52.4291147160736
472	70.258117740947
473	51.7672633856892
474	81.4171723070567
475	49.8215190705499
476	46.1283546863173
477	85.2143500357159
478	65.6863050377114
479	84.87725371918
480	54.4396423465072
481	76.0720908740556
482	127.23399752342
483	80.3310368830182
484	67.738622635657
485	50.3239540419424
486	113.387363148351
487	95.3661325191621
488	86.4427785980212
489	148.636133130795
490	88.0258204051688
491	89.0227654373831
492	162.071136540153
493	100.251619803887
494	83.3331733083437
495	126.95031469736
496	142.095961115737
497	64.3405911976659
498	127.835178076497
499	243.51730943319
500	135.197188650458
