# Supplementary material for: Identification of 1600 replication origins in S. cerevisiae
Source: eLife. 2024 Feb 5;12:RP88087. doi: 10.7554/eLife.88087 (PMC10945306; doi:10.7554/eLife.88087)
Supplement: Figure 6—source data 1. [file elife-88087-fig6-data1.txt]

coord_relative_to_midpoint	GC_skew_fwd_1to5500_mean	GC_skew_fwd_187_ORIENTED_all_ACSs
-500	-0.00683694545454545	-0.007
-499	-0.00734072727272727	-0.0055
-498	-0.00758623636363636	-0.0097
-497	-0.00708570909090909	-0.015
-496	-0.00665894545454545	-0.013
-495	-0.00644090909090909	-0.0093
-494	-0.00737394545454545	-0.009
-493	-0.00797703636363636	-0.013
-492	-0.00757065454545454	-0.0087
-491	-0.00753958181818182	-9e-04
-490	-0.00858467272727273	5e-04
-489	-0.009156	-0.0034
-488	-0.00922618181818182	-0.0028
-487	-0.00908274545454545	-0.0011
-486	-0.00910130909090909	9e-04
-485	-0.0087584	9e-04
-484	-0.00770610909090909	0.0015
-483	-0.00798238181818182	0.0056
-482	-0.00746707272727273	0.0054
-481	-0.00680605454545455	0.0106
-480	-0.00807489090909091	0.0026
-479	-0.00797625454545455	0.0017
-478	-0.00825649090909091	0.0068
-477	-0.0082752	0.0085
-476	-0.00784905454545455	0.0075
-475	-0.00712298181818182	0.0088
-474	-0.0068172	0.005
-473	-0.00677481818181818	0.0072
-472	-0.0066542	0.0076
-471	-0.00696852727272727	0.0025
-470	NA	-0.002
-469	NA	-0.01
-468	NA	-0.0084
-467	NA	-0.0066
-466	-0.00555190909090909	-0.0089
-465	-0.00549450909090909	0.0014
-464	-0.00446781818181818	0.0028
-463	-0.00465465454545455	0.0021
-462	-0.00480569090909091	0.0026
-461	-0.00504389090909091	-7e-04
-460	-0.00442658181818182	-0.003
-459	-0.00322776363636364	0.0017
-458	-0.00371910909090909	0.003
-457	-0.00454645454545455	0.0028
-456	-0.00342283636363636	0.0014
-455	-0.00308634545454545	0.002
-454	-0.00384778181818182	0.0042
-453	-0.00358436363636364	-0.0062
-452	-0.00328092727272727	-0.0052
-451	-0.0024626	-0.0068
-450	-0.00236923636363636	-0.0082
-449	-0.0026604	-0.0057
-448	-0.00297412727272727	-0.0111
-447	-0.00297278181818182	-0.0179
-446	-0.00263254545454545	-0.0108
-445	-0.0031458	-0.0071
-444	-0.00259405454545454	-0.0032
-443	-0.00123301818181818	-0.0034
-442	-0.000410745454545454	-0.0048
-441	-0.0016748	-0.0056
-440	-0.00198125454545455	-0.0114
-439	-0.00126281818181818	-0.0097
-438	-0.00133576363636364	-0.0072
-437	-0.000539636363636364	3e-04
-436	-0.000564745454545455	7e-04
-435	-0.000707454545454545	4e-04
-434	-0.000505036363636364	-0.0014
-433	-0.00125372727272727	6e-04
-432	-0.000903727272727273	0.0014
-431	-0.000763890909090909	1e-04
-430	-0.00106656363636364	-0.0031
-429	-0.000544581818181818	0.0086
-428	-0.000778309090909091	0.0038
-427	-0.000860709090909091	-0.0022
-426	-0.000610727272727273	0.0017
-425	-0.000367527272727273	0.0025
-424	-0.00113567272727273	0.0035
-423	-0.000393472727272727	0.0048
-422	-0.000180981818181818	0.0055
-421	0.00108930909090909	7e-04
-420	0.000898254545454545	0.0048
-419	0.00127594545454545	0.0077
-418	0.000359945454545454	0.0081
-417	0.0002532	0.008
-416	-0.000311054545454546	0.0064
-415	-0.000731454545454546	0.0092
-414	-0.000498709090909091	0.0054
-413	-0.000490654545454546	0.0067
-412	-0.000848054545454546	0.0116
-411	-0.000800563636363636	0.0118
-410	-0.000223527272727273	0.0147
-409	-0.000446345454545455	0.0137
-408	-0.000749581818181818	0.0102
-407	-0.000863418181818182	0.0114
-406	-0.00136747272727273	0.0128
-405	-0.00214118181818182	0.0116
-404	-0.00201210909090909	0.0178
-403	-0.00117094545454545	0.0211
-402	-0.000887436363636364	0.0263
-401	-0.0010948	0.0271
-400	-0.00169498181818182	0.025
-399	-0.0020168	0.0276
-398	-0.00153576363636364	0.0253
-397	-0.00150914545454545	0.0315
-396	-0.00197158181818182	0.0282
-395	-0.00257258181818182	0.0249
-394	-0.00213525454545455	0.0203
-393	-0.00320514545454545	0.0143
-392	-0.00346432727272727	0.0146
-391	-0.00438849090909091	0.0143
-390	-0.00321267272727273	0.0127
-389	-0.00250072727272727	0.0153
-388	-0.00303116363636364	0.0137
-387	-0.00309609090909091	0.0143
-386	-0.00363918181818182	0.0124
-385	-0.00390532727272727	0.009
-384	-0.00307332727272727	0.0044
-383	-0.00306389090909091	0.0039
-382	-0.00313378181818182	0.0064
-381	-0.00344498181818182	0.0045
-380	-0.00281305454545455	0.0082
-379	-0.00300703636363636	0.0082
-378	-0.00239207272727273	0.0048
-377	-0.00227623636363636	0.0077
-376	-0.0022464	0.0076
-375	-0.00277652727272727	0.0039
-374	-0.00296163636363636	0.0033
-373	-0.00234043636363636	0.0014
-372	-0.00324890909090909	0.001
-371	-0.00298658181818182	1e-04
-370	-0.00325561818181818	0.0014
-369	-0.00342785454545455	1e-04
-368	-0.00404014545454545	-0.0016
-367	-0.00441029090909091	0.0021
-366	-0.00525198181818182	0.0019
-365	-0.00472352727272727	8e-04
-364	-0.0041964	-1e-04
-363	-0.00478056363636364	-0.002
-362	-0.0060938	-7e-04
-361	-0.00627343636363636	-0.0032
-360	-0.00692536363636364	-0.0018
-359	-0.00701041818181818	4e-04
-358	-0.00718770909090909	0.004
-357	-0.00718490909090909	0.0057
-356	-0.00705430909090909	0.0024
-355	-0.00615489090909091	0.0038
-354	-0.00617543636363636	0.0074
-353	-0.00720861818181818	0.0016
-352	-0.00805863636363636	-0.0034
-351	-0.00849983636363636	-0.0051
-350	-0.00838003636363636	-0.0055
-349	-0.00882561818181818	2e-04
-348	-0.00861092727272727	0.0041
-347	-0.00821009090909091	0.0017
-346	-0.0074246	5e-04
-345	-0.00677221818181818	0.0052
-344	-0.00546018181818182	0.0056
-343	-0.00560041818181818	0.0047
-342	-0.00484270909090909	0.0077
-341	-0.00422174545454545	0.0069
-340	-0.00370336363636364	0.0104
-339	-0.00481774545454546	0.0084
-338	-0.00606085454545455	0.0043
-337	-0.00588274545454546	0.005
-336	-0.00594598181818182	0.0101
-335	-0.00587756363636364	0.0032
-334	-0.0064968	0.0045
-333	-0.00671461818181818	0.0112
-332	-0.00639825454545455	0.0077
-331	-0.00604441818181818	0.0063
-330	-0.00561476363636364	0.0053
-329	-0.00659363636363636	0
-328	-0.00645041818181818	-8e-04
-327	-0.00702794545454545	-0.0032
-326	-0.00673323636363636	-7e-04
-325	-0.00655461818181818	0.0036
-324	-0.00646178181818182	0.0032
-323	-0.00678958181818182	0.0063
-322	-0.0063182	0.0085
-321	-0.0058724	0.0107
-320	-0.00603701818181818	0.0103
-319	-0.00626534545454545	0.0101
-318	-0.00614065454545455	0.0095
-317	-0.00556449090909091	0.0114
-316	-0.00481650909090909	0.0135
-315	-0.0037506	0.0148
-314	-0.00411658181818182	0.0158
-313	-0.0040782	0.015
-312	-0.00189670909090909	0.0159
-311	-0.000563581818181818	0.0145
-310	-0.000413163636363636	0.0143
-309	5.63636363636478e-07	0.0106
-308	-0.000309163636363636	0.0095
-307	-0.000261636363636364	0.0079
-306	-0.000573272727272727	0.0105
-305	-0.000495618181818182	0.0137
-304	-0.000855327272727273	0.0113
-303	-0.000514309090909091	0.0107
-302	0.000461527272727273	0.0099
-301	0.00151354545454545	0.0118
-300	0.00157232727272727	0.0116
-299	0.00114936363636364	0.0079
-298	0.00213890909090909	0.0031
-297	0.0027102	-1e-04
-296	0.00244481818181818	0.0022
-295	0.002445	0.0021
-294	0.00213576363636364	0.0069
-293	0.00177047272727273	0.0104
-292	0.00176401818181818	0.0158
-291	0.000531854545454545	0.0139
-290	0.000295309090909091	0.0148
-289	0.000149727272727272	0.0138
-288	0.000889545454545454	0.0158
-287	0.00155296363636364	0.0192
-286	0.0022464	0.0193
-285	0.0024338	0.0171
-284	0.00229212727272727	0.0163
-283	0.00271496363636364	0.0142
-282	0.00272021818181818	0.0118
-281	0.00284169090909091	0.0138
-280	0.00317027272727273	0.0127
-279	0.00423483636363636	0.0193
-278	0.00535574545454545	0.019
-277	0.00468061818181818	0.0205
-276	0.00589252727272727	0.0199
-275	0.00666736363636364	0.0208
-274	0.00716214545454545	0.0213
-273	0.00782534545454545	0.0224
-272	0.00799481818181818	0.0204
-271	0.00715478181818182	0.0188
-270	0.00626565454545455	0.0164
-269	0.00744243636363636	0.0185
-268	0.00878892727272727	0.0167
-267	0.00936261818181818	0.0162
-266	0.00855909090909091	0.0094
-265	0.00800407272727273	0.0104
-264	0.00840463636363636	0.0074
-263	0.0082658	0.0099
-262	0.00905192727272727	0.013
-261	0.00794365454545455	0.0186
-260	0.00705623636363636	0.0137
-259	0.007937	0.01
-258	0.00829110909090909	0.0119
-257	0.00857667272727273	0.0088
-256	0.00937427272727273	0.0083
-255	0.0100081090909091	0.0021
-254	0.00886389090909091	-0.0018
-253	0.0104803272727273	9e-04
-252	0.0105500909090909	7e-04
-251	0.0114311090909091	-8e-04
-250	0.0116080909090909	5e-04
-249	0.0117965818181818	0.0013
-248	0.0124180545454545	-0.0036
-247	0.0124211818181818	-0.0011
-246	0.0120680181818182	0.0017
-245	0.0113338181818182	0
-244	0.0107195454545455	-0.0035
-243	0.0115091090909091	-0.0027
-242	0.0116347090909091	-0.0035
-241	0.0116195090909091	-0.0054
-240	0.0125391272727273	4e-04
-239	0.0127342363636364	0.0025
-238	0.0133644363636364	-0.0019
-237	0.0128748	-8e-04
-236	0.0130787090909091	-0.007
-235	0.0123874909090909	-0.0123
-234	0.0123544181818182	-0.0117
-233	0.0116364	-0.0086
-232	0.0123930909090909	-0.0106
-231	0.0124106181818182	-0.0128
-230	0.0131815818181818	-0.0131
-229	0.0126923636363636	-0.0072
-228	0.0125802181818182	-0.0157
-227	0.0123323454545455	-0.0163
-226	0.0134920181818182	-0.0129
-225	0.0130601818181818	-0.0083
-224	0.0124688727272727	-0.0077
-223	0.0126338363636364	-0.0113
-222	0.0121411090909091	-0.0121
-221	0.0120099636363636	-0.0131
-220	0.0131422909090909	-0.0172
-219	0.0139476909090909	-0.0183
-218	0.0137874363636364	-0.016
-217	0.0133815636363636	-0.0134
-216	0.0129110727272727	-0.0077
-215	0.0136416545454545	-0.005
-214	0.0135401636363636	-0.0103
-213	0.0126048363636364	-0.0096
-212	0.0123472545454545	-0.011
-211	0.0100372	-0.0125
-210	0.00913983636363636	-0.0173
-209	0.00909536363636364	-0.0032
-208	0.00825425454545455	0.0015
-207	0.00649614545454545	-0.006
-206	0.00601109090909091	-0.0097
-205	0.00524303636363636	-0.0069
-204	0.00545452727272727	-0.0067
-203	0.00693136363636364	-0.0036
-202	0.00616881818181818	-0.0069
-201	0.00493761818181818	-0.0087
-200	0.00482698181818182	-0.0109
-199	0.00383412727272727	-0.013
-198	0.00389310909090909	-0.0182
-197	0.0040672	-0.0112
-196	0.00390603636363636	-0.0148
-195	0.00306563636363636	-0.0192
-194	0.003353	-0.0149
-193	0.00363287272727273	-0.0032
-192	0.00279138181818182	-0.0069
-191	0.00294612727272727	-0.0093
-190	0.00281641818181818	-0.0106
-189	0.002465	-0.0101
-188	0.00207981818181818	-0.0152
-187	0.00216794545454545	-0.0115
-186	0.00194992727272727	-0.0148
-185	0.00176421818181818	-0.0066
-184	0.00159647272727273	-0.0074
-183	0.00202589090909091	-0.0064
-182	0.00227970909090909	-0.0032
-181	NA	0.0016
-180	NA	0.0014
-179	NA	0.0035
-178	NA	0.0056
-177	NA	0.0062
-176	-0.00215352727272727	0.0083
-175	-0.00285476363636364	0.006
-174	-0.00403472727272727	0.0073
-173	-0.00426690909090909	0.0049
-172	-0.00482043636363636	0.0085
-171	-0.00448663636363636	0.0032
-170	-0.00537016363636364	0.0074
-169	-0.00637298181818182	0.0088
-168	-0.007494	0.0113
-167	-0.00809787272727273	0.0092
-166	-0.00983889090909091	0.0036
-165	-0.0106851818181818	-8e-04
-164	-0.00967594545454546	0.0032
-163	-0.0101302909090909	0.0092
-162	-0.0101687272727273	0.0112
-161	-0.0102488363636364	0.0076
-160	-0.0105295272727273	0.0079
-159	-0.0103091818181818	0.0125
-158	-0.0106976	0.0096
-157	-0.0109217454545455	0.0125
-156	-0.00995450909090909	0.0178
-155	-0.0101898363636364	0.0182
-154	-0.0102107454545455	0.0082
-153	-0.0109610181818182	0.0046
-152	-0.0116931272727273	0.0061
-151	-0.0123720909090909	0.0093
-150	-0.0129229272727273	0.0128
-149	-0.0140271090909091	0.0163
-148	-0.0138001090909091	0.0193
-147	-0.0151521454545455	0.024
-146	-0.0163450181818182	0.023
-145	-0.0171410181818182	0.0278
-144	-0.0164305454545455	0.0256
-143	-0.0166271454545455	0.0166
-142	-0.0177503636363636	0.0106
-141	-0.0172128545454545	0.006
-140	-0.0180289636363636	0.0075
-139	-0.0181196	0.0155
-138	-0.0180055272727273	0.0184
-137	-0.0188761454545455	0.0189
-136	-0.0199962909090909	0.0198
-135	-0.020691	0.0218
-134	-0.0213675090909091	0.0176
-133	-0.0214161636363636	0.0181
-132	-0.0223904909090909	0.015
-131	-0.0227778363636364	0.0133
-130	-0.0240892	0.0165
-129	-0.0249699090909091	0.0161
-128	NA	0.014
-127	NA	0.0099
-126	NA	0.011
-125	NA	0.0109
-124	NA	0.0148
-123	NA	0.0126
-122	NA	0.0136
-121	NA	0.0131
-120	NA	0.011
-119	NA	0.0142
-118	NA	0.0136
-117	NA	0.0103
-116	NA	0.007
-115	NA	0.0114
-114	NA	0.012
-113	NA	0.0099
-112	NA	0.0079
-111	NA	0.012
-110	NA	0.0153
-109	NA	0.015
-108	NA	0.0156
-107	NA	0.0162
-106	NA	0.0167
-105	NA	0.0178
-104	NA	0.0239
-103	NA	0.025
-102	NA	0.0263
-101	NA	0.0257
-100	NA	0.0246
-99	NA	0.0236
-98	NA	0.0184
-97	NA	0.0106
-96	NA	0.0105
-95	NA	0.0109
-94	NA	0.0045
-93	NA	0.0055
-92	NA	0.0078
-91	NA	0.0105
-90	NA	0.0118
-89	NA	0.0107
-88	NA	0.0031
-87	NA	-0.007
-86	NA	-0.0018
-85	NA	-0.0072
-84	-0.0375100181818182	-0.0109
-83	-0.0369536363636364	-0.0081
-82	-0.0382655454545455	-0.0031
-81	-0.0375535818181818	-9e-04
-80	-0.0386329090909091	-6e-04
-79	-0.0388438727272727	-0.0057
-78	-0.0405837636363636	-0.0083
-77	-0.0417777090909091	-0.0052
-76	-0.0429762363636364	-0.0027
-75	-0.0434352727272727	-0.0067
-74	-0.0440813090909091	-0.0049
-73	-0.0451114545454545	-0.0066
-72	-0.0456407090909091	1e-04
-71	-0.0459628727272727	0.0013
-70	-0.0463499636363636	0.0016
-69	-0.0468511636363636	0.0047
-68	-0.0459011636363636	-0.0035
-67	-0.0472390909090909	-0.0044
-66	-0.0479567272727273	-0.0082
-65	-0.0489891636363636	-0.0021
-64	-0.0500748909090909	7e-04
-63	-0.0502730363636364	0.0057
-62	-0.0503612727272727	0.006
-61	-0.0500923818181818	8e-04
-60	-0.0494448363636364	0.0016
-59	-0.0495268181818182	-0.0023
-58	-0.0505582181818182	-0.0018
-57	-0.0505170181818182	-0.006
-56	-0.0499177272727273	-0.0058
-55	-0.0491847090909091	-0.0096
-54	-0.048278	-0.0135
-53	-0.0455145454545455	-0.018
-52	-0.0425456545454545	-0.0186
-51	-0.0409702545454545	-0.0194
-50	-0.0388358909090909	-0.0204
-49	-0.0370646181818182	-0.0202
-48	-0.0351056727272727	-0.0185
-47	-0.0340677090909091	-0.0105
-46	-0.0327886727272727	-0.0098
-45	-0.0322446727272727	-0.006
-44	-0.0321737454545455	-0.0063
-43	-0.0335131818181818	-0.0045
-42	-0.0330919818181818	-4e-04
-41	-0.0349349818181818	0.0054
-40	-0.0354855636363636	0.0036
-39	-0.0361367454545455	0.0051
-38	-0.0364134727272727	0
-37	-0.0353100363636364	7e-04
-36	-0.0343099454545455	-0.0019
-35	-0.0330560363636364	-0.0035
-34	-0.0325292363636364	0.0064
-33	-0.0312264	0.0022
-32	-0.0314206181818182	-0.0015
-31	-0.0314552181818182	0.0017
-30	-0.0309244909090909	-0.0019
-29	-0.0290704727272727	-0.0033
-28	-0.0276627272727273	-0.0045
-27	-0.0256168909090909	-0.0031
-26	-0.0241691818181818	-0.0072
-25	-0.0230002727272727	-0.0072
-24	-0.0221763272727273	-0.0078
-23	-0.0211078727272727	-0.0049
-22	-0.0201190545454545	-0.0065
-21	-0.0175728545454545	-0.0118
-20	-0.0168731818181818	-0.0074
-19	-0.0152837090909091	-0.0049
-18	-0.0141916909090909	-0.0056
-17	-0.0137316909090909	-8e-04
-16	-0.0119960909090909	0.0048
-15	-0.0109108181818182	0.0084
-14	-0.00905596363636364	0.005
-13	-0.006943	-7e-04
-12	-0.00545436363636364	7e-04
-11	-0.00463087272727273	-0.0056
-10	-0.00231961818181818	6e-04
-9	-0.00162234545454545	-0.0018
-8	0.0005216	4e-04
-7	0.00276049090909091	0.0016
-6	0.00451249090909091	0.0056
-5	0.0042152	0.0069
-4	0.00452527272727273	0.0046
-3	0.00351276363636364	0.0041
-2	0.00218647272727273	0.0047
-1	-0.000125290909090909	0.0064
0	-0.000736763636363636	0.0059
1	-0.00158596363636364	0.0077
2	-0.00235843636363636	0.0066
3	-0.0032624	0.0057
4	-0.00410876363636364	0.006
5	-0.00502276363636364	0.0036
6	-0.00493	0.0037
7	-0.00485094545454545	0.0012
8	-0.00367905454545455	-0.0105
9	-0.00303003636363636	-0.0132
10	-0.00145656363636364	-0.0221
11	0.00132234545454545	-0.029
12	0.00392610909090909	-0.027
13	0.00597809090909091	-0.0279
14	0.00760132727272727	-0.0307
15	0.00939478181818182	-0.0227
16	0.0108438909090909	-0.0237
17	0.0114405090909091	-0.0257
18	0.0117916	-0.0197
19	0.0129983454545455	-0.0093
20	0.0152206363636364	-0.0173
21	0.0157071636363636	-0.0119
22	0.0179022363636364	-0.0134
23	0.0190055818181818	-0.0146
24	0.0201324181818182	-0.0142
25	0.0207877454545455	-0.0134
26	0.0224999818181818	-0.0129
27	0.0240368	-0.0098
28	0.0265117090909091	-0.0157
29	0.0277562545454545	-0.0127
30	0.0282632	-0.0092
31	0.029404	-0.0074
32	0.0290381636363636	-0.009
33	0.0290757090909091	-0.0061
34	0.0301082363636364	7e-04
35	0.0304126909090909	0.0018
36	0.0314963090909091	4e-04
37	0.0314558363636364	-8e-04
38	0.0312111818181818	-0.0018
39	0.0307866727272727	-0.0087
40	0.0320056363636364	-0.0102
41	0.0314600909090909	-0.0078
42	0.0322102	-0.0159
43	0.0320711636363636	-0.0102
44	0.0314715090909091	-0.0097
45	0.0307049454545455	-0.009
46	0.0311276363636364	-0.013
47	0.0310182	-0.0083
48	0.0321163636363636	-0.0069
49	0.0326130363636364	-0.011
50	0.0343169636363636	-0.015
51	0.0356542	-0.0137
52	0.0378487636363636	-0.017
53	0.0388184181818182	-0.0154
54	0.0408416727272727	-0.0164
55	0.0422402181818182	-0.0248
56	0.0430269090909091	-0.0268
57	0.0443904909090909	-0.0287
58	0.0451684363636364	-0.03
59	0.0460543454545455	-0.0188
60	0.0465424363636364	-0.0114
61	0.0466035636363636	-0.0104
62	0.0459088181818182	-0.012
63	0.0448759454545455	-0.0181
64	0.0434946181818182	-0.0129
65	0.0425559090909091	-0.0026
66	0.0421154727272727	-0.0028
67	0.0415368727272727	-0.003
68	0.04192	-0.0031
69	0.0418698727272727	-0.0029
70	0.0405346909090909	-0.0103
71	0.0391467818181818	-0.0027
72	0.0392506727272727	-0.0018
73	0.0369296363636364	-0.0035
74	0.0365355454545455	0.0049
75	0.0365272363636364	0.0088
76	0.0349795090909091	0.0105
77	0.0340526727272727	0.0092
78	0.0326188	0.0079
79	0.0313425272727273	0.0051
80	0.0308433454545455	0.0042
81	NA	9e-04
82	NA	3e-04
83	NA	-0.0032
84	NA	-0.0034
85	NA	-0.0084
86	NA	-0.0116
87	NA	-0.0079
88	NA	-0.008
89	NA	-0.0043
90	NA	-0.0016
91	NA	-0.0013
92	NA	-0.0021
93	NA	0.002
94	NA	0.0022
95	NA	-0.0024
96	NA	-0.006
97	NA	-0.0047
98	NA	-0.0037
99	NA	-0.003
100	NA	0.0015
101	NA	0.0042
102	NA	0.0034
103	NA	0.0027
104	NA	0.0018
105	NA	0.0042
106	NA	0.0064
107	NA	0.0059
108	NA	0.0037
109	NA	0.0048
110	NA	0.005
111	NA	-9e-04
112	NA	-0.0032
113	NA	-0.0024
114	NA	-0.0016
115	NA	0.0014
116	NA	9e-04
117	NA	-0.0055
118	NA	-0.005
119	NA	-0.0059
120	NA	-0.0062
121	NA	-0.004
122	NA	-0.0067
123	NA	-0.0081
124	NA	-0.004
125	NA	-0.0077
126	NA	-0.0092
127	NA	-0.0095
128	NA	-0.0136
129	NA	-0.0188
130	NA	-0.0138
131	NA	-0.0123
132	NA	-0.0118
133	NA	-0.0226
134	NA	-0.0182
135	NA	-0.022
136	NA	-0.0126
137	NA	-0.0121
138	NA	-0.0176
139	NA	-0.0112
140	NA	-0.0153
141	0.0149798545454545	-0.0164
142	0.0148276727272727	-0.0119
143	0.0140353818181818	-0.0118
144	0.0155561454545455	-0.0078
145	0.0161598545454545	-0.0076
146	0.016906	-0.0089
147	0.0170020181818182	-0.0069
148	0.0169305454545455	-0.011
149	0.0166017454545455	-0.0133
150	0.0167661454545455	-0.0161
151	0.0158214	-0.0155
152	0.0157601454545455	-0.0163
153	0.0161418181818182	-0.0144
154	0.0161610727272727	-0.0158
155	0.0154646909090909	-0.0164
156	0.0155702363636364	-0.0186
157	0.0150058363636364	-0.0214
158	0.0150130909090909	-0.0227
159	0.0142039090909091	-0.0169
160	0.0135137090909091	-0.0133
161	0.0144252	-0.0169
162	0.0146318545454545	-0.0106
163	0.0145681454545455	-0.0107
164	0.0148815272727273	-0.0104
165	0.0151498909090909	-0.0065
166	0.0142049818181818	-0.0145
167	0.0131464545454545	-0.0198
168	0.0134633636363636	-0.0146
169	0.0125281090909091	-0.017
170	0.0119884909090909	-0.0204
171	0.0124378181818182	-0.0208
172	0.0121242545454545	-0.0283
173	0.0117868	-0.0296
174	0.0121439818181818	-0.0307
175	0.0121368	-0.0256
176	0.0127279818181818	-0.0256
177	0.0117248181818182	-0.0276
178	0.0120844909090909	-0.0224
179	0.0119384	-0.0208
180	0.0119904909090909	-0.0197
181	0.0115769272727273	-0.023
182	0.0112023818181818	-0.0205
183	0.0107822727272727	-0.0171
184	0.0101275454545455	-0.0089
185	0.00840118181818182	-0.0075
186	0.00800821818181818	-0.0047
187	0.00721390909090909	-0.0132
188	0.007252	-0.0105
189	0.00759763636363636	-0.0077
190	0.00721616363636364	-0.0088
191	0.00667267272727273	-0.0103
192	0.00531556363636364	-0.0072
193	0.00530381818181818	-0.0082
194	0.00446150909090909	-0.0098
195	0.0030234	-0.0067
196	0.00213347272727273	-0.007
197	0.00118029090909091	-0.0054
198	0.000923145454545455	-0.0043
199	-6.64727272727273e-05	-0.0037
200	-0.000476672727272727	-0.0022
201	-0.0012222	4e-04
202	-0.000405709090909091	5e-04
203	-0.00129354545454545	-0.0022
204	-0.00202350909090909	-0.007
205	-0.00202227272727273	-0.0067
206	-0.00224432727272727	-0.005
207	-0.00277930909090909	0.0017
208	-0.00311894545454545	0.0023
209	-0.00308698181818182	0.0067
210	-0.00288976363636364	0.005
211	-0.00225830909090909	0.0024
212	-0.00315156363636364	0.0042
213	-0.00336214545454545	-0.0016
214	-0.00428494545454545	0.0019
215	-0.004734	0.0042
216	-0.00478505454545455	5e-04
217	-0.00409638181818182	-3e-04
218	-0.00469956363636364	-0.0052
219	-0.00480967272727273	-0.0093
220	-0.0051088	-0.0037
221	-0.00565436363636364	-0.0049
222	-0.00579607272727273	-0.0052
223	-0.00548201818181818	0.0021
224	-0.00600450909090909	0.0047
225	-0.0059944	0.008
226	-0.00549472727272727	0.0033
227	-0.0071258	0.0063
228	-0.00674574545454545	0.0058
229	-0.00659961818181818	3e-04
230	-0.00655852727272727	0.0028
231	-0.00708141818181818	0.0041
232	-0.00709576363636364	0.0091
233	-0.00727036363636364	0.0083
234	-0.00744016363636364	0.0024
235	-0.00740761818181818	0.0034
236	-0.00673687272727273	0
237	-0.00613323636363636	0.0023
238	-0.00587936363636364	0.0081
239	-0.00589103636363636	0.006
240	-0.00604905454545455	0.0063
241	-0.00634081818181818	0.0048
242	-0.00661030909090909	0.0016
243	-0.00670132727272727	-0.0016
244	-0.00674725454545455	-0.0021
245	-0.00639970909090909	0.0031
246	-0.00580556363636364	7e-04
247	-0.00586550909090909	-0.0039
248	-0.00603738181818182	-0.0071
249	-0.00734281818181818	-0.0038
250	-0.00644674545454545	3e-04
251	-0.0067318	0.0014
252	-0.00647209090909091	0.0022
253	-0.00693185454545455	-7e-04
254	-0.00673283636363636	0.0051
255	-0.0062372	0.0021
256	-0.00608607272727273	7e-04
257	-0.00693574545454545	9e-04
258	-0.00739165454545455	-0.0013
259	-0.0068726	0.0023
260	-0.00670761818181818	-0.0036
261	-0.00620972727272727	-0.005
262	-0.00587307272727273	0
263	-0.00606203636363636	-0.0026
264	-0.00639594545454545	1e-04
265	-0.00712421818181818	-0.0014
266	-0.00656430909090909	-0.0071
267	-0.00669854545454545	-0.0076
268	-0.00714149090909091	-0.0095
269	-0.00573327272727273	-0.0047
270	-0.00533070909090909	-0.0074
271	-0.00458994545454545	-0.0074
272	-0.00418529090909091	-0.0038
273	-0.00455863636363636	-0.0082
274	-0.00421987272727273	-0.013
275	-0.00360705454545455	-0.0152
276	-0.00418525454545455	-0.0151
277	-0.00402021818181818	-0.0098
278	-0.00397974545454545	-0.0111
279	-0.00360554545454545	-0.0093
280	-0.00450516363636364	-0.0025
281	-0.00367710909090909	-0.0021
282	-0.00317045454545455	0.0053
283	-0.00357741818181818	0.0101
284	-0.00331189090909091	0.0116
285	-0.00253856363636364	0.0212
286	-0.00263149090909091	0.0276
287	-0.00233601818181818	0.0249
288	-0.00248203636363636	0.022
289	-0.00262189090909091	0.0209
290	-0.002938	0.0215
291	-0.00322181818181818	0.0241
292	-0.00305892727272727	0.0246
293	-0.00342543636363636	0.0235
294	-0.00272916363636364	0.0266
295	-0.00260896363636364	0.0268
296	-0.00201265454545455	0.024
297	-0.00199761818181818	0.0213
298	-0.0019222	0.0202
299	-0.00215030909090909	0.0211
300	-0.00119572727272727	0.0244
301	-0.0016786	0.022
302	-0.000836727272727273	0.022
303	-0.00136843636363636	0.0253
304	-0.000974945454545455	0.0301
305	-0.00100616363636364	0.0243
306	-0.000776509090909091	0.031
307	-0.000215745454545454	0.0317
308	0.000944163636363637	0.032
309	0.00135143636363636	0.028
310	0.0020182	0.0261
311	0.00166627272727273	0.0213
312	0.00149065454545455	0.0209
313	0.0011604	0.0157
314	0.00216152727272727	0.0166
315	0.00256992727272727	0.0162
316	0.0030324	0.0169
317	0.00240354545454545	0.0188
318	0.00114730909090909	0.0168
319	0.000627945454545455	0.0201
320	0.000179163636363636	0.0167
321	0.000154254545454545	0.0208
322	0.000589763636363636	0.0156
323	0.00143101818181818	0.0172
324	0.00154941818181818	0.0252
325	0.000931545454545455	0.0236
326	8.99818181818184e-05	0.02
327	0.000714145454545455	0.0213
328	0.000284981818181818	0.0157
329	0.00162216363636364	0.0138
330	0.0015416	0.0168
331	0.00313641818181818	0.0132
332	0.00304969090909091	0.0126
333	0.00358812727272727	0.0111
334	0.00406285454545455	0.0026
335	0.00315627272727273	-0.0019
336	0.00240845454545455	-0.0084
337	0.00290789090909091	-0.0129
338	0.0034254	-0.0156
339	0.003296	-0.0166
340	0.00373670909090909	-0.0233
341	0.00394527272727273	-0.0185
342	0.00539687272727273	-0.019
343	0.00602505454545455	-0.0242
344	0.00657632727272727	-0.0242
345	0.00609998181818182	-0.0259
346	0.00572276363636364	-0.0319
347	0.00508936363636364	-0.0374
348	0.00511523636363636	-0.0357
349	0.00551245454545455	-0.0332
350	0.00511534545454545	-0.035
351	0.00452925454545455	-0.0361
352	0.00451096363636364	-0.0358
353	0.0038472	-0.035
354	0.00481216363636364	-0.0333
355	0.00466265454545454	-0.0322
356	0.00479823636363636	-0.0278
357	0.0043522	-0.027
358	0.00388247272727273	-0.0264
359	0.00282127272727273	-0.0311
360	0.00240367272727273	-0.0342
361	0.00216485454545455	-0.0312
362	0.00244123636363636	-0.0308
363	0.00234581818181818	-0.0289
364	0.00276729090909091	-0.0239
365	0.00192734545454545	-0.0188
366	0.00223025454545455	-0.0237
367	0.00264245454545455	-0.0284
368	0.00355474545454545	-0.028
369	0.00442672727272727	-0.0246
370	0.00441245454545454	-0.026
371	0.00426	-0.0235
372	0.00486383636363636	-0.0301
373	0.00446323636363636	-0.0339
374	0.00464572727272727	-0.0392
375	0.00415192727272727	-0.0427
376	0.00424776363636364	-0.0421
377	0.00465783636363636	-0.0387
378	0.00361067272727273	-0.0365
379	0.00327347272727273	-0.0343
380	0.00306770909090909	-0.0342
381	0.00261472727272727	-0.0393
382	0.00207914545454545	-0.0427
383	0.00169270909090909	-0.0437
384	0.000267054545454545	-0.0443
385	0.000395963636363636	-0.0445
386	0.00156298181818182	-0.0397
387	0.00190885454545455	-0.0372
388	0.00134323636363636	-0.0375
389	0.00146752727272727	-0.0297
390	0.00228561818181818	-0.0274
391	0.00221949090909091	-0.0256
392	0.00181147272727273	-0.0258
393	0.00145136363636364	-0.0251
394	0.00166092727272727	-0.0206
395	0.000974145454545454	-0.019
396	0.000785981818181818	-0.0211
397	0.000530945454545455	-0.0171
398	0.00145074545454545	-0.0105
399	0.000466490909090909	-0.0103
400	0.000548436363636364	-0.0116
401	0.000823272727272727	-0.0142
402	0.000867563636363636	-0.01
403	0.00102409090909091	-0.0122
404	0.000723327272727273	-0.0127
405	0.00134303636363636	-0.0113
406	0.00165703636363636	-0.0184
407	0.00202810909090909	-0.023
408	0.00184529090909091	-0.0218
409	0.001576	-0.0265
410	0.002206	-0.0227
411	0.00241898181818182	-0.0228
412	0.00261903636363636	-0.0271
413	0.00256903636363636	-0.026
414	0.00319069090909091	-0.0283
415	0.00343241818181818	-0.0268
416	0.00295932727272727	-0.0283
417	0.00207154545454545	-0.0205
418	0.000819727272727273	-0.0097
419	0.00149807272727273	-0.006
420	0.00166834545454545	-0.0075
421	0.00199618181818182	-0.0079
422	0.00121232727272727	-0.0109
423	0.000316072727272727	-0.0061
424	-0.000501218181818182	-0.0037
425	-0.000964981818181818	5e-04
426	0.000249709090909091	-7e-04
427	0.000567054545454545	0
428	-9.48363636363637e-05	2e-04
429	0.000646163636363636	-0.0058
430	0.000471781818181818	-0.0017
431	-0.000409854545454546	8e-04
432	0.000344418181818182	1e-04
433	3.13636363636362e-05	0.0021
434	0.000455290909090909	0.0021
435	0.0012188	0.004
436	-0.000131018181818181	0.0085
437	-0.0008194	0.0035
438	-0.000715690909090909	-6e-04
439	-0.000423618181818182	-2e-04
440	-0.0014178	-0.0049
441	-0.00102469090909091	-0.0073
442	-0.00103567272727273	-0.0042
443	-0.000484509090909091	-0.0062
444	-0.000163963636363637	-0.0051
445	0.000126545454545455	-0.0096
446	0.0005344	-0.0107
447	0.00125403636363636	-0.0082
448	0.00202187272727273	-0.0092
449	0.00236169090909091	-0.0143
450	0.00357534545454545	-0.0172
451	0.00375792727272727	-0.0176
452	0.00433378181818182	-0.0167
453	0.00476023636363636	-0.0172
454	0.0051274	-0.0165
455	0.00446687272727273	-0.0187
456	0.00353129090909091	-0.0194
457	0.00388205454545455	-0.0222
458	0.00362098181818182	-0.0219
459	0.00365987272727273	-0.0264
460	0.00377658181818182	-0.0235
461	0.00376769090909091	-0.0213
462	0.00447530909090909	-0.0182
463	0.0034308	-0.02
464	0.00374270909090909	-0.019
465	0.00314569090909091	-0.0169
466	0.00319661818181818	-0.0149
467	0.00332363636363636	-0.0173
468	0.00351636363636364	-0.0244
469	0.00352803636363636	-0.0273
470	0.00260692727272727	-0.0306
471	0.00228614545454545	-0.0366
472	0.00212689090909091	-0.0416
473	0.00312361818181818	-0.0413
474	0.00283956363636364	-0.0408
475	0.00224270909090909	-0.0416
476	0.00212298181818182	-0.044
477	0.00253896363636364	-0.0423
478	0.00185501818181818	-0.0421
479	0.0018136	-0.0432
480	0.00140372727272727	-0.041
481	0.00178147272727273	-0.0442
482	0.00297767272727273	-0.0428
483	0.002508	-0.0473
484	0.00183176363636364	-0.051
485	0.00138881818181818	-0.0511
486	0.00229556363636364	-0.0512
487	0.00270270909090909	-0.0493
488	0.00277518181818182	-0.0432
489	0.00256212727272727	-0.0367
490	0.00236214545454545	-0.0339
491	0.0031004	-0.037
492	0.00281254545454545	-0.0356
493	0.00359309090909091	-0.0372
494	0.00373901818181818	-0.0386
495	0.003023	-0.0394
496	0.00350169090909091	-0.0339
497	0.00422547272727273	-0.0345
498	0.00376207272727273	-0.0335
499	0.00337698181818182	-0.0331
500	0.00217336363636364	-0.0331
