# Supplementary material for: Identification of 1600 replication origins in S. cerevisiae
Source: eLife. 2024 Feb 5;12:RP88087. doi: 10.7554/eLife.88087 (PMC10945306; doi:10.7554/eLife.88087)
Supplement: Source code 1. [file elife-88087-code1.zip]

Archive with 1 entries (1 files):
- eLife-VOR-RA-2023-88087/Source_Code_File_1.pl
