# Supplementary material for: Identification of 1600 replication origins in S. cerevisiae
Source: eLife. 2024 Feb 5;12:RP88087. doi: 10.7554/eLife.88087 (PMC10945306; doi:10.7554/eLife.88087)
Supplement: Source code 1. [file elife-88087-code1.zip › eLife-VOR-RA-2023-88087/Source_Code_File_1.pl]

#!/usr/bin/perl -w
use strict;

# To use this, enter input file (a sam file), the low end of the range for size you want, the high end of ...
# ... the range for the size you want, and the read length followed by an 'M' (which constitutes a perfect ...
# ... match CIGAR for that read length).  For example, to process a sam file called "reads.sam" with 50 base pair reads in order ...
# ... to eventually quantify reads with library insert sizes from 151-200 base pairs:
# perl step_1_in_custom_quantification_of_bwa_aligned_reads_121222_1.pl reads.sam 151 200 50M

# This script is NOT capable of pulling out TLEN fragments less than the read length.  Reads must be paired-end.  The ...
# ... file called "sacCer3.chrom.sizes" must be available in the directory in which you run this script.  That file ...
# ... is available from the UCSC Genome Browser site.  It is also pasted directly below.  (Note that there is no header row.)

# chrX	745751
# chrM	85779
# chrI	230218
# chrII	813184
# chrIII	316620
# chrIV	1531933
# chrIX	439888
# chrV	576874
# chrVI	270161
# chrVII	1090940
# chrVIII	562643
# chrXI	666816
# chrXII	1078177
# chrXIII	924431
# chrXIV	784333
# chrXV	1091291
# chrXVI	948066


my $inputfile = $ARGV[0];
my $lowbp = $ARGV[1];
my $highbp = $ARGV[2];
my $perfectCIGAR = $ARGV[3];

unless ($perfectCIGAR =~ /^\d+M$/) {
    die "this doesn't look like a perfect CIGAR:  $perfectCIGAR\n";
}

my @files = ();
push (@files, $inputfile);

foreach my $file2 (@files) {
    my $chr;
    my @chrs = qw(
	chrX
	chrM
	chrI
	chrII
	chrIII
	chrIV
	chrIX
	chrV
	chrVI
	chrVII
	chrVIII
	chrXI
	chrXII
	chrXIII
	chrXIV
	chrXV
	chrXVI
	);

    my @FLAGs = qw(99 163 355 419);

    my %FLAG_good = ();
    my $FLAG;
    foreach $FLAG (@FLAGs) {
	$FLAG_good{$FLAG} = 1;
    }

    # FLAGs 99, 163, 355 and 419 are all "read paired", "read mapped in proper pair", and "mate reverse strand"
    # none of the 4 FLAGs is "read reverse strand"
    # 355 and 419 are both "not primary alignment"
    # 99 and 355 are both "first in pair"
    # 163 and 419 are both "second in pair"
    # By restricing yourself to only "mate reverse strand" and excluding "read reverse strand", you are counting just one end of each pair.  That is ...
    # ... good, because you then won't double-count things if you go through and add 1 to third columns in the appropriate rows of a "genomecov"-type set of columns

    my %chr_seen = ();
    foreach $chr (@chrs) {
	$chr_seen{$chr} = 1;
    }

    my $file = "sacCer3.chrom.sizes";
    my %chr_length = ();
    my %chr_pos_count = ();
    my $pos;

    open (IN, "<$file") or die "problem:  Are you missing a file called \"sacCer3.chrom.sizes\"?\n";
    while (my $line = <IN>) {
	chomp $line;
	if ($line =~ /\r/) {
	    die "problem\n";
	}
	if ($line =~ /\S/) {
	    my @array = split /\t/, $line;
	    unless ($#array == 1) {
		die "problem\n";
	    }
	    unless ($chr_seen{$array[0]}) {
		die "never saw $array[0]\n";
	    }
	    $chr_length{$array[0]} = $array[1];
	    $pos = 1;
	    while ($pos <= $array[1]) {
		unless ($pos % 1000000) {
		    # print "$array[0]\t$pos\n";
		}
		$chr_pos_count{$array[0]}{$pos} = 0;
		$pos++;
	    }
	}
    }
    close IN;

    my $out = "readIDs_$lowbp"."bpto$highbp"."bp_TLENs_FLAGs_99_163_355_419_CIGAR$perfectCIGAR"."_$file2";
    $out =~ s/sam$/txt/;

    if ($file eq $out) {
	die "problem1\n";
    } elsif ($out !~ /txt$/) {
	die "problem2:  out is $out\n";
    } else {
	open (OUT, ">$out");
    }

    $out = "extended_$out";
    open (OUT2, ">$out");
    
    my %chr_seen2 = ();
    my $ID;
    my %ID_seen = ();
    open (IN, "<$file2") or die "problem3\n";
    while (my $line = <IN>) {
	chomp $line;
	if ($line =~ /\r/) {
	    die "problem4\n";
	}
	if ($line =~ /\S/ and $line !~ /^\@/) {
	    my @array = split /\t/, $line;
	    unless ($array[8] =~ /^-?\d+$/) {
		die "array[8] is $array[8]\n";
	    }
	    # I added this next condition to avoid getting an error about how array[3] was something and array[7] was something else, since ...
	    # ... when I checked where that was coming from, it had hung up on a line with chrM.  I don't know if there is a reason why ...
	    # ... chrM should lead to that kind of problem, but I never care about chrM anyway.  
	    unless ($array[2] eq "chrM") {
		$FLAG = $array[1];
		my $TLEN = abs($array[8]);
		if ($TLEN >= $lowbp and $TLEN <= $highbp and $chr_seen{$array[2]} and $FLAG_good{$FLAG} and $array[5] eq $perfectCIGAR) {
		    unless ($chr_seen2{$array[2]}) {
			# print "$array[2]\n";
			$chr_seen2{$array[2]} = 1;
		    }
		    $ID = $array[0];
		    unless ($ID_seen{$ID}) {
			print OUT "$ID\n";
		    }
		    unless (($array[2] eq $array[6]) or ($array[6] eq "=")) {
			die "problem:  $array[2]\t$array[6]\n";
		    }
		    unless ($array[3] < $array[7]) {
			die "array[3] is $array[3] and array[7] is $array[7]\n";
		    }
		    unless ($array[8] > 0) {
			die "array[8] is $array[8]\n";
		    }
		    print OUT2 "$array[0]\t$array[1]\t$array[2]\t$array[3]\t$array[7]\t$array[8]\n";
		    $ID_seen{$ID} = 1;
		}
	    }
	}
    }
    close IN;

    close OUT;
    close OUT2;
}

print "done!\n";
